# Supplementary material for: New metric for optimizing Continuous Loop Averaging Deconvolution (CLAD) sequences under the 1/f noise model
Source: PLoS One. 2017 Apr 17;12(4):e0175354. doi: 10.1371/journal.pone.0175354 (PMC5393612; doi:10.1371/journal.pone.0175354)
Supplement: S1 File — (ZIP) [file pone.0175354.s001.zip]

Archive with 8 entries (8 files):
- CLAD_EEG_sub02.txt
- CLAD_EEG_sub03.txt
- CLAD_EEG_sub04.txt
- CLAD_EEG_sub05.txt
- EEG_ABR.txt
- EEG_MLR.txt
- data_description.txt
- CLAD_EEG_sub01.txt
