# Supplementary material for: New metric for optimizing Continuous Loop Averaging Deconvolution (CLAD) sequences under the 1/f noise model
Source: PLoS One. 2017 Apr 17;12(4):e0175354. doi: 10.1371/journal.pone.0175354 (PMC5393612; doi:10.1371/journal.pone.0175354)
Supplement: S1 File — (ZIP) [file pone.0175354.s001.zip › CLAD_EEG_sub02.txt]

-4.9552224e-01	-4.6655576e-01	8.9565462e-01
-4.9969944e-01	-4.5954039e-01	8.9506636e-01
-5.0587959e-01	-4.5239554e-01	8.9158339e-01
-5.1268293e-01	-4.4474707e-01	8.8621741e-01
-5.2001515e-01	-4.3600774e-01	8.7906680e-01
-5.3041018e-01	-4.2600991e-01	8.6846523e-01
-5.4466569e-01	-4.1459285e-01	8.5419773e-01
-5.5763299e-01	-4.0247324e-01	8.4172596e-01
-5.6354036e-01	-3.9260515e-01	8.3681002e-01
-5.6268460e-01	-3.8726455e-01	8.3805211e-01
-5.5874591e-01	-3.8505533e-01	8.4038639e-01
-5.5436185e-01	-3.8301104e-01	8.4154104e-01
-5.5102520e-01	-3.7938441e-01	8.4194225e-01
-5.4945835e-01	-3.7405521e-01	8.4192894e-01
-5.4977361e-01	-3.6785336e-01	8.4112382e-01
-5.5218125e-01	-3.6148102e-01	8.3935421e-01
-5.5635333e-01	-3.5460736e-01	8.3709448e-01
-5.6061524e-01	-3.4561782e-01	8.3461781e-01
-5.6297373e-01	-3.3420971e-01	8.3135252e-01
-5.6227087e-01	-3.2312232e-01	8.2660640e-01
-5.5872793e-01	-3.1459293e-01	8.2060505e-01
-5.5425809e-01	-3.0763251e-01	8.1386944e-01
-5.5097336e-01	-2.9988850e-01	8.0651864e-01
-5.4931627e-01	-2.8986033e-01	7.9899947e-01
-5.4824745e-01	-2.7755103e-01	7.9210099e-01
-5.4692148e-01	-2.6429987e-01	7.8651946e-01
-5.4532607e-01	-2.5206216e-01	7.8258009e-01
-5.4333223e-01	-2.4179870e-01	7.7944151e-01
-5.4075476e-01	-2.3235345e-01	7.7564331e-01
-5.3830634e-01	-2.2239170e-01	7.7067422e-01
-5.3735968e-01	-2.1173002e-01	7.6512935e-01
-5.3963744e-01	-2.0041572e-01	7.5957379e-01
-5.4664887e-01	-1.8918564e-01	7.5445520e-01
-5.5874420e-01	-1.7966206e-01	7.5056923e-01
-5.7479157e-01	-1.7246841e-01	7.4801646e-01
-5.9208166e-01	-1.6637687e-01	7.4585168e-01
-6.0762408e-01	-1.5938824e-01	7.4313375e-01
-6.2003573e-01	-1.5041846e-01	7.3952195e-01
-6.2929196e-01	-1.3990571e-01	7.3490051e-01
-6.3594272e-01	-1.2841706e-01	7.2921627e-01
-6.4090522e-01	-1.1571190e-01	7.2322594e-01
-6.4430811e-01	-1.0179828e-01	7.1809608e-01
-6.4544797e-01	-8.7224494e-02	7.1411074e-01
-6.4497297e-01	-7.1812915e-02	7.1093804e-01
-6.4536154e-01	-5.5207465e-02	7.0857600e-01
-6.4886233e-01	-3.8731588e-02	7.0683195e-01
-6.5582249e-01	-2.4543649e-02	7.0478417e-01
-6.6476322e-01	-1.3257477e-02	7.0174863e-01
-6.7384351e-01	-4.2676086e-03	6.9774762e-01
-6.8222672e-01	2.8901220e-03	6.9274415e-01
-6.8983717e-01	8.9881467e-03	6.8651737e-01
-6.9657313e-01	1.5270115e-02	6.7943502e-01
-7.0271683e-01	2.2546839e-02	6.7198272e-01
-7.0924015e-01	3.0490779e-02	6.6403695e-01
-7.1708464e-01	3.7305717e-02	6.5590781e-01
-7.2606337e-01	4.0796875e-02	6.4899895e-01
-7.3443169e-01	4.0802451e-02	6.4472891e-01
-7.3985226e-01	4.0241518e-02	6.4324915e-01
-7.4111451e-01	4.2764244e-02	6.4315918e-01
-7.3890779e-01	4.9743854e-02	6.4313085e-01
-7.3524702e-01	6.0647541e-02	6.4288533e-01
-7.3179806e-01	7.4822194e-02	6.4186410e-01
-7.2894065e-01	9.1285114e-02	6.3869115e-01
-7.2724701e-01	1.0812625e-01	6.3304904e-01
-7.2693403e-01	1.2300003e-01	6.2682773e-01
-7.2672742e-01	1.3421050e-01	6.2262187e-01
-7.2617584e-01	1.4159089e-01	6.2152723e-01
-7.2596832e-01	1.4667283e-01	6.2286673e-01
-7.2668168e-01	1.5169573e-01	6.2552783e-01
-7.2876064e-01	1.5772331e-01	6.2917368e-01
-7.3131338e-01	1.6429592e-01	6.3388167e-01
-7.3241906e-01	1.7157723e-01	6.3874610e-01
-7.3194381e-01	1.8072907e-01	6.4229960e-01
-7.3177300e-01	1.9172994e-01	6.4422891e-01
-7.3270184e-01	2.0304473e-01	6.4521635e-01
-7.3360237e-01	2.1330810e-01	6.4522320e-01
-7.3416957e-01	2.2236037e-01	6.4302136e-01
-7.3558547e-01	2.3091495e-01	6.3706042e-01
-7.3855234e-01	2.3973662e-01	6.2709047e-01
-7.4321129e-01	2.4892470e-01	6.1528771e-01
-7.4964518e-01	2.5825556e-01	6.0440291e-01
-7.5662300e-01	2.6829357e-01	5.9535598e-01
-7.6215685e-01	2.7996444e-01	5.8744418e-01
-7.6554403e-01	2.9358045e-01	5.7940247e-01
-7.6729829e-01	3.0877512e-01	5.7031014e-01
-7.6849487e-01	3.2489295e-01	5.6068825e-01
-7.7088038e-01	3.4105458e-01	5.5180567e-01
-7.7667008e-01	3.5560499e-01	5.4417245e-01
-7.8689438e-01	3.6646128e-01	5.3769575e-01
-7.9985753e-01	3.7250190e-01	5.3227964e-01
-8.1279765e-01	3.7464739e-01	5.2733479e-01
-8.2425442e-01	3.7582953e-01	5.2134095e-01
-8.3360603e-01	3.7935800e-01	5.1313358e-01
-8.4042304e-01	3.8703017e-01	5.0364813e-01
-8.4498377e-01	3.9834988e-01	4.9525053e-01
-8.4814603e-01	4.1131705e-01	4.8926019e-01
-8.5046546e-01	4.2427479e-01	4.8484768e-01
-8.5174212e-01	4.3740745e-01	4.8052866e-01
-8.5173121e-01	4.5196967e-01	4.7591211e-01
-8.5057166e-01	4.6850345e-01	4.7173973e-01
-8.4810835e-01	4.8651156e-01	4.6875236e-01
-8.4414274e-01	5.0498408e-01	4.6734469e-01
-8.3889835e-01	5.2329300e-01	4.6790813e-01
-8.3325561e-01	5.4226118e-01	4.6959512e-01
-8.2939375e-01	5.6233958e-01	4.7016329e-01
-8.2981366e-01	5.8108265e-01	4.6875750e-01
-8.3411358e-01	5.9662150e-01	4.6681733e-01
-8.3830160e-01	6.1107884e-01	4.6654782e-01
-8.3889688e-01	6.2719027e-01	4.6955054e-01
-8.3501598e-01	6.4533083e-01	4.7613689e-01
-8.2733025e-01	6.6422233e-01	4.8549016e-01
-8.1760268e-01	6.8223208e-01	4.9641170e-01
-8.0710129e-01	6.9851696e-01	5.0855100e-01
-7.9531438e-01	7.1269850e-01	5.2232585e-01
-7.8167473e-01	7.2463492e-01	5.3721656e-01
-7.6723401e-01	7.3549170e-01	5.5128011e-01
-7.5401191e-01	7.4719488e-01	5.6243067e-01
-7.4392164e-01	7.6071396e-01	5.7005638e-01
-7.3784240e-01	7.7517638e-01	5.7536390e-01
-7.3449533e-01	7.8828665e-01	5.7931193e-01
-7.3114281e-01	7.9828546e-01	5.8101785e-01
-7.2695072e-01	8.0529755e-01	5.7900045e-01
-7.2386731e-01	8.1079946e-01	5.7354547e-01
-7.2363726e-01	8.1642791e-01	5.6702811e-01
-7.2577823e-01	8.2302347e-01	5.6133383e-01
-7.2875486e-01	8.3001547e-01	5.5636980e-01
-7.3164418e-01	8.3576594e-01	5.5206024e-01
-7.3471944e-01	8.3918592e-01	5.4984942e-01
-7.3887687e-01	8.4135117e-01	5.5145124e-01
-7.4410018e-01	8.4486873e-01	5.5718961e-01
-7.4967578e-01	8.5099415e-01	5.6594825e-01
-7.5497599e-01	8.5852493e-01	5.7571588e-01
-7.5907686e-01	8.6538276e-01	5.8406907e-01
-7.6136895e-01	8.6989000e-01	5.8987806e-01
-7.6243312e-01	8.7151621e-01	5.9392610e-01
-7.6373712e-01	8.7095389e-01	5.9704908e-01
-7.6626683e-01	8.6885465e-01	5.9962161e-01
-7.6958818e-01	8.6568906e-01	6.0208725e-01
-7.7249573e-01	8.6215116e-01	6.0445174e-01
-7.7384383e-01	8.5856397e-01	6.0637999e-01
-7.7292801e-01	8.5528275e-01	6.0793821e-01
-7.7028356e-01	8.5297423e-01	6.0952395e-01
-7.6739668e-01	8.5212610e-01	6.1130785e-01
-7.6489155e-01	8.5315284e-01	6.1335440e-01
-7.6238430e-01	8.5652107e-01	6.1606842e-01
-7.5968695e-01	8.6220307e-01	6.2005000e-01
-7.5636796e-01	8.6912027e-01	6.2564010e-01
-7.5126077e-01	8.7583532e-01	6.3365551e-01
-7.4374765e-01	8.8155857e-01	6.4515184e-01
-7.3440842e-01	8.8663010e-01	6.5945290e-01
-7.2336066e-01	8.9260873e-01	6.7407785e-01
-7.0976544e-01	9.0061048e-01	6.8625896e-01
-6.9324470e-01	9.0967440e-01	6.9427674e-01
-6.7432275e-01	9.1814393e-01	6.9835409e-01
-6.5405546e-01	9.2551849e-01	6.9998498e-01
-6.3404068e-01	9.3189518e-01	7.0030846e-01
-6.1634964e-01	9.3651567e-01	6.9901134e-01
-6.0276200e-01	9.3786166e-01	6.9519722e-01
-5.9393723e-01	9.3516319e-01	6.8888806e-01
-5.8935445e-01	9.2872254e-01	6.8023654e-01
-5.8767082e-01	9.1919421e-01	6.6872322e-01
-5.8768669e-01	9.0728035e-01	6.5416318e-01
-5.8896530e-01	8.9328947e-01	6.3686708e-01
-5.9141306e-01	8.7757610e-01	6.1764355e-01
-5.9498725e-01	8.6140210e-01	5.9844704e-01
-5.9989588e-01	8.4520989e-01	5.8073887e-01
-6.0648536e-01	8.2772047e-01	5.6432528e-01
-6.1434759e-01	8.0846732e-01	5.4895465e-01
-6.2232179e-01	7.8860091e-01	5.3453635e-01
-6.2980033e-01	7.6977698e-01	5.2014597e-01
-6.3690021e-01	7.5360937e-01	5.0475485e-01
-6.4337609e-01	7.4102182e-01	4.8853909e-01
-6.4862984e-01	7.3191139e-01	4.7256019e-01
-6.5226970e-01	7.2587340e-01	4.5764932e-01
-6.5398514e-01	7.2278638e-01	4.4451744e-01
-6.5437682e-01	7.2241439e-01	4.3386892e-01
-6.5465138e-01	7.2415853e-01	4.2597018e-01
-6.5495932e-01	7.2717831e-01	4.2086637e-01
-6.5494915e-01	7.3081536e-01	4.1792277e-01
-6.5511678e-01	7.3486893e-01	4.1528901e-01
-6.5642697e-01	7.3893127e-01	4.1102910e-01
-6.5932784e-01	7.4247007e-01	4.0423708e-01
-6.6291139e-01	7.4539161e-01	3.9533017e-01
-6.6579078e-01	7.4743770e-01	3.8555845e-01
-6.6827313e-01	7.4892065e-01	3.7666403e-01
-6.7139787e-01	7.5119219e-01	3.7035005e-01
-6.7458763e-01	7.5443863e-01	3.6692130e-01
-6.7619574e-01	7.5711185e-01	3.6512034e-01
-6.7528683e-01	7.5751893e-01	3.6267119e-01
-6.7262374e-01	7.5440017e-01	3.5708632e-01
-6.6972368e-01	7.4724580e-01	3.4736318e-01
-6.6738318e-01	7.3671394e-01	3.3439484e-01
-6.6544907e-01	7.2425112e-01	3.1966832e-01
-6.6333374e-01	7.1174131e-01	3.0428283e-01
-6.6109601e-01	7.0131040e-01	2.8854635e-01
-6.6008693e-01	6.9382349e-01	2.7208516e-01
-6.6163864e-01	6.8779386e-01	2.5472562e-01
-6.6552215e-01	6.8074708e-01	2.3690200e-01
-6.7076304e-01	6.7133619e-01	2.1879237e-01
-6.7676392e-01	6.5977455e-01	1.9973670e-01
-6.8281549e-01	6.4656480e-01	1.7853356e-01
-6.8796223e-01	6.3160295e-01	1.5440086e-01
-6.9225686e-01	6.1446757e-01	1.2750524e-01
-6.9786932e-01	5.9496535e-01	9.8068043e-02
-7.0714630e-01	5.7356154e-01	6.6681122e-02
-7.2017529e-01	5.5217831e-01	3.4855922e-02
-7.3599227e-01	5.3353374e-01	3.7857905e-03
-7.5408247e-01	5.1865578e-01	-2.5344009e-02
-7.7347478e-01	5.0614704e-01	-5.0495986e-02
-7.9244996e-01	4.9397067e-01	-7.0320847e-02
-8.0945262e-01	4.8130693e-01	-8.5881632e-02
-8.2348255e-01	4.6926694e-01	-9.9780010e-02
-8.3394431e-01	4.6004187e-01	-1.1348799e-01
-8.4048261e-01	4.5439981e-01	-1.2604761e-01
-8.4298953e-01	4.5072766e-01	-1.3576951e-01
-8.4146516e-01	4.4713457e-01	-1.4256292e-01
-8.3623575e-01	4.4235777e-01	-1.4761317e-01
-8.2874696e-01	4.3465469e-01	-1.5171894e-01
-8.2100444e-01	4.2284719e-01	-1.5553208e-01
-8.1394752e-01	4.0794579e-01	-1.6040361e-01
-8.0710504e-01	3.9222783e-01	-1.6739443e-01
-8.0014235e-01	3.7784963e-01	-1.7604187e-01
-7.9438008e-01	3.6624683e-01	-1.8558236e-01
-7.9164660e-01	3.5785988e-01	-1.9596487e-01
-7.9161519e-01	3.5264516e-01	-2.0677554e-01
-7.9222723e-01	3.5013916e-01	-2.1688682e-01
-7.9182140e-01	3.4914949e-01	-2.2512839e-01
-7.8950148e-01	3.4883179e-01	-2.3131713e-01
-7.8526268e-01	3.4904920e-01	-2.3675969e-01
-7.7965306e-01	3.4930129e-01	-2.4343920e-01
-7.7339056e-01	3.4820329e-01	-2.5324243e-01
-7.6772764e-01	3.4414627e-01	-2.6700723e-01
-7.6318261e-01	3.3690785e-01	-2.8385207e-01
-7.5879489e-01	3.2798695e-01	-3.0246979e-01
-7.5301308e-01	3.1891564e-01	-3.2257486e-01
-7.4448363e-01	3.1043668e-01	-3.4448922e-01
-7.3372672e-01	3.0284759e-01	-3.6818275e-01
-7.2378870e-01	2.9634404e-01	-3.9266783e-01
-7.1739843e-01	2.9049532e-01	-4.1591540e-01
-7.1447583e-01	2.8277329e-01	-4.3585138e-01
-7.1277732e-01	2.7039354e-01	-4.5129198e-01
-7.1018999e-01	2.5429917e-01	-4.6239576e-01
-7.0598008e-01	2.3805841e-01	-4.7113195e-01
-6.9980090e-01	2.2354924e-01	-4.8055773e-01
-6.9097565e-01	2.1048243e-01	-4.9253920e-01
-6.7979402e-01	1.9846631e-01	-5.0587928e-01
-6.6859709e-01	1.8752359e-01	-5.1820890e-01
-6.6017148e-01	1.7802666e-01	-5.2922997e-01
-6.5542244e-01	1.7084089e-01	-5.4041213e-01
-6.5325746e-01	1.6658771e-01	-5.5231710e-01
-6.5232724e-01	1.6465651e-01	-5.6327482e-01
-6.5240682e-01	1.6362641e-01	-5.7087105e-01
-6.5374313e-01	1.6225417e-01	-5.7411071e-01
-6.5569221e-01	1.5965230e-01	-5.7413872e-01
-6.5707286e-01	1.5522380e-01	-5.7348987e-01
-6.5748187e-01	1.4928191e-01	-5.7452311e-01
-6.5682564e-01	1.4335422e-01	-5.7832466e-01
-6.5463373e-01	1.3903126e-01	-5.8452376e-01
-6.5113375e-01	1.3662039e-01	-5.9226239e-01
-6.4760350e-01	1.3533877e-01	-6.0124988e-01
-6.4480761e-01	1.3451172e-01	-6.1109214e-01
-6.4174634e-01	1.3390552e-01	-6.2019353e-01
-6.3718650e-01	1.3330612e-01	-6.2767196e-01
-6.3187058e-01	1.3233400e-01	-6.3491058e-01
-6.2781967e-01	1.3013151e-01	-6.4297229e-01
-6.2640468e-01	1.2593902e-01	-6.5092679e-01
-6.2788933e-01	1.2021004e-01	-6.5756613e-01
-6.3163808e-01	1.1491413e-01	-6.6292199e-01
-6.3640893e-01	1.1275822e-01	-6.6774077e-01
-6.4086396e-01	1.1497359e-01	-6.7220006e-01
-6.4401328e-01	1.1987766e-01	-6.7542747e-01
-6.4587520e-01	1.2441171e-01	-6.7628876e-01
-6.4706502e-01	1.2697962e-01	-6.7494788e-01
-6.4699284e-01	1.2842534e-01	-6.7308438e-01
-6.4396844e-01	1.3022968e-01	-6.7256355e-01
-6.3727097e-01	1.3278873e-01	-6.7453557e-01
-6.2764105e-01	1.3538912e-01	-6.7900343e-01
-6.1632417e-01	1.3703715e-01	-6.8469673e-01
-6.0492413e-01	1.3693030e-01	-6.9035958e-01
-5.9519826e-01	1.3477865e-01	-6.9590518e-01
-5.8855149e-01	1.3081817e-01	-7.0172218e-01
-5.8500952e-01	1.2532191e-01	-7.0800039e-01
-5.8256412e-01	1.1851387e-01	-7.1462765e-01
-5.7887844e-01	1.1068195e-01	-7.2086512e-01
-5.7299963e-01	1.0169872e-01	-7.2600584e-01
-5.6536298e-01	9.1320624e-02	-7.3066264e-01
-5.5672302e-01	7.9988691e-02	-7.3580744e-01
-5.4726384e-01	6.7821099e-02	-7.4072624e-01
-5.3687996e-01	5.4099375e-02	-7.4384661e-01
-5.2538510e-01	3.9101362e-02	-7.4505890e-01
-5.1323386e-01	2.4968368e-02	-7.4564749e-01
-5.0214370e-01	1.4315133e-02	-7.4557066e-01
-4.9366821e-01	8.1617532e-03	-7.4288897e-01
-4.8762916e-01	4.8861121e-03	-7.3682083e-01
-4.8267375e-01	1.1945269e-03	-7.2947941e-01
-4.7755354e-01	-5.4423716e-03	-7.2425109e-01
-4.7149252e-01	-1.5041969e-02	-7.2324921e-01
-4.6438515e-01	-2.5629516e-02	-7.2629144e-01
-4.5710779e-01	-3.5357292e-02	-7.3150066e-01
-4.5154724e-01	-4.3482797e-02	-7.3703940e-01
-4.4957123e-01	-4.9800439e-02	-7.4243600e-01
-4.5137513e-01	-5.4358602e-02	-7.4803834e-01
-4.5532350e-01	-5.7163682e-02	-7.5425720e-01
-4.5950859e-01	-5.7894372e-02	-7.6130053e-01
-4.6235836e-01	-5.6491627e-02	-7.6846094e-01
-4.6237643e-01	-5.4154320e-02	-7.7436399e-01
-4.5923939e-01	-5.3105849e-02	-7.7785251e-01
-4.5401389e-01	-5.4689586e-02	-7.7829789e-01
-4.4752686e-01	-5.8898312e-02	-7.7658143e-01
-4.3968969e-01	-6.5603852e-02	-7.7474814e-01
-4.2987073e-01	-7.4668430e-02	-7.7340301e-01
-4.1737941e-01	-8.4971655e-02	-7.7136887e-01
-4.0266477e-01	-9.4237398e-02	-7.6801588e-01
-3.8814201e-01	-1.0083821e-01	-7.6406607e-01
-3.7642996e-01	-1.0479001e-01	-7.6065985e-01
-3.6871495e-01	-1.0673179e-01	-7.5889506e-01
-3.6465143e-01	-1.0726443e-01	-7.5913632e-01
-3.6292386e-01	-1.0689056e-01	-7.6038462e-01
-3.6272937e-01	-1.0643345e-01	-7.6169546e-01
-3.6383529e-01	-1.0649315e-01	-7.6328463e-01
-3.6524939e-01	-1.0642320e-01	-7.6530048e-01
-3.6528642e-01	-1.0625410e-01	-7.6702404e-01
-3.6334947e-01	-1.0745937e-01	-7.6814407e-01
-3.6069769e-01	-1.1051154e-01	-7.6932876e-01
-3.5899258e-01	-1.1474815e-01	-7.7104889e-01
-3.5827377e-01	-1.1903396e-01	-7.7366755e-01
-3.5707760e-01	-1.2175498e-01	-7.7758054e-01
-3.5446668e-01	-1.2315855e-01	-7.8049753e-01
-3.5044857e-01	-1.2620178e-01	-7.7870196e-01
-3.4504720e-01	-1.3264727e-01	-7.7286218e-01
-3.3829252e-01	-1.4061909e-01	-7.6721509e-01
-3.3046211e-01	-1.4787531e-01	-7.6424602e-01
-3.2226998e-01	-1.5410914e-01	-7.6409840e-01
-3.1488698e-01	-1.5908005e-01	-7.6640345e-01
-3.0930976e-01	-1.6159958e-01	-7.7027276e-01
-3.0615263e-01	-1.6057038e-01	-7.7441494e-01
-3.0577186e-01	-1.5613203e-01	-7.7820938e-01
-3.0789614e-01	-1.5028881e-01	-7.8170900e-01
-3.1177428e-01	-1.4591598e-01	-7.8553896e-01
-3.1702640e-01	-1.4512961e-01	-7.9083612e-01
-3.2271479e-01	-1.4844789e-01	-7.9757980e-01
-3.2612777e-01	-1.5492561e-01	-8.0462647e-01
-3.2533393e-01	-1.6349167e-01	-8.1166727e-01
-3.2157517e-01	-1.7431367e-01	-8.1906086e-01
-3.1732335e-01	-1.8871852e-01	-8.2637803e-01
-3.1403390e-01	-2.0694789e-01	-8.3251010e-01
-3.1219037e-01	-2.2673386e-01	-8.3693568e-01
-3.1173791e-01	-2.4518661e-01	-8.3995750e-01
-3.1236744e-01	-2.6090367e-01	-8.4164228e-01
-3.1381369e-01	-2.7414393e-01	-8.4172760e-01
-3.1574771e-01	-2.8537606e-01	-8.4037218e-01
-3.1750319e-01	-2.9434551e-01	-8.3829836e-01
-3.1861058e-01	-3.0172039e-01	-8.3656369e-01
-3.1957442e-01	-3.0927750e-01	-8.3606655e-01
-3.2114094e-01	-3.1774670e-01	-8.3658084e-01
-3.2342530e-01	-3.2669663e-01	-8.3692498e-01
-3.2617782e-01	-3.3517477e-01	-8.3624241e-01
-3.2885637e-01	-3.4193837e-01	-8.3424183e-01
-3.3071878e-01	-3.4670500e-01	-8.3120147e-01
-3.3175211e-01	-3.5034869e-01	-8.2801529e-01
-3.3258501e-01	-3.5358587e-01	-8.2529123e-01
-3.3317167e-01	-3.5609392e-01	-8.2276403e-01
-3.3275444e-01	-3.5737218e-01	-8.1988019e-01
-3.3112510e-01	-3.5780994e-01	-8.1663049e-01
-3.2862021e-01	-3.5802791e-01	-8.1396326e-01
-3.2521797e-01	-3.5862928e-01	-8.1329849e-01
-3.2136164e-01	-3.5993287e-01	-8.1470028e-01
-3.1776507e-01	-3.6088097e-01	-8.1608754e-01
-3.1420145e-01	-3.5996264e-01	-8.1578324e-01
-3.1019547e-01	-3.5716781e-01	-8.1436022e-01
-3.0559022e-01	-3.5379540e-01	-8.1292928e-01
-3.0082661e-01	-3.5133714e-01	-8.1135187e-01
-2.9644987e-01	-3.5058520e-01	-8.0871754e-01
-2.9193634e-01	-3.5096195e-01	-8.0455797e-01
-2.8677601e-01	-3.5116902e-01	-7.9910349e-01
-2.8139230e-01	-3.5018189e-01	-7.9258164e-01
-2.7620057e-01	-3.4765900e-01	-7.8450336e-01
-2.7158987e-01	-3.4402769e-01	-7.7388138e-01
-2.6801567e-01	-3.3905867e-01	-7.5994887e-01
-2.6532101e-01	-3.3159087e-01	-7.4327533e-01
-2.6291248e-01	-3.2211715e-01	-7.2679659e-01
-2.6032287e-01	-3.1250624e-01	-7.1373346e-01
-2.5698166e-01	-3.0319112e-01	-7.0428735e-01
-2.5251753e-01	-2.9344670e-01	-6.9672361e-01
-2.4738894e-01	-2.8372097e-01	-6.9017947e-01
-2.4233302e-01	-2.7588463e-01	-6.8399743e-01
-2.3807346e-01	-2.7129891e-01	-6.7672133e-01
-2.3525356e-01	-2.7010102e-01	-6.6759977e-01
-2.3356863e-01	-2.7204895e-01	-6.5751674e-01
-2.3121356e-01	-2.7655726e-01	-6.4864020e-01
-2.2597926e-01	-2.8301751e-01	-6.4344951e-01
-2.1744420e-01	-2.9128325e-01	-6.4314620e-01
-2.0810960e-01	-3.0104473e-01	-6.4696840e-01
-2.0155943e-01	-3.1122232e-01	-6.5345400e-01
-1.9897511e-01	-3.2012821e-01	-6.6199081e-01
-1.9819511e-01	-3.2648883e-01	-6.7206502e-01
-1.9666887e-01	-3.3038273e-01	-6.8176350e-01
-1.9339936e-01	-3.3276792e-01	-6.8911496e-01
-1.8809418e-01	-3.3451215e-01	-6.9351832e-01
-1.8124111e-01	-3.3597287e-01	-6.9437529e-01
-1.7467222e-01	-3.3715518e-01	-6.9171295e-01
-1.7051699e-01	-3.3800528e-01	-6.8812352e-01
-1.6953549e-01	-3.3886989e-01	-6.8721806e-01
-1.6999267e-01	-3.4094698e-01	-6.9060019e-01
-1.6929209e-01	-3.4549325e-01	-6.9714009e-01
-1.6669801e-01	-3.5204708e-01	-7.0487194e-01
-1.6312293e-01	-3.5868980e-01	-7.1237012e-01
-1.5938516e-01	-3.6483440e-01	-7.1884519e-01
-1.5543842e-01	-3.7159530e-01	-7.2399382e-01
-1.5094458e-01	-3.7931281e-01	-7.2747025e-01
-1.4645587e-01	-3.8709774e-01	-7.2879358e-01
-1.4356687e-01	-3.9402396e-01	-7.2802962e-01
-1.4312312e-01	-3.9972999e-01	-7.2613501e-01
-1.4363019e-01	-4.0389124e-01	-7.2470056e-01
-1.4260523e-01	-4.0578439e-01	-7.2488361e-01
-1.3922000e-01	-4.0529209e-01	-7.2617379e-01
-1.3423187e-01	-4.0309076e-01	-7.2714440e-01
-1.2849628e-01	-3.9979051e-01	-7.2662039e-01
-1.2309581e-01	-3.9622235e-01	-7.2270201e-01
-1.1997099e-01	-3.9371078e-01	-7.1370553e-01
-1.2108090e-01	-3.9340735e-01	-7.0082921e-01
-1.2672827e-01	-3.9545344e-01	-6.8659975e-01
-1.3435084e-01	-3.9875631e-01	-6.7196753e-01
-1.4014624e-01	-4.0231349e-01	-6.5680674e-01
-1.4231854e-01	-4.0584598e-01	-6.4130515e-01
-1.4148759e-01	-4.0894046e-01	-6.2545019e-01
-1.3938121e-01	-4.1095293e-01	-6.0874537e-01
-1.3844537e-01	-4.1144105e-01	-5.9100503e-01
-1.4105784e-01	-4.1093702e-01	-5.7174524e-01
-1.4739545e-01	-4.1086355e-01	-5.5032607e-01
-1.5496407e-01	-4.1203445e-01	-5.2824507e-01
-1.6094493e-01	-4.1393122e-01	-5.0895516e-01
-1.6381407e-01	-4.1469577e-01	-4.9442704e-01
-1.6340286e-01	-4.1221397e-01	-4.8369516e-01
-1.6047286e-01	-4.0624740e-01	-4.7445186e-01
-1.5554039e-01	-3.9848921e-01	-4.6496257e-01
-1.4827458e-01	-3.9086281e-01	-4.5498878e-01
-1.3916678e-01	-3.8426199e-01	-4.4523960e-01
-1.3033363e-01	-3.7869472e-01	-4.3526777e-01
-1.2330040e-01	-3.7436979e-01	-4.2326352e-01
-1.1822576e-01	-3.7193817e-01	-4.0910950e-01
-1.1490010e-01	-3.7189176e-01	-3.9504881e-01
-1.1279982e-01	-3.7412426e-01	-3.8250838e-01
-1.1100731e-01	-3.7787768e-01	-3.7110324e-01
-1.0894617e-01	-3.8220146e-01	-3.6030523e-01
-1.0709133e-01	-3.8626052e-01	-3.4985969e-01
-1.0658581e-01	-3.8945235e-01	-3.3989170e-01
-1.0757284e-01	-3.9133607e-01	-3.3161796e-01
-1.0852065e-01	-3.9122782e-01	-3.2666536e-01
-1.0829190e-01	-3.8822486e-01	-3.2503512e-01
-1.0724237e-01	-3.8168481e-01	-3.2466934e-01
-1.0550650e-01	-3.7162777e-01	-3.2293917e-01
-1.0276374e-01	-3.5916438e-01	-3.1834687e-01
-9.9646081e-02	-3.4591625e-01	-3.1127334e-01
-9.7128904e-02	-3.3268575e-01	-3.0301396e-01
-9.5139056e-02	-3.1885258e-01	-2.9453382e-01
-9.2956993e-02	-3.0341008e-01	-2.8656968e-01
-9.0215458e-02	-2.8650842e-01	-2.8011405e-01
-8.7236869e-02	-2.6954591e-01	-2.7564340e-01
-8.4867068e-02	-2.5461186e-01	-2.7212133e-01
-8.4716681e-02	-2.4347683e-01	-2.6835269e-01
-8.7896436e-02	-2.3629032e-01	-2.6413474e-01
-9.3127316e-02	-2.3128579e-01	-2.5867266e-01
-9.8014701e-02	-2.2592788e-01	-2.5053576e-01
-1.0135111e-01	-2.1891465e-01	-2.4042056e-01
-1.0352349e-01	-2.1037500e-01	-2.3058916e-01
-1.0581264e-01	-2.0019159e-01	-2.2168242e-01
-1.0896286e-01	-1.8737089e-01	-2.1267132e-01
-1.1178317e-01	-1.7105042e-01	-2.0232661e-01
-1.1183655e-01	-1.5154919e-01	-1.8999740e-01
-1.0800398e-01	-1.2994011e-01	-1.7615193e-01
-1.0143891e-01	-1.0782168e-01	-1.6162863e-01
-9.4333904e-02	-8.8110015e-02	-1.4629131e-01
-8.9035236e-02	-7.3671624e-02	-1.2963410e-01
-8.6952942e-02	-6.4980346e-02	-1.1231040e-01
-8.7473027e-02	-6.0904881e-02	-9.6133100e-02
-8.9327057e-02	-6.0540766e-02	-8.3134223e-02
-9.2190577e-02	-6.2781960e-02	-7.4473721e-02
-9.5463183e-02	-6.6270084e-02	-7.0195030e-02
-9.7299147e-02	-7.0456750e-02	-6.9353416e-02
-9.6503842e-02	-7.5957348e-02	-7.0088726e-02
-9.3916111e-02	-8.3732598e-02	-7.1060810e-02
-9.1243177e-02	-9.3388371e-02	-7.2670147e-02
-8.9561506e-02	-1.0343171e-01	-7.5695726e-02
-8.8324564e-02	-1.1318467e-01	-8.0488872e-02
-8.6060879e-02	-1.2288948e-01	-8.7078898e-02
-8.2507601e-02	-1.3226798e-01	-9.4278987e-02
-7.8360998e-02	-1.4066059e-01	-1.0015542e-01
-7.3947068e-02	-1.4865349e-01	-1.0380903e-01
-6.9549984e-02	-1.5824538e-01	-1.0554100e-01
-6.5664929e-02	-1.7084490e-01	-1.0556680e-01
-6.1924563e-02	-1.8545502e-01	-1.0339010e-01
-5.7020008e-02	-1.9948116e-01	-9.9430235e-02
-5.0340684e-02	-2.1093996e-01	-9.4941549e-02
-4.2616878e-02	-2.1925998e-01	-8.9985354e-02
-3.5166989e-02	-2.2495281e-01	-8.4307730e-02
-2.8770697e-02	-2.2910438e-01	-7.8547724e-02
-2.2912639e-02	-2.3212202e-01	-7.3251144e-02
-1.6898579e-02	-2.3341381e-01	-6.8592062e-02
-1.0937577e-02	-2.3292906e-01	-6.4585907e-02
-4.8864085e-03	-2.3132499e-01	-6.0945121e-02
2.0920593e-03	-2.2859584e-01	-5.7472282e-02
1.0761150e-02	-2.2437014e-01	-5.4091132e-02
2.1275481e-02	-2.1842170e-01	-5.0116656e-02
3.2455401e-02	-2.1057904e-01	-4.4356813e-02
4.2987553e-02	-2.0180674e-01	-3.6217543e-02
5.3234884e-02	-1.9429137e-01	-2.6762048e-02
6.4128436e-02	-1.8949793e-01	-1.8324196e-02
7.5300055e-02	-1.8736597e-01	-1.2792556e-02
8.5690041e-02	-1.8750546e-01	-1.0292210e-02
9.4761137e-02	-1.8982301e-01	-9.0270138e-03
1.0225676e-01	-1.9358110e-01	-7.0549213e-03
1.0768653e-01	-1.9704643e-01	-3.9894172e-03
1.1088036e-01	-1.9882518e-01	-1.6312995e-04
1.1298560e-01	-1.9928532e-01	3.8595174e-03
1.1594059e-01	-2.0010696e-01	6.4393874e-03
1.2084189e-01	-2.0285545e-01	5.4949809e-03
1.2757232e-01	-2.0826888e-01	-2.3677520e-06
1.3537067e-01	-2.1633460e-01	-9.4263474e-03
1.4346068e-01	-2.2702047e-01	-2.0630387e-02
1.5172801e-01	-2.4064248e-01	-3.1122059e-02
1.6067093e-01	-2.5691891e-01	-3.9846082e-02
1.7075705e-01	-2.7457914e-01	-4.7618759e-02
1.8188709e-01	-2.9209070e-01	-5.6073430e-02
1.9348619e-01	-3.0830390e-01	-6.5605020e-02
2.0499658e-01	-3.2298356e-01	-7.4909224e-02
2.1586995e-01	-3.3686848e-01	-8.3506532e-02
2.2559980e-01	-3.5082336e-01	-9.2479087e-02
2.3431552e-01	-3.6524797e-01	-1.0242748e-01
2.4272933e-01	-3.8013995e-01	-1.1206791e-01
2.5179375e-01	-3.9480927e-01	-1.1915916e-01
2.6202603e-01	-4.0767582e-01	-1.2304211e-01
2.7250390e-01	-4.1708647e-01	-1.2509365e-01
2.8188415e-01	-4.2238188e-01	-1.2591999e-01
2.8988993e-01	-4.2436155e-01	-1.2466631e-01
2.9709911e-01	-4.2419540e-01	-1.2156790e-01
3.0389447e-01	-4.2206058e-01	-1.1834572e-01
3.0990137e-01	-4.1774097e-01	-1.1621882e-01
3.1488373e-01	-4.1192235e-01	-1.1505258e-01
3.1930734e-01	-4.0581547e-01	-1.1424346e-01
3.2343523e-01	-4.0004621e-01	-1.1337899e-01
3.2751046e-01	-3.9478902e-01	-1.1183162e-01
3.3288522e-01	-3.9046876e-01	-1.0900763e-01
3.4085177e-01	-3.8747039e-01	-1.0536366e-01
3.5093342e-01	-3.8564702e-01	-1.0225856e-01
3.6164826e-01	-3.8471631e-01	-1.0057174e-01
3.7241007e-01	-3.8469393e-01	-1.0003360e-01
3.8372670e-01	-3.8540436e-01	-1.0026426e-01
3.9478276e-01	-3.8591765e-01	-1.0153517e-01
4.0278659e-01	-3.8517687e-01	-1.0361193e-01
4.0760448e-01	-3.8334022e-01	-1.0453225e-01
4.1399768e-01	-3.8148307e-01	-1.0176672e-01
4.2582146e-01	-3.7956745e-01	-9.5601417e-02
4.4185361e-01	-3.7670644e-01	-8.9587980e-02
4.5892430e-01	-3.7350116e-01	-8.6256635e-02
4.7508177e-01	-3.7114901e-01	-8.4838270e-02
4.8941117e-01	-3.6924971e-01	-8.3700932e-02
5.0163932e-01	-3.6709487e-01	-8.2397117e-02
5.1256314e-01	-3.6513652e-01	-8.1215119e-02
5.2362759e-01	-3.6393880e-01	-8.0667189e-02
5.3577200e-01	-3.6346955e-01	-8.1790075e-02
5.4859282e-01	-3.6350793e-01	-8.5293694e-02
5.6077442e-01	-3.6375428e-01	-9.1082603e-02
5.7176863e-01	-3.6318916e-01	-9.8936437e-02
5.8277961e-01	-3.6052464e-01	-1.0804265e-01
5.9521299e-01	-3.5576015e-01	-1.1660395e-01
6.0872186e-01	-3.5028834e-01	-1.2330967e-01
6.2136666e-01	-3.4571353e-01	-1.2800084e-01
6.3137605e-01	-3.4303539e-01	-1.3016774e-01
6.3892635e-01	-3.4267587e-01	-1.2922374e-01
6.4563489e-01	-3.4478954e-01	-1.2608818e-01
6.5220265e-01	-3.4956708e-01	-1.2275292e-01
6.5814436e-01	-3.5713230e-01	-1.2102446e-01
6.6341756e-01	-3.6672633e-01	-1.2134794e-01
6.6899316e-01	-3.7713862e-01	-1.2178810e-01
6.7642351e-01	-3.8785459e-01	-1.1973020e-01
6.8698163e-01	-3.9888646e-01	-1.1462386e-01
7.0049904e-01	-4.1012400e-01	-1.0752484e-01
7.1523492e-01	-4.2066915e-01	-9.9362305e-02
7.2868089e-01	-4.2922790e-01	-9.0864117e-02
7.3930435e-01	-4.3543172e-01	-8.3063272e-02
7.4813855e-01	-4.4011830e-01	-7.7115397e-02
7.5691205e-01	-4.4454246e-01	-7.3608430e-02
7.6581372e-01	-4.4900574e-01	-7.1961454e-02
7.7443618e-01	-4.5244852e-01	-7.0656415e-02
7.8266258e-01	-4.5338234e-01	-6.8142352e-02
7.9014681e-01	-4.5096770e-01	-6.4150649e-02
7.9654920e-01	-4.4567278e-01	-5.9843789e-02
8.0224841e-01	-4.3854383e-01	-5.5552280e-02
8.0784264e-01	-4.3063507e-01	-4.9846569e-02
8.1349815e-01	-4.2297783e-01	-4.1928888e-02
8.1924334e-01	-4.1593122e-01	-3.3105419e-02
8.2491504e-01	-4.0893152e-01	-2.5303349e-02
8.3041520e-01	-4.0118522e-01	-1.9552896e-02
8.3620084e-01	-3.9237684e-01	-1.6140966e-02
8.4298896e-01	-3.8229839e-01	-1.4905407e-02
8.5134638e-01	-3.7012285e-01	-1.4548285e-02
8.6127438e-01	-3.5487988e-01	-1.3075706e-02
8.7168756e-01	-3.3680222e-01	-9.7508111e-03
8.8130885e-01	-3.1755554e-01	-5.4364403e-03
8.9037596e-01	-2.9914756e-01	-1.1257436e-03
8.9978477e-01	-2.8355327e-01	2.5159406e-03
9.0835344e-01	-2.7223823e-01	4.9130038e-03
9.1313479e-01	-2.6496897e-01	6.2965874e-03
9.1297928e-01	-2.6009967e-01	8.1211445e-03
9.1047773e-01	-2.5567477e-01	1.1646156e-02
9.0951503e-01	-2.4992372e-01	1.6792751e-02
9.1174649e-01	-2.4239638e-01	2.2634648e-02
9.1662517e-01	-2.3463187e-01	2.7902406e-02
9.2265412e-01	-2.2805418e-01	3.1583852e-02
9.2766862e-01	-2.2174080e-01	3.3795823e-02
9.3038818e-01	-2.1394825e-01	3.4812078e-02
9.3126551e-01	-2.0420940e-01	3.4352979e-02
9.3128293e-01	-1.9312981e-01	3.3015853e-02
9.3071621e-01	-1.8123703e-01	3.3262425e-02
9.2862611e-01	-1.6856656e-01	3.7495558e-02
9.2428290e-01	-1.5532114e-01	4.5145438e-02
9.1860110e-01	-1.4233970e-01	5.3167953e-02
9.1317508e-01	-1.3029241e-01	5.9445844e-02
9.0953399e-01	-1.1882074e-01	6.4077330e-02
9.0874406e-01	-1.0745453e-01	6.8422563e-02
9.0987179e-01	-9.6374032e-02	7.4205185e-02
9.0977259e-01	-8.5867591e-02	8.2630463e-02
9.0620458e-01	-7.6300223e-02	9.3878673e-02
8.9970445e-01	-6.8013981e-02	1.0684032e-01
8.9178217e-01	-6.1304424e-02	1.1928294e-01
8.8323010e-01	-5.6842457e-02	1.2868234e-01
8.7488318e-01	-5.4891981e-02	1.3339556e-01
8.6848388e-01	-5.4699180e-02	1.3351198e-01
8.6569132e-01	-5.5454473e-02	1.3058634e-01
8.6701916e-01	-5.6618411e-02	1.2659252e-01
8.7176951e-01	-5.7678691e-02	1.2329089e-01
8.7848423e-01	-5.8530917e-02	1.2139922e-01
8.8576973e-01	-5.9391918e-02	1.1960601e-01
8.9213583e-01	-5.9791050e-02	1.1610166e-01
8.9598948e-01	-5.8757423e-02	1.1099295e-01
8.9662675e-01	-5.6161791e-02	1.0566698e-01
8.9448757e-01	-5.2808161e-02	1.0092208e-01
8.9043284e-01	-4.9374654e-02	9.6740632e-02
8.8527317e-01	-4.6007000e-02	9.2260682e-02
8.8013376e-01	-4.2649843e-02	8.6338445e-02
8.7649015e-01	-3.9250370e-02	7.9633134e-02
8.7527485e-01	-3.6068136e-02	7.3908808e-02
8.7720359e-01	-3.3853595e-02	6.8688568e-02
8.8295008e-01	-3.3251821e-02	6.1367479e-02
8.9177802e-01	-3.3396975e-02	5.0245657e-02
9.0159820e-01	-3.1871300e-02	3.7068546e-02
9.1068532e-01	-2.7206445e-02	2.7196979e-02
9.1856123e-01	-1.9811876e-02	2.4773789e-02
9.2538198e-01	-1.0799373e-02	2.8123995e-02
9.3125404e-01	-1.0485529e-03	3.3042633e-02
9.3672726e-01	8.9667427e-03	3.8017116e-02
9.4266466e-01	1.8101848e-02	4.3403916e-02
9.4890259e-01	2.4912111e-02	4.8148237e-02
9.5471337e-01	2.9741801e-02	5.0152662e-02
9.6033503e-01	3.4281512e-02	4.8850888e-02
9.6681148e-01	3.9335740e-02	4.5327673e-02
9.7457443e-01	4.4667729e-02	4.0769751e-02
9.8237457e-01	5.0281825e-02	3.6034491e-02
9.8750348e-01	5.6180407e-02	3.2048340e-02
9.8792624e-01	6.1703146e-02	2.9344041e-02
9.8445531e-01	6.6546696e-02	2.7833578e-02
9.7999866e-01	7.1344896e-02	2.6816180e-02
9.7714946e-01	7.6352790e-02	2.5067799e-02
9.7660472e-01	8.0846166e-02	2.2403098e-02
9.7723149e-01	8.3939504e-02	1.9527586e-02
9.7764790e-01	8.5331834e-02	1.5809970e-02
9.7746342e-01	8.5446235e-02	1.0214809e-02
9.7683160e-01	8.4895059e-02	3.8867874e-03
9.7599707e-01	8.3972799e-02	-8.7272074e-04
9.7500378e-01	8.2726689e-02	-3.2494539e-03
9.7291937e-01	8.1319680e-02	-4.1519756e-03
9.6868561e-01	8.0649429e-02	-5.2585323e-03
9.6319334e-01	8.1861588e-02	-8.1268598e-03
9.5858484e-01	8.4504784e-02	-1.3504188e-02
9.5580766e-01	8.6592869e-02	-2.1521560e-02
9.5422006e-01	8.6541040e-02	-3.1582791e-02
9.5268951e-01	8.3727759e-02	-4.2262741e-02
9.5050330e-01	7.8319421e-02	-5.2287558e-02
9.4782597e-01	7.1254441e-02	-6.1210390e-02
9.4544363e-01	6.3224393e-02	-6.9216168e-02
9.4470326e-01	5.3907804e-02	-7.6845147e-02
9.4646427e-01	4.3326736e-02	-8.4997480e-02
9.4984625e-01	3.2732957e-02	-9.4627699e-02
9.5328536e-01	2.3137132e-02	-1.0523490e-01
9.5645876e-01	1.4203520e-02	-1.1471538e-01
9.6025325e-01	5.1311517e-03	-1.2185309e-01
9.6500359e-01	-4.3730707e-03	-1.2694678e-01
9.6993020e-01	-1.3957333e-02	-1.3038296e-01
9.7377644e-01	-2.2554466e-02	-1.3213787e-01
9.7545974e-01	-2.8393756e-02	-1.3247630e-01
9.7557464e-01	-3.0646594e-02	-1.3309167e-01
9.7682664e-01	-3.1059094e-02	-1.3599543e-01
9.8170719e-01	-3.1693425e-02	-1.4099653e-01
9.9016225e-01	-3.2246896e-02	-1.4652335e-01
9.9965546e-01	-3.1476924e-02	-1.5211313e-01
1.0075835e+00	-2.9319297e-02	-1.5806402e-01
1.0132330e+00	-2.6944840e-02	-1.6402594e-01
1.0166112e+00	-2.5412277e-02	-1.6917311e-01
1.0177610e+00	-2.5110160e-02	-1.7331096e-01
1.0175311e+00	-2.6334620e-02	-1.7732324e-01
1.0162117e+00	-2.8962480e-02	-1.8201359e-01
1.0129049e+00	-3.2217948e-02	-1.8753257e-01
1.0075046e+00	-3.5171708e-02	-1.9437072e-01
1.0008699e+00	-3.6825561e-02	-2.0375143e-01
9.9369836e-01	-3.6816048e-02	-2.1595948e-01
9.8667204e-01	-3.6024590e-02	-2.2910679e-01
9.8042126e-01	-3.4482103e-02	-2.4123262e-01
9.7463693e-01	-3.0381955e-02	-2.5251896e-01
9.6770338e-01	-2.3186255e-02	-2.6424970e-01
9.5781769e-01	-1.5192618e-02	-2.7674473e-01
9.4481450e-01	-9.3476693e-03	-2.8889138e-01
9.2978745e-01	-7.2774621e-03	-2.9930688e-01
9.1304446e-01	-9.0903286e-03	-3.0807842e-01
8.9444281e-01	-1.3857693e-02	-3.1605775e-01
8.7475387e-01	-2.0419637e-02	-3.2280984e-01
8.5543178e-01	-2.8089014e-02	-3.2726758e-01
8.3772773e-01	-3.6407239e-02	-3.2975731e-01
8.2233594e-01	-4.4752443e-02	-3.3182640e-01
8.0942715e-01	-5.2966682e-02	-3.3463709e-01
7.9886424e-01	-6.1351004e-02	-3.3879551e-01
7.9079116e-01	-6.9516284e-02	-3.4509186e-01
7.8505207e-01	-7.6675983e-02	-3.5428894e-01
7.7917936e-01	-8.2762280e-02	-3.6576739e-01
7.6927000e-01	-8.8058186e-02	-3.7798385e-01
7.5370186e-01	-9.2691632e-02	-3.9056780e-01
7.3432012e-01	-9.7230522e-02	-4.0432623e-01
7.1375922e-01	-1.0286660e-01	-4.1978153e-01
6.9263909e-01	-1.1105467e-01	-4.3640478e-01
6.7038789e-01	-1.2254980e-01	-4.5279934e-01
6.4790973e-01	-1.3578957e-01	-4.6737220e-01
6.2762022e-01	-1.4774714e-01	-4.7860972e-01
6.1051567e-01	-1.5671117e-01	-4.8566407e-01
5.9507693e-01	-1.6324384e-01	-4.8964050e-01
5.7991975e-01	-1.6878134e-01	-4.9315123e-01
5.6542768e-01	-1.7374339e-01	-4.9831391e-01
5.5213421e-01	-1.7715836e-01	-5.0595089e-01
5.3936637e-01	-1.7857620e-01	-5.1545284e-01
5.2597119e-01	-1.7943023e-01	-5.2461049e-01
5.1130122e-01	-1.8104718e-01	-5.3183189e-01
4.9518615e-01	-1.8265872e-01	-5.3732719e-01
4.7789931e-01	-1.8265322e-01	-5.4093728e-01
4.5957907e-01	-1.8078746e-01	-5.4203388e-01
4.3924805e-01	-1.7813778e-01	-5.4127375e-01
4.1626454e-01	-1.7568050e-01	-5.3964530e-01
3.9184088e-01	-1.7401344e-01	-5.3716014e-01
3.6739606e-01	-1.7373396e-01	-5.3375670e-01
3.4274934e-01	-1.7512547e-01	-5.2979791e-01
3.1716889e-01	-1.7794826e-01	-5.2565883e-01
2.9118123e-01	-1.8175630e-01	-5.2156588e-01
2.6606619e-01	-1.8633669e-01	-5.1747416e-01
2.4215187e-01	-1.9190879e-01	-5.1269073e-01
2.1894521e-01	-1.9832066e-01	-5.0655328e-01
1.9669654e-01	-2.0446921e-01	-4.9947835e-01
1.7608632e-01	-2.0900227e-01	-4.9274087e-01
1.5741102e-01	-2.1144455e-01	-4.8714849e-01
1.4092283e-01	-2.1284566e-01	-4.8209154e-01
1.2650977e-01	-2.1511875e-01	-4.7684583e-01
1.1370645e-01	-2.1977721e-01	-4.7207905e-01
1.0192197e-01	-2.2706935e-01	-4.6873309e-01
9.0181849e-02	-2.3583788e-01	-4.6643221e-01
7.8262693e-02	-2.4466759e-01	-4.6397424e-01
6.7157153e-02	-2.5278309e-01	-4.6110860e-01
5.7521213e-02	-2.5971439e-01	-4.5844856e-01
4.8553873e-02	-2.6529684e-01	-4.5553140e-01
3.9401968e-02	-2.6995562e-01	-4.5138147e-01
3.0770963e-02	-2.7423242e-01	-4.4667969e-01
2.3595805e-02	-2.7873038e-01	-4.4314602e-01
1.7506145e-02	-2.8449259e-01	-4.4150386e-01
1.1959600e-02	-2.9227825e-01	-4.4127615e-01
7.3914599e-03	-3.0197462e-01	-4.4226734e-01
4.2385602e-03	-3.1296540e-01	-4.4548764e-01
1.9529033e-03	-3.2458813e-01	-4.5162755e-01
-9.9199480e-04	-3.3581813e-01	-4.5962402e-01
-6.5339011e-03	-3.4500949e-01	-4.6760449e-01
-1.5685236e-02	-3.5170059e-01	-4.7351407e-01
-2.7806615e-02	-3.5702323e-01	-4.7580720e-01
-4.1170144e-02	-3.6138441e-01	-4.7484393e-01
-5.4469547e-02	-3.6387097e-01	-4.7235085e-01
-6.7648023e-02	-3.6444216e-01	-4.6943999e-01
-8.0883220e-02	-3.6538156e-01	-4.6605737e-01
-9.3571151e-02	-3.6860955e-01	-4.6281534e-01
-1.0483041e-01	-3.7336314e-01	-4.6158607e-01
-1.1427398e-01	-3.7861706e-01	-4.6277909e-01
-1.2265857e-01	-3.8457239e-01	-4.6443031e-01
-1.3171966e-01	-3.9054716e-01	-4.6466186e-01
-1.4263754e-01	-3.9469659e-01	-4.6301130e-01
-1.5533027e-01	-3.9563919e-01	-4.5904703e-01
-1.6925523e-01	-3.9290603e-01	-4.5171132e-01
-1.8409348e-01	-3.8694808e-01	-4.4008354e-01
-1.9940422e-01	-3.7859393e-01	-4.2434297e-01
-2.1408908e-01	-3.6817705e-01	-4.0663977e-01
-2.2702301e-01	-3.5688472e-01	-3.8952076e-01
-2.3800177e-01	-3.4741101e-01	-3.7363502e-01
-2.4806291e-01	-3.4079986e-01	-3.5896207e-01
-2.5866651e-01	-3.3519659e-01	-3.4645013e-01
-2.7030532e-01	-3.2903616e-01	-3.3729844e-01
-2.8243475e-01	-3.2325370e-01	-3.3248488e-01
-2.9412361e-01	-3.1972063e-01	-3.3234682e-01
-3.0475854e-01	-3.1890318e-01	-3.3605954e-01
-3.1475596e-01	-3.2005547e-01	-3.4295353e-01
-3.2461056e-01	-3.2309452e-01	-3.5271251e-01
-3.3393678e-01	-3.2867729e-01	-3.6371488e-01
-3.4248983e-01	-3.3651880e-01	-3.7388560e-01
-3.5031031e-01	-3.4481726e-01	-3.8306701e-01
-3.5668943e-01	-3.5131548e-01	-3.9252789e-01
-3.6071714e-01	-3.5472398e-01	-4.0288966e-01
-3.6251258e-01	-3.5501199e-01	-4.1372229e-01
-3.6248084e-01	-3.5268436e-01	-4.2447597e-01
-3.6055178e-01	-3.4881867e-01	-4.3559436e-01
-3.5733337e-01	-3.4522336e-01	-4.4808205e-01
-3.5429277e-01	-3.4335687e-01	-4.6189584e-01
-3.5239325e-01	-3.4359387e-01	-4.7580989e-01
-3.5169650e-01	-3.4599399e-01	-4.8865111e-01
-3.5209175e-01	-3.5019255e-01	-4.9928240e-01
-3.5437000e-01	-3.5467633e-01	-5.0656422e-01
-3.5960788e-01	-3.5808474e-01	-5.1021978e-01
-3.6767901e-01	-3.6042394e-01	-5.1031963e-01
-3.7723601e-01	-3.6246224e-01	-5.0638165e-01
-3.8625804e-01	-3.6494872e-01	-4.9862229e-01
-3.9268053e-01	-3.6842463e-01	-4.8906187e-01
-3.9563755e-01	-3.7227892e-01	-4.8020330e-01
-3.9595306e-01	-3.7458219e-01	-4.7333233e-01
-3.9528153e-01	-3.7430517e-01	-4.6837923e-01
-3.9496920e-01	-3.7204634e-01	-4.6505793e-01
-3.9570917e-01	-3.6853698e-01	-4.6343022e-01
-3.9760535e-01	-3.6396848e-01	-4.6352616e-01
-3.9951439e-01	-3.5857007e-01	-4.6481013e-01
-3.9952391e-01	-3.5348131e-01	-4.6596151e-01
-3.9680728e-01	-3.5034804e-01	-4.6582966e-01
-3.9142064e-01	-3.4967459e-01	-4.6470726e-01
-3.8296085e-01	-3.5034787e-01	-4.6390647e-01
-3.7137567e-01	-3.5090905e-01	-4.6436949e-01
-3.5822413e-01	-3.5131827e-01	-4.6593008e-01
-3.4609950e-01	-3.5260727e-01	-4.6774713e-01
-3.3655527e-01	-3.5496213e-01	-4.6941443e-01
-3.2918619e-01	-3.5797740e-01	-4.7139991e-01
-3.2303501e-01	-3.6129544e-01	-4.7434499e-01
-3.1750555e-01	-3.6380643e-01	-4.7776827e-01
-3.1196210e-01	-3.6466826e-01	-4.8018460e-01
-3.0600167e-01	-3.6438738e-01	-4.8084561e-01
-3.0075883e-01	-3.6340279e-01	-4.8081181e-01
-2.9844176e-01	-3.6150234e-01	-4.8234620e-01
-2.9940698e-01	-3.5890868e-01	-4.8662325e-01
-3.0159905e-01	-3.5672866e-01	-4.9262240e-01
-3.0299387e-01	-3.5628566e-01	-4.9943679e-01
-3.0315597e-01	-3.5756416e-01	-5.0796837e-01
-3.0300884e-01	-3.5854587e-01	-5.1899785e-01
-3.0330603e-01	-3.5705391e-01	-5.3125677e-01
-3.0351184e-01	-3.5283419e-01	-5.4230952e-01
-3.0313188e-01	-3.4698694e-01	-5.5098063e-01
-3.0240876e-01	-3.4077780e-01	-5.5776089e-01
-3.0128347e-01	-3.3535634e-01	-5.6292855e-01
-2.9965543e-01	-3.3121789e-01	-5.6614020e-01
-2.9788286e-01	-3.2706821e-01	-5.6755400e-01
-2.9583970e-01	-3.2064199e-01	-5.6799856e-01
-2.9284541e-01	-3.1112170e-01	-5.6829625e-01
-2.8934267e-01	-2.9935643e-01	-5.6840296e-01
-2.8737316e-01	-2.8646373e-01	-5.6801473e-01
-2.8834017e-01	-2.7318083e-01	-5.6789471e-01
-2.9173444e-01	-2.5982002e-01	-5.6871305e-01
-2.9592727e-01	-2.4697029e-01	-5.6944804e-01
-2.9914128e-01	-2.3510284e-01	-5.6915027e-01
-3.0067338e-01	-2.2385259e-01	-5.6854135e-01
-3.0115497e-01	-2.1326800e-01	-5.6825061e-01
-3.0067826e-01	-2.0415856e-01	-5.6708094e-01
-2.9864016e-01	-1.9655118e-01	-5.6337189e-01
-2.9526689e-01	-1.8927823e-01	-5.5792778e-01
-2.9084799e-01	-1.8137759e-01	-5.5401413e-01
-2.8541798e-01	-1.7338272e-01	-5.5383639e-01
-2.7966848e-01	-1.6744961e-01	-5.5707392e-01
-2.7444151e-01	-1.6515831e-01	-5.6263128e-01
-2.7039329e-01	-1.6517578e-01	-5.6953034e-01
-2.6830229e-01	-1.6500848e-01	-5.7645087e-01
-2.6854137e-01	-1.6404178e-01	-5.8156978e-01
-2.7057964e-01	-1.6318742e-01	-5.8338062e-01
-2.7373246e-01	-1.6251692e-01	-5.8196177e-01
-2.7724863e-01	-1.6098411e-01	-5.7885585e-01
-2.7991294e-01	-1.5767755e-01	-5.7558386e-01
-2.8071988e-01	-1.5243643e-01	-5.7316982e-01
-2.7992628e-01	-1.4595166e-01	-5.7273415e-01
-2.7894251e-01	-1.3917256e-01	-5.7532022e-01
-2.7912520e-01	-1.3284827e-01	-5.8039619e-01
-2.8053572e-01	-1.2731102e-01	-5.8524413e-01
-2.8179293e-01	-1.2203963e-01	-5.8711922e-01
-2.8155360e-01	-1.1615278e-01	-5.8546882e-01
-2.7986916e-01	-1.0948045e-01	-5.8145711e-01
-2.7794474e-01	-1.0263829e-01	-5.7611922e-01
-2.7689814e-01	-9.6173851e-02	-5.6998339e-01
-2.7693671e-01	-8.9939529e-02	-5.6400417e-01
-2.7825625e-01	-8.3197824e-02	-5.5961435e-01
-2.8139198e-01	-7.5180815e-02	-5.5816121e-01
-2.8658990e-01	-6.6217107e-02	-5.6031243e-01
-2.9350294e-01	-5.7122760e-02	-5.6564763e-01
-3.0081506e-01	-4.7147484e-02	-5.7275570e-01
-3.0679022e-01	-3.4765441e-02	-5.7941407e-01
-3.1057697e-01	-1.9534279e-02	-5.8373056e-01
-3.1318073e-01	-1.7223297e-03	-5.8553707e-01
-3.1663937e-01	1.7590528e-02	-5.8516297e-01
-3.2168577e-01	3.6883540e-02	-5.8231130e-01
-3.2693764e-01	5.5894937e-02	-5.7725476e-01
-3.3055244e-01	7.5191476e-02	-5.7156987e-01
-3.3216405e-01	9.4812602e-02	-5.6711645e-01
-3.3235032e-01	1.1440666e-01	-5.6463399e-01
-3.3108986e-01	1.3398490e-01	-5.6357495e-01
-3.2856870e-01	1.5347736e-01	-5.6291165e-01
-3.2589527e-01	1.7135499e-01	-5.6197468e-01
-3.2350936e-01	1.8575148e-01	-5.6092266e-01
-3.2049667e-01	1.9607045e-01	-5.5984329e-01
-3.1676966e-01	2.0222301e-01	-5.5827061e-01
-3.1374525e-01	2.0421777e-01	-5.5583550e-01
-3.1141980e-01	2.0271555e-01	-5.5214230e-01
-3.0806964e-01	1.9893326e-01	-5.4630995e-01
-3.0357450e-01	1.9374503e-01	-5.3749628e-01
-2.9959578e-01	1.8762766e-01	-5.2647791e-01
-2.9696443e-01	1.8126860e-01	-5.1552036e-01
-2.9567312e-01	1.7552518e-01	-5.0623673e-01
-2.9610573e-01	1.7094446e-01	-4.9933669e-01
-2.9826582e-01	1.6699513e-01	-4.9555548e-01
-3.0097383e-01	1.6282183e-01	-4.9466675e-01
-3.0256134e-01	1.5891210e-01	-4.9508601e-01
-3.0193815e-01	1.5655175e-01	-4.9554323e-01
-2.9949104e-01	1.5623200e-01	-4.9544868e-01
-2.9616090e-01	1.5712662e-01	-4.9393904e-01
-2.9181745e-01	1.5766476e-01	-4.9018166e-01
-2.8595890e-01	1.5718403e-01	-4.8456837e-01
-2.7862945e-01	1.5671921e-01	-4.7839344e-01
-2.7006094e-01	1.5758464e-01	-4.7156272e-01
-2.6079299e-01	1.6022472e-01	-4.6204174e-01
-2.5189222e-01	1.6455269e-01	-4.4899159e-01
-2.4474798e-01	1.6964062e-01	-4.3472940e-01
-2.3957350e-01	1.7364482e-01	-4.2216063e-01
-2.3476310e-01	1.7549336e-01	-4.1260324e-01
-2.2865326e-01	1.7566976e-01	-4.0671513e-01
-2.2116585e-01	1.7538716e-01	-4.0476468e-01
-2.1367617e-01	1.7574479e-01	-4.0533228e-01
-2.0729469e-01	1.7771626e-01	-4.0610017e-01
-2.0170477e-01	1.8243295e-01	-4.0606915e-01
-1.9635337e-01	1.9041445e-01	-4.0542479e-01
-1.9145500e-01	2.0103029e-01	-4.0388608e-01
-1.8725826e-01	2.1292135e-01	-4.0125624e-01
-1.8378994e-01	2.2417636e-01	-3.9841739e-01
-1.8073641e-01	2.3319083e-01	-3.9570958e-01
-1.7691475e-01	2.4012132e-01	-3.9207941e-01
-1.7181260e-01	2.4660174e-01	-3.8675449e-01
-1.6726107e-01	2.5324053e-01	-3.8018088e-01
-1.6529539e-01	2.5885864e-01	-3.7294397e-01
-1.6621032e-01	2.6324082e-01	-3.6548579e-01
-1.6975619e-01	2.6804008e-01	-3.5901701e-01
-1.7553173e-01	2.7435395e-01	-3.5470354e-01
-1.8226989e-01	2.8145526e-01	-3.5241531e-01
-1.8836964e-01	2.8819049e-01	-3.5119135e-01
-1.9232810e-01	2.9395859e-01	-3.5048355e-01
-1.9278788e-01	2.9767142e-01	-3.5092379e-01
-1.8905232e-01	2.9834880e-01	-3.5360107e-01
-1.8178122e-01	2.9687283e-01	-3.5868855e-01
-1.7314232e-01	2.9481328e-01	-3.6495232e-01
-1.6516705e-01	2.9194817e-01	-3.7001228e-01
-1.5757247e-01	2.8710372e-01	-3.7188305e-01
-1.4910439e-01	2.8081880e-01	-3.7055752e-01
-1.4035107e-01	2.7496852e-01	-3.6703447e-01
-1.3300689e-01	2.7052025e-01	-3.6161868e-01
-1.2801192e-01	2.6741674e-01	-3.5446350e-01
-1.2523849e-01	2.6528478e-01	-3.4656141e-01
-1.2409253e-01	2.6419244e-01	-3.3906764e-01
-1.2384433e-01	2.6573492e-01	-3.3241034e-01
-1.2381007e-01	2.7130104e-01	-3.2655815e-01
-1.2375831e-01	2.7882961e-01	-3.2128795e-01
-1.2392937e-01	2.8412823e-01	-3.1704494e-01
-1.2446947e-01	2.8493010e-01	-3.1495478e-01
-1.2484373e-01	2.8221236e-01	-3.1484186e-01
-1.2399471e-01	2.7849863e-01	-3.1483248e-01
-1.2111549e-01	2.7567731e-01	-3.1324045e-01
-1.1639541e-01	2.7374537e-01	-3.1010440e-01
-1.1117121e-01	2.7118344e-01	-3.0702943e-01
-1.0659647e-01	2.6689968e-01	-3.0578480e-01
-1.0234050e-01	2.6137366e-01	-3.0651252e-01
-9.7342928e-02	2.5580614e-01	-3.0767835e-01
-9.1812740e-02	2.5104887e-01	-3.0834647e-01
-8.7133926e-02	2.4772894e-01	-3.0916244e-01
-8.3900381e-02	2.4634325e-01	-3.1099451e-01
-8.1565491e-02	2.4631398e-01	-3.1414419e-01
-7.9899037e-02	2.4627552e-01	-3.1810650e-01
-7.9268197e-02	2.4514348e-01	-3.2202154e-01
-7.9193655e-02	2.4199889e-01	-3.2613539e-01
-7.8228189e-02	2.3636371e-01	-3.3099581e-01
-7.6144675e-02	2.2895832e-01	-3.3546588e-01
-7.4064496e-02	2.2063821e-01	-3.3775934e-01
-7.1786896e-02	2.1136672e-01	-3.3694450e-01
-6.7472898e-02	2.0133716e-01	-3.3325661e-01
-6.0157283e-02	1.9170205e-01	-3.2837185e-01
-5.1398677e-02	1.8379592e-01	-3.2443036e-01
-4.4204965e-02	1.7860465e-01	-3.2257739e-01
-4.0611893e-02	1.7609997e-01	-3.2342088e-01
-4.0695305e-02	1.7451886e-01	-3.2701227e-01
-4.2569272e-02	1.7178742e-01	-3.3196757e-01
-4.3374749e-02	1.6726493e-01	-3.3703529e-01
-4.1174213e-02	1.6131469e-01	-3.4230599e-01
-3.5622541e-02	1.5529686e-01	-3.4764503e-01
-2.7552961e-02	1.5130169e-01	-3.5257109e-01
-1.7979519e-02	1.4991395e-01	-3.5688840e-01
-7.1143686e-03	1.4993109e-01	-3.6032360e-01
4.3174966e-03	1.5071984e-01	-3.6278533e-01
1.4703739e-02	1.5293799e-01	-3.6405755e-01
2.3506289e-02	1.5662523e-01	-3.6367357e-01
3.0822882e-02	1.6010646e-01	-3.6135015e-01
3.6310183e-02	1.6181723e-01	-3.5680521e-01
4.0096446e-02	1.6145459e-01	-3.5075054e-01
4.3042158e-02	1.5894909e-01	-3.4538040e-01
4.6125561e-02	1.5434287e-01	-3.4254865e-01
4.9725306e-02	1.4804565e-01	-3.4236143e-01
5.2607218e-02	1.4028376e-01	-3.4338422e-01
5.2742142e-02	1.3167597e-01	-3.4397697e-01
4.9851116e-02	1.2319069e-01	-3.4410018e-01
4.5672124e-02	1.1477242e-01	-3.4521898e-01
4.1829629e-02	1.0616110e-01	-3.4838826e-01
3.9098836e-02	9.7940301e-02	-3.5281579e-01
3.8191637e-02	9.0774451e-02	-3.5655512e-01
3.9712506e-02	8.5274592e-02	-3.5871860e-01
4.4026503e-02	8.2569562e-02	-3.6014325e-01
5.1379065e-02	8.3184539e-02	-3.6158929e-01
6.0928256e-02	8.5539067e-02	-3.6287833e-01
7.0552640e-02	8.7601730e-02	-3.6371186e-01
7.8475903e-02	8.9109937e-02	-3.6384306e-01
8.4360654e-02	9.1141846e-02	-3.6292217e-01
8.9026854e-02	9.4186225e-02	-3.6107386e-01
9.3407581e-02	9.6999260e-02	-3.5920047e-01
9.8189501e-02	9.7783583e-02	-3.5777256e-01
1.0408459e-01	9.5841473e-02	-3.5678978e-01
1.1145383e-01	9.2037455e-02	-3.5781624e-01
1.2018509e-01	8.7781245e-02	-3.6194707e-01
1.2987637e-01	8.3652312e-02	-3.6585173e-01
1.3949351e-01	7.9636058e-02	-3.6525416e-01
1.4712398e-01	7.5718131e-02	-3.6102993e-01
1.5098397e-01	7.1214749e-02	-3.5739461e-01
1.5142976e-01	6.4627302e-02	-3.5673777e-01
1.5082903e-01	5.4991375e-02	-3.5859139e-01
1.5099813e-01	4.1991730e-02	-3.6130296e-01
1.5213742e-01	2.6118775e-02	-3.6347500e-01
1.5365796e-01	9.0251323e-03	-3.6477204e-01
1.5537633e-01	-7.7138261e-03	-3.6593379e-01
1.5795959e-01	-2.3359373e-02	-3.6788759e-01
1.6173674e-01	-3.7741015e-02	-3.7126646e-01
1.6651874e-01	-5.0394668e-02	-3.7649821e-01
1.7250741e-01	-6.0207322e-02	-3.8385294e-01
1.7963447e-01	-6.7125590e-02	-3.9365510e-01
1.8694927e-01	-7.2703439e-02	-4.0627612e-01
1.9328111e-01	-7.8287602e-02	-4.2116234e-01
1.9737157e-01	-8.4305505e-02	-4.3654260e-01
1.9889479e-01	-9.1063365e-02	-4.5050262e-01
1.9929102e-01	-9.8684686e-02	-4.6148516e-01
2.0035243e-01	-1.0739483e-01	-4.6894921e-01
2.0328032e-01	-1.1745367e-01	-4.7407343e-01
2.0852414e-01	-1.2763355e-01	-4.7851362e-01
2.1509694e-01	-1.3540175e-01	-4.8288792e-01
2.2153002e-01	-1.3917124e-01	-4.8724287e-01
2.2755417e-01	-1.3962171e-01	-4.9205390e-01
2.3386640e-01	-1.3929639e-01	-4.9762383e-01
2.4064020e-01	-1.4084355e-01	-5.0387012e-01
2.4687219e-01	-1.4497125e-01	-5.1086422e-01
2.5115803e-01	-1.5018589e-01	-5.1847736e-01
2.5332992e-01	-1.5376594e-01	-5.2568977e-01
2.5522358e-01	-1.5305715e-01	-5.3141459e-01
2.5864324e-01	-1.4766742e-01	-5.3630481e-01
2.6394931e-01	-1.3980508e-01	-5.4183564e-01
2.7138366e-01	-1.3146258e-01	-5.4836051e-01
2.8044572e-01	-1.2292876e-01	-5.5568503e-01
2.8856510e-01	-1.1423281e-01	-5.6331646e-01
2.9333555e-01	-1.0576664e-01	-5.6979903e-01
2.9489361e-01	-9.7649255e-02	-5.7421269e-01
2.9513432e-01	-8.9429850e-02	-5.7822595e-01
2.9579063e-01	-7.9779243e-02	-5.8450130e-01
2.9794975e-01	-6.8092381e-02	-5.9344022e-01
3.0256061e-01	-5.6192380e-02	-6.0333571e-01
3.0966806e-01	-4.6438034e-02	-6.1272319e-01
3.1746487e-01	-3.9538628e-02	-6.2102576e-01
3.2379361e-01	-3.5141283e-02	-6.2822707e-01
3.2852256e-01	-3.2990380e-02	-6.3480542e-01
3.3304293e-01	-3.2373025e-02	-6.4033126e-01
3.3796050e-01	-3.1974958e-02	-6.4292665e-01
3.4319545e-01	-3.1487421e-02	-6.4160561e-01
3.4955512e-01	-3.1203838e-02	-6.3777581e-01
3.5820680e-01	-3.0991110e-02	-6.3366465e-01
3.6902117e-01	-3.1506201e-02	-6.3046264e-01
3.8086888e-01	-3.3928550e-02	-6.2828267e-01
3.9312713e-01	-3.7943902e-02	-6.2644252e-01
4.0557109e-01	-4.1832143e-02	-6.2392764e-01
4.1763071e-01	-4.3953441e-02	-6.2080115e-01
4.2894645e-01	-4.3462295e-02	-6.1853619e-01
4.3950863e-01	-4.0506485e-02	-6.1838139e-01
4.4899190e-01	-3.7061826e-02	-6.2070105e-01
4.5734386e-01	-3.6044518e-02	-6.2543704e-01
4.6538211e-01	-3.8059862e-02	-6.3184769e-01
4.7339221e-01	-4.0822215e-02	-6.3816869e-01
4.8022110e-01	-4.2063405e-02	-6.4233063e-01
4.8474204e-01	-4.1051919e-02	-6.4359060e-01
4.8702892e-01	-3.7762173e-02	-6.4228760e-01
4.8787346e-01	-3.2363102e-02	-6.3864747e-01
4.8818937e-01	-2.5450082e-02	-6.3377055e-01
4.8857925e-01	-1.7584050e-02	-6.2969393e-01
4.8871670e-01	-8.5155353e-03	-6.2713325e-01
4.8778858e-01	2.1724710e-03	-6.2485343e-01
4.8551448e-01	1.3886888e-02	-6.2153107e-01
4.8282307e-01	2.5135008e-02	-6.1694710e-01
4.8180740e-01	3.4883860e-02	-6.1208913e-01
4.8432352e-01	4.3544467e-02	-6.0862004e-01
4.9019557e-01	5.2857365e-02	-6.0751577e-01
4.9758321e-01	6.4932617e-02	-6.0911188e-01
5.0527430e-01	8.1245790e-02	-6.1362482e-01
5.1335910e-01	1.0229697e-01	-6.2039430e-01
5.2200361e-01	1.2772434e-01	-6.2770200e-01
5.3086004e-01	1.5563671e-01	-6.3339538e-01
5.3933651e-01	1.8280969e-01	-6.3590341e-01
5.4703989e-01	2.0691960e-01	-6.3511160e-01
5.5426810e-01	2.2724280e-01	-6.3149090e-01
5.6142202e-01	2.4312461e-01	-6.2513903e-01
5.6857447e-01	2.5330892e-01	-6.1663154e-01
5.7606131e-01	2.5741571e-01	-6.0757603e-01
5.8417109e-01	2.5723710e-01	-5.9986989e-01
5.9238780e-01	2.5501641e-01	-5.9450326e-01
5.9985169e-01	2.5053435e-01	-5.9097180e-01
6.0584231e-01	2.4236554e-01	-5.8766266e-01
6.0979027e-01	2.3084827e-01	-5.8329726e-01
6.1216463e-01	2.1740546e-01	-5.7858437e-01
6.1401785e-01	2.0311074e-01	-5.7456981e-01
6.1509114e-01	1.8857722e-01	-5.7015861e-01
6.1430283e-01	1.7375651e-01	-5.6367472e-01
6.1154600e-01	1.5812704e-01	-5.5532072e-01
6.0822855e-01	1.4138562e-01	-5.4663875e-01
6.0653573e-01	1.2359507e-01	-5.3865395e-01
6.0790825e-01	1.0475630e-01	-5.3122697e-01
6.1187851e-01	8.5373494e-02	-5.2377532e-01
6.1639839e-01	6.7227772e-02	-5.1573166e-01
6.1997103e-01	5.2337271e-02	-5.0665248e-01
6.2355654e-01	4.1327138e-02	-4.9660055e-01
6.2895164e-01	3.3202616e-02	-4.8630353e-01
6.3572829e-01	2.6597537e-02	-4.7661191e-01
6.4141700e-01	2.1035024e-02	-4.6819569e-01
6.4438233e-01	1.6351389e-02	-4.6135803e-01
6.4486368e-01	1.1490946e-02	-4.5593800e-01
6.4293136e-01	5.0173247e-03	-4.5141437e-01
6.3824864e-01	-3.3696222e-03	-4.4653476e-01
6.3178350e-01	-1.2986933e-02	-4.3967759e-01
6.2524016e-01	-2.3672807e-02	-4.3076994e-01
6.1959369e-01	-3.5031392e-02	-4.2171386e-01
6.1544277e-01	-4.5600733e-02	-4.1417478e-01
6.1356058e-01	-5.4513925e-02	-4.0830283e-01
6.1443320e-01	-6.1588827e-02	-4.0350846e-01
6.1796377e-01	-6.6666838e-02	-3.9927141e-01
6.2350454e-01	-6.9913530e-02	-3.9519896e-01
6.2983027e-01	-7.1530152e-02	-3.9102045e-01
6.3549164e-01	-7.1668581e-02	-3.8625620e-01
6.3934789e-01	-7.0786586e-02	-3.8046387e-01
6.4118833e-01	-6.9110591e-02	-3.7401623e-01
6.4210448e-01	-6.6302723e-02	-3.6738024e-01
6.4342231e-01	-6.2264654e-02	-3.6008846e-01
6.4503994e-01	-5.7558632e-02	-3.5158023e-01
6.4615921e-01	-5.3302504e-02	-3.4206987e-01
6.4693930e-01	-5.1077548e-02	-3.3168744e-01
6.4788279e-01	-5.1688999e-02	-3.1937464e-01
6.4884956e-01	-5.3983006e-02	-3.0410868e-01
6.4951547e-01	-5.6434631e-02	-2.8646321e-01
6.5010863e-01	-5.9565775e-02	-2.6758415e-01
6.5125297e-01	-6.5116971e-02	-2.4842438e-01
6.5311416e-01	-7.3166209e-02	-2.3067195e-01
6.5480771e-01	-8.2279582e-02	-2.1651761e-01
6.5458612e-01	-9.2370899e-02	-2.0695263e-01
6.5099630e-01	-1.0480174e-01	-2.0102541e-01
6.4421249e-01	-1.1925489e-01	-1.9664817e-01
6.3560753e-01	-1.3299187e-01	-1.9159245e-01
6.2654709e-01	-1.4374121e-01	-1.8423503e-01
6.1855262e-01	-1.5171099e-01	-1.7374270e-01
6.1353690e-01	-1.5800124e-01	-1.5932856e-01
6.1262197e-01	-1.6272334e-01	-1.4012087e-01
6.1565264e-01	-1.6538433e-01	-1.1694491e-01
6.2152608e-01	-1.6504555e-01	-9.2585473e-02
6.2841210e-01	-1.6113919e-01	-6.9111661e-02
6.3515466e-01	-1.5491709e-01	-4.7129614e-02
6.4209447e-01	-1.4821294e-01	-2.6983555e-02
6.4996565e-01	-1.4136914e-01	-8.5367258e-03
6.5886594e-01	-1.3443340e-01	8.9034008e-03
6.6803029e-01	-1.2893666e-01	2.5045673e-02
6.7646616e-01	-1.2591032e-01	3.8101947e-02
6.8398334e-01	-1.2390375e-01	4.6351277e-02
6.9066218e-01	-1.2080090e-01	4.9075988e-02
6.9601098e-01	-1.1622527e-01	4.6444191e-02
6.9984493e-01	-1.1127101e-01	3.9596162e-02
7.0281017e-01	-1.0719358e-01	3.0630791e-02
7.0581284e-01	-1.0486882e-01	2.1764132e-02
7.0938810e-01	-1.0478345e-01	1.4337800e-02
7.1276991e-01	-1.0755687e-01	8.3838017e-03
7.1482079e-01	-1.1300810e-01	2.6783358e-03
7.1662461e-01	-1.1890381e-01	-4.1222563e-03
7.2049526e-01	-1.2314280e-01	-1.2045163e-02
7.2685982e-01	-1.2569923e-01	-1.9536567e-02
7.3425274e-01	-1.2780069e-01	-2.4549506e-02
7.4065506e-01	-1.3104533e-01	-2.6198441e-02
7.4487002e-01	-1.3663056e-01	-2.5389813e-02
7.4788840e-01	-1.4460689e-01	-2.3644617e-02
7.5184995e-01	-1.5366122e-01	-2.1687139e-02
7.5801732e-01	-1.6235373e-01	-1.9359394e-02
7.6545004e-01	-1.7093749e-01	-1.6484535e-02
7.7140201e-01	-1.8114715e-01	-1.3094240e-02
7.7405663e-01	-1.9420477e-01	-9.0420367e-03
7.7354721e-01	-2.0934072e-01	-4.5436345e-03
7.7039643e-01	-2.2488417e-01	-6.0149066e-04
7.6520892e-01	-2.3976114e-01	1.7082106e-03
7.5940555e-01	-2.5244259e-01	2.1406111e-03
7.5469500e-01	-2.6168668e-01	1.7427471e-03
7.5164536e-01	-2.6893594e-01	2.3356649e-03
7.4945337e-01	-2.7667018e-01	5.3861460e-03
7.4704199e-01	-2.8521540e-01	1.1072996e-02
7.4372715e-01	-2.9295203e-01	1.8526517e-02
7.3932534e-01	-2.9848051e-01	2.7245723e-02
7.3429408e-01	-3.0171104e-01	3.6623327e-02
7.2912342e-01	-3.0346454e-01	4.4678501e-02
7.2332330e-01	-3.0429528e-01	4.9628572e-02
7.1623188e-01	-3.0374837e-01	5.2092586e-02
7.0812031e-01	-3.0153465e-01	5.4003280e-02
6.9964547e-01	-2.9878451e-01	5.5820815e-02
6.9134608e-01	-2.9670020e-01	5.6148790e-02
6.8408897e-01	-2.9574784e-01	5.3875176e-02
6.7898716e-01	-2.9609711e-01	4.9791947e-02
6.7614927e-01	-2.9726737e-01	4.5689123e-02
6.7383961e-01	-2.9802709e-01	4.2335733e-02
6.6959600e-01	-2.9702167e-01	3.9057703e-02
6.6163889e-01	-2.9408825e-01	3.4924751e-02
6.4947332e-01	-2.9106732e-01	2.9343796e-02
6.3466867e-01	-2.9043775e-01	2.2096433e-02
6.2016284e-01	-2.9343792e-01	1.3952509e-02
6.0763181e-01	-2.9888440e-01	5.7313479e-03
5.9692429e-01	-3.0384432e-01	-2.8302801e-03
5.8750440e-01	-3.0623329e-01	-1.1703880e-02
5.7860990e-01	-3.0595266e-01	-2.0248770e-02
5.6917447e-01	-3.0357787e-01	-2.8527003e-02
5.5836808e-01	-2.9995460e-01	-3.7425913e-02
5.4586853e-01	-2.9668347e-01	-4.7712408e-02
5.3237562e-01	-2.9458710e-01	-5.9165714e-02
5.1943688e-01	-2.9250689e-01	-7.0104320e-02
5.0844925e-01	-2.8907453e-01	-7.8264492e-02
5.0024548e-01	-2.8359025e-01	-8.2846174e-02
4.9444349e-01	-2.7559506e-01	-8.5205516e-02
4.8921733e-01	-2.6573443e-01	-8.7140296e-02
4.8298616e-01	-2.5544351e-01	-8.9336998e-02
4.7545375e-01	-2.4551760e-01	-9.1693483e-02
4.6722353e-01	-2.3629983e-01	-9.3750896e-02
4.5946196e-01	-2.2769359e-01	-9.4661746e-02
4.5296493e-01	-2.1807604e-01	-9.3915741e-02
4.4760002e-01	-2.0555122e-01	-9.1647108e-02
4.4320659e-01	-1.9066375e-01	-8.7978154e-02
4.3985188e-01	-1.7587543e-01	-8.3535761e-02
4.3746076e-01	-1.6314650e-01	-7.9439632e-02
4.3649944e-01	-1.5248522e-01	-7.5613344e-02
4.3731314e-01	-1.4247419e-01	-7.1023008e-02
4.3895306e-01	-1.3276052e-01	-6.5800400e-02
4.4064027e-01	-1.2472449e-01	-6.1056813e-02
4.4219824e-01	-1.1940119e-01	-5.7223913e-02
4.4308990e-01	-1.1576988e-01	-5.4489241e-02
4.4343860e-01	-1.1137492e-01	-5.2716774e-02
4.4395494e-01	-1.0450044e-01	-5.0315955e-02
4.4469613e-01	-9.4794396e-02	-4.5749950e-02
4.4560130e-01	-8.2495673e-02	-3.9682054e-02
4.4685704e-01	-6.8246392e-02	-3.3902290e-02
4.4793407e-01	-5.3396239e-02	-2.9497781e-02
4.4747819e-01	-3.9397246e-02	-2.6901419e-02
4.4431651e-01	-2.6895718e-02	-2.6177540e-02
4.3846520e-01	-1.5869511e-02	-2.6820344e-02
4.3094012e-01	-6.1674033e-03	-2.8057290e-02
4.2257294e-01	2.4602367e-03	-2.9427402e-02
4.1390735e-01	1.0405571e-02	-3.1090299e-02
4.0554757e-01	1.7902978e-02	-3.3374689e-02
3.9810688e-01	2.5001663e-02	-3.6131079e-02
3.9219536e-01	3.1554914e-02	-3.8936212e-02
3.8745413e-01	3.7408637e-02	-4.1559845e-02
3.8211257e-01	4.3255143e-02	-4.4128693e-02
3.7460726e-01	5.0567295e-02	-4.6982405e-02
3.6496677e-01	6.0002549e-02	-4.9859469e-02
3.5471569e-01	7.0662836e-02	-5.1346254e-02
3.4625623e-01	8.0656072e-02	-5.0081874e-02
3.4104000e-01	8.8132731e-02	-4.6287429e-02
3.3788751e-01	9.2904360e-02	-4.1407819e-02
3.3461905e-01	9.6700997e-02	-3.6574421e-02
3.3047993e-01	1.0098771e-01	-3.2042706e-02
3.2597087e-01	1.0546994e-01	-2.8305741e-02
3.2108251e-01	1.0923877e-01	-2.6346303e-02
3.1446797e-01	1.1270738e-01	-2.6618921e-02
3.0604635e-01	1.1762580e-01	-2.9198465e-02
2.9846755e-01	1.2438465e-01	-3.3482136e-02
2.9292736e-01	1.3089509e-01	-3.7418973e-02
2.8712968e-01	1.3535624e-01	-3.8970341e-02
2.7899549e-01	1.3827531e-01	-3.7866887e-02
2.6861885e-01	1.4107645e-01	-3.4941815e-02
2.5702732e-01	1.4424942e-01	-3.0660837e-02
2.4575552e-01	1.4783907e-01	-2.4927448e-02
2.3692555e-01	1.5177479e-01	-1.8207360e-02
2.3153704e-01	1.5516368e-01	-1.2050225e-02
2.2839814e-01	1.5712605e-01	-8.0221888e-03
2.2587591e-01	1.5783230e-01	-6.1813024e-03
2.2307660e-01	1.5761941e-01	-4.9417434e-03
2.1890550e-01	1.5625365e-01	-2.9385436e-03
2.1209573e-01	1.5343717e-01	-8.7753789e-04
2.0329611e-01	1.4956443e-01	-4.1950034e-04
1.9473940e-01	1.4567734e-01	-1.5636961e-03
1.8726005e-01	1.4193434e-01	-2.5030405e-03
1.8031365e-01	1.3754708e-01	-1.9658057e-03
1.7413757e-01	1.3253123e-01	-1.8084727e-04
1.7001269e-01	1.2721113e-01	2.3563215e-03
1.6897236e-01	1.2111663e-01	5.3328307e-03
1.7011067e-01	1.1456814e-01	8.1304522e-03
1.7113310e-01	1.0918752e-01	1.0210400e-02
1.7064483e-01	1.0562337e-01	1.1575368e-02
1.6863822e-01	1.0335946e-01	1.2204864e-02
1.6565825e-01	1.0226056e-01	1.2422125e-02
1.6185718e-01	1.0240063e-01	1.2831012e-02
1.5676171e-01	1.0328615e-01	1.3255574e-02
1.5048830e-01	1.0419906e-01	1.3415846e-02
1.4389580e-01	1.0507490e-01	1.3457404e-02
1.3756038e-01	1.0664896e-01	1.3276312e-02
1.3236905e-01	1.0992108e-01	1.2396651e-02
1.2933016e-01	1.1489994e-01	1.0019837e-02
1.2777406e-01	1.1989234e-01	6.0811220e-03
1.2549711e-01	1.2311820e-01	2.5424758e-03
1.2045331e-01	1.2493189e-01	1.9206551e-03
1.1178984e-01	1.2717415e-01	5.3699799e-03
1.0019009e-01	1.3065858e-01	1.2568109e-02
8.7231010e-02	1.3432942e-01	2.1830592e-02
7.4230914e-02	1.3729917e-01	3.1037718e-02
6.2045328e-02	1.4032132e-01	3.8956297e-02
5.1450840e-02	1.4415839e-01	4.5035950e-02
4.2941738e-02	1.4858091e-01	4.9251610e-02
3.6342246e-02	1.5367647e-01	5.2030534e-02
3.0495743e-02	1.5988127e-01	5.3350270e-02
2.3414414e-02	1.6676657e-01	5.2897703e-02
1.4195128e-02	1.7310004e-01	5.0628825e-02
4.1226783e-03	1.7769937e-01	4.7330546e-02
-5.2999702e-03	1.8070750e-01	4.4779743e-02
-1.3600013e-02	1.8412985e-01	4.3910778e-02
-2.0860536e-02	1.9022657e-01	4.3869465e-02
-2.7932588e-02	1.9988013e-01	4.3272791e-02
-3.5317049e-02	2.1251902e-01	4.1666884e-02
-4.1640996e-02	2.2644986e-01	3.9669971e-02
-4.5073591e-02	2.4016716e-01	3.7507560e-02
-4.5698653e-02	2.5396162e-01	3.4705284e-02
-4.5623704e-02	2.6892437e-01	3.1450687e-02
-4.6987107e-02	2.8493157e-01	2.9046031e-02
-5.0073114e-02	2.9990876e-01	2.8540720e-02
-5.3486179e-02	3.1077365e-01	2.9116083e-02
-5.5494826e-02	3.1594417e-01	2.9150865e-02
-5.5314493e-02	3.1666986e-01	2.8625387e-02
-5.3696540e-02	3.1580746e-01	2.8589953e-02
-5.2459598e-02	3.1573480e-01	2.9203772e-02
-5.2808709e-02	3.1756686e-01	3.0066287e-02
-5.4414780e-02	3.2205737e-01	3.1944649e-02
-5.6687661e-02	3.2973708e-01	3.6193539e-02
-5.9764391e-02	3.4012953e-01	4.2605003e-02
-6.3503048e-02	3.5239725e-01	4.8907633e-02
-6.7090342e-02	3.6691790e-01	5.2678563e-02
-7.0287023e-02	3.8492256e-01	5.3716210e-02
-7.4051476e-02	4.0642520e-01	5.3944739e-02
-7.9097955e-02	4.2878891e-01	5.5225938e-02
-8.5056678e-02	4.4823872e-01	5.8383295e-02
-9.1930168e-02	4.6311389e-01	6.2903823e-02
-1.0064540e-01	4.7467700e-01	6.6971213e-02
-1.1186951e-01	4.8504058e-01	6.8495065e-02
-1.2589928e-01	4.9517643e-01	6.6309385e-02
-1.4269361e-01	5.0468746e-01	6.1050281e-02
-1.6135678e-01	5.1288677e-01	5.4587135e-02
-1.8062809e-01	5.1968974e-01	4.8458086e-02
-1.9916131e-01	5.2512284e-01	4.3528508e-02
-2.1519557e-01	5.2908202e-01	4.0343963e-02
-2.2757720e-01	5.3239645e-01	3.9019329e-02
-2.3655666e-01	5.3644133e-01	3.9115345e-02
-2.4282633e-01	5.4162398e-01	4.0192182e-02
-2.4683150e-01	5.4766747e-01	4.2058706e-02
-2.4867658e-01	5.5464421e-01	4.4539375e-02
-2.4875250e-01	5.6274913e-01	4.7976861e-02
-2.4832291e-01	5.7206588e-01	5.2735798e-02
-2.4794849e-01	5.8262382e-01	5.8215103e-02
-2.4721186e-01	5.9396797e-01	6.3117166e-02
-2.4610724e-01	6.0514106e-01	6.6194182e-02
-2.4437291e-01	6.1557262e-01	6.6293872e-02
-2.4127869e-01	6.2567665e-01	6.2339645e-02
-2.3702597e-01	6.3610740e-01	5.4417637e-02
-2.3234553e-01	6.4704856e-01	4.4741124e-02
-2.2722508e-01	6.5860405e-01	3.6496530e-02
-2.2102181e-01	6.7112567e-01	3.1585485e-02
-2.1330151e-01	6.8494761e-01	2.9816775e-02
-2.0408214e-01	6.9996588e-01	2.9790974e-02
-1.9378582e-01	7.1556304e-01	3.0280854e-02
-1.8321973e-01	7.3187014e-01	3.1199868e-02
-1.7355238e-01	7.5049364e-01	3.2958455e-02
-1.6630357e-01	7.7247504e-01	3.5295998e-02
-1.6220580e-01	7.9655239e-01	3.7307526e-02
-1.5989076e-01	8.2034419e-01	3.8683026e-02
-1.5709129e-01	8.4212729e-01	4.0622705e-02
-1.5278608e-01	8.6151625e-01	4.4381062e-02
-1.4767556e-01	8.7957390e-01	4.9865674e-02
-1.4373622e-01	8.9789331e-01	5.6401323e-02
-1.4311474e-01	9.1692464e-01	6.3244861e-02
-1.4637660e-01	9.3542611e-01	6.9667511e-02
-1.5195375e-01	9.5157560e-01	7.5708136e-02
-1.5748686e-01	9.6490327e-01	8.1659848e-02
-1.6143832e-01	9.7699255e-01	8.7729458e-02
-1.6390252e-01	9.8977676e-01	9.4941794e-02
-1.6552308e-01	1.0034893e+00	1.0451315e-01
-1.6597172e-01	1.0165833e+00	1.1648711e-01
-1.6490209e-01	1.0273879e+00	1.2941324e-01
-1.6289832e-01	1.0360639e+00	1.4130107e-01
-1.6052714e-01	1.0444369e+00	1.5084295e-01
-1.5795251e-01	1.0533973e+00	1.5786162e-01
-1.5581496e-01	1.0627990e+00	1.6369029e-01
-1.5521879e-01	1.0737207e+00	1.6997643e-01
-1.5613217e-01	1.0874026e+00	1.7626305e-01
-1.5640413e-01	1.1029435e+00	1.8075566e-01
-1.5353703e-01	1.1186824e+00	1.8357141e-01
-1.4713431e-01	1.1343320e+00	1.8683523e-01
-1.3913089e-01	1.1496374e+00	1.9180245e-01
-1.3167311e-01	1.1632520e+00	1.9801249e-01
-1.2484779e-01	1.1745801e+00	2.0444722e-01
-1.1783401e-01	1.1844148e+00	2.0976078e-01
-1.1133323e-01	1.1934390e+00	2.1261695e-01
-1.0657824e-01	1.2019543e+00	2.1236523e-01
-1.0297956e-01	1.2101992e+00	2.0901658e-01
-9.8246709e-02	1.2181967e+00	2.0305972e-01
-9.0916201e-02	1.2259355e+00	1.9596593e-01
-8.1359117e-02	1.2335850e+00	1.9036089e-01
-6.9848641e-02	1.2416479e+00	1.8837304e-01
-5.5789169e-02	1.2509063e+00	1.8996736e-01
-3.9039675e-02	1.2619513e+00	1.9300526e-01
-2.0401647e-02	1.2747452e+00	1.9469992e-01
-1.3177499e-03	1.2892163e+00	1.9324637e-01
1.6679917e-02	1.3054214e+00	1.8876152e-01
3.2783679e-02	1.3223061e+00	1.8303327e-01
4.6813935e-02	1.3384199e+00	1.7764729e-01
5.8454941e-02	1.3538913e+00	1.7286443e-01
6.6732605e-02	1.3696790e+00	1.6844825e-01
7.0221107e-02	1.3857603e+00	1.6408097e-01
6.8598027e-02	1.4009096e+00	1.5928227e-01
6.3299685e-02	1.4136851e+00	1.5421798e-01
5.5494582e-02	1.4238195e+00	1.5020921e-01
4.4844675e-02	1.4318016e+00	1.4928285e-01
3.0913536e-02	1.4369376e+00	1.5238240e-01
1.3709222e-02	1.4378060e+00	1.5766085e-01
-6.8245824e-03	1.4345820e+00	1.6271584e-01
-3.0475236e-02	1.4293530e+00	1.6763570e-01
-5.6600831e-02	1.4242528e+00	1.7354291e-01
-8.4769170e-02	1.4196204e+00	1.8011547e-01
-1.1446619e-01	1.4145924e+00	1.8586657e-01
-1.4430188e-01	1.4085225e+00	1.8995209e-01
-1.7286938e-01	1.4006716e+00	1.9368693e-01
-1.9961434e-01	1.3904307e+00	1.9913733e-01
-2.2342140e-01	1.3783775e+00	2.0649321e-01
-2.4208945e-01	1.3664305e+00	2.1453311e-01
-2.5385293e-01	1.3571836e+00	2.2179648e-01
-2.5821112e-01	1.3522487e+00	2.2690110e-01
-2.5706312e-01	1.3512472e+00	2.2950114e-01
-2.5468258e-01	1.3527133e+00	2.3041428e-01
-2.5470935e-01	1.3552200e+00	2.3117188e-01
-2.5828013e-01	1.3578185e+00	2.3334106e-01
-2.6448632e-01	1.3605451e+00	2.3734926e-01
-2.7131074e-01	1.3640617e+00	2.4308787e-01
-2.7693899e-01	1.3687269e+00	2.5095208e-01
-2.8094432e-01	1.3747975e+00	2.6129589e-01
-2.8401755e-01	1.3824291e+00	2.7388122e-01
-2.8681109e-01	1.3909234e+00	2.8736182e-01
-2.8989929e-01	1.3990646e+00	2.9936493e-01
-2.9407812e-01	1.4061301e+00	3.0813174e-01
-2.9934961e-01	1.4117948e+00	3.1355209e-01
-3.0461068e-01	1.4161057e+00	3.1669067e-01
-3.0904626e-01	1.4197997e+00	3.1922637e-01
-3.1311229e-01	1.4234597e+00	3.2244308e-01
-3.1830965e-01	1.4265066e+00	3.2599577e-01
-3.2601164e-01	1.4274664e+00	3.2881887e-01
-3.3651271e-01	1.4246463e+00	3.3069356e-01
-3.4918225e-01	1.4170616e+00	3.3220655e-01
-3.6318419e-01	1.4058540e+00	3.3427041e-01
-3.7793627e-01	1.3936777e+00	3.3705816e-01
-3.9284947e-01	1.3825695e+00	3.3959418e-01
-4.0760806e-01	1.3734338e+00	3.4137710e-01
-4.2267474e-01	1.3659299e+00	3.4269291e-01
-4.3851858e-01	1.3581806e+00	3.4346382e-01
-4.5507570e-01	1.3485447e+00	3.4345133e-01
-4.7238027e-01	1.3369798e+00	3.4292912e-01
-4.9086255e-01	1.3238146e+00	3.4249541e-01
-5.1085364e-01	1.3093336e+00	3.4289540e-01
-5.3221799e-01	1.2943250e+00	3.4487598e-01
-5.5458653e-01	1.2790234e+00	3.4877142e-01
-5.7751496e-01	1.2630316e+00	3.5387295e-01
-6.0070013e-01	1.2466359e+00	3.5867843e-01
-6.2418201e-01	1.2309314e+00	3.6217960e-01
-6.4762759e-01	1.2170749e+00	3.6405984e-01
-6.6945855e-01	1.2053593e+00	3.6448497e-01
-6.8715097e-01	1.1950774e+00	3.6488561e-01
-6.9893236e-01	1.1854859e+00	3.6717604e-01
-7.0541483e-01	1.1766943e+00	3.7203843e-01
-7.0887932e-01	1.1696388e+00	3.7890287e-01
-7.1096235e-01	1.1647462e+00	3.8636904e-01
-7.1219001e-01	1.1609490e+00	3.9275160e-01
-7.1329219e-01	1.1567843e+00	3.9776136e-01
-7.1467488e-01	1.1515737e+00	4.0253891e-01
-7.1536838e-01	1.1451760e+00	4.0797012e-01
-7.1470776e-01	1.1375211e+00	4.1457974e-01
-7.1381920e-01	1.1288635e+00	4.2237283e-01
-7.1413820e-01	1.1203478e+00	4.3014649e-01
-7.1597872e-01	1.1138463e+00	4.3678232e-01
-7.1856710e-01	1.1104133e+00	4.4220031e-01
-7.2055866e-01	1.1094139e+00	4.4614237e-01
-7.2120463e-01	1.1101465e+00	4.4775669e-01
-7.2159549e-01	1.1123319e+00	4.4692961e-01
-7.2426183e-01	1.1148773e+00	4.4519951e-01
-7.3085107e-01	1.1163312e+00	4.4430034e-01
-7.4094956e-01	1.1159898e+00	4.4444943e-01
-7.5337204e-01	1.1139342e+00	4.4554194e-01
-7.6761323e-01	1.1107143e+00	4.4852776e-01
-7.8378274e-01	1.1069273e+00	4.5405727e-01
-8.0142365e-01	1.1029104e+00	4.6116812e-01
-8.1924619e-01	1.0982625e+00	4.6858368e-01
-8.3637393e-01	1.0918156e+00	4.7599539e-01
-8.5253921e-01	1.0829827e+00	4.8286367e-01
-8.6683248e-01	1.0726916e+00	4.8788380e-01
-8.7782507e-01	1.0623140e+00	4.9070959e-01
-8.8551934e-01	1.0523352e+00	4.9258566e-01
-8.9196510e-01	1.0431212e+00	4.9528833e-01
-8.9880401e-01	1.0354264e+00	5.0011871e-01
-9.0567457e-01	1.0290781e+00	5.0758415e-01
-9.1174852e-01	1.0232510e+00	5.1755630e-01
-9.1763018e-01	1.0175522e+00	5.2884876e-01
-9.2476441e-01	1.0115521e+00	5.3884451e-01
-9.3348973e-01	1.0046591e+00	5.4516943e-01
-9.4273099e-01	9.9691136e-01	5.4723787e-01
-9.5049239e-01	9.8917302e-01	5.4576096e-01
-9.5482006e-01	9.8229788e-01	5.4209029e-01
-9.5592663e-01	9.7627932e-01	5.3790672e-01
-9.5593103e-01	9.7079505e-01	5.3439592e-01
-9.5626313e-01	9.6668334e-01	5.3136764e-01
-9.5740771e-01	9.6509394e-01	5.2832459e-01
-9.5988705e-01	9.6564594e-01	5.2615434e-01
-9.6338002e-01	9.6733079e-01	5.2597227e-01
-9.6624452e-01	9.6954016e-01	5.2716741e-01
-9.6710493e-01	9.7179144e-01	5.2812399e-01
-9.6675443e-01	9.7394973e-01	5.2727355e-01
-9.6779314e-01	9.7589274e-01	5.2383836e-01
-9.7167128e-01	9.7709334e-01	5.1899500e-01
-9.7782181e-01	9.7736183e-01	5.1531837e-01
-9.8543624e-01	9.7627949e-01	5.1442148e-01
-9.9317820e-01	9.7306691e-01	5.1562291e-01
-9.9895960e-01	9.6826502e-01	5.1733275e-01
-1.0015053e+00	9.6296272e-01	5.1884077e-01
-1.0008498e+00	9.5715632e-01	5.2042316e-01
-9.9836334e-01	9.5056657e-01	5.2317285e-01
-9.9576601e-01	9.4358376e-01	5.2808447e-01
-9.9378796e-01	9.3714344e-01	5.3466233e-01
-9.9224455e-01	9.3263292e-01	5.4137662e-01
-9.9002953e-01	9.3117810e-01	5.4684466e-01
-9.8592939e-01	9.3262333e-01	5.5055337e-01
-9.8020593e-01	9.3639790e-01	5.5279310e-01
-9.7442070e-01	9.4222768e-01	5.5442212e-01
-9.7011216e-01	9.4944856e-01	5.5754600e-01
-9.6780323e-01	9.5680319e-01	5.6418901e-01
-9.6720160e-01	9.6279444e-01	5.7341263e-01
-9.6754787e-01	9.6659731e-01	5.8281457e-01
-9.6751344e-01	9.6881857e-01	5.9212261e-01
-9.6594017e-01	9.7061602e-01	6.0210922e-01
-9.6296768e-01	9.7258495e-01	6.1178826e-01
-9.5981462e-01	9.7508611e-01	6.1918438e-01
-9.5755671e-01	9.7848837e-01	6.2322605e-01
-9.5638048e-01	9.8241507e-01	6.2369781e-01
-9.5533632e-01	9.8557631e-01	6.2021370e-01
-9.5291647e-01	9.8656566e-01	6.1279153e-01
-9.4879786e-01	9.8554228e-01	6.0310424e-01
-9.4392390e-01	9.8447970e-01	5.9381972e-01
-9.3929994e-01	9.8502448e-01	5.8689576e-01
-9.3568140e-01	9.8706369e-01	5.8294937e-01
-9.3293376e-01	9.8950507e-01	5.8220703e-01
-9.2979990e-01	9.9170222e-01	5.8509055e-01
-9.2564272e-01	9.9357085e-01	5.9099711e-01
-9.2104113e-01	9.9475915e-01	5.9779974e-01
-9.1635621e-01	9.9548639e-01	6.0334706e-01
-9.1173599e-01	9.9688463e-01	6.0724789e-01
-9.0830592e-01	9.9904086e-01	6.1062284e-01
-9.0758174e-01	1.0005387e+00	6.1412564e-01
-9.0991785e-01	1.0000717e+00	6.1746303e-01
-9.1436750e-01	9.9771151e-01	6.2082442e-01
-9.1918946e-01	9.9422265e-01	6.2528428e-01
-9.2301023e-01	9.8990764e-01	6.3176417e-01
-9.2580848e-01	9.8558173e-01	6.4032955e-01
-9.2789835e-01	9.8311353e-01	6.5042834e-01
-9.2918647e-01	9.8360985e-01	6.6166136e-01
-9.2975132e-01	9.8672893e-01	6.7362161e-01
-9.2967726e-01	9.9157232e-01	6.8531382e-01
-9.2866696e-01	9.9680508e-01	6.9580467e-01
-9.2652030e-01	1.0012802e+00	7.0534876e-01
-9.2331450e-01	1.0047632e+00	7.1514757e-01
-9.1929387e-01	1.0069495e+00	7.2538794e-01
-9.1490964e-01	1.0069496e+00	7.3466749e-01
-9.1047024e-01	1.0048949e+00	7.4164574e-01
-9.0592920e-01	1.0021576e+00	7.4578661e-01
-9.0182963e-01	9.9948936e-01	7.4727193e-01
-8.9965498e-01	9.9677146e-01	7.4723960e-01
-9.0009393e-01	9.9359267e-01	7.4729397e-01
-9.0182760e-01	9.8928209e-01	7.4861485e-01
-9.0297112e-01	9.8349799e-01	7.5139794e-01
-9.0291814e-01	9.7631672e-01	7.5438057e-01
-9.0186511e-01	9.6798431e-01	7.5600354e-01
-8.9924646e-01	9.5898616e-01	7.5678703e-01
-8.9431863e-01	9.4997193e-01	7.5856268e-01
-8.8724788e-01	9.4172194e-01	7.6132437e-01
-8.7891447e-01	9.3510579e-01	7.6366649e-01
-8.7115331e-01	9.3060716e-01	7.6570300e-01
-8.6592048e-01	9.2773935e-01	7.6843808e-01
-8.6313622e-01	9.2524417e-01	7.7127946e-01
-8.6111936e-01	9.2200855e-01	7.7263496e-01
-8.5823142e-01	9.1736740e-01	7.7141091e-01
-8.5270229e-01	9.1125346e-01	7.6700534e-01
-8.4370924e-01	9.0443164e-01	7.5975708e-01
-8.3311727e-01	8.9711309e-01	7.5183303e-01
-8.2387764e-01	8.8831619e-01	7.4605294e-01
-8.1834444e-01	8.7735583e-01	7.4319499e-01
-8.1783469e-01	8.6433970e-01	7.4231345e-01
-8.2218417e-01	8.4957886e-01	7.4317147e-01
-8.2982318e-01	8.3327790e-01	7.4548305e-01
-8.3784345e-01	8.1607191e-01	7.4761697e-01
-8.4376221e-01	7.9979367e-01	7.4786166e-01
-8.4781385e-01	7.8542441e-01	7.4575755e-01
-8.5193156e-01	7.7130881e-01	7.4203364e-01
-8.5662185e-01	7.5576831e-01	7.3793539e-01
-8.6057746e-01	7.3867926e-01	7.3449480e-01
-8.6286287e-01	7.1989511e-01	7.3197682e-01
-8.6339281e-01	6.9963998e-01	7.3034389e-01
-8.6232887e-01	6.7981039e-01	7.3000391e-01
-8.6028352e-01	6.6269977e-01	7.3117268e-01
-8.5839524e-01	6.4897542e-01	7.3300565e-01
-8.5727133e-01	6.3729438e-01	7.3459098e-01
-8.5635176e-01	6.2569182e-01	7.3617084e-01
-8.5543528e-01	6.1350004e-01	7.3761272e-01
-8.5533470e-01	6.0072936e-01	7.3778410e-01
-8.5599638e-01	5.8673398e-01	7.3640795e-01
-8.5583973e-01	5.7169553e-01	7.3487430e-01
-8.5335649e-01	5.5726887e-01	7.3505465e-01
-8.4869289e-01	5.4478760e-01	7.3708627e-01
-8.4338934e-01	5.3420423e-01	7.3904334e-01
-8.3872314e-01	5.2415950e-01	7.3994823e-01
-8.3426657e-01	5.1301987e-01	7.4050187e-01
-8.2844041e-01	5.0012659e-01	7.4149559e-01
-8.2138032e-01	4.8592914e-01	7.4364396e-01
-8.1498379e-01	4.7187127e-01	7.4742232e-01
-8.0935659e-01	4.5956910e-01	7.5286178e-01
-8.0257897e-01	4.4917099e-01	7.5992144e-01
-7.9339581e-01	4.3976083e-01	7.6840183e-01
-7.8174740e-01	4.3138856e-01	7.7786704e-01
-7.6835840e-01	4.2562382e-01	7.8773836e-01
-7.5475627e-01	4.2378643e-01	7.9777926e-01
-7.4232932e-01	4.2485508e-01	8.0801154e-01
-7.3118846e-01	4.2583966e-01	8.1765736e-01
-7.2023241e-01	4.2401056e-01	8.2527327e-01
-7.0807710e-01	4.1817012e-01	8.2997938e-01
-6.9425550e-01	4.0872896e-01	8.3191261e-01
-6.7935767e-01	3.9771842e-01	8.3166677e-01
-6.6421417e-01	3.8772428e-01	8.2920472e-01
-6.4953915e-01	3.7947601e-01	8.2432307e-01
-6.3556879e-01	3.7168682e-01	8.1797798e-01
-6.2197236e-01	3.6297766e-01	8.1166564e-01
-6.0837804e-01	3.5213122e-01	8.0658795e-01
-5.9449215e-01	3.3817913e-01	8.0353584e-01
-5.7991259e-01	3.2172540e-01	8.0222778e-01
-5.6451112e-01	3.0422459e-01	8.0171300e-01
-5.4880774e-01	2.8631292e-01	8.0121822e-01
-5.3399186e-01	2.6862824e-01	8.0007982e-01
-5.2183060e-01	2.5261546e-01	7.9808854e-01
-5.1370455e-01	2.3926294e-01	7.9560681e-01
-5.0925685e-01	2.2796578e-01	7.9239712e-01
-5.0690137e-01	2.1692989e-01	7.8688883e-01
-5.0541582e-01	2.0474254e-01	7.7781128e-01
-5.0451383e-01	1.9105657e-01	7.6631927e-01
-5.0377109e-01	1.7551394e-01	7.5443985e-01
-5.0174186e-01	1.5763663e-01	7.4281998e-01
-4.9692494e-01	1.3891333e-01	7.3175793e-01
-4.8891330e-01	1.2209843e-01	7.2220013e-01
-4.7826323e-01	1.0785514e-01	7.1487439e-01
-4.6615642e-01	9.4533037e-02	7.0956678e-01
-4.5416769e-01	8.0656728e-02	7.0561958e-01
-4.4340727e-01	6.5528732e-02	7.0270977e-01
-4.3392497e-01	4.8942555e-02	7.0054238e-01
-4.2558473e-01	3.1563935e-02	6.9874069e-01
-4.1940254e-01	1.4271177e-02	6.9723529e-01
-4.1654309e-01	-3.5441350e-03	6.9618180e-01
-4.1608306e-01	-2.3459013e-02	6.9609517e-01
-4.1590037e-01	-4.5202339e-02	6.9750088e-01
-4.1430944e-01	-6.6493145e-02	6.9964941e-01
-4.0979476e-01	-8.5349711e-02	7.0141976e-01
-4.0143605e-01	-1.0164050e-01	7.0269818e-01
-3.8965466e-01	-1.1726275e-01	7.0336744e-01
-3.7575420e-01	-1.3433663e-01	7.0297815e-01
-3.6051752e-01	-1.5329103e-01	7.0147136e-01
-3.4381555e-01	-1.7315507e-01	6.9896970e-01
-3.2655126e-01	-1.9258183e-01	6.9548870e-01
-3.1154292e-01	-2.1025232e-01	6.9055823e-01
-3.0029823e-01	-2.2495002e-01	6.8366480e-01
-2.9102515e-01	-2.3580016e-01	6.7529839e-01
-2.8144951e-01	-2.4284431e-01	6.6606342e-01
-2.7157530e-01	-2.4785031e-01	6.5617087e-01
-2.6307246e-01	-2.5298097e-01	6.4664777e-01
-2.5632609e-01	-2.5817453e-01	6.3902843e-01
-2.4960851e-01	-2.6160894e-01	6.3327414e-01
-2.4148002e-01	-2.6216159e-01	6.2800336e-01
-2.3199129e-01	-2.6051020e-01	6.2261452e-01
-2.2191005e-01	-2.5861860e-01	6.1676568e-01
-2.1149720e-01	-2.5858236e-01	6.0955179e-01
-2.0011530e-01	-2.6161968e-01	6.0085414e-01
-1.8699965e-01	-2.6742420e-01	5.9188306e-01
-1.7211932e-01	-2.7500370e-01	5.8371799e-01
-1.5671915e-01	-2.8348504e-01	5.7625720e-01
-1.4227053e-01	-2.9192734e-01	5.6920546e-01
-1.2865790e-01	-3.0004530e-01	5.6297321e-01
-1.1479683e-01	-3.0830891e-01	5.5809965e-01
-1.0064174e-01	-3.1644106e-01	5.5465057e-01
-8.7964142e-02	-3.2319826e-01	5.5184070e-01
-7.9137179e-02	-3.2824839e-01	5.4810389e-01
-7.4480255e-02	-3.3279679e-01	5.4237083e-01
-7.1139943e-02	-3.3810836e-01	5.3509881e-01
-6.6017783e-02	-3.4433866e-01	5.2747220e-01
-5.8427273e-02	-3.5098811e-01	5.2002783e-01
-4.9271381e-02	-3.5798650e-01	5.1207887e-01
-3.9876889e-02	-3.6586557e-01	5.0256100e-01
-3.1259066e-02	-3.7515296e-01	4.9222944e-01
-2.3379259e-02	-3.8567212e-01	4.8373680e-01
-1.5990159e-02	-3.9717159e-01	4.7857559e-01
-9.6898931e-03	-4.0985657e-01	4.7604381e-01
-4.9929320e-03	-4.2369155e-01	4.7510577e-01
-1.7984483e-03	-4.3827493e-01	4.7504356e-01
-5.5540316e-04	-4.5292039e-01	4.7470040e-01
-1.5738457e-03	-4.6641585e-01	4.7303032e-01
-3.0449114e-03	-4.7758410e-01	4.7004319e-01
-2.4003996e-03	-4.8654945e-01	4.6663755e-01
1.4830282e-03	-4.9416421e-01	4.6386369e-01
8.3470788e-03	-5.0021623e-01	4.6207660e-01
1.7336472e-02	-5.0355657e-01	4.6117425e-01
2.7417548e-02	-5.0362751e-01	4.6120348e-01
3.7018902e-02	-5.0176618e-01	4.6156141e-01
4.4601600e-02	-5.0073140e-01	4.6069008e-01
5.0263864e-02	-5.0200449e-01	4.5711714e-01
5.5290242e-02	-5.0469066e-01	4.5061489e-01
6.0176244e-02	-5.0727465e-01	4.4249472e-01
6.4988924e-02	-5.0933690e-01	4.3457802e-01
7.1358361e-02	-5.1122874e-01	4.2775988e-01
8.1118401e-02	-5.1273834e-01	4.2180694e-01
9.3247023e-02	-5.1336644e-01	4.1623668e-01
1.0560204e-01	-5.1366978e-01	4.1108911e-01
1.1749702e-01	-5.1519087e-01	4.0686095e-01
1.2866254e-01	-5.1940091e-01	4.0396021e-01
1.3877942e-01	-5.2706651e-01	4.0229764e-01
1.4783066e-01	-5.3790656e-01	4.0055865e-01
1.5580877e-01	-5.5042080e-01	3.9650939e-01
1.6292835e-01	-5.6266901e-01	3.8943209e-01
1.7016584e-01	-5.7355088e-01	3.8124661e-01
1.7856118e-01	-5.8273101e-01	3.7423105e-01
1.8786778e-01	-5.9044992e-01	3.6876791e-01
1.9713313e-01	-5.9813840e-01	3.6409829e-01
2.0603691e-01	-6.0696303e-01	3.5990925e-01
2.1443021e-01	-6.1540393e-01	3.5585721e-01
2.2147940e-01	-6.2121805e-01	3.5072408e-01
2.2654321e-01	-6.2496425e-01	3.4372436e-01
2.3019414e-01	-6.2818683e-01	3.3590996e-01
2.3354853e-01	-6.3050347e-01	3.2953328e-01
2.3796531e-01	-6.3134537e-01	3.2573826e-01
2.4510995e-01	-6.3166085e-01	3.2293990e-01
2.5515221e-01	-6.3244042e-01	3.1966824e-01
2.6621560e-01	-6.3353981e-01	3.1838182e-01
2.7654536e-01	-6.3457188e-01	3.2237826e-01
2.8583439e-01	-6.3575673e-01	3.3030835e-01
2.9483778e-01	-6.3792683e-01	3.3747684e-01
3.0469995e-01	-6.4132253e-01	3.4022017e-01
3.1613971e-01	-6.4519896e-01	3.3785258e-01
3.2858058e-01	-6.4874383e-01	3.3239581e-01
3.4030988e-01	-6.5130141e-01	3.2632660e-01
3.4998675e-01	-6.5236292e-01	3.2064473e-01
3.5730253e-01	-6.5167775e-01	3.1512338e-01
3.6231369e-01	-6.4964666e-01	3.0906014e-01
3.6587039e-01	-6.4796722e-01	3.0228837e-01
3.6988451e-01	-6.4851347e-01	2.9542279e-01
3.7512320e-01	-6.5115314e-01	2.8887146e-01
3.8040885e-01	-6.5417046e-01	2.8232855e-01
3.8478274e-01	-6.5636811e-01	2.7570505e-01
3.8815625e-01	-6.5767818e-01	2.6978803e-01
3.9079590e-01	-6.5878316e-01	2.6503661e-01
3.9347795e-01	-6.5999171e-01	2.6070509e-01
3.9662247e-01	-6.6085402e-01	2.5598053e-01
3.9964484e-01	-6.6120321e-01	2.5136431e-01
4.0202848e-01	-6.6112177e-01	2.4814931e-01
4.0470320e-01	-6.6009069e-01	2.4690763e-01
4.0936997e-01	-6.5720418e-01	2.4714963e-01
4.1636740e-01	-6.5201193e-01	2.4734150e-01
4.2443071e-01	-6.4524661e-01	2.4564105e-01
4.3241192e-01	-6.3824895e-01	2.4156876e-01
4.4008974e-01	-6.3173425e-01	2.3583553e-01
4.4779386e-01	-6.2568953e-01	2.2879816e-01
4.5558106e-01	-6.1989616e-01	2.2051364e-01
4.6282148e-01	-6.1429617e-01	2.1181493e-01
4.6956037e-01	-6.0907834e-01	2.0361279e-01
4.7705901e-01	-6.0387010e-01	1.9536077e-01
4.8629441e-01	-5.9759125e-01	1.8662924e-01
4.9752128e-01	-5.8951240e-01	1.7900679e-01
5.1021450e-01	-5.7978266e-01	1.7417135e-01
5.2279452e-01	-5.6925891e-01	1.7226490e-01
5.3378671e-01	-5.5852695e-01	1.7283406e-01
5.4324394e-01	-5.4676144e-01	1.7488102e-01
5.5240097e-01	-5.3314494e-01	1.7665006e-01
5.6238195e-01	-5.1871384e-01	1.7697844e-01
5.7351386e-01	-5.0568861e-01	1.7542315e-01
5.8558641e-01	-4.9583282e-01	1.7163108e-01
5.9840691e-01	-4.8949345e-01	1.6537866e-01
6.1164902e-01	-4.8560168e-01	1.5666860e-01
6.2453006e-01	-4.8264407e-01	1.4659512e-01
6.3628011e-01	-4.7953211e-01	1.3699740e-01
6.4691285e-01	-4.7570054e-01	1.2885494e-01
6.5683923e-01	-4.7138020e-01	1.2280060e-01
6.6559376e-01	-4.6765516e-01	1.1945293e-01
6.7228423e-01	-4.6583311e-01	1.1816193e-01
6.7705370e-01	-4.6701476e-01	1.1779085e-01
6.8093396e-01	-4.7122923e-01	1.1822864e-01
6.8477873e-01	-4.7666225e-01	1.1984581e-01
6.8873393e-01	-4.8144864e-01	1.2267642e-01
6.9277125e-01	-4.8627571e-01	1.2635002e-01
6.9735290e-01	-4.9293917e-01	1.3052568e-01
7.0301508e-01	-5.0084572e-01	1.3511365e-01
7.0970221e-01	-5.0809095e-01	1.4017010e-01
7.1742635e-01	-5.1442852e-01	1.4587777e-01
7.2661666e-01	-5.2057444e-01	1.5171461e-01
7.3663866e-01	-5.2633935e-01	1.5629400e-01
7.4644272e-01	-5.3069979e-01	1.5870054e-01
7.5660623e-01	-5.3330485e-01	1.5839804e-01
7.6837671e-01	-5.3515872e-01	1.5490209e-01
7.8157480e-01	-5.3723418e-01	1.4900525e-01
7.9474367e-01	-5.3933645e-01	1.4250871e-01
8.0645361e-01	-5.4103647e-01	1.3711783e-01
8.1614977e-01	-5.4257207e-01	1.3396512e-01
8.2411551e-01	-5.4422174e-01	1.3258644e-01
8.3085814e-01	-5.4554502e-01	1.3114342e-01
8.3653115e-01	-5.4583836e-01	1.2855685e-01
8.4094898e-01	-5.4532631e-01	1.2567946e-01
8.4400692e-01	-5.4441741e-01	1.2449363e-01
8.4631837e-01	-5.4259840e-01	1.2645992e-01
8.4907162e-01	-5.3930520e-01	1.3110937e-01
8.5221044e-01	-5.3445665e-01	1.3737926e-01
8.5430291e-01	-5.2840447e-01	1.4521390e-01
8.5422406e-01	-5.2136934e-01	1.5334501e-01
8.5122968e-01	-5.1247837e-01	1.5870462e-01
8.4553918e-01	-5.0059633e-01	1.5977011e-01
8.3888020e-01	-4.8609512e-01	1.5788334e-01
8.3288201e-01	-4.7055291e-01	1.5512434e-01
8.2856109e-01	-4.5460573e-01	1.5211435e-01
8.2623320e-01	-4.3789646e-01	1.4873924e-01
8.2510433e-01	-4.2164168e-01	1.4521872e-01
8.2413414e-01	-4.0872084e-01	1.4165860e-01
8.2278230e-01	-4.0148947e-01	1.3828717e-01
8.2107288e-01	-4.0079429e-01	1.3566721e-01
8.1935947e-01	-4.0594717e-01	1.3403207e-01
8.1789865e-01	-4.1492499e-01	1.3323969e-01
8.1662159e-01	-4.2497579e-01	1.3362947e-01
8.1487531e-01	-4.3384084e-01	1.3622167e-01
8.1215656e-01	-4.4086654e-01	1.4165362e-01
8.0927774e-01	-4.4614867e-01	1.4966512e-01
8.0765474e-01	-4.4965853e-01	1.6027085e-01
8.0762846e-01	-4.5189603e-01	1.7387775e-01
8.0827663e-01	-4.5373448e-01	1.8931329e-01
8.0893864e-01	-4.5579665e-01	2.0365011e-01
8.1005913e-01	-4.5826427e-01	2.1473404e-01
8.1168782e-01	-4.6091780e-01	2.2285127e-01
8.1269805e-01	-4.6337525e-01	2.2966827e-01
8.1251910e-01	-4.6493069e-01	2.3578777e-01
8.1206306e-01	-4.6406428e-01	2.4050245e-01
8.1236594e-01	-4.5922770e-01	2.4382882e-01
8.1346869e-01	-4.5030303e-01	2.4654414e-01
8.1474982e-01	-4.3900045e-01	2.4886952e-01
8.1529245e-01	-4.2793997e-01	2.5055772e-01
8.1423104e-01	-4.1884980e-01	2.5134888e-01
8.1167822e-01	-4.1197205e-01	2.5100017e-01
8.0875359e-01	-4.0733999e-01	2.4952285e-01
8.0670254e-01	-4.0506214e-01	2.4750373e-01
8.0653018e-01	-4.0438517e-01	2.4552486e-01
8.0833050e-01	-4.0466121e-01	2.4347929e-01
8.1099359e-01	-4.0667737e-01	2.4102834e-01
8.1313342e-01	-4.1123463e-01	2.3836903e-01
8.1395826e-01	-4.1743369e-01	2.3586525e-01
8.1393125e-01	-4.2293552e-01	2.3368741e-01
8.1416146e-01	-4.2515736e-01	2.3205807e-01
8.1489850e-01	-4.2287483e-01	2.3143372e-01
8.1544845e-01	-4.1723572e-01	2.3274521e-01
8.1481436e-01	-4.1062966e-01	2.3606888e-01
8.1238661e-01	-4.0416293e-01	2.3937026e-01
8.0902107e-01	-3.9735660e-01	2.4063007e-01
8.0622404e-01	-3.9044670e-01	2.3979082e-01
8.0417755e-01	-3.8465489e-01	2.3737302e-01
8.0176047e-01	-3.8014077e-01	2.3359327e-01
7.9795297e-01	-3.7591982e-01	2.3004866e-01
7.9255656e-01	-3.7147229e-01	2.2965749e-01
7.8560975e-01	-3.6785123e-01	2.3357155e-01
7.7701887e-01	-3.6739330e-01	2.4018085e-01
7.6726851e-01	-3.7109325e-01	2.4750610e-01
7.5721299e-01	-3.7711525e-01	2.5446068e-01
7.4747028e-01	-3.8326010e-01	2.6047264e-01
7.3891251e-01	-3.8960284e-01	2.6555596e-01
7.3209062e-01	-3.9773318e-01	2.6999672e-01
7.2610667e-01	-4.0760652e-01	2.7383428e-01
7.1927785e-01	-4.1698363e-01	2.7717550e-01
7.1100849e-01	-4.2400597e-01	2.8073554e-01
7.0252535e-01	-4.2771740e-01	2.8546843e-01
6.9502451e-01	-4.2687362e-01	2.9189916e-01
6.8840012e-01	-4.2073492e-01	3.0050619e-01
6.8215959e-01	-4.1060358e-01	3.1179269e-01
6.7623350e-01	-3.9943033e-01	3.2534497e-01
6.7112948e-01	-3.9000312e-01	3.3961010e-01
6.6777119e-01	-3.8406845e-01	3.5309878e-01
6.6659951e-01	-3.8191419e-01	3.6548955e-01
6.6709608e-01	-3.8212232e-01	3.7684994e-01
6.6886433e-01	-3.8252310e-01	3.8599240e-01
6.7208754e-01	-3.8176600e-01	3.9088247e-01
6.7672551e-01	-3.8030527e-01	3.9052469e-01
6.8238948e-01	-3.7942394e-01	3.8495141e-01
6.8788622e-01	-3.7931396e-01	3.7462948e-01
6.9108136e-01	-3.7929715e-01	3.6073878e-01
6.9013925e-01	-3.7916135e-01	3.4454899e-01
6.8408743e-01	-3.7902029e-01	3.2733192e-01
6.7271326e-01	-3.7869283e-01	3.1102464e-01
6.5704926e-01	-3.7773228e-01	2.9654208e-01
6.3981769e-01	-3.7606145e-01	2.8226454e-01
6.2386455e-01	-3.7450543e-01	2.6659467e-01
6.1002456e-01	-3.7432058e-01	2.4997264e-01
5.9775108e-01	-3.7564296e-01	2.3329208e-01
5.8650948e-01	-3.7681075e-01	2.1699076e-01
5.7577885e-01	-3.7577188e-01	2.0151660e-01
5.6517980e-01	-3.7162310e-01	1.8709021e-01
5.5493044e-01	-3.6556485e-01	1.7381692e-01
5.4587033e-01	-3.6083832e-01	1.6245008e-01
5.3911727e-01	-3.5982421e-01	1.5417756e-01
5.3537439e-01	-3.6194256e-01	1.4963997e-01
5.3347861e-01	-3.6541190e-01	1.4900753e-01
5.3062616e-01	-3.6917270e-01	1.5204324e-01
5.2538982e-01	-3.7284731e-01	1.5731981e-01
5.1835236e-01	-3.7603816e-01	1.6208177e-01
5.1042511e-01	-3.7835898e-01	1.6358097e-01
5.0275354e-01	-3.8025779e-01	1.6107711e-01
4.9634562e-01	-3.8270392e-01	1.5589377e-01
4.9152341e-01	-3.8614653e-01	1.4950541e-01
4.8874298e-01	-3.9054060e-01	1.4300569e-01
4.8867593e-01	-3.9559983e-01	1.3711219e-01
4.9087793e-01	-4.0094904e-01	1.3180190e-01
4.9286208e-01	-4.0647809e-01	1.2710722e-01
4.9125226e-01	-4.1286331e-01	1.2327366e-01
4.8501767e-01	-4.2147816e-01	1.1948967e-01
4.7659548e-01	-4.3303389e-01	1.1405608e-01
4.6906844e-01	-4.4612923e-01	1.0593772e-01
4.6330950e-01	-4.5753727e-01	9.5185836e-02
4.5844840e-01	-4.6487476e-01	8.2234804e-02
4.5408159e-01	-4.6842677e-01	6.7367117e-02
4.5033089e-01	-4.7032074e-01	5.1159936e-02
4.4670112e-01	-4.7266387e-01	3.5013827e-02
4.4247769e-01	-4.7601857e-01	2.0632346e-02
4.3708959e-01	-4.8008993e-01	8.8722118e-03
4.3021130e-01	-4.8499499e-01	-9.9666031e-04
4.2258531e-01	-4.9060835e-01	-1.0627288e-02
4.1554239e-01	-4.9552718e-01	-2.1369044e-02
4.0934556e-01	-4.9811395e-01	-3.4217691e-02
4.0351484e-01	-4.9820794e-01	-4.9548395e-02
3.9791280e-01	-4.9723598e-01	-6.6485334e-02
3.9213156e-01	-4.9719743e-01	-8.3847243e-02
3.8516106e-01	-4.9942911e-01	-1.0136126e-01
3.7642557e-01	-5.0420288e-01	-1.1928988e-01
3.6647266e-01	-5.1073685e-01	-1.3777084e-01
3.5680222e-01	-5.1744781e-01	-1.5688309e-01
3.4884714e-01	-5.2356969e-01	-1.7651722e-01
3.4267992e-01	-5.2953807e-01	-1.9599427e-01
3.3751529e-01	-5.3565438e-01	-2.1409810e-01
3.3316524e-01	-5.4252615e-01	-2.2950441e-01
3.2930744e-01	-5.5091998e-01	-2.4233811e-01
3.2454440e-01	-5.6009224e-01	-2.5418790e-01
3.1734288e-01	-5.6849706e-01	-2.6577821e-01
3.0710963e-01	-5.7579790e-01	-2.7654348e-01
2.9478310e-01	-5.8273265e-01	-2.8595962e-01
2.8208833e-01	-5.8987299e-01	-2.9420315e-01
2.7000121e-01	-5.9747430e-01	-3.0177563e-01
2.5858277e-01	-6.0546064e-01	-3.0864962e-01
2.4789950e-01	-6.1297740e-01	-3.1478324e-01
2.3800152e-01	-6.1907108e-01	-3.2133783e-01
2.2774931e-01	-6.2345834e-01	-3.2986468e-01
2.1569816e-01	-6.2681140e-01	-3.4025364e-01
2.0214559e-01	-6.3042212e-01	-3.5114938e-01
1.8902009e-01	-6.3484251e-01	-3.6200969e-01
1.7849697e-01	-6.3999318e-01	-3.7286787e-01
1.7141979e-01	-6.4608399e-01	-3.8341523e-01
1.6650271e-01	-6.5330199e-01	-3.9303965e-01
1.6193155e-01	-6.6174471e-01	-4.0107833e-01
1.5653247e-01	-6.7139482e-01	-4.0742595e-01
1.4985111e-01	-6.8132917e-01	-4.1275511e-01
1.4261817e-01	-6.8981396e-01	-4.1833598e-01
1.3578000e-01	-6.9549530e-01	-4.2567928e-01
1.2904078e-01	-6.9807896e-01	-4.3550814e-01
1.2096127e-01	-6.9856789e-01	-4.4706800e-01
1.1046989e-01	-6.9870312e-01	-4.5872485e-01
9.7699851e-02	-6.9959619e-01	-4.6933924e-01
[truncated: 2,096 more rows]
