# Supplementary material for: New metric for optimizing Continuous Loop Averaging Deconvolution (CLAD) sequences under the 1/f noise model
Source: PLoS One. 2017 Apr 17;12(4):e0175354. doi: 10.1371/journal.pone.0175354 (PMC5393612; doi:10.1371/journal.pone.0175354)
Supplement: S1 File — (ZIP) [file pone.0175354.s001.zip › CLAD_EEG_sub03.txt]

-7.8665942e-01	1.8569438e-01	7.1661175e-01
-7.8262585e-01	2.0680337e-01	7.0834935e-01
-7.7830429e-01	2.2712254e-01	7.0262342e-01
-7.7363734e-01	2.4506856e-01	6.9906867e-01
-7.6921345e-01	2.5899270e-01	6.9598639e-01
-7.6753089e-01	2.6800755e-01	6.8990960e-01
-7.6955568e-01	2.7388072e-01	6.7939090e-01
-7.7212047e-01	2.8151701e-01	6.6853917e-01
-7.7241602e-01	2.9460663e-01	6.6196435e-01
-7.7137821e-01	3.1194655e-01	6.5963480e-01
-7.7099086e-01	3.2960750e-01	6.5861779e-01
-7.7141909e-01	3.4503170e-01	6.5587305e-01
-7.7130067e-01	3.5835130e-01	6.5023420e-01
-7.6910506e-01	3.7092807e-01	6.4284029e-01
-7.6342518e-01	3.8373409e-01	6.3462084e-01
-7.5327389e-01	3.9680635e-01	6.2462825e-01
-7.3938658e-01	4.0986502e-01	6.1186682e-01
-7.2430414e-01	4.2275537e-01	5.9780754e-01
-7.1051401e-01	4.3547869e-01	5.8538034e-01
-6.9883905e-01	4.4875138e-01	5.7611918e-01
-6.8905181e-01	4.6376196e-01	5.6955175e-01
-6.8085614e-01	4.8114790e-01	5.6413577e-01
-6.7347041e-01	5.0015637e-01	5.5893570e-01
-6.6581417e-01	5.1815087e-01	5.5474127e-01
-6.5746319e-01	5.3219880e-01	5.5287223e-01
-6.4819804e-01	5.4129912e-01	5.5360085e-01
-6.3737622e-01	5.4614423e-01	5.5569803e-01
-6.2519791e-01	5.4823630e-01	5.5739520e-01
-6.1344260e-01	5.4970566e-01	5.5774886e-01
-6.0349829e-01	5.5208863e-01	5.5712166e-01
-5.9500459e-01	5.5461217e-01	5.5719337e-01
-5.8751404e-01	5.5539593e-01	5.5946385e-01
-5.8111877e-01	5.5423490e-01	5.6288188e-01
-5.7587201e-01	5.5261245e-01	5.6488043e-01
-5.7209344e-01	5.5197507e-01	5.6459687e-01
-5.6970618e-01	5.5279830e-01	5.6338686e-01
-5.6769210e-01	5.5426069e-01	5.6233895e-01
-5.6487778e-01	5.5492549e-01	5.6044564e-01
-5.6064802e-01	5.5449084e-01	5.5540208e-01
-5.5518441e-01	5.5384495e-01	5.4543377e-01
-5.4939606e-01	5.5392936e-01	5.3046195e-01
-5.4389107e-01	5.5561420e-01	5.1214909e-01
-5.3850923e-01	5.5943763e-01	4.9223326e-01
-5.3355046e-01	5.6505331e-01	4.7141881e-01
-5.3065032e-01	5.7173170e-01	4.5081952e-01
-5.3130676e-01	5.7965675e-01	4.3275465e-01
-5.3471755e-01	5.8944316e-01	4.1875011e-01
-5.3893944e-01	6.0031101e-01	4.0787546e-01
-5.4304640e-01	6.1101054e-01	3.9806399e-01
-5.4682389e-01	6.2195684e-01	3.8824811e-01
-5.5050502e-01	6.3407971e-01	3.7876611e-01
-5.5482774e-01	6.4712553e-01	3.7046942e-01
-5.6000137e-01	6.6019607e-01	3.6393441e-01
-5.6575181e-01	6.7211427e-01	3.5889569e-01
-5.7209816e-01	6.8173284e-01	3.5441422e-01
-5.7886494e-01	6.8937273e-01	3.4944823e-01
-5.8524803e-01	6.9702195e-01	3.4344205e-01
-5.9044876e-01	7.0653597e-01	3.3687182e-01
-5.9445256e-01	7.1761744e-01	3.3071526e-01
-5.9815426e-01	7.2825622e-01	3.2533645e-01
-6.0246786e-01	7.3739306e-01	3.2075161e-01
-6.0726815e-01	7.4524589e-01	3.1697976e-01
-6.1142453e-01	7.5112611e-01	3.1347661e-01
-6.1441813e-01	7.5356688e-01	3.0941679e-01
-6.1783249e-01	7.5183446e-01	3.0375909e-01
-6.2435887e-01	7.4610146e-01	2.9485210e-01
-6.3567070e-01	7.3699000e-01	2.8172089e-01
-6.5142657e-01	7.2542345e-01	2.6506734e-01
-6.6909776e-01	7.1296146e-01	2.4628743e-01
-6.8518658e-01	7.0151583e-01	2.2655433e-01
-6.9847518e-01	6.9235295e-01	2.0697791e-01
-7.1129143e-01	6.8619012e-01	1.8784951e-01
-7.2600593e-01	6.8391195e-01	1.6833097e-01
-7.4181214e-01	6.8581179e-01	1.4819193e-01
-7.5610081e-01	6.9126438e-01	1.2823731e-01
-7.6772610e-01	7.0010853e-01	1.1030544e-01
-7.7732088e-01	7.1237402e-01	9.7079256e-02
-7.8489916e-01	7.2688126e-01	9.0147981e-02
-7.8919660e-01	7.4221294e-01	8.9150828e-02
-7.8980435e-01	7.5817357e-01	9.2171994e-02
-7.8797179e-01	7.7521180e-01	9.6376011e-02
-7.8515349e-01	7.9320138e-01	9.9434521e-02
-7.8191999e-01	8.1161767e-01	1.0047683e-01
-7.7789779e-01	8.3048918e-01	9.9526351e-02
-7.7260019e-01	8.5004620e-01	9.6389761e-02
-7.6588856e-01	8.6939060e-01	9.0903421e-02
-7.5826898e-01	8.8675361e-01	8.3760563e-02
-7.5139862e-01	9.0138308e-01	7.6147687e-02
-7.4704538e-01	9.1400808e-01	6.8045443e-02
-7.4544310e-01	9.2559010e-01	5.8490795e-02
-7.4560937e-01	9.3714994e-01	4.8408756e-02
-7.4688169e-01	9.4988539e-01	3.9909144e-02
-7.4935642e-01	9.6426433e-01	3.3136749e-02
-7.5308565e-01	9.7974919e-01	2.7022022e-02
-7.5805918e-01	9.9539813e-01	2.1551893e-02
-7.6484967e-01	1.0103283e+00	1.8367690e-02
-7.7374340e-01	1.0243605e+00	2.0038807e-02
-7.8356564e-01	1.0382851e+00	2.7811665e-02
-7.9199698e-01	1.0526321e+00	4.0278080e-02
-7.9680565e-01	1.0671530e+00	5.5004025e-02
-7.9691544e-01	1.0819929e+00	6.9991118e-02
-7.9240845e-01	1.0973396e+00	8.3609322e-02
-7.8477826e-01	1.1123405e+00	9.5769606e-02
-7.7686562e-01	1.1262491e+00	1.0842460e-01
-7.7161852e-01	1.1388712e+00	1.2226432e-01
-7.7075270e-01	1.1488693e+00	1.3462371e-01
-7.7255094e-01	1.1552094e+00	1.4335655e-01
-7.7271223e-01	1.1596993e+00	1.4913341e-01
-7.6955170e-01	1.1654223e+00	1.5224394e-01
-7.6515724e-01	1.1742088e+00	1.5267797e-01
-7.6177364e-01	1.1855314e+00	1.5245137e-01
-7.6019467e-01	1.1968997e+00	1.5370127e-01
-7.6034012e-01	1.2056095e+00	1.5598405e-01
-7.6137055e-01	1.2102699e+00	1.5734208e-01
-7.6242983e-01	1.2108642e+00	1.5650508e-01
-7.6358855e-01	1.2082175e+00	1.5219480e-01
-7.6540942e-01	1.2038308e+00	1.4263158e-01
-7.6797570e-01	1.1987802e+00	1.2695457e-01
-7.7049912e-01	1.1929562e+00	1.0628559e-01
-7.7174706e-01	1.1859556e+00	8.3629522e-02
-7.7106939e-01	1.1783661e+00	6.2053440e-02
-7.6948627e-01	1.1721499e+00	4.2375506e-02
-7.6877353e-01	1.1695626e+00	2.3753457e-02
-7.6941694e-01	1.1715983e+00	6.0610881e-03
-7.7074474e-01	1.1771415e+00	-9.8456718e-03
-7.7201565e-01	1.1842904e+00	-2.3528293e-02
-7.7236850e-01	1.1924590e+00	-3.5355711e-02
-7.7081664e-01	1.2023302e+00	-4.5707980e-02
-7.6696974e-01	1.2146246e+00	-5.4219049e-02
-7.6105220e-01	1.2290677e+00	-6.0357286e-02
-7.5350069e-01	1.2448779e+00	-6.4627503e-02
-7.4489057e-01	1.2617014e+00	-6.8427364e-02
-7.3582958e-01	1.2788117e+00	-7.3130850e-02
-7.2664495e-01	1.2954913e+00	-7.9946020e-02
-7.1705457e-01	1.3123149e+00	-8.9807308e-02
-7.0680468e-01	1.3301395e+00	-1.0237752e-01
-6.9680689e-01	1.3487121e+00	-1.1586434e-01
-6.8844927e-01	1.3673634e+00	-1.2841911e-01
-6.8186277e-01	1.3869602e+00	-1.3890810e-01
-6.7594001e-01	1.4100650e+00	-1.4681846e-01
-6.6993547e-01	1.4377367e+00	-1.5278177e-01
-6.6433247e-01	1.4670531e+00	-1.5789926e-01
-6.5966469e-01	1.4933449e+00	-1.6219231e-01
-6.5562598e-01	1.5140204e+00	-1.6510968e-01
-6.5173522e-01	1.5293754e+00	-1.6592028e-01
-6.4770480e-01	1.5412473e+00	-1.6345426e-01
-6.4341641e-01	1.5515429e+00	-1.5720340e-01
-6.3906814e-01	1.5610739e+00	-1.4764009e-01
-6.3486549e-01	1.5692249e+00	-1.3569912e-01
-6.3010832e-01	1.5755398e+00	-1.2318653e-01
-6.2350300e-01	1.5806712e+00	-1.1259900e-01
-6.1453737e-01	1.5845366e+00	-1.0616694e-01
-6.0401641e-01	1.5855691e+00	-1.0525025e-01
-5.9451981e-01	1.5818117e+00	-1.1028532e-01
-5.8945540e-01	1.5718088e+00	-1.2187120e-01
-5.9074738e-01	1.5561114e+00	-1.4123307e-01
-5.9858903e-01	1.5376380e+00	-1.6874081e-01
-6.1253506e-01	1.5188912e+00	-2.0276430e-01
-6.3154069e-01	1.4999225e+00	-2.4042800e-01
-6.5453950e-01	1.4794223e+00	-2.7858319e-01
-6.8075895e-01	1.4567524e+00	-3.1465547e-01
-7.0790659e-01	1.4322303e+00	-3.4801883e-01
-7.3189520e-01	1.4063548e+00	-3.7875219e-01
-7.5011469e-01	1.3799248e+00	-4.0588208e-01
-7.6299215e-01	1.3533465e+00	-4.2865757e-01
-7.7130996e-01	1.3253672e+00	-4.4743069e-01
-7.7457514e-01	1.2950111e+00	-4.6305491e-01
-7.7261412e-01	1.2638023e+00	-4.7622746e-01
-7.6694254e-01	1.2345170e+00	-4.8738252e-01
-7.5954661e-01	1.2093032e+00	-4.9761334e-01
-7.5120450e-01	1.1888451e+00	-5.0886839e-01
-7.4189282e-01	1.1718321e+00	-5.2172046e-01
-7.3160753e-01	1.1555882e+00	-5.3458933e-01
-7.2046611e-01	1.1383840e+00	-5.4643398e-01
-7.0909707e-01	1.1215004e+00	-5.5746742e-01
-6.9858406e-01	1.1079789e+00	-5.6766260e-01
-6.9006242e-01	1.0988202e+00	-5.7682412e-01
-6.8486947e-01	1.0921323e+00	-5.8465715e-01
-6.8356821e-01	1.0861392e+00	-5.9132609e-01
-6.8456282e-01	1.0809101e+00	-5.9800080e-01
-6.8524877e-01	1.0772705e+00	-6.0554595e-01
-6.8428485e-01	1.0757079e+00	-6.1433471e-01
-6.8260711e-01	1.0761241e+00	-6.2467340e-01
-6.8255851e-01	1.0779805e+00	-6.3595578e-01
-6.8583464e-01	1.0805490e+00	-6.4722500e-01
-6.9290294e-01	1.0823711e+00	-6.5879508e-01
-7.0291839e-01	1.0810828e+00	-6.7175910e-01
-7.1417881e-01	1.0754163e+00	-6.8653724e-01
-7.2596621e-01	1.0669510e+00	-7.0315038e-01
-7.3812329e-01	1.0586557e+00	-7.2169121e-01
-7.4996286e-01	1.0519828e+00	-7.4156910e-01
-7.6140413e-01	1.0460621e+00	-7.6130059e-01
-7.7291597e-01	1.0394753e+00	-7.7975078e-01
-7.8410490e-01	1.0315540e+00	-7.9701938e-01
-7.9364843e-01	1.0228212e+00	-8.1363159e-01
-8.0039788e-01	1.0152731e+00	-8.2918885e-01
-8.0447175e-01	1.0101497e+00	-8.4236759e-01
-8.0721914e-01	1.0061035e+00	-8.5247645e-01
-8.1016274e-01	1.0008857e+00	-8.6108631e-01
-8.1386742e-01	9.9326987e-01	-8.7206323e-01
-8.1806982e-01	9.8400769e-01	-8.8866373e-01
-8.2267997e-01	9.7461443e-01	-9.1014832e-01
-8.2734169e-01	9.6476628e-01	-9.3218763e-01
-8.3049948e-01	9.5280527e-01	-9.5071980e-01
-8.3071550e-01	9.3793092e-01	-9.6534169e-01
-8.2781934e-01	9.2100715e-01	-9.7872353e-01
-8.2263038e-01	9.0350078e-01	-9.9259779e-01
-8.1688250e-01	8.8596436e-01	-1.0059521e+00
-8.1219665e-01	8.6872498e-01	-1.0169017e+00
-8.0895253e-01	8.5280185e-01	-1.0248674e+00
-8.0666363e-01	8.3896703e-01	-1.0306349e+00
-8.0494086e-01	8.2689483e-01	-1.0347629e+00
-8.0393390e-01	8.1523535e-01	-1.0370234e+00
-8.0391681e-01	8.0249574e-01	-1.0375688e+00
-8.0456695e-01	7.8777195e-01	-1.0375210e+00
-8.0515945e-01	7.7073217e-01	-1.0383154e+00
-8.0483247e-01	7.5219691e-01	-1.0411214e+00
-8.0309403e-01	7.3423943e-01	-1.0469227e+00
-8.0101078e-01	7.1826660e-01	-1.0560581e+00
-8.0004620e-01	7.0403151e-01	-1.0676764e+00
-8.0001410e-01	6.9077520e-01	-1.0809518e+00
-7.9994005e-01	6.7811721e-01	-1.0956735e+00
-7.9989361e-01	6.6594496e-01	-1.1112015e+00
-8.0081831e-01	6.5412346e-01	-1.1268156e+00
-8.0349340e-01	6.4273522e-01	-1.1429182e+00
-8.0780194e-01	6.3279653e-01	-1.1609036e+00
-8.1265174e-01	6.2542616e-01	-1.1816210e+00
-8.1677603e-01	6.2066047e-01	-1.2038112e+00
-8.1937822e-01	6.1782852e-01	-1.2254017e+00
-8.2048286e-01	6.1589176e-01	-1.2456498e+00
-8.2072882e-01	6.1447856e-01	-1.2642899e+00
-8.2005049e-01	6.1463502e-01	-1.2800255e+00
-8.1729082e-01	6.1736987e-01	-1.2919014e+00
-8.1116614e-01	6.2285571e-01	-1.3011981e+00
-8.0154424e-01	6.3081834e-01	-1.3107468e+00
-7.9038334e-01	6.4069890e-01	-1.3228912e+00
-7.8013370e-01	6.5192037e-01	-1.3382195e+00
-7.7114378e-01	6.6428329e-01	-1.3551512e+00
-7.6250770e-01	6.7708300e-01	-1.3706580e+00
-7.5371837e-01	6.8814555e-01	-1.3822637e+00
-7.4436176e-01	6.9557822e-01	-1.3896557e+00
-7.3395572e-01	6.9964530e-01	-1.3938602e+00
-7.2210994e-01	7.0211832e-01	-1.3951726e+00
-7.0870450e-01	7.0453772e-01	-1.3934473e+00
-6.9391031e-01	7.0719750e-01	-1.3901569e+00
-6.7827593e-01	7.0949025e-01	-1.3871337e+00
-6.6262363e-01	7.1071448e-01	-1.3836200e+00
-6.4800756e-01	7.1039272e-01	-1.3784915e+00
-6.3567990e-01	7.0826896e-01	-1.3739951e+00
-6.2523298e-01	7.0457367e-01	-1.3726331e+00
-6.1372952e-01	7.0012433e-01	-1.3731106e+00
-5.9909388e-01	6.9538337e-01	-1.3728981e+00
-5.8267685e-01	6.8986969e-01	-1.3714513e+00
-5.6710184e-01	6.8325501e-01	-1.3696855e+00
-5.5378123e-01	6.7568675e-01	-1.3686310e+00
-5.4277722e-01	6.6690434e-01	-1.3685999e+00
-5.3299710e-01	6.5701428e-01	-1.3688515e+00
-5.2340092e-01	6.4725620e-01	-1.3681454e+00
-5.1459766e-01	6.3885547e-01	-1.3656095e+00
-5.0774298e-01	6.3178516e-01	-1.3610558e+00
-5.0319760e-01	6.2490333e-01	-1.3546175e+00
-5.0107563e-01	6.1754434e-01	-1.3460752e+00
-5.0104636e-01	6.1036490e-01	-1.3352238e+00
-5.0147798e-01	6.0413305e-01	-1.3227658e+00
-5.0126262e-01	5.9900818e-01	-1.3099966e+00
-5.0117870e-01	5.9572405e-01	-1.2981756e+00
-5.0106675e-01	5.9538527e-01	-1.2880645e+00
-4.9911644e-01	5.9798552e-01	-1.2793025e+00
-4.9410054e-01	6.0320544e-01	-1.2711478e+00
-4.8549979e-01	6.1114891e-01	-1.2636762e+00
-4.7351676e-01	6.2103553e-01	-1.2573739e+00
-4.5980243e-01	6.3150598e-01	-1.2516284e+00
-4.4667785e-01	6.4242779e-01	-1.2447177e+00
-4.3511899e-01	6.5467847e-01	-1.2357884e+00
-4.2427329e-01	6.6857502e-01	-1.2256534e+00
-4.1350048e-01	6.8363104e-01	-1.2153279e+00
-4.0287129e-01	6.9896838e-01	-1.2052425e+00
-3.9191496e-01	7.1319176e-01	-1.1950679e+00
-3.8004364e-01	7.2526101e-01	-1.1831883e+00
-3.6779807e-01	7.3518538e-01	-1.1679216e+00
-3.5667731e-01	7.4277966e-01	-1.1499057e+00
-3.4777835e-01	7.4740085e-01	-1.1319160e+00
-3.4063501e-01	7.4906277e-01	-1.1165673e+00
-3.3403135e-01	7.4858611e-01	-1.1047359e+00
-3.2769329e-01	7.4680277e-01	-1.0952572e+00
-3.2172292e-01	7.4390106e-01	-1.0864909e+00
-3.1558405e-01	7.4026979e-01	-1.0782221e+00
-3.0835455e-01	7.3769991e-01	-1.0714418e+00
-2.9865728e-01	7.3805696e-01	-1.0665540e+00
-2.8558511e-01	7.4169412e-01	-1.0631948e+00
-2.7015265e-01	7.4741387e-01	-1.0616299e+00
-2.5424096e-01	7.5333829e-01	-1.0630848e+00
-2.3879183e-01	7.5822343e-01	-1.0680615e+00
-2.2403405e-01	7.6186264e-01	-1.0753405e+00
-2.1027667e-01	7.6513507e-01	-1.0835312e+00
-1.9756233e-01	7.6977721e-01	-1.0920722e+00
-1.8528451e-01	7.7663424e-01	-1.1005005e+00
-1.7247182e-01	7.8442486e-01	-1.1084000e+00
-1.5818787e-01	7.9101695e-01	-1.1149713e+00
-1.4210212e-01	7.9572574e-01	-1.1184609e+00
-1.2482739e-01	7.9933965e-01	-1.1178792e+00
-1.0725645e-01	8.0241485e-01	-1.1132114e+00
-9.0186964e-02	8.0494322e-01	-1.1040450e+00
-7.4046900e-02	8.0675693e-01	-1.0911780e+00
-5.8379095e-02	8.0687401e-01	-1.0776405e+00
-4.2398247e-02	8.0426294e-01	-1.0661336e+00
-2.6234300e-02	7.9972093e-01	-1.0572381e+00
-1.1310003e-02	7.9476137e-01	-1.0502703e+00
6.7650381e-04	7.8938917e-01	-1.0439264e+00
9.1230163e-03	7.8236610e-01	-1.0371244e+00
1.4832168e-02	7.7294664e-01	-1.0304748e+00
1.9457984e-02	7.6127243e-01	-1.0254158e+00
2.4798699e-02	7.4744563e-01	-1.0225072e+00
3.2504275e-02	7.3225321e-01	-1.0218846e+00
4.3684500e-02	7.1757421e-01	-1.0235335e+00
5.7923089e-02	7.0419845e-01	-1.0267981e+00
7.3371225e-02	6.9113372e-01	-1.0307160e+00
8.8551845e-02	6.7765250e-01	-1.0344983e+00
1.0338376e-01	6.6455298e-01	-1.0381543e+00
1.1878115e-01	6.5319126e-01	-1.0434237e+00
1.3566638e-01	6.4421662e-01	-1.0522001e+00
1.5389143e-01	6.3700140e-01	-1.0640628e+00
1.7183744e-01	6.2939082e-01	-1.0768734e+00
1.8811873e-01	6.1889114e-01	-1.0893687e+00
2.0345608e-01	6.0428983e-01	-1.1015384e+00
2.1903731e-01	5.8538345e-01	-1.1127849e+00
2.3481714e-01	5.6336413e-01	-1.1221440e+00
2.5043975e-01	5.4143126e-01	-1.1292150e+00
2.6562593e-01	5.2186385e-01	-1.1338044e+00
2.7951872e-01	5.0396457e-01	-1.1364585e+00
2.9158956e-01	4.8605670e-01	-1.1382288e+00
3.0356794e-01	4.6721680e-01	-1.1389587e+00
3.1791226e-01	4.4688167e-01	-1.1371826e+00
3.3460370e-01	4.2450677e-01	-1.1317343e+00
3.5212032e-01	3.9973033e-01	-1.1230404e+00
3.6903739e-01	3.7274661e-01	-1.1131430e+00
3.8366349e-01	3.4446261e-01	-1.1039494e+00
3.9526406e-01	3.1553009e-01	-1.0950596e+00
4.0523358e-01	2.8640772e-01	-1.0845495e+00
4.1493956e-01	2.5812527e-01	-1.0721066e+00
4.2427901e-01	2.3130906e-01	-1.0594891e+00
4.3322896e-01	2.0514693e-01	-1.0481835e+00
4.4242031e-01	1.7812016e-01	-1.0382753e+00
4.5178795e-01	1.4908939e-01	-1.0291045e+00
4.6025993e-01	1.1730994e-01	-1.0202966e+00
4.6768878e-01	8.2646386e-02	-1.0124163e+00
4.7525512e-01	4.6152170e-02	-1.0066914e+00
4.8390298e-01	8.9015376e-03	-1.0037567e+00
4.9378567e-01	-2.9393864e-02	-1.0029782e+00
5.0471107e-01	-6.9660088e-02	-1.0036233e+00
5.1632599e-01	-1.1182427e-01	-1.0062049e+00
5.2745455e-01	-1.5459529e-01	-1.0118077e+00
5.3618508e-01	-1.9660195e-01	-1.0202673e+00
5.4196538e-01	-2.3738692e-01	-1.0298332e+00
5.4668391e-01	-2.7701536e-01	-1.0383353e+00
5.5232738e-01	-3.1531256e-01	-1.0447534e+00
5.5932892e-01	-3.5231315e-01	-1.0500431e+00
5.6792943e-01	-3.8845688e-01	-1.0557319e+00
5.7914282e-01	-4.2296389e-01	-1.0621649e+00
5.9380757e-01	-4.5306194e-01	-1.0681429e+00
6.1162123e-01	-4.7595115e-01	-1.0716764e+00
6.3064435e-01	-4.9098998e-01	-1.0716174e+00
6.4766699e-01	-4.9953726e-01	-1.0687873e+00
6.6020180e-01	-5.0379010e-01	-1.0653474e+00
6.6853097e-01	-5.0640035e-01	-1.0627993e+00
6.7420878e-01	-5.1011938e-01	-1.0606538e+00
6.7745779e-01	-5.1682560e-01	-1.0570271e+00
6.7809382e-01	-5.2676700e-01	-1.0502807e+00
6.7661651e-01	-5.3862616e-01	-1.0404094e+00
6.7360823e-01	-5.5041680e-01	-1.0293181e+00
6.7048527e-01	-5.6082708e-01	-1.0196095e+00
6.6956662e-01	-5.6977422e-01	-1.0132505e+00
6.7159298e-01	-5.7827876e-01	-1.0108068e+00
6.7493437e-01	-5.8771246e-01	-1.0111506e+00
6.7796661e-01	-5.9867472e-01	-1.0123596e+00
6.8017259e-01	-6.1117994e-01	-1.0134154e+00
6.8124573e-01	-6.2525161e-01	-1.0147359e+00
6.8122831e-01	-6.4052656e-01	-1.0176495e+00
6.8103078e-01	-6.5574330e-01	-1.0227482e+00
6.8149160e-01	-6.6970002e-01	-1.0282102e+00
6.8237450e-01	-6.8282559e-01	-1.0317395e+00
6.8361896e-01	-6.9604546e-01	-1.0333355e+00
6.8674582e-01	-7.0852751e-01	-1.0343142e+00
6.9271470e-01	-7.1830696e-01	-1.0356816e+00
6.9977312e-01	-7.2479221e-01	-1.0386055e+00
7.0522048e-01	-7.2952180e-01	-1.0442633e+00
7.0782284e-01	-7.3413160e-01	-1.0524451e+00
7.0766868e-01	-7.3848441e-01	-1.0621918e+00
7.0454083e-01	-7.4171156e-01	-1.0735974e+00
6.9787845e-01	-7.4369335e-01	-1.0872146e+00
6.8810538e-01	-7.4460107e-01	-1.1024387e+00
6.7667522e-01	-7.4476932e-01	-1.1179102e+00
6.6484146e-01	-7.4469792e-01	-1.1323961e+00
6.5311285e-01	-7.4465142e-01	-1.1450091e+00
6.4216465e-01	-7.4495582e-01	-1.1555443e+00
6.3284660e-01	-7.4528863e-01	-1.1641691e+00
6.2508248e-01	-7.4414242e-01	-1.1711906e+00
6.1826884e-01	-7.4043657e-01	-1.1774939e+00
6.1208022e-01	-7.3444443e-01	-1.1840993e+00
6.0664306e-01	-7.2697066e-01	-1.1912131e+00
6.0232000e-01	-7.1813675e-01	-1.1983631e+00
5.9920898e-01	-7.0718088e-01	-1.2050737e+00
5.9672189e-01	-6.9361256e-01	-1.2112742e+00
5.9346550e-01	-6.7809854e-01	-1.2169873e+00
5.8811964e-01	-6.6228356e-01	-1.2222238e+00
5.8046341e-01	-6.4784617e-01	-1.2272314e+00
5.7167491e-01	-6.3602458e-01	-1.2316284e+00
5.6413013e-01	-6.2773807e-01	-1.2336009e+00
5.5952645e-01	-6.2250341e-01	-1.2315819e+00
5.5696639e-01	-6.1838943e-01	-1.2260133e+00
5.5442382e-01	-6.1426144e-01	-1.2178697e+00
5.5150535e-01	-6.1033240e-01	-1.2081560e+00
5.4898351e-01	-6.0648728e-01	-1.1987176e+00
5.4719489e-01	-6.0226088e-01	-1.1905203e+00
5.4679312e-01	-5.9805372e-01	-1.1830792e+00
5.4926122e-01	-5.9428048e-01	-1.1763966e+00
5.5480867e-01	-5.9039345e-01	-1.1710108e+00
5.6168723e-01	-5.8568146e-01	-1.1668091e+00
5.6834654e-01	-5.8039769e-01	-1.1630421e+00
5.7423647e-01	-5.7563994e-01	-1.1586583e+00
5.7851168e-01	-5.7181881e-01	-1.1522779e+00
5.8005417e-01	-5.6769794e-01	-1.1429501e+00
5.7944583e-01	-5.6152970e-01	-1.1307499e+00
5.7928628e-01	-5.5220906e-01	-1.1160695e+00
5.8171890e-01	-5.3867406e-01	-1.0993615e+00
5.8715514e-01	-5.1998308e-01	-1.0812661e+00
5.9537552e-01	-4.9617174e-01	-1.0624110e+00
6.0557076e-01	-4.6868452e-01	-1.0436616e+00
6.1618584e-01	-4.4022481e-01	-1.0261323e+00
6.2591861e-01	-4.1311854e-01	-1.0110515e+00
6.3371499e-01	-3.8842740e-01	-9.9897231e-01
6.3906300e-01	-3.6717342e-01	-9.8925768e-01
6.4252513e-01	-3.5042355e-01	-9.8060699e-01
6.4468508e-01	-3.3770792e-01	-9.7160410e-01
6.4583210e-01	-3.2662965e-01	-9.6151442e-01
6.4673118e-01	-3.1560992e-01	-9.5060056e-01
6.4833819e-01	-3.0604825e-01	-9.3950931e-01
6.5133162e-01	-2.9997784e-01	-9.2923657e-01
6.5584474e-01	-2.9763418e-01	-9.2110301e-01
6.6089870e-01	-2.9863195e-01	-9.1601819e-01
6.6497116e-01	-3.0259808e-01	-9.1349013e-01
6.6725492e-01	-3.0709572e-01	-9.1077917e-01
6.6785322e-01	-3.0790445e-01	-9.0394253e-01
6.6697944e-01	-3.0346592e-01	-8.9038178e-01
6.6514621e-01	-2.9652661e-01	-8.7067066e-01
6.6392663e-01	-2.9048282e-01	-8.4799354e-01
6.6467263e-01	-2.8684917e-01	-8.2546588e-01
6.6722415e-01	-2.8544703e-01	-8.0419237e-01
6.7039621e-01	-2.8530097e-01	-7.8383071e-01
6.7254032e-01	-2.8638954e-01	-7.6442785e-01
6.7203373e-01	-2.8914986e-01	-7.4699408e-01
6.6834580e-01	-2.9251234e-01	-7.3255152e-01
6.6230287e-01	-2.9439417e-01	-7.2110204e-01
6.5535374e-01	-2.9283197e-01	-7.1163387e-01
6.4890647e-01	-2.8611175e-01	-7.0281608e-01
6.4271660e-01	-2.7400402e-01	-6.9338891e-01
6.3550427e-01	-2.5857188e-01	-6.8309520e-01
6.2786404e-01	-2.4291975e-01	-6.7276270e-01
6.2203506e-01	-2.2919922e-01	-6.6236554e-01
6.1915059e-01	-2.1709387e-01	-6.5019541e-01
6.1827191e-01	-2.0440738e-01	-6.3437301e-01
6.1770802e-01	-1.8925721e-01	-6.1441687e-01
6.1701186e-01	-1.7147599e-01	-5.9132660e-01
6.1746920e-01	-1.5266204e-01	-5.6664261e-01
6.2048460e-01	-1.3451036e-01	-5.4260170e-01
6.2646807e-01	-1.1712434e-01	-5.2181008e-01
6.3484907e-01	-9.9582764e-02	-5.0556986e-01
6.4396985e-01	-8.1069285e-02	-4.9310175e-01
6.5219578e-01	-6.1338778e-02	-4.8261173e-01
6.5952538e-01	-4.0585935e-02	-4.7272583e-01
6.6666341e-01	-1.9508715e-02	-4.6288186e-01
6.7376405e-01	1.2903034e-04	-4.5333001e-01
6.8053837e-01	1.6485590e-02	-4.4540421e-01
6.8644746e-01	2.9165768e-02	-4.4061212e-01
6.9106946e-01	3.8580971e-02	-4.3883050e-01
6.9419615e-01	4.4034140e-02	-4.3825015e-01
6.9570664e-01	4.4363511e-02	-4.3751440e-01
6.9618727e-01	4.0258856e-02	-4.3650112e-01
6.9676775e-01	3.3452834e-02	-4.3550321e-01
6.9725311e-01	2.4689824e-02	-4.3547121e-01
6.9611140e-01	1.4525492e-02	-4.3740984e-01
6.9350174e-01	4.3925987e-03	-4.4042515e-01
6.9148475e-01	-4.3921893e-03	-4.4195394e-01
6.9100693e-01	-1.1073521e-02	-4.4002040e-01
6.9197202e-01	-1.4857565e-02	-4.3432511e-01
6.9460755e-01	-1.5401277e-02	-4.2575531e-01
6.9878689e-01	-1.2923993e-02	-4.1514435e-01
7.0369640e-01	-7.2310205e-03	-4.0238869e-01
7.0854180e-01	2.4639390e-03	-3.8670565e-01
7.1309381e-01	1.5898404e-02	-3.6756979e-01
7.1750759e-01	3.0029191e-02	-3.4591911e-01
7.2168370e-01	4.1627921e-02	-3.2390951e-01
7.2525057e-01	5.1270810e-02	-3.0325487e-01
7.2780649e-01	6.1261491e-02	-2.8462875e-01
7.2862015e-01	7.1712375e-02	-2.6768036e-01
7.2736640e-01	8.1487405e-02	-2.5143929e-01
7.2535339e-01	8.9941758e-02	-2.3491128e-01
7.2413282e-01	9.6643721e-02	-2.1757740e-01
7.2365691e-01	1.0190187e-01	-1.9983089e-01
7.2269141e-01	1.0724623e-01	-1.8288242e-01
7.2026751e-01	1.1413192e-01	-1.6824644e-01
7.1648720e-01	1.2234818e-01	-1.5674645e-01
7.1246333e-01	1.3025244e-01	-1.4833977e-01
7.0971287e-01	1.3651631e-01	-1.4317476e-01
7.0907600e-01	1.4072608e-01	-1.4152868e-01
7.1016191e-01	1.4280743e-01	-1.4273818e-01
7.1253108e-01	1.4248273e-01	-1.4580933e-01
7.1658463e-01	1.4001150e-01	-1.5109716e-01
7.2279042e-01	1.3736049e-01	-1.5947787e-01
7.3063432e-01	1.3731824e-01	-1.6970045e-01
7.3853535e-01	1.4093772e-01	-1.7848574e-01
7.4541847e-01	1.4712979e-01	-1.8356130e-01
7.5210705e-01	1.5427582e-01	-1.8554050e-01
7.6003180e-01	1.6099146e-01	-1.8648062e-01
7.6856862e-01	1.6679742e-01	-1.8774300e-01
7.7530845e-01	1.7235211e-01	-1.8958361e-01
7.8031191e-01	1.7875417e-01	-1.9166219e-01
7.8717289e-01	1.8613256e-01	-1.9373882e-01
7.9881973e-01	1.9340468e-01	-1.9563544e-01
8.1543786e-01	2.0085889e-01	-1.9707053e-01
8.3576482e-01	2.1105507e-01	-1.9806489e-01
8.5771097e-01	2.2574897e-01	-1.9843637e-01
8.7831780e-01	2.4381510e-01	-1.9775400e-01
8.9503213e-01	2.6284511e-01	-1.9685937e-01
9.0761636e-01	2.8098001e-01	-1.9725063e-01
9.1888598e-01	2.9689315e-01	-1.9881583e-01
9.3275588e-01	3.0943398e-01	-2.0062282e-01
9.5064906e-01	3.1822295e-01	-2.0244951e-01
9.7126668e-01	3.2427591e-01	-2.0433603e-01
9.9245597e-01	3.2913698e-01	-2.0653233e-01
1.0116284e+00	3.3377364e-01	-2.0971441e-01
1.0266910e+00	3.3839695e-01	-2.1418187e-01
1.0369910e+00	3.4303280e-01	-2.1934833e-01
1.0429415e+00	3.4732788e-01	-2.2453024e-01
1.0461090e+00	3.4989932e-01	-2.2986169e-01
1.0493537e+00	3.4975514e-01	-2.3624961e-01
1.0550807e+00	3.4792858e-01	-2.4439421e-01
1.0632423e+00	3.4645611e-01	-2.5362813e-01
1.0719467e+00	3.4639364e-01	-2.6209472e-01
1.0792632e+00	3.4787847e-01	-2.6870926e-01
1.0839321e+00	3.5057272e-01	-2.7439954e-01
1.0859337e+00	3.5358160e-01	-2.8097869e-01
1.0862361e+00	3.5573320e-01	-2.8985114e-01
1.0855355e+00	3.5569144e-01	-3.0150389e-01
1.0843399e+00	3.5235082e-01	-3.1470478e-01
1.0831826e+00	3.4573613e-01	-3.2711722e-01
1.0817823e+00	3.3691409e-01	-3.3747602e-01
1.0792328e+00	3.2721307e-01	-3.4602724e-01
1.0746422e+00	3.1796022e-01	-3.5264381e-01
1.0676813e+00	3.1049283e-01	-3.5627800e-01
1.0603475e+00	3.0623320e-01	-3.5598265e-01
1.0564614e+00	3.0638662e-01	-3.5144806e-01
1.0570190e+00	3.1103933e-01	-3.4375820e-01
1.0594060e+00	3.1856755e-01	-3.3499133e-01
1.0613356e+00	3.2663260e-01	-3.2625798e-01
1.0626794e+00	3.3469822e-01	-3.1726790e-01
1.0644224e+00	3.4489391e-01	-3.0732454e-01
1.0664071e+00	3.5946648e-01	-2.9591426e-01
1.0670334e+00	3.7808868e-01	-2.8345566e-01
1.0653962e+00	3.9798850e-01	-2.7171888e-01
1.0618114e+00	4.1637115e-01	-2.6169888e-01
1.0569841e+00	4.3225416e-01	-2.5286641e-01
1.0520512e+00	4.4650022e-01	-2.4559938e-01
1.0484637e+00	4.6075259e-01	-2.4068720e-01
1.0469107e+00	4.7612071e-01	-2.3715901e-01
1.0466656e+00	4.9297489e-01	-2.3321860e-01
1.0465930e+00	5.1162681e-01	-2.2751796e-01
1.0467274e+00	5.3221632e-01	-2.1890046e-01
1.0476665e+00	5.5416114e-01	-2.0680095e-01
1.0491016e+00	5.7572222e-01	-1.9239972e-01
1.0506394e+00	5.9406794e-01	-1.7824810e-01
1.0525162e+00	6.0758739e-01	-1.6578067e-01
1.0546612e+00	6.1712966e-01	-1.5448853e-01
1.0566916e+00	6.2354401e-01	-1.4383294e-01
1.0585931e+00	6.2719796e-01	-1.3394737e-01
1.0605401e+00	6.2995688e-01	-1.2483889e-01
1.0627890e+00	6.3396181e-01	-1.1557001e-01
1.0649631e+00	6.3922553e-01	-1.0441384e-01
1.0654699e+00	6.4497508e-01	-9.0789779e-02
1.0633750e+00	6.5165150e-01	-7.6021483e-02
1.0597324e+00	6.6011502e-01	-6.1440074e-02
1.0562260e+00	6.7053537e-01	-4.7265794e-02
1.0542124e+00	6.8256188e-01	-3.3455950e-02
1.0539146e+00	6.9592241e-01	-2.0110693e-02
1.0535955e+00	7.1044119e-01	-7.5498166e-03
1.0510649e+00	7.2527681e-01	3.7389229e-03
1.0461390e+00	7.3934161e-01	1.3869762e-02
1.0405975e+00	7.5261945e-01	2.3302620e-02
1.0362873e+00	7.6557259e-01	3.1861387e-02
1.0336409e+00	7.7864232e-01	4.0098577e-02
1.0316967e+00	7.9279005e-01	5.0042700e-02
1.0295643e+00	8.0834025e-01	6.2467782e-02
1.0274064e+00	8.2416252e-01	7.5172854e-02
1.0256674e+00	8.3867262e-01	8.5082519e-02
1.0244217e+00	8.5126519e-01	9.1242058e-02
1.0231189e+00	8.6283199e-01	9.5137314e-02
1.0211256e+00	8.7400196e-01	9.8428116e-02
1.0193221e+00	8.8408687e-01	1.0211739e-01
1.0201669e+00	8.9301739e-01	1.0711190e-01
1.0255620e+00	9.0181577e-01	1.1349507e-01
1.0351499e+00	9.1106625e-01	1.2018124e-01
1.0467818e+00	9.2101018e-01	1.2626609e-01
1.0579944e+00	9.3186519e-01	1.3161316e-01
1.0668452e+00	9.4369480e-01	1.3667947e-01
1.0724537e+00	9.5665047e-01	1.4240854e-01
1.0753313e+00	9.7050232e-01	1.4930383e-01
1.0761493e+00	9.8414941e-01	1.5694785e-01
1.0752386e+00	9.9657202e-01	1.6427446e-01
1.0737112e+00	1.0075730e+00	1.6995176e-01
1.0732720e+00	1.0167418e+00	1.7394147e-01
1.0749418e+00	1.0231089e+00	1.7749724e-01
1.0780539e+00	1.0262934e+00	1.8134752e-01
1.0814231e+00	1.0271806e+00	1.8558379e-01
1.0852505e+00	1.0280193e+00	1.9063389e-01
1.0899817e+00	1.0312520e+00	1.9732336e-01
1.0949023e+00	1.0367223e+00	2.0631812e-01
1.0988571e+00	1.0416958e+00	2.1754447e-01
1.1008075e+00	1.0442489e+00	2.2999307e-01
1.1001212e+00	1.0441464e+00	2.4219383e-01
1.0973739e+00	1.0413176e+00	2.5383165e-01
1.0938558e+00	1.0361422e+00	2.6652874e-01
1.0900790e+00	1.0297439e+00	2.8126750e-01
1.0866567e+00	1.0224758e+00	2.9660698e-01
1.0856417e+00	1.0141011e+00	3.1056408e-01
1.0889632e+00	1.0049709e+00	3.2174053e-01
1.0965104e+00	9.9503904e-01	3.2981876e-01
1.1061625e+00	9.8294507e-01	3.3612232e-01
1.1156094e+00	9.6719264e-01	3.4218995e-01
1.1245725e+00	9.4738387e-01	3.4817940e-01
1.1339685e+00	9.2425084e-01	3.5329121e-01
1.1433541e+00	8.9848686e-01	3.5721048e-01
1.1513854e+00	8.6992932e-01	3.6003050e-01
1.1572633e+00	8.3885740e-01	3.6149470e-01
1.1605251e+00	8.0725889e-01	3.6127726e-01
1.1611935e+00	7.7691826e-01	3.5940687e-01
1.1603273e+00	7.4816676e-01	3.5595235e-01
1.1591794e+00	7.2106261e-01	3.5072538e-01
1.1586180e+00	6.9534300e-01	3.4407172e-01
1.1596374e+00	6.7044801e-01	3.3685765e-01
1.1623192e+00	6.4691332e-01	3.2914717e-01
1.1653589e+00	6.2637686e-01	3.2110315e-01
1.1683344e+00	6.1011675e-01	3.1388119e-01
1.1725863e+00	5.9785248e-01	3.0837117e-01
1.1794219e+00	5.8793614e-01	3.0461129e-01
1.1887034e+00	5.7848024e-01	3.0164401e-01
1.1994553e+00	5.6844240e-01	2.9775648e-01
1.2116624e+00	5.5786290e-01	2.9270120e-01
1.2259759e+00	5.4653369e-01	2.8866158e-01
1.2417950e+00	5.3330530e-01	2.8709570e-01
1.2575527e+00	5.1693932e-01	2.8668578e-01
1.2717725e+00	4.9644446e-01	2.8580507e-01
1.2829886e+00	4.7127544e-01	2.8447836e-01
1.2902601e+00	4.4223919e-01	2.8304182e-01
1.2936144e+00	4.1207008e-01	2.8092089e-01
1.2932953e+00	3.8372369e-01	2.7747257e-01
1.2896709e+00	3.5827426e-01	2.7322391e-01
1.2842896e+00	3.3543515e-01	2.6973875e-01
1.2793195e+00	3.1498286e-01	2.6830833e-01
1.2753930e+00	2.9704928e-01	2.6922001e-01
1.2712074e+00	2.8173937e-01	2.7217888e-01
1.2652393e+00	2.6817522e-01	2.7701095e-01
1.2573984e+00	2.5387504e-01	2.8376111e-01
1.2490228e+00	2.3647674e-01	2.9277521e-01
1.2417948e+00	2.1625255e-01	3.0402007e-01
1.2367316e+00	1.9558051e-01	3.1608318e-01
1.2342395e+00	1.7666873e-01	3.2697574e-01
1.2344954e+00	1.6038069e-01	3.3555946e-01
1.2371112e+00	1.4622395e-01	3.4230079e-01
1.2413986e+00	1.3345380e-01	3.4889181e-01
1.2467445e+00	1.2172154e-01	3.5620484e-01
1.2524149e+00	1.1048927e-01	3.6353722e-01
1.2581307e+00	9.8668171e-02	3.7011152e-01
1.2634337e+00	8.5249753e-02	3.7614851e-01
1.2665967e+00	6.9900792e-02	3.8236474e-01
1.2665582e+00	5.2796168e-02	3.8912389e-01
1.2647084e+00	3.4482538e-02	3.9601698e-01
1.2634391e+00	1.5927550e-02	4.0254800e-01
1.2645869e+00	-2.0834797e-03	4.0893813e-01
1.2694033e+00	-1.9034185e-02	4.1495135e-01
1.2779535e+00	-3.3859492e-02	4.1908119e-01
1.2888143e+00	-4.5486959e-02	4.2023773e-01
1.3004195e+00	-5.4580159e-02	4.1900583e-01
1.3123493e+00	-6.2321406e-02	4.1655585e-01
1.3251985e+00	-6.8883532e-02	4.1372522e-01
1.3397399e+00	-7.4962531e-02	4.1163059e-01
1.3566424e+00	-8.1613898e-02	4.1143114e-01
1.3765528e+00	-8.8711958e-02	4.1318416e-01
1.3994569e+00	-9.6048839e-02	4.1619871e-01
1.4242225e+00	-1.0410243e-01	4.2022509e-01
1.4490678e+00	-1.1290367e-01	4.2486501e-01
1.4720421e+00	-1.2173021e-01	4.2928918e-01
1.4915155e+00	-1.3030083e-01	4.3386561e-01
1.5067934e+00	-1.3916200e-01	4.3934661e-01
1.5178958e+00	-1.4834534e-01	4.4519738e-01
1.5250558e+00	-1.5642898e-01	4.5049819e-01
1.5285798e+00	-1.6228889e-01	4.5429568e-01
1.5283804e+00	-1.6691711e-01	4.5577482e-01
1.5240318e+00	-1.7230241e-01	4.5529741e-01
1.5154200e+00	-1.7952123e-01	4.5363665e-01
1.5028592e+00	-1.8866724e-01	4.5075357e-01
1.4858229e+00	-1.9920900e-01	4.4684321e-01
1.4626090e+00	-2.1039616e-01	4.4288438e-01
1.4324972e+00	-2.2224902e-01	4.3946381e-01
1.3974135e+00	-2.3545989e-01	4.3688406e-01
1.3606936e+00	-2.5074868e-01	4.3563679e-01
1.3244299e+00	-2.6805061e-01	4.3561549e-01
1.2890604e+00	-2.8599819e-01	4.3608296e-01
1.2550808e+00	-3.0327606e-01	4.3636660e-01
1.2233574e+00	-3.2020327e-01	4.3607855e-01
1.1937625e+00	-3.3842274e-01	4.3494416e-01
1.1654904e+00	-3.5889206e-01	4.3204020e-01
1.1389405e+00	-3.8100276e-01	4.2637266e-01
1.1151713e+00	-4.0349210e-01	4.1848200e-01
1.0941177e+00	-4.2487872e-01	4.0988657e-01
1.0746679e+00	-4.4393902e-01	4.0149075e-01
1.0555188e+00	-4.6025669e-01	3.9309630e-01
1.0361228e+00	-4.7433066e-01	3.8437882e-01
1.0173726e+00	-4.8727119e-01	3.7595491e-01
1.0010471e+00	-4.9979687e-01	3.6913279e-01
9.8783969e-01	-5.1202888e-01	3.6429851e-01
9.7677034e-01	-5.2365144e-01	3.5970129e-01
9.6677769e-01	-5.3323595e-01	3.5299348e-01
9.5761263e-01	-5.3905427e-01	3.4340955e-01
9.4965214e-01	-5.4100094e-01	3.3150838e-01
9.4343117e-01	-5.4058430e-01	3.1774139e-01
9.3918764e-01	-5.3919116e-01	3.0167295e-01
9.3706824e-01	-5.3715058e-01	2.8245901e-01
9.3703324e-01	-5.3418068e-01	2.6017086e-01
9.3785097e-01	-5.2988731e-01	2.3606188e-01
9.3743012e-01	-5.2429029e-01	2.1158659e-01
9.3443213e-01	-5.1843660e-01	1.8801238e-01
9.2862023e-01	-5.1440850e-01	1.6676382e-01
9.2068197e-01	-5.1398383e-01	1.4887141e-01
9.1186685e-01	-5.1684607e-01	1.3384010e-01
9.0299966e-01	-5.2099150e-01	1.2065355e-01
8.9406795e-01	-5.2439099e-01	1.0952445e-01
8.8485878e-01	-5.2600657e-01	1.0121597e-01
8.7534925e-01	-5.2618456e-01	9.5962009e-02
8.6514945e-01	-5.2623180e-01	9.4086776e-02
8.5324064e-01	-5.2712339e-01	9.6056980e-02
8.3857424e-01	-5.2860159e-01	1.0108637e-01
8.2077584e-01	-5.3048620e-01	1.0766967e-01
8.0133295e-01	-5.3415734e-01	1.1504839e-01
7.8331844e-01	-5.4119604e-01	1.2234716e-01
7.6848934e-01	-5.5145494e-01	1.2790233e-01
7.5629710e-01	-5.6338181e-01	1.3066913e-01
7.4617160e-01	-5.7517884e-01	1.3077811e-01
7.3839073e-01	-5.8559018e-01	1.2819683e-01
7.3245677e-01	-5.9425183e-01	1.2254771e-01
7.2710859e-01	-6.0098425e-01	1.1459085e-01
7.2142672e-01	-6.0582411e-01	1.0621294e-01
7.1501063e-01	-6.0932504e-01	9.8721007e-02
7.0818671e-01	-6.1168214e-01	9.2076513e-02
7.0105083e-01	-6.1271774e-01	8.5715660e-02
6.9269131e-01	-6.1261384e-01	7.9536855e-02
6.8228312e-01	-6.1148958e-01	7.3812027e-02
6.6994012e-01	-6.0959588e-01	6.8695897e-02
6.5646585e-01	-6.0843845e-01	6.4101810e-02
6.4233672e-01	-6.0983175e-01	5.9507044e-02
6.2733962e-01	-6.1452154e-01	5.4153783e-02
6.1123455e-01	-6.2233861e-01	4.7784782e-02
5.9354204e-01	-6.3287988e-01	4.0963416e-02
5.7345805e-01	-6.4603041e-01	3.3965857e-02
5.5123360e-01	-6.6160992e-01	2.6444982e-02
5.2867703e-01	-6.7825230e-01	1.8419292e-02
5.0754288e-01	-6.9380741e-01	1.0023392e-02
4.8858759e-01	-7.0732391e-01	9.3545212e-04
4.7193273e-01	-7.1946144e-01	-8.2439795e-03
4.5680012e-01	-7.3087334e-01	-1.4932437e-02
4.4177125e-01	-7.4138350e-01	-1.6778728e-02
4.2628058e-01	-7.5094296e-01	-1.3964649e-02
4.1090077e-01	-7.6017100e-01	-8.0082917e-03
3.9638762e-01	-7.6943040e-01	8.4531874e-05
3.8339025e-01	-7.7832326e-01	9.9633035e-03
3.7234511e-01	-7.8640641e-01	2.1482808e-02
3.6300690e-01	-7.9378218e-01	3.4163014e-02
3.5482841e-01	-8.0035781e-01	4.6939803e-02
3.4698186e-01	-8.0460034e-01	5.8581013e-02
3.3831294e-01	-8.0523501e-01	6.8667210e-02
3.2785806e-01	-8.0360854e-01	7.8582392e-02
3.1491302e-01	-8.0193565e-01	9.0568858e-02
3.0019231e-01	-8.0077970e-01	1.0525457e-01
2.8624528e-01	-7.9915274e-01	1.2089221e-01
2.7481935e-01	-7.9563461e-01	1.3477962e-01
2.6587097e-01	-7.8964052e-01	1.4523391e-01
2.5896447e-01	-7.8178932e-01	1.5257613e-01
2.5307105e-01	-7.7263160e-01	1.5822576e-01
2.4707531e-01	-7.6159992e-01	1.6311690e-01
2.4096431e-01	-7.4736548e-01	1.6686168e-01
2.3487901e-01	-7.2901026e-01	1.6880099e-01
2.2866899e-01	-7.0674843e-01	1.6944304e-01
2.2238458e-01	-6.8178229e-01	1.6929282e-01
2.1649822e-01	-6.5678807e-01	1.6665569e-01
2.1160074e-01	-6.3550952e-01	1.5855285e-01
2.0759388e-01	-6.2022058e-01	1.4338464e-01
2.0355982e-01	-6.1062746e-01	1.2130680e-01
1.9843578e-01	-6.0541148e-01	9.3300952e-02
1.9147886e-01	-6.0363052e-01	6.1333561e-02
1.8262477e-01	-6.0450630e-01	2.7542623e-02
1.7192294e-01	-6.0677399e-01	-7.1056848e-03
1.5854569e-01	-6.0840038e-01	-4.1920426e-02
1.4206024e-01	-6.0745173e-01	-7.5255349e-02
1.2343956e-01	-6.0361897e-01	-1.0496482e-01
1.0356777e-01	-5.9726546e-01	-1.2938766e-01
8.2613239e-02	-5.8779712e-01	-1.4813625e-01
6.1530170e-02	-5.7435291e-01	-1.6226156e-01
4.2336302e-02	-5.5718123e-01	-1.7306620e-01
2.6350313e-02	-5.3810022e-01	-1.8106804e-01
1.3287105e-02	-5.1928471e-01	-1.8702363e-01
2.9308255e-03	-5.0146878e-01	-1.9244818e-01
-3.7349512e-03	-4.8439945e-01	-1.9829777e-01
-6.1035438e-03	-4.6810134e-01	-2.0429886e-01
-5.4500932e-03	-4.5286021e-01	-2.0942118e-01
-4.4869999e-03	-4.3854840e-01	-2.1291109e-01
-4.8642266e-03	-4.2416340e-01	-2.1439558e-01
-5.6973761e-03	-4.0874305e-01	-2.1313702e-01
-5.6209191e-03	-3.9233581e-01	-2.0847325e-01
-4.6454699e-03	-3.7580323e-01	-2.0107595e-01
-3.6196022e-03	-3.6094173e-01	-1.9261708e-01
-3.2788626e-03	-3.4964020e-01	-1.8442173e-01
-3.6344458e-03	-3.4193596e-01	-1.7723618e-01
-4.1474211e-03	-3.3617847e-01	-1.7158825e-01
-4.8531146e-03	-3.3053053e-01	-1.6761550e-01
-6.7595651e-03	-3.2394900e-01	-1.6513234e-01
-1.0244911e-02	-3.1654514e-01	-1.6424526e-01
-1.4018589e-02	-3.0852594e-01	-1.6524971e-01
-1.7106972e-02	-2.9932180e-01	-1.6802322e-01
-2.0341470e-02	-2.8814504e-01	-1.7196075e-01
-2.4507134e-02	-2.7496004e-01	-1.7618734e-01
-2.8956652e-02	-2.6107602e-01	-1.7927623e-01
-3.3028777e-02	-2.4789339e-01	-1.7933760e-01
-3.6179769e-02	-2.3583479e-01	-1.7581781e-01
-3.7125780e-02	-2.2521459e-01	-1.7027995e-01
-3.5571844e-02	-2.1638797e-01	-1.6442833e-01
-3.3108302e-02	-2.0917578e-01	-1.5913015e-01
-3.2113449e-02	-2.0319068e-01	-1.5533317e-01
-3.4555513e-02	-1.9748142e-01	-1.5384597e-01
-4.0692061e-02	-1.9056217e-01	-1.5475198e-01
-4.9099599e-02	-1.8221957e-01	-1.5786523e-01
-5.7930552e-02	-1.7376735e-01	-1.6231350e-01
-6.5841036e-02	-1.6592965e-01	-1.6603791e-01
-7.2021120e-02	-1.5802843e-01	-1.6688442e-01
-7.5693131e-02	-1.4903610e-01	-1.6389517e-01
-7.6389122e-02	-1.3903960e-01	-1.5768649e-01
-7.4527700e-02	-1.3005726e-01	-1.5016816e-01
-7.0783627e-02	-1.2430222e-01	-1.4349998e-01
-6.5352358e-02	-1.2166496e-01	-1.3895385e-01
-5.8394768e-02	-1.2018562e-01	-1.3598811e-01
-5.0560658e-02	-1.1786987e-01	-1.3211220e-01
-4.2745952e-02	-1.1350052e-01	-1.2527556e-01
-3.5766221e-02	-1.0635342e-01	-1.1625195e-01
-2.9818659e-02	-9.5641444e-02	-1.0703611e-01
-2.4383825e-02	-8.1748905e-02	-9.8592936e-02
-1.9311207e-02	-6.6147778e-02	-9.0931599e-02
-1.5254506e-02	-5.0170122e-02	-8.3136843e-02
-1.2465648e-02	-3.6498228e-02	-7.3761104e-02
-1.0508614e-02	-2.8291538e-02	-6.2659761e-02
-8.8907428e-03	-2.5087558e-02	-5.1344287e-02
-7.3270222e-03	-2.3055658e-02	-4.0380944e-02
-5.9896875e-03	-1.9333509e-02	-2.8073409e-02
-4.8631486e-03	-1.4113184e-02	-1.3050924e-02
-2.6443189e-03	-8.7702967e-03	3.6182358e-03
2.1143439e-03	-3.9750513e-03	1.9813219e-02
9.0267401e-03	1.4581410e-04	3.4557241e-02
1.6627084e-02	3.3842626e-03	4.7610117e-02
2.3819436e-02	5.5596028e-03	5.9006134e-02
2.9012875e-02	7.0208549e-03	6.9989845e-02
2.9950511e-02	8.1569114e-03	8.1289958e-02
2.6405292e-02	8.6587051e-03	9.1317763e-02
2.1234740e-02	8.1890871e-03	9.8651922e-02
1.7982413e-02	7.1617567e-03	1.0322326e-01
1.8389576e-02	6.7987361e-03	1.0502619e-01
2.1753603e-02	9.1189078e-03	1.0416084e-01
2.6343679e-02	1.5400131e-02	1.0121342e-01
3.0762680e-02	2.4086263e-02	9.6746814e-02
3.3593829e-02	3.2669400e-02	9.1518229e-02
3.3280704e-02	4.0330658e-02	8.7275425e-02
2.9232710e-02	4.6201538e-02	8.4999430e-02
2.2549519e-02	4.8437136e-02	8.4197566e-02
1.4675522e-02	4.6837766e-02	8.5116043e-02
5.3349101e-03	4.2932961e-02	8.8979218e-02
-6.5904806e-03	3.8131739e-02	9.5803554e-02
-2.0741335e-02	3.3808404e-02	1.0383255e-01
-3.5806191e-02	3.0920286e-02	1.1163037e-01
-5.0503522e-02	2.9036738e-02	1.1866323e-01
-6.3647167e-02	2.7262079e-02	1.2391397e-01
-7.5229413e-02	2.5609083e-02	1.2691366e-01
-8.6679311e-02	2.4604022e-02	1.2905929e-01
-9.9202178e-02	2.4253937e-02	1.3181243e-01
-1.1241905e-01	2.3833278e-02	1.3494453e-01
-1.2506099e-01	2.2382178e-02	1.3708227e-01
-1.3618193e-01	1.9356106e-02	1.3741114e-01
-1.4487672e-01	1.5255545e-02	1.3635263e-01
-1.5099253e-01	1.1323231e-02	1.3467693e-01
-1.5610388e-01	8.4265160e-03	1.3319032e-01
-1.6209895e-01	7.1926225e-03	1.3279397e-01
-1.6953403e-01	8.0473666e-03	1.3358497e-01
-1.7784172e-01	1.0286158e-02	1.3495132e-01
-1.8665021e-01	1.2568013e-02	1.3719583e-01
-1.9640005e-01	1.4200460e-02	1.4225195e-01
-2.0726773e-01	1.4685961e-02	1.5206690e-01
-2.1846637e-01	1.3045327e-02	1.6667649e-01
-2.2912566e-01	9.2986988e-03	1.8443344e-01
-2.3910570e-01	5.0829437e-03	2.0311787e-01
-2.4867643e-01	2.2642531e-03	2.2052236e-01
-2.5823630e-01	1.6767394e-03	2.3543120e-01
-2.6792777e-01	2.7718598e-03	2.4879793e-01
-2.7704357e-01	4.0698591e-03	2.6263756e-01
-2.8476333e-01	3.8583018e-03	2.7796457e-01
-2.9187574e-01	1.4678019e-03	2.9458730e-01
-3.0064640e-01	-1.9082735e-03	3.1170865e-01
-3.1271070e-01	-4.1139063e-03	3.2678495e-01
-3.2820146e-01	-3.3696076e-03	3.3569593e-01
-3.4641465e-01	6.6046175e-04	3.3690637e-01
-3.6591700e-01	6.8123268e-03	3.3334669e-01
-3.8492478e-01	1.3781029e-02	3.2911390e-01
-4.0209080e-01	2.0467437e-02	3.2609749e-01
-4.1668447e-01	2.4910633e-02	3.2378695e-01
-4.2834658e-01	2.5215360e-02	3.2113133e-01
-4.3675809e-01	2.1413796e-02	3.1728725e-01
-4.4168916e-01	1.5099497e-02	3.1135635e-01
-4.4317335e-01	7.8634820e-03	3.0336164e-01
-4.4133789e-01	4.1353567e-04	2.9400508e-01
-4.3660510e-01	-6.8317305e-03	2.8307874e-01
-4.2988641e-01	-1.3067105e-02	2.7023745e-01
-4.2266504e-01	-1.7793087e-02	2.5668995e-01
-4.1651472e-01	-2.0994857e-02	2.4470662e-01
-4.1177223e-01	-2.2624110e-02	2.3613470e-01
-4.0805279e-01	-2.3069412e-02	2.3207522e-01
-4.0600943e-01	-2.2981154e-02	2.3342340e-01
-4.0668170e-01	-2.2139346e-02	2.4079473e-01
-4.0977315e-01	-1.9756296e-02	2.5376757e-01
-4.1463647e-01	-1.5899386e-02	2.7011439e-01
-4.2141370e-01	-1.1694275e-02	2.8729040e-01
-4.2990142e-01	-7.9985708e-03	3.0443900e-01
-4.3875510e-01	-4.9360653e-03	3.2137092e-01
-4.4593178e-01	-2.8951591e-03	3.3723397e-01
-4.4971250e-01	-2.3293414e-03	3.5112257e-01
-4.4967850e-01	-2.6481511e-03	3.6292886e-01
-4.4676683e-01	-2.0734094e-03	3.7339613e-01
-4.4277788e-01	1.3236253e-03	3.8311611e-01
-4.3928764e-01	8.4837445e-03	3.9162446e-01
-4.3643046e-01	1.8891073e-02	3.9831945e-01
-4.3359989e-01	3.0848320e-02	4.0322671e-01
-4.3176475e-01	4.2928458e-02	4.0646897e-01
-4.3401468e-01	5.4647131e-02	4.0888356e-01
-4.4270930e-01	6.5697154e-02	4.1230090e-01
-4.5655897e-01	7.5376394e-02	4.1771578e-01
-4.7152465e-01	8.2417144e-02	4.2409590e-01
-4.8430201e-01	8.5347836e-02	4.2880312e-01
-4.9448573e-01	8.3622956e-02	4.2983864e-01
-5.0359921e-01	7.8463789e-02	4.2836527e-01
-5.1312275e-01	7.1636561e-02	4.2752598e-01
-5.2308953e-01	6.4133726e-02	4.2915754e-01
-5.3208028e-01	5.6839664e-02	4.3271561e-01
-5.3908522e-01	5.0632617e-02	4.3642016e-01
-5.4433207e-01	4.5788412e-02	4.3878238e-01
-5.4810011e-01	4.2453846e-02	4.3984124e-01
-5.5077925e-01	4.1414644e-02	4.4141076e-01
-5.5320880e-01	4.3619949e-02	4.4535635e-01
-5.5568163e-01	4.8715583e-02	4.5175853e-01
-5.5835812e-01	5.5396915e-02	4.6011174e-01
-5.6229839e-01	6.2638742e-02	4.7086342e-01
-5.6849515e-01	6.8949112e-02	4.8359726e-01
-5.7677125e-01	7.2142612e-02	4.9607309e-01
-5.8636486e-01	7.1186347e-02	5.0663669e-01
-5.9735585e-01	6.7445695e-02	5.1550295e-01
-6.1007874e-01	6.3869688e-02	5.2314273e-01
-6.2350010e-01	6.1772864e-02	5.2940344e-01
-6.3611261e-01	5.9844122e-02	5.3470128e-01
-6.4710708e-01	5.7077093e-02	5.4038121e-01
-6.5614841e-01	5.3528840e-02	5.4682736e-01
-6.6330121e-01	4.9492876e-02	5.5282386e-01
-6.6917795e-01	4.5342210e-02	5.5704324e-01
-6.7458965e-01	4.1321228e-02	5.5872641e-01
-6.7951955e-01	3.7541769e-02	5.5734606e-01
-6.8340137e-01	3.3447758e-02	5.5299224e-01
-6.8632514e-01	2.7798423e-02	5.4687319e-01
-6.8866994e-01	2.0330138e-02	5.4007389e-01
-6.9050151e-01	1.2800530e-02	5.3280024e-01
-6.9200950e-01	6.8965732e-03	5.2530109e-01
-6.9291720e-01	2.1434100e-03	5.1791389e-01
-6.9286952e-01	-2.3370374e-03	5.1152783e-01
-6.9291123e-01	-5.7768093e-03	5.0771481e-01
-6.9396720e-01	-6.8878947e-03	5.0690192e-01
-6.9573807e-01	-5.4977075e-03	5.0779952e-01
-6.9835585e-01	-2.7680118e-03	5.0932559e-01
-7.0183556e-01	-4.6683437e-04	5.1150033e-01
-7.0480934e-01	6.2370120e-04	5.1399844e-01
-7.0585403e-01	1.6245050e-03	5.1623446e-01
-7.0465352e-01	4.5444713e-03	5.1893133e-01
-7.0135011e-01	1.0797203e-02	5.2320817e-01
-6.9621754e-01	2.0336687e-02	5.2841536e-01
-6.9030472e-01	3.1802948e-02	5.3219248e-01
-6.8552740e-01	4.3880466e-02	5.3299443e-01
-6.8339473e-01	5.6592492e-02	5.3127918e-01
-6.8409197e-01	7.0324971e-02	5.2836860e-01
-6.8698514e-01	8.4240762e-02	5.2599577e-01
-6.9152547e-01	9.7131842e-02	5.2571476e-01
-6.9777438e-01	1.0879722e-01	5.2755188e-01
-7.0547000e-01	1.1988007e-01	5.3068007e-01
-7.1344865e-01	1.3161258e-01	5.3431112e-01
-7.2082667e-01	1.4570300e-01	5.3704924e-01
-7.2732079e-01	1.6301034e-01	5.3788081e-01
-7.3244988e-01	1.8240026e-01	5.3767491e-01
-7.3586201e-01	2.0196973e-01	5.3842891e-01
-7.3783828e-01	2.2092785e-01	5.4107257e-01
-7.3871671e-01	2.3933236e-01	5.4447888e-01
-7.3877948e-01	2.5696751e-01	5.4653107e-01
-7.3891423e-01	2.7371747e-01	5.4566139e-01
-7.3995561e-01	2.8958116e-01	5.4170486e-01
-7.4148682e-01	3.0382501e-01	5.3589372e-01
-7.4262356e-01	3.1492187e-01	5.3027286e-01
-7.4336823e-01	3.2145452e-01	5.2650983e-01
-7.4453806e-01	3.2382324e-01	5.2508544e-01
-7.4704920e-01	3.2476821e-01	5.2475596e-01
-7.5063911e-01	3.2760778e-01	5.2366511e-01
-7.5375785e-01	3.3340350e-01	5.2197066e-01
-7.5581364e-01	3.4037212e-01	5.2089355e-01
-7.5747157e-01	3.4647027e-01	5.1958484e-01
-7.5834809e-01	3.5063486e-01	5.1616927e-01
-7.5726343e-01	3.5200818e-01	5.1078885e-01
-7.5437713e-01	3.5010466e-01	5.0479278e-01
-7.5064865e-01	3.4539660e-01	4.9867296e-01
-7.4598037e-01	3.3840416e-01	4.9245605e-01
-7.4010852e-01	3.2889546e-01	4.8596245e-01
-7.3420823e-01	3.1693297e-01	4.7838225e-01
-7.2963648e-01	3.0342286e-01	4.6904556e-01
-7.2574538e-01	2.8939433e-01	4.5835821e-01
-7.2048610e-01	2.7553053e-01	4.4674892e-01
-7.1321273e-01	2.6187509e-01	4.3429769e-01
-7.0575775e-01	2.4802774e-01	4.2286510e-01
-7.0056357e-01	2.3391169e-01	4.1482243e-01
-6.9876243e-01	2.1995038e-01	4.0943157e-01
-7.0052617e-01	2.0678045e-01	4.0353038e-01
-7.0587086e-01	1.9481411e-01	3.9488259e-01
-7.1395474e-01	1.8406120e-01	3.8408763e-01
-7.2278213e-01	1.7406200e-01	3.7371465e-01
-7.3101602e-01	1.6390381e-01	3.6601996e-01
-7.3901855e-01	1.5273254e-01	3.6182078e-01
-7.4717574e-01	1.4009510e-01	3.6021467e-01
-7.5491125e-01	1.2666669e-01	3.5964782e-01
-7.6183551e-01	1.1422861e-01	3.5978319e-01
-7.6826893e-01	1.0359089e-01	3.6111210e-01
-7.7518489e-01	9.3514408e-02	3.6288362e-01
-7.8337467e-01	8.2635824e-02	3.6284602e-01
-7.9207252e-01	7.1109305e-02	3.5923059e-01
-8.0041737e-01	5.9775759e-02	3.5207729e-01
-8.0900303e-01	4.8379007e-02	3.4252205e-01
-8.1834522e-01	3.5981779e-02	3.3188292e-01
-8.2791769e-01	2.3076535e-02	3.2113455e-01
-8.3674823e-01	1.0925660e-02	3.1031116e-01
-8.4461990e-01	-1.4000119e-04	2.9869711e-01
-8.5240459e-01	-9.7591472e-03	2.8660676e-01
-8.6006240e-01	-1.6973138e-02	2.7594726e-01
-8.6588765e-01	-2.1813495e-02	2.6801713e-01
-8.6892039e-01	-2.5669504e-02	2.6220871e-01
-8.6942607e-01	-2.8934152e-02	2.5665710e-01
-8.6749698e-01	-3.0129893e-02	2.4941146e-01
-8.6399065e-01	-2.8381025e-02	2.3980878e-01
-8.6086528e-01	-2.4707754e-02	2.2920444e-01
-8.5895460e-01	-2.0009117e-02	2.1972414e-01
-8.5744926e-01	-1.3670748e-02	2.1215718e-01
-8.5548642e-01	-4.8100642e-03	2.0548324e-01
-8.5284700e-01	6.2950593e-03	1.9803713e-01
-8.4969559e-01	1.8319524e-02	1.8870154e-01
-8.4618835e-01	3.0228222e-02	1.7721649e-01
-8.4152124e-01	4.1550715e-02	1.6362655e-01
-8.3424405e-01	5.1310517e-02	1.4856137e-01
-8.2417047e-01	5.8188260e-02	1.3436969e-01
-8.1242411e-01	6.1739132e-02	1.2331808e-01
-8.0006228e-01	6.2792252e-02	1.1566787e-01
-7.8751288e-01	6.2281698e-02	1.1093408e-01
-7.7494822e-01	6.0193798e-02	1.0838641e-01
-7.6299231e-01	5.6666504e-02	1.0667838e-01
-7.5194817e-01	5.3119153e-02	1.0525907e-01
-7.4109915e-01	5.0851625e-02	1.0537526e-01
-7.2995956e-01	4.9497052e-02	1.0872445e-01
-7.1907546e-01	4.8102607e-02	1.1563129e-01
-7.0913886e-01	4.6500290e-02	1.2477677e-01
-7.0021561e-01	4.4688707e-02	1.3408885e-01
-6.9165980e-01	4.2022953e-02	1.4158121e-01
-6.8257137e-01	3.8026615e-02	1.4592739e-01
-6.7338093e-01	3.3313733e-02	1.4652132e-01
-6.6614189e-01	2.9334916e-02	1.4272418e-01
-6.6200177e-01	2.7470034e-02	1.3421582e-01
-6.5982664e-01	2.8218263e-02	1.2181985e-01
-6.5785460e-01	3.1396044e-02	1.0625843e-01
-6.5461612e-01	3.6989215e-02	8.7211008e-02
-6.4836016e-01	4.5387239e-02	6.4765928e-02
-6.3771373e-01	5.6758692e-02	4.0241161e-02
-6.2286074e-01	7.0357884e-02	1.5102774e-02
-6.0525332e-01	8.4729538e-02	-9.9857944e-03
-5.8612123e-01	9.8664159e-02	-3.5221869e-02
-5.6633544e-01	1.1168664e-01	-6.1144807e-02
-5.4755819e-01	1.2378381e-01	-8.7400526e-02
-5.3190440e-01	1.3504351e-01	-1.1234379e-01
-5.2012313e-01	1.4533679e-01	-1.3434415e-01
-5.1039775e-01	1.5442540e-01	-1.5287462e-01
-4.9927715e-01	1.6278650e-01	-1.6852795e-01
-4.8450609e-01	1.7112730e-01	-1.8244049e-01
-4.6675280e-01	1.8001279e-01	-1.9553097e-01
-4.4827018e-01	1.8991636e-01	-2.0793517e-01
-4.3101776e-01	2.0011475e-01	-2.1928349e-01
-4.1610441e-01	2.0935532e-01	-2.2988087e-01
-4.0368835e-01	2.1755120e-01	-2.4017364e-01
-3.9302997e-01	2.2511724e-01	-2.4941460e-01
-3.8309786e-01	2.3164302e-01	-2.5646011e-01
-3.7326409e-01	2.3617734e-01	-2.6125577e-01
-3.6391303e-01	2.3822406e-01	-2.6444897e-01
-3.5621616e-01	2.3863735e-01	-2.6571652e-01
-3.5145277e-01	2.3927922e-01	-2.6388840e-01
-3.5030144e-01	2.4045008e-01	-2.5846902e-01
-3.5210655e-01	2.4019627e-01	-2.4939042e-01
-3.5524320e-01	2.3682216e-01	-2.3669281e-01
-3.5812501e-01	2.3019167e-01	-2.2175520e-01
-3.5910660e-01	2.2070598e-01	-2.0741593e-01
-3.5685593e-01	2.0780172e-01	-1.9600234e-01
-3.5170130e-01	1.8989245e-01	-1.8776430e-01
-3.4487630e-01	1.6636292e-01	-1.8110784e-01
-3.3716517e-01	1.3914153e-01	-1.7406326e-01
-3.2954061e-01	1.1124969e-01	-1.6579187e-01
-3.2308348e-01	8.3991707e-02	-1.5619402e-01
-3.1814843e-01	5.7154052e-02	-1.4497692e-01
-3.1533984e-01	3.1479472e-02	-1.3197742e-01
-3.1553256e-01	8.6210440e-03	-1.1768823e-01
-3.1837863e-01	-1.0237116e-02	-1.0294124e-01
-3.2335614e-01	-2.4401061e-02	-8.8386816e-02
-3.3092994e-01	-3.4488269e-02	-7.4092272e-02
-3.4092624e-01	-4.2256616e-02	-5.9644027e-02
-3.5195571e-01	-4.9011469e-02	-4.5351096e-02
-3.6345818e-01	-5.6016768e-02	-3.2524657e-02
-3.7609806e-01	-6.4933124e-02	-2.3043932e-02
-3.8978229e-01	-7.6178986e-02	-1.9405582e-02
-4.0326435e-01	-8.8606343e-02	-2.3427975e-02
-4.1475256e-01	-1.0077711e-01	-3.4456244e-02
-4.2216865e-01	-1.1159339e-01	-4.9719085e-02
-4.2464396e-01	-1.2045154e-01	-6.6600168e-02
-4.2364356e-01	-1.2699573e-01	-8.4123473e-02
-4.2141477e-01	-1.3100836e-01	-1.0214446e-01
-4.1865585e-01	-1.3258162e-01	-1.1995013e-01
-4.1447684e-01	-1.3161806e-01	-1.3688579e-01
-4.0874364e-01	-1.2819115e-01	-1.5311362e-01
-4.0313225e-01	-1.2348072e-01	-1.6879148e-01
-3.9931131e-01	-1.1867491e-01	-1.8362912e-01
-3.9756922e-01	-1.1337853e-01	-1.9687439e-01
-3.9782330e-01	-1.0681419e-01	-2.0770483e-01
-4.0022141e-01	-9.9729560e-02	-2.1593107e-01
-4.0429611e-01	-9.3263388e-02	-2.2083443e-01
-4.0946086e-01	-8.7781564e-02	-2.2071001e-01
-4.1569020e-01	-8.3801437e-02	-2.1515484e-01
-4.2242878e-01	-8.1183251e-02	-2.0592525e-01
-4.2834483e-01	-7.8601416e-02	-1.9467283e-01
-4.3238628e-01	-7.5757345e-02	-1.8119806e-01
-4.3418609e-01	-7.3631456e-02	-1.6399939e-01
-4.3401269e-01	-7.2341398e-02	-1.4211624e-01
-4.3277495e-01	-7.0912485e-02	-1.1595032e-01
-4.3178921e-01	-6.8781028e-02	-8.7235027e-02
-4.3194147e-01	-6.6180199e-02	-5.9214832e-02
-4.3269385e-01	-6.3681546e-02	-3.4718666e-02
-4.3228867e-01	-6.1670114e-02	-1.3855843e-02
-4.2987472e-01	-5.9876380e-02	5.3367959e-03
-4.2685467e-01	-5.8172786e-02	2.4509830e-02
-4.2469422e-01	-5.7293808e-02	4.3720632e-02
-4.2263220e-01	-5.8408496e-02	6.2086200e-02
-4.1896118e-01	-6.2738462e-02	7.8366139e-02
-4.1302283e-01	-7.0559698e-02	9.1033190e-02
-4.0524270e-01	-8.0485373e-02	9.9259261e-02
-3.9678781e-01	-9.1127756e-02	1.0386073e-01
-3.8952746e-01	-1.0246360e-01	1.0627821e-01
-3.8412032e-01	-1.1495850e-01	1.0747786e-01
-3.7857056e-01	-1.2869491e-01	1.0813961e-01
-3.7079068e-01	-1.4324627e-01	1.0865053e-01
-3.6100949e-01	-1.5775858e-01	1.0971244e-01
-3.5096998e-01	-1.7081520e-01	1.1221844e-01
-3.4268094e-01	-1.8084715e-01	1.1538855e-01
-3.3710870e-01	-1.8790665e-01	1.1712944e-01
-3.3303906e-01	-1.9375026e-01	1.1587453e-01
-3.2880897e-01	-1.9905639e-01	1.1052593e-01
-3.2476578e-01	-2.0296791e-01	1.0052198e-01
-3.2250549e-01	-2.0558020e-01	8.6316719e-02
-3.2284366e-01	-2.0807828e-01	6.8501287e-02
-3.2548325e-01	-2.1138583e-01	4.7427558e-02
-3.2948870e-01	-2.1607710e-01	2.4120440e-02
-3.3442226e-01	-2.2232950e-01	6.4986000e-04
-3.4105080e-01	-2.3004168e-01	-2.1166578e-02
-3.4958281e-01	-2.3930297e-01	-4.1402795e-02
-3.5806672e-01	-2.5007086e-01	-6.1522400e-02
-3.6429399e-01	-2.6153622e-01	-8.2285499e-02
-3.6847151e-01	-2.7243945e-01	-1.0274467e-01
-3.7235150e-01	-2.8226131e-01	-1.2137097e-01
-3.7661178e-01	-2.9075627e-01	-1.3790179e-01
-3.8017748e-01	-2.9651155e-01	-1.5333717e-01
-3.8213103e-01	-2.9782240e-01	-1.6837060e-01
-3.8330202e-01	-2.9472436e-01	-1.8311997e-01
-3.8519777e-01	-2.8909337e-01	-1.9824447e-01
-3.8887434e-01	-2.8241130e-01	-2.1389025e-01
-3.9497681e-01	-2.7469289e-01	-2.2827722e-01
-4.0317040e-01	-2.6578464e-01	-2.3994126e-01
-4.1181452e-01	-2.5556783e-01	-2.4970189e-01
-4.1922364e-01	-2.4375959e-01	-2.5905667e-01
-4.2520761e-01	-2.3137129e-01	-2.6791546e-01
-4.3095532e-01	-2.2049540e-01	-2.7448357e-01
-4.3776481e-01	-2.1168065e-01	-2.7723238e-01
-4.4589081e-01	-2.0368192e-01	-2.7675982e-01
-4.5377750e-01	-1.9538263e-01	-2.7566879e-01
-4.5908388e-01	-1.8564763e-01	-2.7691819e-01
-4.6088510e-01	-1.7294085e-01	-2.8149572e-01
-4.6043780e-01	-1.5637994e-01	-2.8779029e-01
-4.5987548e-01	-1.3642616e-01	-2.9372925e-01
-4.6035123e-01	-1.1479320e-01	-2.9826927e-01
-4.6088767e-01	-9.3379483e-02	-3.0094085e-01
-4.5937146e-01	-7.3095030e-02	-3.0103973e-01
-4.5451022e-01	-5.4862700e-02	-2.9731167e-01
-4.4665828e-01	-4.0203347e-02	-2.8921919e-01
-4.3750011e-01	-2.9507911e-02	-2.7821646e-01
-4.2877604e-01	-2.1674968e-02	-2.6677182e-01
-4.2163121e-01	-1.5182842e-02	-2.5637745e-01
-4.1656896e-01	-8.6156404e-03	-2.4674540e-01
-4.1364692e-01	-1.2256244e-03	-2.3679814e-01
-4.1334657e-01	6.6327815e-03	-2.2597967e-01
-4.1638528e-01	1.4285034e-02	-2.1426946e-01
-4.2240639e-01	2.1245958e-02	-2.0173252e-01
-4.2983094e-01	2.6561582e-02	-1.8864994e-01
-4.3636693e-01	2.9662322e-02	-1.7534813e-01
-4.4021209e-01	3.1276347e-02	-1.6262184e-01
-4.4184273e-01	3.2236952e-02	-1.5237660e-01
-4.4341607e-01	3.2992467e-02	-1.4611810e-01
-4.4617019e-01	3.3562379e-02	-1.4377658e-01
-4.4966772e-01	3.3027918e-02	-1.4488271e-01
-4.5303697e-01	3.0846355e-02	-1.4881675e-01
-4.5570202e-01	2.8128613e-02	-1.5398117e-01
-4.5780957e-01	2.5975788e-02	-1.5849472e-01
-4.6043797e-01	2.4393611e-02	-1.6108856e-01
-4.6432774e-01	2.3126968e-02	-1.6133375e-01
-4.6891897e-01	2.1688722e-02	-1.5959669e-01
-4.7267532e-01	1.9639137e-02	-1.5619453e-01
-4.7451311e-01	1.7569904e-02	-1.5170093e-01
-4.7496298e-01	1.6189050e-02	-1.4705117e-01
-4.7468277e-01	1.5104736e-02	-1.4177022e-01
-4.7312560e-01	1.3660677e-02	-1.3429764e-01
-4.7022123e-01	1.2079483e-02	-1.2420805e-01
-4.6662526e-01	1.1500811e-02	-1.1236340e-01
-4.6221406e-01	1.2653160e-02	-9.9283535e-02
-4.5714293e-01	1.5307943e-02	-8.4290160e-02
-4.5269740e-01	1.9779630e-02	-6.7092337e-02
-4.4973033e-01	2.6995258e-02	-4.8717348e-02
-4.4799081e-01	3.7307779e-02	-3.0068904e-02
-4.4722690e-01	5.0408042e-02	-1.1526210e-02
-4.4764153e-01	6.5868676e-02	6.7482066e-03
-4.4929473e-01	8.3570476e-02	2.4624746e-02
-4.5190314e-01	1.0325890e-01	4.1275573e-02
-4.5519270e-01	1.2374795e-01	5.6201475e-02
-4.5913538e-01	1.4292762e-01	6.9729630e-02
-4.6373292e-01	1.5863617e-01	8.1457748e-02
-4.6845849e-01	1.6980761e-01	9.0662132e-02
-4.7187377e-01	1.7680930e-01	9.8344772e-02
-4.7282293e-01	1.8084166e-01	1.0694962e-01
-4.7223789e-01	1.8378103e-01	1.1816801e-01
-4.7161603e-01	1.8782920e-01	1.3236393e-01
-4.7024055e-01	1.9410117e-01	1.4870523e-01
-4.6710739e-01	2.0161473e-01	1.6451507e-01
-4.6362379e-01	2.0779140e-01	1.7641615e-01
-4.6212085e-01	2.1052953e-01	1.8300268e-01
-4.6318561e-01	2.1020335e-01	1.8505351e-01
-4.6538454e-01	2.0920328e-01	1.8371916e-01
-4.6696509e-01	2.0956680e-01	1.8044500e-01
-4.6695099e-01	2.1195599e-01	1.7760512e-01
-4.6479909e-01	2.1641728e-01	1.7734549e-01
-4.6070639e-01	2.2289163e-01	1.8072108e-01
-4.5617661e-01	2.3109317e-01	1.8776252e-01
-4.5295820e-01	2.3993592e-01	1.9777378e-01
-4.5199485e-01	2.4780996e-01	2.0973631e-01
-4.5342374e-01	2.5381249e-01	2.2169129e-01
-4.5687683e-01	2.5741265e-01	2.3120647e-01
-4.6180399e-01	2.5777707e-01	2.3783026e-01
-4.6727805e-01	2.5448049e-01	2.4299655e-01
-4.7202933e-01	2.4795209e-01	2.4708904e-01
-4.7465549e-01	2.3892668e-01	2.4923680e-01
-4.7437844e-01	2.2805612e-01	2.4990177e-01
-4.7214228e-01	2.1609429e-01	2.5194148e-01
-4.6986465e-01	2.0374529e-01	2.5842752e-01
-4.6819670e-01	1.9161177e-01	2.6945689e-01
-4.6674866e-01	1.8002687e-01	2.8213548e-01
-4.6627656e-01	1.6761982e-01	2.9382855e-01
-4.6850999e-01	1.5143355e-01	3.0407083e-01
-4.7353866e-01	1.3054390e-01	3.1350029e-01
-4.7877372e-01	1.0794476e-01	3.2268108e-01
-4.8167594e-01	8.6794924e-02	3.3168686e-01
-4.8263306e-01	6.7357437e-02	3.3978732e-01
-4.8369799e-01	4.9021293e-02	3.4612484e-01
-4.8609229e-01	3.1764960e-02	3.5058025e-01
-4.9007759e-01	1.4600814e-02	3.5342980e-01
-4.9580349e-01	-4.2796972e-03	3.5471535e-01
-5.0310788e-01	-2.5910618e-02	3.5363748e-01
-5.1132535e-01	-5.0618862e-02	3.4891779e-01
-5.2025606e-01	-7.7536916e-02	3.4059810e-01
-5.3019904e-01	-1.0386705e-01	3.3049400e-01
-5.4070774e-01	-1.2649009e-01	3.2079973e-01
-5.5103873e-01	-1.4406548e-01	3.1324330e-01
-5.6126017e-01	-1.5755103e-01	3.0843627e-01
-5.7198381e-01	-1.6911669e-01	3.0510507e-01
-5.8376093e-01	-1.8015672e-01	3.0064949e-01
-5.9640719e-01	-1.9050731e-01	2.9288631e-01
-6.0896339e-01	-1.9966953e-01	2.8153816e-01
-6.2036163e-01	-2.0798871e-01	2.6755314e-01
-6.2996486e-01	-2.1595494e-01	2.5148521e-01
-6.3743095e-01	-2.2313037e-01	2.3458359e-01
-6.4244743e-01	-2.2878773e-01	2.2012787e-01
-6.4553225e-01	-2.3321390e-01	2.1146531e-01
-6.4769684e-01	-2.3716259e-01	2.0958133e-01
-6.4904935e-01	-2.4105552e-01	2.1306064e-01
-6.4987612e-01	-2.4557085e-01	2.1938355e-01
-6.5194817e-01	-2.5181351e-01	2.2573728e-01
-6.5708978e-01	-2.6091236e-01	2.2953977e-01
-6.6538993e-01	-2.7364739e-01	2.3063087e-01
-6.7518248e-01	-2.8984593e-01	2.3194290e-01
-6.8445369e-01	-3.0798354e-01	2.3634424e-01
-6.9223273e-01	-3.2571244e-01	2.4439769e-01
-6.9857270e-01	-3.4160413e-01	2.5467620e-01
-7.0428152e-01	-3.5619626e-01	2.6452476e-01
-7.1049792e-01	-3.7087666e-01	2.7236365e-01
-7.1755992e-01	-3.8693635e-01	2.7904820e-01
-7.2479481e-01	-4.0471011e-01	2.8538937e-01
-7.3165256e-01	-4.2278312e-01	2.9141574e-01
-7.3824743e-01	-4.3945767e-01	2.9807568e-01
-7.4468251e-01	-4.5465394e-01	3.0594411e-01
-7.5033859e-01	-4.6891261e-01	3.1386838e-01
-7.5483861e-01	-4.8162177e-01	3.2065596e-01
-7.5943640e-01	-4.9189786e-01	3.2570555e-01
-7.6542982e-01	-5.0053020e-01	3.2861639e-01
-7.7170195e-01	-5.0967122e-01	3.2998680e-01
-7.7605345e-01	-5.2092879e-01	3.3106459e-01
-7.7765448e-01	-5.3486897e-01	3.3198502e-01
-7.7733788e-01	-5.5092359e-01	3.3143378e-01
-7.7646401e-01	-5.6719951e-01	3.2845793e-01
-7.7548118e-01	-5.8227624e-01	3.2391570e-01
-7.7376587e-01	-5.9580093e-01	3.1929429e-01
-7.7120058e-01	-6.0691006e-01	3.1491509e-01
-7.6882751e-01	-6.1539356e-01	3.1001530e-01
-7.6704479e-01	-6.2279275e-01	3.0398595e-01
-7.6416919e-01	-6.3002271e-01	2.9690921e-01
-7.5795544e-01	-6.3655126e-01	2.8965483e-01
-7.4854094e-01	-6.4258425e-01	2.8333752e-01
-7.3880842e-01	-6.4958742e-01	2.7860636e-01
-7.3141622e-01	-6.5858041e-01	2.7595905e-01
-7.2706580e-01	-6.6898127e-01	2.7612625e-01
-7.2519642e-01	-6.7897654e-01	2.7927269e-01
-7.2447613e-01	-6.8748042e-01	2.8474901e-01
-7.2364414e-01	-6.9517885e-01	2.9241519e-01
-7.2237190e-01	-7.0304127e-01	3.0283442e-01
-7.2081979e-01	-7.1074755e-01	3.1608589e-01
-7.1855552e-01	-7.1605450e-01	3.3124816e-01
-7.1414439e-01	-7.1601905e-01	3.4684939e-01
-7.0631526e-01	-7.0973308e-01	3.6177435e-01
-6.9514299e-01	-6.9884950e-01	3.7515780e-01
-6.8130908e-01	-6.8560637e-01	3.8537929e-01
-6.6570936e-01	-6.7103986e-01	3.9086953e-01
-6.4979883e-01	-6.5510003e-01	3.9121385e-01
-6.3502886e-01	-6.3779384e-01	3.8702842e-01
-6.2167417e-01	-6.1908640e-01	3.8002450e-01
-6.0903612e-01	-5.9818693e-01	3.7240559e-01
-5.9723536e-01	-5.7429290e-01	3.6519823e-01
-5.8737257e-01	-5.4755832e-01	3.5720793e-01
-5.7972985e-01	-5.1916100e-01	3.4669594e-01
-5.7342140e-01	-4.9065889e-01	3.3399418e-01
-5.6739216e-01	-4.6327130e-01	3.2091236e-01
-5.6123405e-01	-4.3760573e-01	3.0910005e-01
-5.5541486e-01	-4.1359724e-01	2.9957595e-01
-5.5064276e-01	-3.9103282e-01	2.9197818e-01
-5.4732484e-01	-3.6977671e-01	2.8456017e-01
-5.4558739e-01	-3.4889532e-01	2.7576988e-01
-5.4573848e-01	-3.2735905e-01	2.6506140e-01
-5.4804164e-01	-3.0579084e-01	2.5209230e-01
-5.5153528e-01	-2.8518832e-01	2.3686569e-01
-5.5438376e-01	-2.6497984e-01	2.2092032e-01
-5.5576837e-01	-2.4417656e-01	2.0692885e-01
-5.5646477e-01	-2.2284824e-01	1.9661919e-01
-5.5677549e-01	-2.0146630e-01	1.8947955e-01
-5.5527355e-01	-1.8035813e-01	1.8406485e-01
-5.5013841e-01	-1.5981733e-01	1.7981228e-01
-5.4011698e-01	-1.3954737e-01	1.7692818e-01
-5.2482068e-01	-1.1878405e-01	1.7562770e-01
-5.0501516e-01	-9.7473985e-02	1.7573192e-01
-4.8180779e-01	-7.6340356e-02	1.7646436e-01
-4.5604094e-01	-5.5812661e-02	1.7654669e-01
-4.2892813e-01	-3.5767766e-02	1.7438348e-01
-4.0242573e-01	-1.6781066e-02	1.6910143e-01
-3.7824491e-01	-4.7387537e-04	1.6160933e-01
-3.5749694e-01	1.2047143e-02	1.5345972e-01
-3.4195775e-01	2.0935008e-02	1.4510838e-01
-3.3374559e-01	2.6926650e-02	1.3656829e-01
-3.3337201e-01	3.0908005e-02	1.2847113e-01
-3.3899782e-01	3.3940955e-02	1.2120912e-01
-3.4785199e-01	3.6966618e-02	1.1432503e-01
-3.5814890e-01	4.0046562e-02	1.0780997e-01
-3.6906277e-01	4.2252850e-02	1.0296797e-01
-3.7977936e-01	4.3029570e-02	1.0049236e-01
-3.8903555e-01	4.2657216e-02	9.9091640e-02
-3.9539981e-01	4.1086010e-02	9.7896397e-02
-3.9865811e-01	3.8204359e-02	9.7718761e-02
-3.9949922e-01	3.4678294e-02	9.9177360e-02
-3.9775049e-01	3.1574935e-02	1.0178749e-01
-3.9306787e-01	3.0589687e-02	1.0467023e-01
-3.8605655e-01	3.4078090e-02	1.0696422e-01
-3.7778401e-01	4.3512042e-02	1.0762282e-01
-3.6898026e-01	5.8575679e-02	1.0547329e-01
-3.6009548e-01	7.8162090e-02	1.0009796e-01
-3.5178704e-01	1.0138796e-01	9.2294039e-02
-3.4419400e-01	1.2748418e-01	8.3179024e-02
-3.3687137e-01	1.5549285e-01	7.2090836e-02
-3.3020327e-01	1.8446900e-01	5.6670898e-02
-3.2471702e-01	2.1363281e-01	3.6528124e-02
-3.1998655e-01	2.4276108e-01	1.3749839e-02
-3.1544084e-01	2.7244084e-01	-1.0245331e-02
-3.1064652e-01	3.0307015e-01	-3.4811346e-02
-3.0500388e-01	3.3421976e-01	-5.8842077e-02
-2.9886219e-01	3.6500209e-01	-8.1298105e-02
-2.9357048e-01	3.9480597e-01	-1.0227101e-01
-2.8888769e-01	4.2346806e-01	-1.2251418e-01
-2.8258181e-01	4.5061503e-01	-1.4175070e-01
-2.7344719e-01	4.7560655e-01	-1.5877420e-01
-2.6262520e-01	4.9779166e-01	-1.7287320e-01
-2.5163545e-01	5.1664819e-01	-1.8432260e-01
-2.4064969e-01	5.3233782e-01	-1.9450614e-01
-2.2868002e-01	5.4552642e-01	-2.0483185e-01
-2.1444441e-01	5.5665684e-01	-2.1488155e-01
-1.9754591e-01	5.6623423e-01	-2.2258422e-01
-1.7897357e-01	5.7549494e-01	-2.2660916e-01
-1.6048697e-01	5.8602402e-01	-2.2789904e-01
-1.4430735e-01	5.9862650e-01	-2.2796116e-01
-1.3223311e-01	6.1264053e-01	-2.2715022e-01
-1.2453259e-01	6.2649967e-01	-2.2537089e-01
-1.2065252e-01	6.3826738e-01	-2.2285666e-01
-1.2068105e-01	6.4567124e-01	-2.1986325e-01
-1.2512227e-01	6.4748830e-01	-2.1587565e-01
-1.3369036e-01	6.4509756e-01	-2.0988000e-01
-1.4608618e-01	6.4073509e-01	-2.0172556e-01
-1.6293592e-01	6.3411189e-01	-1.9243359e-01
-1.8449150e-01	6.2305441e-01	-1.8303111e-01
-2.0969346e-01	6.0698408e-01	-1.7348037e-01
-2.3610414e-01	5.8787105e-01	-1.6307616e-01
-2.6083766e-01	5.6834678e-01	-1.5160359e-01
-2.8248612e-01	5.4973096e-01	-1.4029745e-01
-3.0119595e-01	5.3205159e-01	-1.3119347e-01
-3.1750991e-01	5.1578583e-01	-1.2546312e-01
-3.3197074e-01	5.0264365e-01	-1.2314995e-01
-3.4532335e-01	4.9461192e-01	-1.2319731e-01
-3.5803877e-01	4.9253523e-01	-1.2417367e-01
-3.7008747e-01	4.9586587e-01	-1.2552194e-01
-3.8216229e-01	5.0334496e-01	-1.2678075e-01
-3.9520477e-01	5.1355130e-01	-1.2663409e-01
-4.0930222e-01	5.2517966e-01	-1.2397592e-01
-4.2402485e-01	5.3695696e-01	-1.1894670e-01
-4.3779872e-01	5.4806314e-01	-1.1217897e-01
-4.4783358e-01	5.5855251e-01	-1.0389103e-01
-4.5234272e-01	5.6831845e-01	-9.3988410e-02
-4.5169781e-01	5.7659064e-01	-8.2933661e-02
-4.4735353e-01	5.8320483e-01	-7.1818653e-02
-4.4126632e-01	5.8883215e-01	-6.0785971e-02
-4.3532274e-01	5.9394039e-01	-4.8972302e-02
-4.3008278e-01	5.9893098e-01	-3.6752269e-02
-4.2519442e-01	6.0445243e-01	-2.5685044e-02
-4.2086299e-01	6.1030096e-01	-1.5984757e-02
-4.1835193e-01	6.1528746e-01	-6.7436236e-03
-4.1899386e-01	6.1878536e-01	2.0577061e-03
-4.2268693e-01	6.2124995e-01	1.0186261e-02
-4.2787316e-01	6.2329585e-01	1.7928226e-02
-4.3322374e-01	6.2463512e-01	2.5368559e-02
-4.3871911e-01	6.2408682e-01	3.2846913e-02
-4.4451716e-01	6.2163917e-01	4.0460553e-02
-4.5031446e-01	6.2000599e-01	4.6854931e-02
-4.5552962e-01	6.2187726e-01	5.0686788e-02
-4.5887474e-01	6.2716185e-01	5.2500065e-02
-4.5940041e-01	6.3483154e-01	5.3517333e-02
-4.5831873e-01	6.4473061e-01	5.3184807e-02
-4.5767954e-01	6.5664438e-01	4.9373234e-02
-4.5771188e-01	6.6998322e-01	4.1192314e-02
-4.5829277e-01	6.8450593e-01	2.9816751e-02
-4.6066701e-01	6.9995576e-01	1.6291482e-02
-4.6563804e-01	7.1568100e-01	1.0126002e-03
-4.7236858e-01	7.3077894e-01	-1.5152254e-02
-4.7949468e-01	7.4436872e-01	-3.0873909e-02
-4.8678554e-01	7.5607020e-01	-4.4831174e-02
-4.9502789e-01	7.6546207e-01	-5.6693050e-02
-5.0477335e-01	7.7152854e-01	-6.7295519e-02
-5.1589478e-01	7.7320675e-01	-7.7348192e-02
-5.2700451e-01	7.7018485e-01	-8.6672839e-02
-5.3598440e-01	7.6298273e-01	-9.4442727e-02
-5.4193570e-01	7.5284706e-01	-9.9794715e-02
-5.4507831e-01	7.4187989e-01	-1.0242708e-01
-5.4584844e-01	7.3183812e-01	-1.0283710e-01
-5.4551947e-01	7.2303065e-01	-1.0113942e-01
-5.4567537e-01	7.1539609e-01	-9.7376984e-02
-5.4671600e-01	7.0933919e-01	-9.3565836e-02
-5.4831057e-01	7.0464776e-01	-9.1821475e-02
-5.5051132e-01	7.0034293e-01	-9.1406624e-02
-5.5387187e-01	6.9629247e-01	-9.0023730e-02
-5.5913281e-01	6.9364964e-01	-8.6257224e-02
-5.6653844e-01	6.9402617e-01	-8.0670906e-02
-5.7577291e-01	6.9854297e-01	-7.5076950e-02
-5.8662251e-01	7.0661973e-01	-7.0571723e-02
-5.9842890e-01	7.1585457e-01	-6.7415188e-02
-6.1026275e-01	7.2412684e-01	-6.6474304e-02
-6.2240150e-01	7.3151579e-01	-6.9046755e-02
-6.3506617e-01	7.3902272e-01	-7.4981300e-02
-6.4681054e-01	7.4695931e-01	-8.1995324e-02
-6.5619278e-01	7.5521709e-01	-8.8125412e-02
-6.6312350e-01	7.6250878e-01	-9.3760106e-02
-6.6816170e-01	7.6670529e-01	-9.9953594e-02
-6.7196150e-01	7.6806085e-01	-1.0694419e-01
-6.7524808e-01	7.6994587e-01	-1.1484741e-01
-6.7923330e-01	7.7531045e-01	-1.2336833e-01
-6.8517738e-01	7.8398111e-01	-1.3149230e-01
-6.9220222e-01	7.9427005e-01	-1.3831850e-01
-6.9765140e-01	8.0561031e-01	-1.4366353e-01
-6.9970438e-01	8.1763118e-01	-1.4812208e-01
-6.9863779e-01	8.2902105e-01	-1.5162413e-01
-6.9647502e-01	8.3860646e-01	-1.5280197e-01
-6.9483800e-01	8.4625757e-01	-1.5128888e-01
-6.9379695e-01	8.5288462e-01	-1.4884433e-01
-6.9312186e-01	8.5917018e-01	-1.4726904e-01
-6.9314997e-01	8.6460591e-01	-1.4694559e-01
-6.9450704e-01	8.6880390e-01	-1.4699405e-01
-6.9722740e-01	8.7268423e-01	-1.4538209e-01
-7.0071308e-01	8.7744116e-01	-1.3990738e-01
-7.0463362e-01	8.8352490e-01	-1.3055939e-01
-7.0828473e-01	8.9151791e-01	-1.1934373e-01
-7.0999913e-01	9.0241172e-01	-1.0710350e-01
-7.0862539e-01	9.1595417e-01	-9.2802588e-02
-7.0434753e-01	9.3057529e-01	-7.5561056e-02
-6.9812830e-01	9.4514008e-01	-5.6236272e-02
-6.9118290e-01	9.5945410e-01	-3.7279745e-02
-6.8394287e-01	9.7416176e-01	-2.0348333e-02
-6.7583104e-01	9.8983264e-01	-5.1408280e-03
-6.6714529e-01	1.0052920e+00	9.1321583e-03
-6.5978302e-01	1.0184244e+00	2.3206885e-02
-6.5494948e-01	1.0283339e+00	3.8035354e-02
-6.5185496e-01	1.0350127e+00	5.4082831e-02
-6.4949184e-01	1.0382491e+00	7.1228373e-02
-6.4775414e-01	1.0383470e+00	8.9190378e-02
-6.4720145e-01	1.0365718e+00	1.0699087e-01
-6.4827301e-01	1.0342895e+00	1.2282821e-01
-6.4969277e-01	1.0325203e+00	1.3533137e-01
-6.4865173e-01	1.0327097e+00	1.4435880e-01
-6.4339203e-01	1.0363808e+00	1.5048337e-01
-6.3483224e-01	1.0435974e+00	1.5411637e-01
-6.2475641e-01	1.0529191e+00	1.5534905e-01
-6.1348729e-01	1.0623451e+00	1.5426719e-01
-6.0087138e-01	1.0702859e+00	1.5106440e-01
-5.8715365e-01	1.0761169e+00	1.4606641e-01
-5.7221094e-01	1.0796606e+00	1.3989253e-01
-5.5598455e-01	1.0811497e+00	1.3358828e-01
-5.3957291e-01	1.0814637e+00	1.2838728e-01
-5.2486048e-01	1.0818829e+00	1.2458479e-01
-5.1303676e-01	1.0832816e+00	1.2045223e-01
-5.0425423e-01	1.0852000e+00	1.1358928e-01
-4.9834175e-01	1.0866913e+00	1.0348399e-01
-4.9538845e-01	1.0875942e+00	9.1898878e-02
-4.9518727e-01	1.0878028e+00	8.0919919e-02
-4.9639724e-01	1.0863003e+00	7.1139767e-02
-4.9771019e-01	1.0822455e+00	6.1905933e-02
-4.9869476e-01	1.0762243e+00	5.2382433e-02
-4.9880422e-01	1.0698192e+00	4.1943001e-02
-4.9684619e-01	1.0648900e+00	3.0539855e-02
-4.9140166e-01	1.0625287e+00	1.8879719e-02
-4.8218220e-01	1.0620985e+00	7.6004848e-03
-4.7030449e-01	1.0614349e+00	-3.5642576e-03
-4.5640324e-01	1.0584846e+00	-1.4375426e-02
-4.4057149e-01	1.0528300e+00	-2.2984692e-02
-4.2427428e-01	1.0457978e+00	-2.7731886e-02
-4.1002956e-01	1.0391025e+00	-2.8607080e-02
-3.9968348e-01	1.0335092e+00	-2.7477866e-02
-3.9341873e-01	1.0293583e+00	-2.7276042e-02
-3.8990295e-01	1.0273661e+00	-2.9828039e-02
-3.8760609e-01	1.0280544e+00	-3.5321847e-02
-3.8538460e-01	1.0309962e+00	-4.3050318e-02
-3.8206013e-01	1.0352014e+00	-5.1072698e-02
-3.7631184e-01	1.0398781e+00	-5.7002575e-02
-3.6731205e-01	1.0441365e+00	-6.0377740e-02
-3.5575501e-01	1.0469441e+00	-6.2740813e-02
-3.4353889e-01	1.0481067e+00	-6.5342884e-02
-3.3240585e-01	1.0488408e+00	-6.8024140e-02
-3.2237214e-01	1.0506741e+00	-7.0004868e-02
-3.1186287e-01	1.0535604e+00	-7.0799179e-02
-2.9991061e-01	1.0557733e+00	-7.0156448e-02
-2.8636312e-01	1.0555035e+00	-6.7770544e-02
-2.7117968e-01	1.0523518e+00	-6.3538179e-02
-2.5518324e-01	1.0471439e+00	-5.7819292e-02
-2.3912809e-01	1.0406239e+00	-5.1397501e-02
-2.2265658e-01	1.0332417e+00	-4.5506665e-02
-2.0562498e-01	1.0255873e+00	-4.1813403e-02
-1.8870277e-01	1.0181729e+00	-4.1290935e-02
-1.7276231e-01	1.0109225e+00	-4.3189931e-02
-1.5816531e-01	1.0029367e+00	-4.5800999e-02
-1.4410526e-01	9.9341863e-01	-4.7810158e-02
-1.2926290e-01	9.8290413e-01	-4.9009815e-02
-1.1286029e-01	9.7258973e-01	-4.9873381e-02
-9.4409598e-02	9.6280373e-01	-5.1053857e-02
-7.3364591e-02	9.5298342e-01	-5.2959558e-02
-5.0894763e-02	9.4262424e-01	-5.5584969e-02
-3.1040396e-02	9.3142676e-01	-5.9081924e-02
-1.7246038e-02	9.1934785e-01	-6.3386599e-02
-8.8751529e-03	9.0674840e-01	-6.7375638e-02
-3.1130951e-03	8.9381859e-01	-6.9122036e-02
1.9848977e-03	8.8067870e-01	-6.7231781e-02
6.9779071e-03	8.6783036e-01	-6.1976461e-02
1.1375182e-02	8.5544648e-01	-5.5067084e-02
1.4528993e-02	8.4307062e-01	-4.8285183e-02
1.6174561e-02	8.3071056e-01	-4.2206697e-02
1.6052163e-02	8.1900687e-01	-3.5798485e-02
1.3988072e-02	8.0824758e-01	-2.7574450e-02
1.0356529e-02	7.9785032e-01	-1.7815177e-02
6.1789228e-03	7.8640248e-01	-8.4748296e-03
2.2510876e-03	7.7228004e-01	-4.7256373e-04
-9.9269762e-04	7.5454418e-01	7.1168030e-03
-2.7128980e-03	7.3369334e-01	1.5189342e-02
-3.0484963e-03	7.1135439e-01	2.3541787e-02
-4.1331580e-03	6.8889656e-01	3.1834483e-02
-7.7389947e-03	6.6662720e-01	4.0021005e-02
-1.3559349e-02	6.4404272e-01	4.8142600e-02
-1.9914156e-02	6.2094572e-01	5.6579152e-02
-2.5337713e-02	5.9820477e-01	6.5354511e-02
-2.9302284e-02	5.7632382e-01	7.3162422e-02
-3.1281709e-02	5.5457844e-01	7.8913644e-02
-3.0821474e-02	5.3282627e-01	8.3237161e-02
-2.9420784e-02	5.1211673e-01	8.6890534e-02
-3.0397560e-02	4.9307010e-01	8.9741108e-02
-3.5936964e-02	4.7549889e-01	9.1792788e-02
-4.4970338e-02	4.5912530e-01	9.3973897e-02
-5.3824096e-02	4.4337517e-01	9.8172568e-02
-5.9387714e-02	4.2717343e-01	1.0585046e-01
-6.1464907e-02	4.0951961e-01	1.1609757e-01
-6.1672718e-02	3.9040298e-01	1.2658351e-01
-6.0846037e-02	3.7049693e-01	1.3596010e-01
-5.8278341e-02	3.4934218e-01	1.4388106e-01
-5.4009766e-02	3.2594585e-01	1.5016281e-01
-4.9464387e-02	3.0070413e-01	1.5500998e-01
-4.4591950e-02	2.7508645e-01	1.5886875e-01
-3.8091195e-02	2.5079862e-01	1.6231147e-01
-3.0598322e-02	2.2928240e-01	1.6549533e-01
-2.4243432e-02	2.1045134e-01	1.6723435e-01
-2.0151571e-02	1.9199788e-01	1.6601712e-01
-1.7730570e-02	1.7157375e-01	1.6164574e-01
-1.5667059e-02	1.4897387e-01	1.5521240e-01
-1.3915098e-02	1.2478519e-01	1.4818030e-01
-1.3225990e-02	9.8905846e-02	1.4114099e-01
-1.1892718e-02	7.1491730e-02	1.3336499e-01
-6.3936991e-03	4.3336754e-02	1.2398738e-01
4.2116882e-03	1.5666706e-02	1.1291082e-01
1.8020725e-02	-1.0023430e-02	1.0067178e-01
3.3142467e-02	-3.2602756e-02	8.8197722e-02
4.8716235e-02	-5.2069389e-02	7.6777263e-02
6.4145962e-02	-6.9765212e-02	6.7725902e-02
7.7911712e-02	-8.7106201e-02	6.1738822e-02
8.7749461e-02	-1.0404553e-01	5.8348041e-02
9.2408779e-02	-1.2016924e-01	5.6330394e-02
9.2391116e-02	-1.3666212e-01	5.4814507e-02
8.9397433e-02	-1.5525182e-01	5.4395582e-02
8.5452598e-02	-1.7649008e-01	5.6946475e-02
8.1937067e-02	-2.0023289e-01	6.3375226e-02
7.9659609e-02	-2.2566472e-01	7.1585936e-02
8.0022739e-02	-2.5168079e-01	7.7901384e-02
8.4583376e-02	-2.7869496e-01	8.0451683e-02
9.3070605e-02	-3.0789626e-01	7.9920473e-02
1.0318416e-01	-3.3981162e-01	7.8087252e-02
1.1235611e-01	-3.7481675e-01	7.6578239e-02
1.1911028e-01	-4.1288717e-01	7.6343570e-02
1.2377930e-01	-4.5313947e-01	7.8112798e-02
1.2815103e-01	-4.9431685e-01	8.2356027e-02
1.3312613e-01	-5.3560901e-01	8.8179984e-02
1.3795810e-01	-5.7704683e-01	9.3635261e-02
1.4256941e-01	-6.1823010e-01	9.7439280e-02
1.4742177e-01	-6.5766983e-01	9.9590939e-02
1.5229239e-01	-6.9445649e-01	1.0061440e-01
1.5742794e-01	-7.2884709e-01	1.0139488e-01
1.6336970e-01	-7.6070841e-01	1.0329676e-01
1.6953386e-01	-7.8884120e-01	1.0765474e-01
1.7526748e-01	-8.1232742e-01	1.1530793e-01
1.8075124e-01	-8.3161852e-01	1.2522226e-01
1.8568794e-01	-8.4788625e-01	1.3459511e-01
1.8938914e-01	-8.6183708e-01	1.4264075e-01
1.9274836e-01	-8.7355764e-01	1.5189257e-01
1.9779436e-01	-8.8298070e-01	1.6408689e-01
2.0545175e-01	-8.9066415e-01	1.7784972e-01
2.1494263e-01	-8.9807717e-01	1.9096514e-01
2.2499557e-01	-9.0597184e-01	2.0196472e-01
2.3461729e-01	-9.1395150e-01	2.1045169e-01
2.4296554e-01	-9.2170126e-01	2.1788710e-01
2.4942334e-01	-9.2936833e-01	2.2633961e-01
2.5387020e-01	-9.3703467e-01	2.3611815e-01
2.5669712e-01	-9.4413887e-01	2.4627173e-01
2.5794556e-01	-9.5032635e-01	2.5616875e-01
2.5698247e-01	-9.5686883e-01	2.6544188e-01
2.5343874e-01	-9.6575342e-01	2.7369740e-01
2.4737161e-01	-9.7727813e-01	2.8116608e-01
2.3951834e-01	-9.9046625e-01	2.8872863e-01
2.3151689e-01	-1.0046732e+00	2.9695648e-01
2.2427611e-01	-1.0195279e+00	3.0599036e-01
2.1728609e-01	-1.0353202e+00	3.1558142e-01
2.1058972e-01	-1.0523726e+00	3.2429406e-01
2.0523565e-01	-1.0697587e+00	3.3001422e-01
2.0166058e-01	-1.0866705e+00	3.3166938e-01
1.9990646e-01	-1.1034190e+00	3.2962075e-01
2.0040269e-01	-1.1195975e+00	3.2448909e-01
2.0284807e-01	-1.1335776e+00	3.1659724e-01
2.0547348e-01	-1.1442646e+00	3.0658624e-01
2.0634079e-01	-1.1514655e+00	2.9539859e-01
2.0468810e-01	-1.1555118e+00	2.8427288e-01
2.0097330e-01	-1.1571138e+00	2.7484919e-01
1.9685423e-01	-1.1565130e+00	2.6800525e-01
1.9412964e-01	-1.1540243e+00	2.6338070e-01
1.9235065e-01	-1.1510759e+00	2.5988484e-01
1.8948376e-01	-1.1488427e+00	2.5602150e-01
1.8482568e-01	-1.1471656e+00	2.5119767e-01
1.7917574e-01	-1.1457817e+00	2.4668039e-01
1.7318241e-01	-1.1454419e+00	2.4421250e-01
1.6681682e-01	-1.1474758e+00	2.4393157e-01
1.6011207e-01	-1.1516990e+00	2.4449325e-01
1.5304327e-01	-1.1559449e+00	2.4537362e-01
1.4497896e-01	-1.1582887e+00	2.4778159e-01
1.3589127e-01	-1.1578915e+00	2.5246446e-01
1.2754875e-01	-1.1543886e+00	2.5843227e-01
1.2249537e-01	-1.1478074e+00	2.6465249e-01
1.2173677e-01	-1.1385363e+00	2.7097600e-01
1.2355432e-01	-1.1273542e+00	2.7714980e-01
1.2491836e-01	-1.1150339e+00	2.8326979e-01
1.2383138e-01	-1.1017823e+00	2.9011118e-01
1.2066148e-01	-1.0875977e+00	2.9745595e-01
1.1699395e-01	-1.0725492e+00	3.0344702e-01
1.1330875e-01	-1.0569909e+00	3.0625465e-01
1.0924036e-01	-1.0423716e+00	3.0594911e-01
1.0540291e-01	-1.0300906e+00	3.0366158e-01
1.0305878e-01	-1.0198337e+00	3.0009469e-01
1.0354862e-01	-1.0104803e+00	2.9584883e-01
1.0791322e-01	-1.0011161e+00	2.9119898e-01
1.1535534e-01	-9.9061566e-01	2.8601733e-01
1.2323282e-01	-9.7787523e-01	2.8058200e-01
1.2961632e-01	-9.6313195e-01	2.7538838e-01
1.3457003e-01	-9.4797171e-01	2.7041823e-01
1.3860575e-01	-9.3410078e-01	2.6600695e-01
1.4164247e-01	-9.2259817e-01	2.6318439e-01
1.4413379e-01	-9.1357694e-01	2.6133547e-01
1.4751747e-01	-9.0653561e-01	2.5807293e-01
1.5242449e-01	-9.0124152e-01	2.5183853e-01
1.5816241e-01	-8.9760313e-01	2.4324233e-01
1.6460404e-01	-8.9510898e-01	2.3394205e-01
1.7202933e-01	-8.9318548e-01	2.2461409e-01
1.7987546e-01	-8.9148450e-01	2.1439405e-01
1.8762499e-01	-8.8980007e-01	2.0202761e-01
1.9545553e-01	-8.8842642e-01	1.8759269e-01
2.0395371e-01	-8.8835036e-01	1.7289798e-01
2.1380174e-01	-8.8989905e-01	1.5944239e-01
2.2459902e-01	-8.9233024e-01	1.4727311e-01
2.3434314e-01	-8.9531268e-01	1.3636841e-01
2.4196629e-01	-8.9905554e-01	1.2726605e-01
2.4860644e-01	-9.0386315e-01	1.1968720e-01
2.5525754e-01	-9.1015763e-01	1.1276951e-01
2.6225544e-01	-9.1734927e-01	1.0653053e-01
2.7015190e-01	-9.2379195e-01	1.0132206e-01
2.7905641e-01	-9.2806984e-01	9.7337774e-02
2.8882243e-01	-9.2972317e-01	9.4665090e-02
2.9947592e-01	-9.2952324e-01	9.2715340e-02
3.1056666e-01	-9.2811356e-01	9.0827971e-02
3.2134064e-01	-9.2501127e-01	8.8682423e-02
3.3109297e-01	-9.1941761e-01	8.5429813e-02
3.3916699e-01	-9.1145039e-01	8.0700611e-02
3.4513379e-01	-9.0213597e-01	7.6615413e-02
3.4919364e-01	-8.9191818e-01	7.5336826e-02
3.5226469e-01	-8.8052986e-01	7.6240621e-02
3.5530249e-01	-8.6821999e-01	7.8214304e-02
3.5905212e-01	-8.5539318e-01	8.1386881e-02
3.6459559e-01	-8.4179571e-01	8.5347488e-02
3.7279133e-01	-8.2657504e-01	8.8855221e-02
3.8360138e-01	-8.0901684e-01	9.0897990e-02
3.9620352e-01	-7.9020560e-01	9.0444437e-02
4.0916656e-01	-7.7244354e-01	8.6129407e-02
4.2153012e-01	-7.5591415e-01	7.7888738e-02
4.3399362e-01	-7.3876032e-01	6.7735407e-02
4.4772255e-01	-7.2048926e-01	5.7652096e-02
4.6300848e-01	-7.0214722e-01	4.8452635e-02
4.7979354e-01	-6.8414348e-01	4.0700824e-02
4.9698169e-01	-6.6618436e-01	3.4413724e-02
5.1165962e-01	-6.4845423e-01	2.8760018e-02
5.2134047e-01	-6.3163886e-01	2.3714416e-02
5.2646791e-01	-6.1635531e-01	1.9662148e-02
5.2966799e-01	-6.0316819e-01	1.5831564e-02
5.3276956e-01	-5.9231785e-01	1.1976622e-02
5.3557500e-01	-5.8340567e-01	9.0380359e-03
5.3766953e-01	-5.7592559e-01	7.1914898e-03
5.4001150e-01	-5.6914192e-01	6.0968190e-03
5.4425951e-01	-5.6147256e-01	6.0587117e-03
5.5081889e-01	-5.5125517e-01	7.1704417e-03
5.5800544e-01	-5.3825627e-01	7.9731550e-03
5.6411786e-01	-5.2408438e-01	6.7618709e-03
5.6962566e-01	-5.1148681e-01	3.5328552e-03
5.7632378e-01	-5.0258642e-01	-1.1343906e-03
5.8512704e-01	-4.9755162e-01	-7.2629514e-03
5.9444087e-01	-4.9563278e-01	-1.4587689e-02
6.0095307e-01	-4.9641654e-01	-2.2501604e-02
6.0301002e-01	-4.9981128e-01	-3.0377242e-02
6.0266721e-01	-5.0554699e-01	-3.7083692e-02
6.0336569e-01	-5.1300464e-01	-4.1865514e-02
6.0625912e-01	-5.2140348e-01	-4.5455657e-02
6.1021739e-01	-5.3017419e-01	-4.8820212e-02
6.1415617e-01	-5.3913606e-01	-5.1605012e-02
6.1788722e-01	-5.4758935e-01	-5.2849056e-02
6.2143020e-01	-5.5459326e-01	-5.2612010e-02
6.2495062e-01	-5.6048371e-01	-5.1482288e-02
6.2902416e-01	-5.6616530e-01	-4.8849323e-02
6.3330799e-01	-5.7168830e-01	-4.4686892e-02
6.3633501e-01	-5.7639202e-01	-4.1306975e-02
6.3719204e-01	-5.7982827e-01	-4.0431527e-02
6.3562434e-01	-5.8267062e-01	-4.0814552e-02
6.3180928e-01	-5.8624327e-01	-3.9770974e-02
6.2742503e-01	-5.9104875e-01	-3.5892862e-02
6.2446319e-01	-5.9670365e-01	-2.9532178e-02
6.2305296e-01	-6.0268383e-01	-2.1272836e-02
6.2228259e-01	-6.0837885e-01	-1.0956808e-02
6.2141536e-01	-6.1363872e-01	2.5329008e-03
6.1985313e-01	-6.1874712e-01	2.0069870e-02
6.1762825e-01	-6.2325205e-01	4.0381878e-02
6.1552062e-01	-6.2648485e-01	6.0687265e-02
6.1356922e-01	-6.2909076e-01	7.8450077e-02
6.1120038e-01	-6.3247371e-01	9.1694592e-02
6.0882035e-01	-6.3669872e-01	9.9789538e-02
6.0687268e-01	-6.4020407e-01	1.0363582e-01
6.0451893e-01	-6.4163486e-01	1.0415880e-01
6.0100605e-01	-6.4059050e-01	1.0178461e-01
5.9745404e-01	-6.3656641e-01	9.7229987e-02
5.9639284e-01	-6.2893856e-01	9.1318952e-02
5.9915906e-01	-6.1835127e-01	8.3910361e-02
6.0474764e-01	-6.0694756e-01	7.5062437e-02
6.1134923e-01	-5.9668367e-01	6.6506216e-02
6.1751116e-01	-5.8786892e-01	5.9846784e-02
6.2303588e-01	-5.7998996e-01	5.4603856e-02
6.2885765e-01	-5.7302298e-01	4.9163178e-02
6.3542797e-01	-5.6728220e-01	4.2365406e-02
6.4237810e-01	-5.6298883e-01	3.4080094e-02
6.4878830e-01	-5.6000238e-01	2.5171063e-02
6.5388580e-01	-5.5740180e-01	1.7107774e-02
6.5823332e-01	-5.5471304e-01	1.0728928e-02
6.6328454e-01	-5.5348438e-01	6.1371329e-03
6.6945998e-01	-5.5561666e-01	3.3132930e-03
6.7613422e-01	-5.6057917e-01	1.2790114e-03
6.8275463e-01	-5.6615302e-01	-1.7544607e-03
6.8869009e-01	-5.7085174e-01	-6.9238904e-03
6.9327096e-01	-5.7422077e-01	-1.4117332e-02
6.9629905e-01	-5.7648036e-01	-2.2304023e-02
6.9794719e-01	-5.7787431e-01	-3.0576605e-02
6.9825120e-01	-5.7774552e-01	-3.8882370e-02
6.9682231e-01	-5.7539768e-01	-4.7406341e-02
6.9340621e-01	-5.7111323e-01	-5.5711088e-02
6.8825622e-01	-5.6606664e-01	-6.2987788e-02
6.8232566e-01	-5.6175763e-01	-6.9062965e-02
6.7745853e-01	-5.5952048e-01	-7.4302923e-02
6.7563078e-01	-5.6072007e-01	-7.8458564e-02
6.7748590e-01	-5.6610332e-01	-8.0840309e-02
6.8158771e-01	-5.7496097e-01	-8.1360571e-02
6.8574989e-01	-5.8591021e-01	-8.0607252e-02
6.8902842e-01	-5.9730705e-01	-7.9920049e-02
6.9180998e-01	-6.0702878e-01	-8.0651131e-02
6.9472024e-01	-6.1321036e-01	-8.2407204e-02
6.9793293e-01	-6.1535533e-01	-8.3327804e-02
7.0087827e-01	-6.1454652e-01	-8.2805251e-02
7.0215440e-01	-6.1286519e-01	-8.1726451e-02
7.0059425e-01	-6.1206366e-01	-8.0286269e-02
6.9613437e-01	-6.1167477e-01	-7.8703248e-02
6.8910546e-01	-6.1021655e-01	-7.8722005e-02
6.8059227e-01	-6.0860121e-01	-8.2578390e-02
6.7332272e-01	-6.0900738e-01	-9.1308258e-02
6.7012604e-01	-6.1154361e-01	-1.0390928e-01
6.7145591e-01	-6.1483348e-01	-1.1793486e-01
6.7536450e-01	-6.1745977e-01	-1.3120942e-01
6.7944451e-01	-6.1804188e-01	-1.4301028e-01
6.8215384e-01	-6.1611903e-01	-1.5374082e-01
6.8329613e-01	-6.1266706e-01	-1.6471681e-01
6.8364085e-01	-6.0951433e-01	-1.7816985e-01
6.8392388e-01	-6.0851508e-01	-1.9588174e-01
6.8492636e-01	-6.1076509e-01	-2.1791698e-01
6.8764556e-01	-6.1612853e-01	-2.4268626e-01
6.9241459e-01	-6.2348457e-01	-2.6768775e-01
6.9877487e-01	-6.3112487e-01	-2.9076334e-01
7.0633151e-01	-6.3668676e-01	-3.1120664e-01
7.1560636e-01	-6.3802864e-01	-3.2853542e-01
7.2744667e-01	-6.3495656e-01	-3.4173623e-01
7.4139959e-01	-6.2869875e-01	-3.5107174e-01
7.5539288e-01	-6.2011611e-01	-3.5804358e-01
7.6747475e-01	-6.0989487e-01	-3.6354350e-01
7.7758076e-01	-5.9923734e-01	-3.6749256e-01
7.8711492e-01	-5.8971735e-01	-3.6941481e-01
7.9687721e-01	-5.8305869e-01	-3.6898579e-01
8.0584872e-01	-5.7948793e-01	-3.6598211e-01
8.1301072e-01	-5.7678353e-01	-3.6025337e-01
8.1932473e-01	-5.7313032e-01	-3.5271739e-01
8.2619069e-01	-5.6955472e-01	-3.4479482e-01
8.3363820e-01	-5.6809920e-01	-3.3667475e-01
8.4073967e-01	-5.6952393e-01	-3.2711688e-01
8.4624308e-01	-5.7358921e-01	-3.1459852e-01
8.4936878e-01	-5.7965937e-01	-2.9859111e-01
8.5103939e-01	-5.8725938e-01	-2.7954555e-01
8.5282776e-01	-5.9637567e-01	-2.5766164e-01
8.5557466e-01	-6.0744960e-01	-2.3256755e-01
8.5988411e-01	-6.2076306e-01	-2.0476565e-01
8.6573672e-01	-6.3486323e-01	-1.7645935e-01
8.7201184e-01	-6.4689367e-01	-1.4983733e-01
8.7767422e-01	-6.5508210e-01	-1.2572673e-01
8.8259318e-01	-6.6028973e-01	-1.0447410e-01
8.8642308e-01	-6.6410694e-01	-8.6798109e-02
8.8804991e-01	-6.6622366e-01	-7.3428324e-02
8.8681523e-01	-6.6626009e-01	-6.4268667e-02
8.8315359e-01	-6.6575437e-01	-5.8045560e-02
8.7784762e-01	-6.6674101e-01	-5.3622234e-02
8.7132530e-01	-6.6997544e-01	-5.2323023e-02
8.6356400e-01	-6.7452826e-01	-5.7408430e-02
8.5450102e-01	-6.7860909e-01	-7.0243780e-02
8.4390542e-01	-6.8080097e-01	-8.8089936e-02
8.3156698e-01	-6.8074006e-01	-1.0622075e-01
8.1851721e-01	-6.7886511e-01	-1.2119359e-01
8.0633251e-01	-6.7665211e-01	-1.3223170e-01
7.9491271e-01	-6.7614712e-01	-1.4083341e-01
7.8308219e-01	-6.7831657e-01	-1.4919367e-01
7.7078960e-01	-6.8285056e-01	-1.5922707e-01
7.5885335e-01	-6.8887053e-01	-1.7219482e-01
7.4774104e-01	-6.9537084e-01	-1.8782982e-01
7.3705530e-01	-7.0159827e-01	-2.0435080e-01
7.2566113e-01	-7.0720806e-01	-2.1930479e-01
7.1295193e-01	-7.1229600e-01	-2.3074723e-01
6.9939615e-01	-7.1662155e-01	-2.3882317e-01
6.8646645e-01	-7.1944539e-01	-2.4569087e-01
6.7613629e-01	-7.2091025e-01	-2.5374763e-01
6.6918293e-01	-7.2233286e-01	-2.6379512e-01
6.6429780e-01	-7.2484289e-01	-2.7454035e-01
6.5883569e-01	-7.2799308e-01	-2.8454846e-01
6.5060445e-01	-7.3087530e-01	-2.9382541e-01
6.3924005e-01	-7.3501279e-01	-3.0264915e-01
6.2552438e-01	-7.4345241e-01	-3.1060881e-01
6.0993494e-01	-7.5673901e-01	-3.1739987e-01
5.9248400e-01	-7.7291701e-01	-3.2337914e-01
5.7391970e-01	-7.9092918e-01	-3.2890758e-01
5.5638326e-01	-8.1116386e-01	-3.3368711e-01
5.4180525e-01	-8.3336690e-01	-3.3763371e-01
5.3050263e-01	-8.5582538e-01	-3.4133699e-01
5.2201374e-01	-8.7638624e-01	-3.4511334e-01
5.1585331e-01	-8.9357273e-01	-3.4874337e-01
5.1103901e-01	-9.0658744e-01	-3.5168417e-01
5.0590710e-01	-9.1436741e-01	-3.5373169e-01
4.9901809e-01	-9.1574908e-01	-3.5526022e-01
4.9036808e-01	-9.1089415e-01	-3.5614933e-01
4.8094288e-01	-9.0080596e-01	-3.5576045e-01
4.7081879e-01	-8.8628375e-01	-3.5361474e-01
4.5867241e-01	-8.6958447e-01	-3.4963843e-01
4.4347147e-01	-8.5471413e-01	-3.4442206e-01
4.2562273e-01	-8.4477593e-01	-3.3951183e-01
4.0685725e-01	-8.3999542e-01	-3.3785845e-01
3.8957473e-01	-8.3850674e-01	-3.4239288e-01
3.7557538e-01	-8.3887460e-01	-3.5328900e-01
3.6512274e-01	-8.4084010e-01	-3.6793398e-01
3.5721715e-01	-8.4391718e-01	-3.8383768e-01
3.5051630e-01	-8.4732813e-01	-4.0016371e-01
3.4378252e-01	-8.5038024e-01	-4.1692656e-01
3.3623699e-01	-8.5223267e-01	-4.3425628e-01
3.2812342e-01	-8.5211453e-01	-4.5193464e-01
3.2031577e-01	-8.5002655e-01	-4.6919739e-01
3.1374759e-01	-8.4729080e-01	-4.8524563e-01
3.0980458e-01	-8.4543500e-01	-4.9944758e-01
3.1010303e-01	-8.4422240e-01	-5.1163672e-01
3.1508551e-01	-8.4227597e-01	-5.2261924e-01
3.2304591e-01	-8.3942404e-01	-5.3334826e-01
3.3151415e-01	-8.3684441e-01	-5.4445766e-01
3.3965790e-01	-8.3520059e-01	-5.5718811e-01
3.4774933e-01	-8.3367318e-01	-5.7252666e-01
3.5546817e-01	-8.3080054e-01	-5.8922578e-01
3.6262868e-01	-8.2633434e-01	-6.0464257e-01
3.7033476e-01	-8.2201182e-01	-6.1663600e-01
3.8007722e-01	-8.1965669e-01	-6.2363950e-01
3.9212393e-01	-8.1905428e-01	-6.2464497e-01
4.0482982e-01	-8.1824693e-01	-6.1996890e-01
4.1621793e-01	-8.1544585e-01	-6.1129929e-01
4.2598694e-01	-8.1062702e-01	-6.0076353e-01
4.3479160e-01	-8.0583595e-01	-5.8972677e-01
4.4262273e-01	-8.0321957e-01	-5.7866676e-01
4.4920649e-01	-8.0240486e-01	-5.6798511e-01
4.5468403e-01	-8.0096882e-01	-5.5817669e-01
4.5903272e-01	-7.9680792e-01	-5.4969575e-01
4.6198187e-01	-7.8954546e-01	-5.4287778e-01
4.6379287e-01	-7.8120573e-01	-5.3777421e-01
4.6566283e-01	-7.7480604e-01	-5.3377728e-01
4.6896176e-01	-7.7150709e-01	-5.2955977e-01
4.7358078e-01	-7.7058799e-01	-5.2407148e-01
4.7720768e-01	-7.7120211e-01	-5.1736672e-01
4.7680475e-01	-7.7261588e-01	-5.0933170e-01
4.7118093e-01	-7.7354284e-01	-4.9849728e-01
4.6149825e-01	-7.7285536e-01	-4.8423974e-01
4.4940676e-01	-7.7026394e-01	-4.6845451e-01
4.3536910e-01	-7.6592481e-01	-4.5315093e-01
4.1912363e-01	-7.6021652e-01	-4.3873188e-01
4.0110938e-01	-7.5337104e-01	-4.2537440e-01
3.8213136e-01	-7.4567114e-01	-4.1401471e-01
3.6252851e-01	-7.3798728e-01	-4.0524631e-01
[truncated: 2,096 more rows]
