# Supplementary material for: New metric for optimizing Continuous Loop Averaging Deconvolution (CLAD) sequences under the 1/f noise model
Source: PLoS One. 2017 Apr 17;12(4):e0175354. doi: 10.1371/journal.pone.0175354 (PMC5393612; doi:10.1371/journal.pone.0175354)
Supplement: S1 File — (ZIP) [file pone.0175354.s001.zip › CLAD_EEG_sub04.txt]

-4.7004737e-01	4.9950297e-01	1.5551595e+00
-4.7663740e-01	5.2454067e-01	1.5697357e+00
-4.8267065e-01	5.4940735e-01	1.5876080e+00
-4.8904804e-01	5.7432604e-01	1.6043923e+00
-4.9430843e-01	6.0071426e-01	1.6169199e+00
-4.9022020e-01	6.2945858e-01	1.6236413e+00
-4.7069163e-01	6.6045964e-01	1.6275217e+00
-4.4097120e-01	6.9378030e-01	1.6321820e+00
-4.1063594e-01	7.2680944e-01	1.6349251e+00
-3.8689150e-01	7.5162037e-01	1.6303737e+00
-3.7439273e-01	7.6232780e-01	1.6179985e+00
-3.7399439e-01	7.6223813e-01	1.6005327e+00
-3.8284838e-01	7.6022519e-01	1.5794367e+00
-3.9743397e-01	7.6320456e-01	1.5554050e+00
-4.1547967e-01	7.7167930e-01	1.5292215e+00
-4.3477768e-01	7.8261238e-01	1.5009140e+00
-4.5336065e-01	7.9536889e-01	1.4716083e+00
-4.7099633e-01	8.1120630e-01	1.4443057e+00
-4.8727823e-01	8.2849319e-01	1.4202457e+00
-5.0027899e-01	8.4296894e-01	1.3985985e+00
-5.0945847e-01	8.5367559e-01	1.3796899e+00
-5.1700634e-01	8.6385252e-01	1.3640336e+00
-5.2542391e-01	8.7640427e-01	1.3505018e+00
-5.3574005e-01	8.9096337e-01	1.3382601e+00
-5.4815821e-01	9.0468982e-01	1.3279332e+00
-5.6216591e-01	9.1644291e-01	1.3211789e+00
-5.7558101e-01	9.2731384e-01	1.3193768e+00
-5.8575871e-01	9.3693845e-01	1.3212099e+00
-5.9205220e-01	9.4355709e-01	1.3238240e+00
-5.9556351e-01	9.4605581e-01	1.3262911e+00
-5.9759794e-01	9.4353924e-01	1.3306692e+00
-5.9976282e-01	9.3438141e-01	1.3395932e+00
-6.0345982e-01	9.2103713e-01	1.3529452e+00
-6.0808371e-01	9.0319963e-01	1.3674675e+00
-6.1152751e-01	8.8605095e-01	1.3788590e+00
-6.1284395e-01	8.6884873e-01	1.3856794e+00
-6.1294903e-01	8.5253934e-01	1.3876527e+00
-6.1342759e-01	8.4181267e-01	1.3823296e+00
-6.1537550e-01	8.3984052e-01	1.3675697e+00
-6.1859906e-01	8.4597847e-01	1.3446293e+00
-6.2157014e-01	8.5683878e-01	1.3165849e+00
-6.2231325e-01	8.6675113e-01	1.2872385e+00
-6.2034623e-01	8.7293485e-01	1.2603694e+00
-6.1765034e-01	8.7895906e-01	1.2374865e+00
-6.1710644e-01	8.8780549e-01	1.2181929e+00
-6.1998979e-01	8.9766978e-01	1.2024836e+00
-6.2503538e-01	9.0755071e-01	1.1908399e+00
-6.3003818e-01	9.2032603e-01	1.1822651e+00
-6.3402924e-01	9.3803070e-01	1.1742230e+00
-6.3706454e-01	9.5893872e-01	1.1643010e+00
-6.3868128e-01	9.8057134e-01	1.1517890e+00
-6.3819489e-01	1.0016945e+00	1.1393299e+00
-6.3563486e-01	1.0214936e+00	1.1317186e+00
-6.3130800e-01	1.0404687e+00	1.1308518e+00
-6.2524371e-01	1.0598163e+00	1.1332809e+00
-6.1800982e-01	1.0787231e+00	1.1323089e+00
-6.1128583e-01	1.0954943e+00	1.1233474e+00
-6.0607270e-01	1.1086835e+00	1.1082498e+00
-6.0104487e-01	1.1171331e+00	1.0932232e+00
-5.9432624e-01	1.1224259e+00	1.0825656e+00
-5.8628374e-01	1.1272360e+00	1.0764192e+00
-5.7949394e-01	1.1303730e+00	1.0736720e+00
-5.7627510e-01	1.1276371e+00	1.0736996e+00
-5.7729028e-01	1.1167067e+00	1.0746995e+00
-5.8164162e-01	1.1053448e+00	1.0741781e+00
-5.8715121e-01	1.0840885e+00	1.0705052e+00
-5.9200934e-01	1.0614708e+00	1.0653127e+00
-5.9650743e-01	1.0395261e+00	1.0615545e+00
-6.0170569e-01	1.0194427e+00	1.0595272e+00
-6.0729645e-01	1.0016844e+00	1.0569783e+00
-6.1167546e-01	9.8608304e-01	1.0526544e+00
-6.1399076e-01	9.7048696e-01	1.0457335e+00
-6.1539821e-01	9.5363253e-01	1.0334755e+00
-6.1730733e-01	9.3827714e-01	1.0137352e+00
-6.2015710e-01	9.2771246e-01	9.8868009e-01
-6.2397550e-01	9.2148606e-01	9.6315987e-01
-6.2862314e-01	9.1699226e-01	9.3993913e-01
-6.3432242e-01	9.1412759e-01	9.1802313e-01
-6.4193795e-01	9.1462091e-01	8.9564697e-01
-6.5194811e-01	9.1859127e-01	8.7316012e-01
-6.6339195e-01	9.2603502e-01	8.5086027e-01
-6.7456988e-01	9.3813198e-01	8.2798555e-01
-6.8531668e-01	9.5525591e-01	8.0445140e-01
-6.9721477e-01	9.7494653e-01	7.7964896e-01
-7.1136642e-01	9.9392620e-01	7.5383262e-01
-7.2687466e-01	1.0113370e+00	7.3159474e-01
-7.4090323e-01	1.0267314e+00	7.1908875e-01
-7.5066684e-01	1.0391308e+00	7.1874175e-01
-7.5631878e-01	1.0493199e+00	7.2662136e-01
-7.6082383e-01	1.0583959e+00	7.3531872e-01
-7.6604672e-01	1.0661432e+00	7.3982688e-01
-7.7045460e-01	1.0724029e+00	7.3952459e-01
-7.7201272e-01	1.0767843e+00	7.3596109e-01
-7.7120667e-01	1.0785400e+00	7.3131065e-01
-7.6991926e-01	1.0776732e+00	7.2852163e-01
-7.6942727e-01	1.0740965e+00	7.2904129e-01
-7.7033512e-01	1.0695567e+00	7.3042352e-01
-7.7266930e-01	1.0647514e+00	7.2806951e-01
-7.7564134e-01	1.0659710e+00	7.2008749e-01
-7.7841169e-01	1.0760596e+00	7.0923276e-01
-7.8117700e-01	1.0948565e+00	6.9984985e-01
-7.8484601e-01	1.1221465e+00	6.9512783e-01
-7.8961401e-01	1.1574472e+00	6.9655798e-01
-7.9276112e-01	1.1978914e+00	7.0251334e-01
-7.7815634e-01	1.2421052e+00	7.0939009e-01
-7.1097759e-01	1.2935839e+00	7.1496314e-01
-5.8124311e-01	1.3532064e+00	7.1826759e-01
-4.3832449e-01	1.4124978e+00	7.1796511e-01
-3.3992686e-01	1.4614524e+00	7.1432777e-01
-3.0317974e-01	1.4955730e+00	7.1046259e-01
-3.1717929e-01	1.5137420e+00	7.1099783e-01
-3.6478108e-01	1.5189637e+00	7.1875805e-01
-4.3027207e-01	1.5184750e+00	7.3204549e-01
-5.0140805e-01	1.5182555e+00	7.4776493e-01
-5.6986445e-01	1.5197338e+00	7.6489797e-01
-6.3073675e-01	1.5213001e+00	7.8399771e-01
-6.8216166e-01	1.5207860e+00	8.0492315e-01
-7.2399754e-01	1.5165272e+00	8.2584204e-01
-7.5625041e-01	1.5080000e+00	8.4467983e-01
-7.7947885e-01	1.4967643e+00	8.5882381e-01
-7.9517519e-01	1.4859146e+00	8.6466960e-01
-8.0486002e-01	1.4788391e+00	8.6058887e-01
-8.1021134e-01	1.4780224e+00	8.4791413e-01
-8.1303752e-01	1.4838721e+00	8.2853782e-01
-8.1428806e-01	1.4931824e+00	8.0355792e-01
-8.1424279e-01	1.4998838e+00	7.7442149e-01
-8.1314508e-01	1.5008649e+00	7.4451552e-01
-8.1101220e-01	1.4976441e+00	7.1767353e-01
-8.0709311e-01	1.4923225e+00	6.9542324e-01
-8.0022230e-01	1.4838532e+00	6.7695413e-01
-7.9075411e-01	1.4700331e+00	6.5902882e-01
-7.8114557e-01	1.4493619e+00	6.3919574e-01
-7.7374918e-01	1.4233675e+00	6.1862863e-01
-7.6887209e-01	1.3945481e+00	6.0037637e-01
-7.6621962e-01	1.3639503e+00	5.8529727e-01
-7.6630455e-01	1.3319501e+00	5.7215938e-01
-7.6884082e-01	1.3004574e+00	5.6042067e-01
-7.7270928e-01	1.2755362e+00	5.5059135e-01
-7.7714708e-01	1.2637210e+00	5.4356782e-01
-7.8127265e-01	1.2642596e+00	5.4017037e-01
-7.8418935e-01	1.2700714e+00	5.3864064e-01
-7.8516063e-01	1.2744717e+00	5.3444941e-01
-7.8353285e-01	1.2736304e+00	5.2430148e-01
-7.7993670e-01	1.2652363e+00	5.0776075e-01
-7.7680719e-01	1.2495411e+00	4.8777149e-01
-7.7594500e-01	1.2309892e+00	4.6989631e-01
-7.7675441e-01	1.2157541e+00	4.5889682e-01
-7.7698521e-01	1.2067819e+00	4.5648744e-01
-7.7416528e-01	1.2017861e+00	4.6054600e-01
-7.6727495e-01	1.1969620e+00	4.6742543e-01
-7.5702990e-01	1.1911732e+00	4.7482493e-01
-7.4424011e-01	1.1861046e+00	4.8134034e-01
-7.2932992e-01	1.1838721e+00	4.8656615e-01
-7.1357392e-01	1.1845878e+00	4.9070074e-01
-6.9889380e-01	1.1880657e+00	4.9287866e-01
-6.8643566e-01	1.1953686e+00	4.9158113e-01
-6.7668725e-01	1.2069581e+00	4.8502316e-01
-6.7003213e-01	1.2225904e+00	4.7257529e-01
-6.6638487e-01	1.2399285e+00	4.5731659e-01
-6.6482755e-01	1.2536422e+00	4.4367601e-01
-6.6402414e-01	1.2558036e+00	4.3324795e-01
-6.6304791e-01	1.2594585e+00	4.2550870e-01
-6.6124563e-01	1.2626712e+00	4.1843278e-01
-6.5835252e-01	1.2669183e+00	4.1005071e-01
-6.5543886e-01	1.2705606e+00	3.9914052e-01
-6.5362915e-01	1.2680970e+00	3.8609223e-01
-6.5225425e-01	1.2540448e+00	3.7133893e-01
-6.5037768e-01	1.2279876e+00	3.5441757e-01
-6.4856925e-01	1.1947118e+00	3.3549618e-01
-6.4837091e-01	1.1621002e+00	3.1484796e-01
-6.5112879e-01	1.1357424e+00	2.9163084e-01
-6.5671683e-01	1.1131362e+00	2.6673638e-01
-6.6349304e-01	1.0878520e+00	2.4405134e-01
-6.7085713e-01	1.0581794e+00	2.2657847e-01
-6.7981972e-01	1.0276322e+00	2.1466189e-01
-6.8998327e-01	9.9962293e-01	2.0733779e-01
-6.9963492e-01	9.7564602e-01	2.0351843e-01
-7.0879688e-01	9.5728008e-01	2.0281275e-01
-7.1818493e-01	9.4633429e-01	2.0524632e-01
-7.2677253e-01	9.4323553e-01	2.1043477e-01
-7.3359033e-01	9.4730410e-01	2.1841097e-01
-7.3892990e-01	9.5602152e-01	2.3025100e-01
-7.4281723e-01	9.6521509e-01	2.4485193e-01
-7.4475242e-01	9.7131692e-01	2.5785922e-01
-7.4450395e-01	9.7237840e-01	2.6689452e-01
-7.4286426e-01	9.6900775e-01	2.7357629e-01
-7.4102823e-01	9.6300724e-01	2.7833850e-01
-7.3932280e-01	9.5419460e-01	2.7876097e-01
-7.3808290e-01	9.4089619e-01	2.7359210e-01
-7.3831954e-01	9.2312099e-01	2.6431587e-01
-7.4048193e-01	9.0358984e-01	2.5446996e-01
-7.4459719e-01	8.8410356e-01	2.4867813e-01
-7.5152791e-01	8.5858695e-01	2.5026120e-01
-7.6179247e-01	8.3344056e-01	2.6057286e-01
-7.7396862e-01	8.0570631e-01	2.7889461e-01
-7.8554002e-01	7.7879809e-01	3.0259640e-01
-7.9451125e-01	7.5534103e-01	3.2783770e-01
-8.0012017e-01	7.3411000e-01	3.5040981e-01
-8.0253936e-01	7.0997694e-01	3.6767759e-01
-8.0325424e-01	6.7930775e-01	3.7837257e-01
-8.0510738e-01	6.4540031e-01	3.8048857e-01
-8.0989377e-01	6.1440354e-01	3.7337649e-01
-8.1700898e-01	5.8671796e-01	3.5889061e-01
-8.2512698e-01	5.5913844e-01	3.3848887e-01
-8.3377472e-01	5.3133901e-01	3.1382280e-01
-8.4335207e-01	5.0540038e-01	2.8737460e-01
-8.5412621e-01	4.8404260e-01	2.5964956e-01
-8.6550680e-01	4.6810155e-01	2.3097380e-01
-8.7682284e-01	4.5390942e-01	2.0348278e-01
-8.8813057e-01	4.3672017e-01	1.7891717e-01
-8.9940942e-01	4.1503769e-01	1.5863640e-01
-9.1058184e-01	3.9164975e-01	1.4315266e-01
-9.2217795e-01	3.7207038e-01	1.3023295e-01
-9.3389058e-01	3.5958714e-01	1.1586554e-01
-9.4401374e-01	3.5407403e-01	9.7640769e-02
-9.5164110e-01	3.5551340e-01	7.7587011e-02
-9.5759935e-01	3.6456805e-01	6.0427196e-02
-9.6308415e-01	3.7996973e-01	4.8811530e-02
-9.6897593e-01	3.9767246e-01	4.1968057e-02
-9.7562138e-01	4.1452395e-01	3.7500958e-02
-9.8279321e-01	4.2958002e-01	3.3049924e-02
-9.9068425e-01	4.3965469e-01	2.7526853e-02
-1.0000250e+00	4.3947205e-01	2.2561960e-02
-1.0106848e+00	4.2790912e-01	2.2476318e-02
-1.0206520e+00	4.0388719e-01	2.9912303e-02
-1.0272126e+00	3.9078132e-01	4.2911420e-02
-1.0294941e+00	3.8541176e-01	5.7209150e-02
-1.0286582e+00	3.8539164e-01	6.9184527e-02
-1.0264222e+00	3.8657856e-01	7.6713738e-02
-1.0247894e+00	3.8573471e-01	7.9481661e-02
-1.0252689e+00	3.8126975e-01	7.8720970e-02
-1.0281432e+00	3.7346022e-01	7.6882606e-02
-1.0326055e+00	3.6386774e-01	7.5868225e-02
-1.0367169e+00	3.5423223e-01	7.5237388e-02
-1.0388046e+00	3.4616216e-01	7.3215740e-02
-1.0392518e+00	3.4206195e-01	6.8543922e-02
-1.0398938e+00	3.4375861e-01	6.1612665e-02
-1.0420429e+00	3.5018288e-01	5.4523640e-02
-1.0453027e+00	3.5826881e-01	4.9722134e-02
-1.0490054e+00	3.6584861e-01	4.7148880e-02
-1.0532625e+00	3.7291916e-01	4.3764003e-02
-1.0572033e+00	3.7873509e-01	3.8129825e-02
-1.0593601e+00	3.8057124e-01	3.2946861e-02
-1.0599077e+00	3.7803382e-01	3.1486290e-02
-1.0601330e+00	3.7414429e-01	3.3582196e-02
-1.0610058e+00	3.7072100e-01	3.5519708e-02
-1.0622995e+00	3.6505234e-01	3.4821591e-02
-1.0619459e+00	3.5159067e-01	3.3965592e-02
-1.0576999e+00	3.2781240e-01	3.6298191e-02
-1.0497966e+00	2.9625637e-01	4.0951050e-02
-1.0402912e+00	2.5987701e-01	4.4469683e-02
-1.0309409e+00	2.1978850e-01	4.4977730e-02
-1.0225138e+00	1.7804433e-01	4.3768520e-02
-1.0146165e+00	1.3732950e-01	4.3673806e-02
-1.0073352e+00	9.8028828e-02	4.5333942e-02
-1.0016616e+00	6.0570054e-02	4.6028494e-02
-9.9713872e-01	2.5351822e-02	4.3339822e-02
-9.9233449e-01	1.3180038e-03	3.7941174e-02
-9.8724228e-01	-1.4563287e-02	3.1122313e-02
-9.8304481e-01	-2.5581437e-02	2.4094794e-02
-9.8034172e-01	-3.6585325e-02	1.8143670e-02
-9.7832279e-01	-5.1507900e-02	1.4708006e-02
-9.7598662e-01	-7.0032987e-02	1.4937742e-02
-9.7325977e-01	-8.9013800e-02	1.8425567e-02
-9.7005525e-01	-1.0787038e-01	2.2560492e-02
-9.6594255e-01	-1.2912254e-01	2.6215357e-02
-9.6080923e-01	-1.5269887e-01	3.2165337e-02
-9.5467721e-01	-1.7083320e-01	4.3120926e-02
-9.4775521e-01	-1.7286259e-01	5.8817511e-02
-9.4033410e-01	-1.5478669e-01	7.6858160e-02
-9.3265747e-01	-1.2252367e-01	9.4702239e-02
-9.2520685e-01	-8.6395057e-02	1.1163935e-01
-9.1802918e-01	-5.1177420e-02	1.2697845e-01
-9.1054945e-01	-1.5777835e-02	1.3804860e-01
-9.0245296e-01	2.0300854e-02	1.4368256e-01
-8.9355939e-01	5.5619473e-02	1.4652825e-01
-8.8353051e-01	8.7959312e-02	1.5102800e-01
-8.7302859e-01	1.1503965e-01	1.5961864e-01
-8.6369988e-01	1.3556201e-01	1.7087505e-01
-8.5668616e-01	1.4922254e-01	1.8159702e-01
-8.5244670e-01	1.5556871e-01	1.8956999e-01
-8.5106340e-01	1.5471567e-01	1.9468580e-01
-8.5170087e-01	1.4864194e-01	1.9739684e-01
-8.5324419e-01	1.4065523e-01	1.9756396e-01
-8.5604045e-01	1.3431661e-01	1.9543818e-01
-8.6048896e-01	1.3218794e-01	1.9198377e-01
-8.6450169e-01	1.3438602e-01	1.8761027e-01
-8.6530798e-01	1.3798657e-01	1.8135528e-01
-8.6219415e-01	1.4292665e-01	1.7209355e-01
-8.5582492e-01	1.3991330e-01	1.6101702e-01
-8.4642088e-01	1.3162435e-01	1.5036436e-01
-8.3429151e-01	1.1833064e-01	1.4310114e-01
-8.2062401e-01	1.0394475e-01	1.4059807e-01
-8.0611176e-01	9.3400574e-02	1.4107339e-01
-7.9135631e-01	8.7554438e-02	1.4133423e-01
-7.7838562e-01	8.2079391e-02	1.4139572e-01
-7.6847111e-01	6.9885894e-02	1.4404498e-01
-7.6025362e-01	4.3440220e-02	1.5049404e-01
-7.5183429e-01	2.0648892e-04	1.6055493e-01
-7.4230412e-01	-5.3555862e-02	1.7420684e-01
-7.3157028e-01	-1.0850309e-01	1.9076403e-01
-7.2081909e-01	-1.5833143e-01	2.0867229e-01
-7.1212097e-01	-1.9936949e-01	2.2540939e-01
-7.0614601e-01	-2.2930168e-01	2.3773784e-01
-7.0073775e-01	-2.4997506e-01	2.4379265e-01
-6.9314637e-01	-2.6772032e-01	2.4368281e-01
-6.8321898e-01	-2.8676587e-01	2.3844202e-01
-6.7269523e-01	-3.0558045e-01	2.3041520e-01
-6.6247762e-01	-3.2195553e-01	2.2262258e-01
-6.5246146e-01	-3.3649013e-01	2.1461217e-01
-6.4285764e-01	-3.4853033e-01	2.0288549e-01
-6.3433922e-01	-3.5597629e-01	1.8574971e-01
-6.2725384e-01	-3.6063360e-01	1.6418785e-01
-6.2198768e-01	-3.6654298e-01	1.4166594e-01
-6.1932729e-01	-3.7415578e-01	1.2374427e-01
-6.1922957e-01	-3.8168252e-01	1.1481348e-01
-6.2042125e-01	-3.8993589e-01	1.1442381e-01
-6.2172273e-01	-3.9979147e-01	1.1825368e-01
-6.2308675e-01	-4.0881675e-01	1.2331354e-01
-6.2480746e-01	-4.1426554e-01	1.2976240e-01
-6.2631639e-01	-4.1020078e-01	1.3813076e-01
-6.2676104e-01	-4.0537076e-01	1.5102020e-01
-6.2564989e-01	-3.9665197e-01	1.6432503e-01
-6.2293840e-01	-3.8805243e-01	1.7192965e-01
-6.1937600e-01	-3.8541671e-01	1.7005010e-01
-6.1586742e-01	-3.9501674e-01	1.6138363e-01
-6.1286386e-01	-4.1835776e-01	1.5290789e-01
-6.0990605e-01	-4.4711417e-01	1.4821892e-01
-6.0524186e-01	-4.7263752e-01	1.4280273e-01
-5.9806587e-01	-4.9798860e-01	1.2953218e-01
-5.9018707e-01	-5.2787561e-01	1.0723019e-01
-5.8372676e-01	-5.5551523e-01	8.0891006e-02
-5.7945323e-01	-5.7089306e-01	5.5166899e-02
-5.7779411e-01	-5.7313925e-01	3.0988877e-02
-5.7931000e-01	-5.6877020e-01	9.1086923e-03
-5.8404289e-01	-5.6254064e-01	-9.0008106e-03
-5.9085149e-01	-5.5517328e-01	-2.2439279e-02
-5.9757427e-01	-5.4819657e-01	-3.0596915e-02
-6.0235339e-01	-5.4325735e-01	-3.4307759e-02
-6.0490949e-01	-5.3878253e-01	-3.6206190e-02
-6.0628271e-01	-5.3394012e-01	-3.7808793e-02
-6.0712443e-01	-5.3212175e-01	-3.9025344e-02
-6.0719256e-01	-5.3630824e-01	-4.1971754e-02
-6.0646225e-01	-5.4560353e-01	-5.0651751e-02
-6.0519667e-01	-5.5745060e-01	-6.7279436e-02
-6.0398988e-01	-5.6901878e-01	-9.1257859e-02
-6.0409488e-01	-5.7618536e-01	-1.1820536e-01
-6.0582750e-01	-5.7457234e-01	-1.4149815e-01
-6.0813809e-01	-5.6251299e-01	-1.5799895e-01
-6.0950387e-01	-5.4052678e-01	-1.6918998e-01
-6.0831835e-01	-5.1133490e-01	-1.7593438e-01
-6.0397021e-01	-4.8122846e-01	-1.7788942e-01
-5.9691521e-01	-4.5472096e-01	-1.7861602e-01
-5.8752612e-01	-4.3601897e-01	-1.8096021e-01
-5.7689057e-01	-4.2337177e-01	-1.8481960e-01
-5.6796468e-01	-4.1761037e-01	-1.8878137e-01
-5.6413501e-01	-4.2240630e-01	-1.9295170e-01
-5.6629708e-01	-4.4014493e-01	-1.9560856e-01
-5.7206483e-01	-4.6775824e-01	-1.9570492e-01
-5.7852154e-01	-4.9767207e-01	-1.9602665e-01
-5.8430888e-01	-5.2248332e-01	-1.9943417e-01
-5.8901082e-01	-5.3995272e-01	-2.0490133e-01
-5.9258443e-01	-5.5214062e-01	-2.0821721e-01
-5.9546082e-01	-5.6129783e-01	-2.0653247e-01
-5.9845757e-01	-5.6889707e-01	-2.0172227e-01
-6.0205077e-01	-5.7533181e-01	-1.9804393e-01
-6.0628015e-01	-5.8063484e-01	-1.9740373e-01
-6.1162684e-01	-5.8704835e-01	-1.9798755e-01
-6.1859410e-01	-5.9888564e-01	-1.9618272e-01
-6.2738931e-01	-6.1900326e-01	-1.8978443e-01
-6.3798784e-01	-6.4555048e-01	-1.8127732e-01
-6.4939529e-01	-6.7333961e-01	-1.7646803e-01
-6.6078435e-01	-6.9852972e-01	-1.7834323e-01
-6.7224067e-01	-7.2039224e-01	-1.8433776e-01
-6.8318395e-01	-7.4005937e-01	-1.9021635e-01
-6.9204642e-01	-7.5958680e-01	-1.9445010e-01
-6.9762839e-01	-7.7930877e-01	-1.9786011e-01
-6.9976015e-01	-7.9525619e-01	-1.9990859e-01
-6.9944826e-01	-8.0243394e-01	-1.9756910e-01
-6.9865708e-01	-7.9972150e-01	-1.8929710e-01
-6.9861454e-01	-7.8925153e-01	-1.7717578e-01
-6.9921050e-01	-7.7333911e-01	-1.6253529e-01
-6.9990715e-01	-7.5343381e-01	-1.4457518e-01
-6.9980950e-01	-7.2977863e-01	-1.2456768e-01
-6.9742558e-01	-6.9953875e-01	-1.0426254e-01
-6.9132738e-01	-6.6721046e-01	-8.6053884e-02
-6.8140087e-01	-6.2951959e-01	-7.1804313e-02
-6.6907909e-01	-5.8884440e-01	-6.5036851e-02
-6.5631145e-01	-5.5289908e-01	-6.5720824e-02
-6.4471390e-01	-5.2726859e-01	-6.9820120e-02
-6.3472013e-01	-5.1027014e-01	-7.6366903e-02
-6.2570212e-01	-4.9829845e-01	-8.9749560e-02
-6.1707677e-01	-4.8898526e-01	-1.1026321e-01
-6.0834282e-01	-4.7959101e-01	-1.3112326e-01
-5.9886000e-01	-4.6967497e-01	-1.4850291e-01
-5.8813272e-01	-4.6406293e-01	-1.6502547e-01
-5.7661082e-01	-4.6719717e-01	-1.8262766e-01
-5.6573791e-01	-4.7648613e-01	-1.9867672e-01
-5.5676708e-01	-4.8580714e-01	-2.0912678e-01
-5.5088913e-01	-4.9113018e-01	-2.1214071e-01
-5.4884438e-01	-4.9143788e-01	-2.0849767e-01
-5.4936012e-01	-4.8879923e-01	-2.0085426e-01
-5.5054461e-01	-4.8660473e-01	-1.9335278e-01
-5.5255097e-01	-4.8551027e-01	-1.8857218e-01
-5.5674645e-01	-4.8227309e-01	-1.8556111e-01
-5.6308352e-01	-4.7259919e-01	-1.8369333e-01
-5.6977927e-01	-4.5575598e-01	-1.8379273e-01
-5.7537684e-01	-4.3689369e-01	-1.8422845e-01
-5.8024984e-01	-4.2304578e-01	-1.8159885e-01
-5.8584045e-01	-4.1772474e-01	-1.7564225e-01
-5.9252061e-01	-4.2094526e-01	-1.6980500e-01
-5.9871045e-01	-4.3281620e-01	-1.6587853e-01
-6.0249902e-01	-4.5443178e-01	-1.6050994e-01
-6.0315616e-01	-4.8432284e-01	-1.5075113e-01
-6.0137955e-01	-5.1685690e-01	-1.3925955e-01
-5.9862016e-01	-5.4698939e-01	-1.2880258e-01
-5.9578983e-01	-5.7344765e-01	-1.1807591e-01
-5.9319446e-01	-5.9573675e-01	-1.0464767e-01
-5.9133684e-01	-6.1366871e-01	-8.8835351e-02
-5.9074208e-01	-6.2670688e-01	-7.1183261e-02
-5.9137483e-01	-6.3283355e-01	-5.2270801e-02
-5.9276229e-01	-6.3092643e-01	-3.2819660e-02
-5.9478649e-01	-6.2262214e-01	-1.2226550e-02
-5.9774813e-01	-6.1107241e-01	1.1115304e-02
-6.0152263e-01	-5.9649334e-01	3.6759556e-02
-6.0523106e-01	-5.7457651e-01	6.1568479e-02
-6.0825829e-01	-5.4274793e-01	8.3283918e-02
-6.1046171e-01	-5.0510379e-01	1.0245352e-01
-6.1132062e-01	-4.6857207e-01	1.2096959e-01
-6.1016397e-01	-4.3692537e-01	1.4184886e-01
-6.0645297e-01	-4.1085936e-01	1.6725713e-01
-6.0005176e-01	-3.9264047e-01	1.9420583e-01
-5.9244679e-01	-3.8538082e-01	2.1689942e-01
-5.8621704e-01	-3.8805567e-01	2.3255422e-01
-5.8265456e-01	-3.9715215e-01	2.4072727e-01
-5.8122216e-01	-4.0996060e-01	2.4232723e-01
-5.8064747e-01	-4.2311047e-01	2.4119610e-01
-5.7909415e-01	-4.3398236e-01	2.4132975e-01
-5.7461013e-01	-4.4351868e-01	2.4342393e-01
-5.6681875e-01	-4.5295756e-01	2.4490349e-01
-5.5747148e-01	-4.6136306e-01	2.4218743e-01
-5.4896642e-01	-4.6784060e-01	2.3408417e-01
-5.4218229e-01	-4.7210466e-01	2.2264939e-01
-5.3619326e-01	-4.7306110e-01	2.1060950e-01
-5.2987386e-01	-4.7007253e-01	1.9847105e-01
-5.2287677e-01	-4.6323676e-01	1.8556508e-01
-5.1560881e-01	-4.5179707e-01	1.7264544e-01
-5.0898743e-01	-4.3503015e-01	1.6055698e-01
-5.0340674e-01	-4.1145037e-01	1.4757082e-01
-4.9866289e-01	-3.8829889e-01	1.3401473e-01
-4.9561439e-01	-3.6565953e-01	1.2239397e-01
-4.9546284e-01	-3.4337289e-01	1.1596814e-01
-4.9718339e-01	-3.2188109e-01	1.1352145e-01
-4.9828566e-01	-3.0479720e-01	1.1233201e-01
-4.9763707e-01	-2.9532385e-01	1.1218681e-01
-4.9562191e-01	-2.9292998e-01	1.1404835e-01
-4.9300359e-01	-2.9344006e-01	1.1800626e-01
-4.9095611e-01	-2.9103547e-01	1.2260094e-01
-4.9036831e-01	-2.8278538e-01	1.2647547e-01
-4.9057088e-01	-2.7124166e-01	1.2857691e-01
-4.9002699e-01	-2.6136420e-01	1.2607990e-01
-4.8777950e-01	-2.5506770e-01	1.1784734e-01
-4.8388841e-01	-2.4981718e-01	1.0675974e-01
-4.7897245e-01	-2.4357576e-01	9.5074341e-02
-4.7299494e-01	-2.3765847e-01	8.3724340e-02
-4.6529992e-01	-2.3245560e-01	7.5082853e-02
-4.5600992e-01	-2.2511750e-01	7.1077183e-02
-4.4660347e-01	-2.1367488e-01	7.1946621e-02
-4.3855641e-01	-1.9930618e-01	7.8426625e-02
-4.3226108e-01	-1.8384248e-01	9.2093540e-02
-4.2799875e-01	-1.6896642e-01	1.1473201e-01
-4.2624126e-01	-1.5621686e-01	1.4536429e-01
-4.2680595e-01	-1.4543506e-01	1.7735075e-01
-4.2935014e-01	-1.3529285e-01	2.0227392e-01
-4.3310728e-01	-1.2514326e-01	2.1543348e-01
-4.3623591e-01	-1.1554928e-01	2.1821702e-01
-4.3770142e-01	-1.0755244e-01	2.1666203e-01
-4.3807873e-01	-1.0064733e-01	2.1626047e-01
-4.3755315e-01	-9.2564053e-02	2.1885249e-01
-4.3545177e-01	-8.1096101e-02	2.2481150e-01
-4.3145759e-01	-5.4295708e-02	2.3375197e-01
-4.2577294e-01	-3.0765021e-02	2.4247481e-01
-4.1869531e-01	-6.6449735e-03	2.4639453e-01
-4.1081580e-01	1.1796964e-02	2.4555628e-01
-4.0297387e-01	2.3650754e-02	2.4221029e-01
-3.9506748e-01	3.2432664e-02	2.3636724e-01
-3.8641422e-01	4.1023586e-02	2.2680653e-01
-3.7747730e-01	4.8049582e-02	2.1405603e-01
-3.6887491e-01	5.1176697e-02	1.9975099e-01
-3.6008233e-01	5.2213118e-02	1.8497681e-01
-3.5137078e-01	5.4092821e-02	1.7044624e-01
-3.4391640e-01	5.6022121e-02	1.5671915e-01
-3.3749527e-01	5.5705721e-02	1.4470549e-01
-3.3105143e-01	5.2896251e-02	1.3599790e-01
-3.2387976e-01	4.8250581e-02	1.3068931e-01
-3.1579567e-01	4.1023388e-02	1.2721046e-01
-3.0760186e-01	3.0274620e-02	1.2530959e-01
-3.0005343e-01	1.6480416e-02	1.2596501e-01
-2.9288783e-01	2.7714312e-04	1.2910075e-01
-2.8579149e-01	-1.7485767e-02	1.3304505e-01
-2.7893140e-01	-3.4867715e-02	1.3526684e-01
-2.7223068e-01	-4.9992138e-02	1.3379065e-01
-2.6521592e-01	-6.2615131e-02	1.2798240e-01
-2.5810870e-01	-7.3676424e-02	1.1758006e-01
-2.5222635e-01	-8.3748158e-02	1.0212982e-01
-2.4853959e-01	-9.2169880e-02	8.2632501e-02
-2.4666246e-01	-9.8579272e-02	6.2224827e-02
-2.4578675e-01	-1.0460781e-01	4.3662098e-02
-2.4600612e-01	-1.1156966e-01	2.7094720e-02
-2.4790013e-01	-1.1695974e-01	1.0847206e-02
-2.5120878e-01	-1.1567696e-01	-6.8237403e-03
-2.5486043e-01	-1.0522859e-01	-2.7170084e-02
-2.5789381e-01	-9.0082215e-02	-5.0426738e-02
-2.5971896e-01	-6.9397090e-02	-7.4486921e-02
-2.6009739e-01	-4.8455149e-02	-9.7869176e-02
-2.5906222e-01	-3.0926118e-02	-1.2077131e-01
-2.5644542e-01	-2.1623029e-02	-1.4434076e-01
-2.5209008e-01	-2.3470209e-02	-1.7032290e-01
-2.4658896e-01	-3.5546536e-02	-2.0016038e-01
-2.4001109e-01	-5.6504702e-02	-2.3102224e-01
-2.3082105e-01	-8.5944434e-02	-2.5643789e-01
-2.1838251e-01	-1.2050761e-01	-2.7266998e-01
-2.0390744e-01	-1.5585226e-01	-2.8046234e-01
-1.8878076e-01	-1.9115609e-01	-2.8165060e-01
-1.7370741e-01	-2.2718482e-01	-2.7788560e-01
-1.5815055e-01	-2.6444009e-01	-2.7150619e-01
-1.4144975e-01	-3.0445397e-01	-2.6482293e-01
-1.2476399e-01	-3.4949211e-01	-2.5979430e-01
-1.1010099e-01	-3.9764878e-01	-2.5644270e-01
-9.8587330e-02	-4.4013882e-01	-2.5316271e-01
-9.0622322e-02	-4.6783101e-01	-2.4985770e-01
-8.5841526e-02	-4.7753222e-01	-2.4755551e-01
-8.2566624e-02	-4.6900086e-01	-2.4743169e-01
-7.8976868e-02	-4.4175078e-01	-2.5217019e-01
-7.4683988e-02	-3.9795757e-01	-2.6471119e-01
-7.0638865e-02	-3.4437511e-01	-2.8524317e-01
-6.8637376e-02	-2.8754437e-01	-3.1151264e-01
-6.9645198e-02	-2.2968841e-01	-3.4046458e-01
-7.1825667e-02	-1.7196099e-01	-3.6862902e-01
-7.2297109e-02	-1.1870399e-01	-3.9271525e-01
-7.0273708e-02	-7.5825758e-02	-4.1030692e-01
-6.7079339e-02	-4.5905297e-02	-4.1986200e-01
-6.4401117e-02	-2.6165117e-02	-4.2040138e-01
-6.2874669e-02	-1.0540669e-02	-4.1162000e-01
-6.1855971e-02	4.9245766e-03	-3.9555388e-01
-6.0377027e-02	2.7930587e-02	-3.7764150e-01
-5.7518946e-02	5.0187435e-02	-3.6408579e-01
-5.2066375e-02	6.4478798e-02	-3.5486743e-01
-4.4052583e-02	6.7807647e-02	-3.4478151e-01
-3.7214317e-02	6.0592478e-02	-3.3130631e-01
-3.3739882e-02	4.5481919e-02	-3.1761191e-01
-2.6983429e-02	2.4917837e-02	-3.0846061e-01
-9.6607594e-03	9.4875404e-04	-3.0676006e-01
1.5451297e-02	-2.1373859e-02	-3.1357271e-01
4.1299187e-02	-3.8205364e-02	-3.2713432e-01
6.4688621e-02	-5.3391573e-02	-3.4244305e-01
8.5187985e-02	-7.2474615e-02	-3.5530372e-01
1.0274769e-01	-9.5256156e-02	-3.6506237e-01
1.1772619e-01	-1.1965669e-01	-3.7142435e-01
1.3053293e-01	-1.4514997e-01	-3.7253363e-01
1.4164049e-01	-1.7068157e-01	-3.6800163e-01
1.5198742e-01	-1.9615935e-01	-3.6092628e-01
1.6229948e-01	-2.2228722e-01	-3.5554670e-01
1.7237906e-01	-2.4537282e-01	-3.5416039e-01
1.8176575e-01	-2.6015682e-01	-3.5739843e-01
1.9087397e-01	-2.6623717e-01	-3.6583422e-01
2.0062742e-01	-2.6538763e-01	-3.7977608e-01
2.1130656e-01	-2.5621745e-01	-3.9788035e-01
2.2228056e-01	-2.3576437e-01	-4.1636268e-01
2.3237301e-01	-2.0535298e-01	-4.3099670e-01
2.4035402e-01	-1.7163022e-01	-4.4057645e-01
2.4594926e-01	-1.4146087e-01	-4.4730151e-01
2.5036546e-01	-1.1881701e-01	-4.5453347e-01
2.5490250e-01	-1.0403234e-01	-4.6459404e-01
2.5972424e-01	-9.4145048e-02	-4.7657274e-01
2.6409013e-01	-8.6044864e-02	-4.8792795e-01
2.6731929e-01	-7.9604099e-02	-4.9757822e-01
2.6972304e-01	-7.2406809e-02	-5.0540851e-01
2.7202899e-01	-6.4829606e-02	-5.0902620e-01
2.7462604e-01	-5.6272555e-02	-5.0642266e-01
2.7845500e-01	-4.6168996e-02	-4.9811358e-01
2.8523544e-01	-3.3517577e-02	-4.8638157e-01
2.9581229e-01	-1.7008985e-02	-4.7430173e-01
3.0894573e-01	2.4305744e-03	-4.6558852e-01
3.2244656e-01	2.2111599e-02	-4.6267905e-01
3.3531056e-01	4.3182209e-02	-4.6405650e-01
3.4801422e-01	6.6924278e-02	-4.6440113e-01
3.6121931e-01	8.6947963e-02	-4.5988227e-01
3.7570605e-01	9.5187995e-02	-4.5224428e-01
3.9227506e-01	9.0925776e-02	-4.4575060e-01
4.1028158e-01	7.9147428e-02	-4.4352937e-01
4.2848451e-01	6.4905126e-02	-4.4661911e-01
4.4681500e-01	5.2014417e-02	-4.5323080e-01
4.6504968e-01	4.3142467e-02	-4.5970380e-01
4.8177024e-01	3.9132639e-02	-4.6324936e-01
4.9515471e-01	4.0473728e-02	-4.6280715e-01
5.0374790e-01	4.6712361e-02	-4.5713597e-01
5.0813339e-01	5.5407918e-02	-4.4548684e-01
5.1116869e-01	6.5277107e-02	-4.2999535e-01
5.1504212e-01	7.6961965e-02	-4.1394775e-01
5.1978317e-01	9.0669376e-02	-3.9850053e-01
5.2494647e-01	1.0577762e-01	-3.8301160e-01
5.3079123e-01	1.2171798e-01	-3.6725746e-01
5.3711567e-01	1.3828637e-01	-3.5175740e-01
5.4309718e-01	1.5537800e-01	-3.3648015e-01
5.4882998e-01	1.7314468e-01	-3.2153962e-01
5.5558644e-01	1.9182137e-01	-3.0858683e-01
5.6443979e-01	2.1180430e-01	-2.9866349e-01
5.7562923e-01	2.4511790e-01	-2.9046403e-01
5.8857185e-01	2.6765002e-01	-2.8211927e-01
6.0196144e-01	2.8884956e-01	-2.7227440e-01
6.1494005e-01	3.0717590e-01	-2.5986458e-01
6.2746632e-01	3.2345937e-01	-2.4681457e-01
6.3897151e-01	3.4195600e-01	-2.3863471e-01
6.4786412e-01	3.6675611e-01	-2.3913901e-01
6.5307933e-01	3.9543975e-01	-2.4791117e-01
6.5499805e-01	4.2121351e-01	-2.6211741e-01
6.5367329e-01	4.4040723e-01	-2.7733017e-01
6.4825927e-01	4.5398827e-01	-2.9183526e-01
6.3922142e-01	4.6425614e-01	-3.0793783e-01
6.2890632e-01	4.7247918e-01	-3.2689821e-01
6.1969141e-01	4.7885899e-01	-3.4793197e-01
6.1282572e-01	4.8385234e-01	-3.6911093e-01
6.0846718e-01	4.8901725e-01	-3.8741041e-01
6.0569811e-01	4.9514420e-01	-4.0061001e-01
6.0321134e-01	5.0186214e-01	-4.0831361e-01
6.0074457e-01	5.0808229e-01	-4.1276937e-01
5.9931697e-01	5.1152392e-01	-4.1926246e-01
5.9962710e-01	5.1106037e-01	-4.3164579e-01
6.0108245e-01	5.0923339e-01	-4.4700599e-01
6.0262698e-01	5.1037064e-01	-4.5960894e-01
6.0393438e-01	5.1583485e-01	-4.6802034e-01
6.0596946e-01	5.2311950e-01	-4.7324946e-01
6.0992501e-01	5.2966817e-01	-4.7641071e-01
6.1567284e-01	5.3535153e-01	-4.7931287e-01
6.2212500e-01	5.4332502e-01	-4.8011228e-01
6.2855292e-01	5.5548256e-01	-4.7399698e-01
6.3470142e-01	5.6728724e-01	-4.6131615e-01
6.4024668e-01	5.7415193e-01	-4.4760554e-01
6.4465040e-01	5.7690024e-01	-4.3706540e-01
6.4758446e-01	5.8251635e-01	-4.3167737e-01
6.4956403e-01	5.7831374e-01	-4.2889668e-01
6.5218083e-01	5.6990349e-01	-4.2716031e-01
6.5675898e-01	5.5653224e-01	-4.2494571e-01
6.6263069e-01	5.3995402e-01	-4.2224534e-01
6.6855382e-01	5.2688846e-01	-4.1978476e-01
6.7452974e-01	5.2238392e-01	-4.1719038e-01
6.8139248e-01	5.2232979e-01	-4.1263406e-01
6.9059963e-01	5.1820431e-01	-4.0755350e-01
7.0343852e-01	5.0542579e-01	-4.0646789e-01
7.1903521e-01	4.8447891e-01	-4.1068791e-01
7.3488517e-01	4.6017504e-01	-4.1835575e-01
7.4935608e-01	4.3812768e-01	-4.2784059e-01
7.6197768e-01	4.1814508e-01	-4.3821880e-01
7.7246137e-01	3.9623387e-01	-4.4827568e-01
7.8039175e-01	3.7389333e-01	-4.5753123e-01
7.8525788e-01	3.5709492e-01	-4.6717835e-01
7.8663165e-01	3.4743195e-01	-4.7719391e-01
7.8432819e-01	3.4144167e-01	-4.8602902e-01
7.7914377e-01	3.3574363e-01	-4.9258946e-01
7.7302590e-01	3.2844578e-01	-4.9558190e-01
7.6787747e-01	3.1923191e-01	-4.9447079e-01
7.6462264e-01	3.1081037e-01	-4.9115093e-01
7.6306396e-01	3.0537113e-01	-4.8831385e-01
7.6272767e-01	3.0127503e-01	-4.8764184e-01
7.6360570e-01	2.9710655e-01	-4.8898940e-01
7.6569204e-01	2.9404968e-01	-4.9082570e-01
7.6844416e-01	2.9418949e-01	-4.9235687e-01
7.7115932e-01	2.9950055e-01	-4.9261230e-01
7.7379428e-01	3.1031233e-01	-4.9010084e-01
7.7734013e-01	3.2514338e-01	-4.8581366e-01
7.8285892e-01	3.4527258e-01	-4.8265146e-01
7.8994662e-01	3.7190867e-01	-4.8252779e-01
7.9650538e-01	4.1148906e-01	-4.8619485e-01
8.0081338e-01	4.5583557e-01	-4.9335683e-01
8.0299696e-01	4.9972588e-01	-5.0366704e-01
8.0364179e-01	5.4299004e-01	-5.1678671e-01
8.0310789e-01	5.8736616e-01	-5.3181870e-01
8.0219763e-01	6.3237592e-01	-5.4568093e-01
8.0173123e-01	6.7524279e-01	-5.5468946e-01
8.0228704e-01	7.1016396e-01	-5.5890498e-01
8.0484139e-01	7.2978282e-01	-5.6201806e-01
8.0989897e-01	7.3145185e-01	-5.6653665e-01
8.1654266e-01	7.2025777e-01	-5.7332448e-01
8.2391323e-01	7.0490453e-01	-5.8450204e-01
8.3185153e-01	6.9375142e-01	-6.0232633e-01
8.3987395e-01	6.9244031e-01	-6.2584763e-01
8.4796764e-01	7.0126589e-01	-6.4986876e-01
8.5698174e-01	7.1593633e-01	-6.6866124e-01
8.6662954e-01	7.3101161e-01	-6.8107604e-01
8.7559653e-01	7.4251090e-01	-6.8991979e-01
8.8349300e-01	7.4958474e-01	-6.9803132e-01
8.9122793e-01	7.5348667e-01	-7.0674237e-01
8.9993725e-01	7.5526740e-01	-7.1519250e-01
9.1014254e-01	7.5374490e-01	-7.2172221e-01
9.2164269e-01	7.4590973e-01	-7.2681916e-01
9.3320641e-01	7.3185206e-01	-7.3396573e-01
9.4293914e-01	7.1523438e-01	-7.4779940e-01
9.4987562e-01	6.9789710e-01	-7.6948075e-01
9.5375168e-01	6.7971049e-01	-7.9567849e-01
9.5393162e-01	6.6156707e-01	-8.2356028e-01
9.5013129e-01	6.4495011e-01	-8.5345555e-01
9.4294402e-01	6.3023369e-01	-8.8630857e-01
9.3327990e-01	6.1680873e-01	-9.1901114e-01
9.2227008e-01	6.0143311e-01	-9.4499586e-01
9.1133814e-01	5.8685502e-01	-9.5964367e-01
9.0107719e-01	5.7155905e-01	-9.6812467e-01
8.9060326e-01	5.5631214e-01	-9.7559236e-01
8.7879786e-01	5.4336321e-01	-9.8526997e-01
8.6529599e-01	5.3465315e-01	-1.0004987e+00
8.5053934e-01	5.2877921e-01	-1.0220871e+00
8.3522783e-01	5.2336783e-01	-1.0466599e+00
8.1886236e-01	5.2021715e-01	-1.0694015e+00
7.9951781e-01	5.2752497e-01	-1.0877941e+00
7.7699313e-01	5.5056608e-01	-1.1020513e+00
7.5490814e-01	5.8198712e-01	-1.1124657e+00
7.3737378e-01	6.0921327e-01	-1.1193189e+00
7.2552927e-01	6.2452954e-01	-1.1235792e+00
7.1793014e-01	6.2536594e-01	-1.1251120e+00
7.1178356e-01	6.1218733e-01	-1.1230958e+00
7.0439300e-01	5.8909620e-01	-1.1195692e+00
6.9483509e-01	5.6305493e-01	-1.1190757e+00
6.8412172e-01	5.4019479e-01	-1.1233763e+00
6.7391682e-01	5.2308988e-01	-1.1301322e+00
6.6516136e-01	5.0916815e-01	-1.1361976e+00
6.5740484e-01	4.9318307e-01	-1.1388471e+00
6.4912290e-01	4.7279987e-01	-1.1366770e+00
6.3873390e-01	4.4804274e-01	-1.1316710e+00
6.2667483e-01	4.1893161e-01	-1.1287843e+00
6.1588941e-01	3.8677694e-01	-1.1328733e+00
6.0835649e-01	3.5322001e-01	-1.1455435e+00
6.0313217e-01	3.1885971e-01	-1.1646838e+00
5.9865951e-01	2.8566819e-01	-1.1872577e+00
5.9396772e-01	2.5618633e-01	-1.2102113e+00
5.8837360e-01	2.3009142e-01	-1.2296563e+00
5.8174390e-01	2.0698469e-01	-1.2426953e+00
5.7404880e-01	1.8418281e-01	-1.2484600e+00
5.6494522e-01	1.7062439e-01	-1.2496174e+00
5.5435653e-01	1.5946986e-01	-1.2475422e+00
5.4236047e-01	1.4923588e-01	-1.2421317e+00
5.2845130e-01	1.3899800e-01	-1.2314227e+00
5.1227736e-01	1.2666726e-01	-1.2151540e+00
4.9485705e-01	1.1313526e-01	-1.1961722e+00
4.7742345e-01	1.0384100e-01	-1.1785730e+00
4.6008359e-01	1.0378047e-01	-1.1671646e+00
4.4260329e-01	1.1572791e-01	-1.1644941e+00
4.2554917e-01	1.3787436e-01	-1.1671606e+00
4.0964307e-01	1.6148634e-01	-1.1698988e+00
3.9422408e-01	1.7937705e-01	-1.1707348e+00
3.7767595e-01	1.9284588e-01	-1.1680994e+00
3.5891881e-01	2.0637527e-01	-1.1596618e+00
3.3728054e-01	2.2166761e-01	-1.1472097e+00
3.1197591e-01	2.3714286e-01	-1.1356903e+00
2.8326922e-01	2.5044553e-01	-1.1272856e+00
2.5328008e-01	2.6131674e-01	-1.1197587e+00
2.2449502e-01	2.7189244e-01	-1.1098835e+00
1.9809315e-01	2.8295819e-01	-1.0973208e+00
1.7407641e-01	2.9223769e-01	-1.0842176e+00
1.5279019e-01	2.9896966e-01	-1.0717555e+00
1.3509133e-01	3.0791763e-01	-1.0597641e+00
1.2093447e-01	3.2386528e-01	-1.0482458e+00
1.0971312e-01	3.4461555e-01	-1.0370191e+00
1.0104603e-01	3.6431347e-01	-1.0255182e+00
9.3929453e-02	3.7862768e-01	-1.0130542e+00
8.7214345e-02	3.8556597e-01	-1.0001615e+00
8.1211559e-02	3.8513228e-01	-9.8835893e-01
7.7034640e-02	3.7943738e-01	-9.7655262e-01
7.4955977e-02	3.7260242e-01	-9.6206995e-01
7.4427114e-02	3.6640389e-01	-9.4670203e-01
7.4684708e-02	3.6039649e-01	-9.3723932e-01
7.4980929e-02	3.5435000e-01	-9.3588060e-01
7.4865527e-02	3.4835132e-01	-9.3870109e-01
7.4084909e-02	3.3921424e-01	-9.4120401e-01
7.2222254e-02	3.2430234e-01	-9.4276565e-01
6.8725107e-02	3.0586595e-01	-9.4643520e-01
6.3422646e-02	2.8919659e-01	-9.5462046e-01
5.6877081e-02	2.7613037e-01	-9.6455576e-01
5.0043693e-02	2.6209566e-01	-9.7058355e-01
4.4122080e-02	2.4303305e-01	-9.7069239e-01
3.9666774e-02	2.2288397e-01	-9.6802389e-01
3.5914273e-02	2.0945058e-01	-9.6628112e-01
3.2014541e-02	2.0608887e-01	-9.6618101e-01
2.7591065e-02	2.1138143e-01	-9.6578734e-01
2.2396807e-02	2.2280750e-01	-9.6352950e-01
1.6859625e-02	2.3714055e-01	-9.5993773e-01
1.1484308e-02	2.4931077e-01	-9.5543599e-01
5.3820347e-03	2.5322713e-01	-9.4821505e-01
-2.7238863e-03	2.4606000e-01	-9.3633782e-01
-1.3428616e-02	2.3209552e-01	-9.2116700e-01
-2.7008620e-02	2.2039839e-01	-9.0602200e-01
-4.2528534e-02	2.1789005e-01	-8.9184548e-01
-5.7114922e-02	2.2530752e-01	-8.7791987e-01
-6.8175931e-02	2.3880287e-01	-8.6474532e-01
-7.5450211e-02	2.5334664e-01	-8.5299353e-01
-8.0220291e-02	2.6596123e-01	-8.4297133e-01
-8.3907454e-02	2.7653229e-01	-8.3630839e-01
-8.6798724e-02	2.8519097e-01	-8.3546928e-01
-8.7479296e-02	2.9192602e-01	-8.4119188e-01
-8.4319076e-02	2.9808215e-01	-8.5030954e-01
-7.7651393e-02	3.0508619e-01	-8.5764222e-01
-6.9668950e-02	3.1211174e-01	-8.6210607e-01
-6.2366840e-02	3.2064399e-01	-8.6850280e-01
-5.6793749e-02	3.2914080e-01	-8.7791295e-01
-5.3499174e-02	3.3687281e-01	-8.8674547e-01
-5.2735670e-02	3.4344083e-01	-8.9317192e-01
-5.4315461e-02	3.4950131e-01	-9.0063823e-01
-5.6913469e-02	3.5608148e-01	-9.1349302e-01
-5.9599928e-02	3.6252473e-01	-9.3221019e-01
-6.3250463e-02	3.6662158e-01	-9.5329779e-01
-6.8054452e-02	3.6606780e-01	-9.7208778e-01
-7.3057494e-02	3.6194739e-01	-9.8641940e-01
-7.8290618e-02	3.5935833e-01	-9.9745869e-01
-8.4083075e-02	3.6042366e-01	-1.0068814e+00
-8.9801557e-02	3.6382530e-01	-1.0148974e+00
-9.5301072e-02	3.7128043e-01	-1.0209603e+00
-1.0185208e-01	3.8367250e-01	-1.0241229e+00
-1.1053644e-01	3.9640678e-01	-1.0237707e+00
-1.2059475e-01	4.0556465e-01	-1.0213453e+00
-1.2982589e-01	4.1093214e-01	-1.0185143e+00
-1.3664121e-01	4.1291347e-01	-1.0155804e+00
-1.4075183e-01	4.1240067e-01	-1.0150260e+00
-1.4201196e-01	4.1206316e-01	-1.0211662e+00
-1.4037475e-01	4.1545323e-01	-1.0346561e+00
-1.3729395e-01	4.2308017e-01	-1.0524636e+00
-1.3607548e-01	4.3075101e-01	-1.0706503e+00
-1.3980838e-01	4.3409050e-01	-1.0851531e+00
-1.4866309e-01	4.3131094e-01	-1.0939263e+00
-1.6025936e-01	4.2308279e-01	-1.0983263e+00
-1.7200974e-01	4.1236677e-01	-1.0998045e+00
-1.8213834e-01	4.0178978e-01	-1.0966303e+00
-1.8915879e-01	3.9301607e-01	-1.0874075e+00
-1.9213459e-01	3.8773882e-01	-1.0751493e+00
-1.9206669e-01	3.8900717e-01	-1.0633809e+00
-1.9144234e-01	3.9199469e-01	-1.0529641e+00
-1.9171617e-01	3.9867196e-01	-1.0461469e+00
-1.9269280e-01	4.0834547e-01	-1.0472415e+00
-1.9384658e-01	4.2155780e-01	-1.0585900e+00
-1.9488471e-01	4.3897909e-01	-1.0791613e+00
-1.9545844e-01	4.5925590e-01	-1.1048465e+00
-1.9565757e-01	4.7967329e-01	-1.1302866e+00
-1.9549546e-01	4.9511331e-01	-1.1524187e+00
-1.9349238e-01	4.9650078e-01	-1.1703819e+00
-1.8793928e-01	4.7919695e-01	-1.1844768e+00
-1.7907865e-01	4.5174660e-01	-1.1968873e+00
-1.6923459e-01	4.2780156e-01	-1.2103187e+00
-1.6060605e-01	4.1283456e-01	-1.2254592e+00
-1.5283409e-01	4.0428711e-01	-1.2410074e+00
-1.4411054e-01	3.9882939e-01	-1.2562825e+00
-1.3389869e-01	3.9613741e-01	-1.2714941e+00
-1.2304992e-01	3.9814584e-01	-1.2866459e+00
-1.1242965e-01	4.0559606e-01	-1.3032082e+00
-1.0329095e-01	4.1633573e-01	-1.3224557e+00
-9.7685793e-02	4.2652045e-01	-1.3410604e+00
-9.6590800e-02	4.3325338e-01	-1.3537735e+00
-9.9108755e-02	4.3634113e-01	-1.3591247e+00
-1.0368650e-01	4.3719593e-01	-1.3594450e+00
-1.0867954e-01	4.3739072e-01	-1.3580333e+00
-1.1258232e-01	4.3722641e-01	-1.3573178e+00
-1.1439955e-01	4.3591896e-01	-1.3576432e+00
-1.1334446e-01	4.3370547e-01	-1.3581420e+00
-1.0925303e-01	4.3055982e-01	-1.3579879e+00
-1.0346321e-01	4.2438876e-01	-1.3558175e+00
-9.8191783e-02	4.1356601e-01	-1.3513533e+00
-9.4480948e-02	3.9975992e-01	-1.3474796e+00
-9.1468838e-02	3.8537222e-01	-1.3479347e+00
-8.7997602e-02	3.7463857e-01	-1.3535623e+00
-8.4097311e-02	3.6827140e-01	-1.3616391e+00
-8.0821369e-02	3.6705244e-01	-1.3688272e+00
-7.9130017e-02	3.7147746e-01	-1.3735888e+00
-7.9480859e-02	3.8195147e-01	-1.3748798e+00
-8.2112057e-02	3.9895475e-01	-1.3725575e+00
-8.7307834e-02	4.2189663e-01	-1.3690346e+00
-9.5455581e-02	4.4792740e-01	-1.3662695e+00
-1.0622805e-01	4.7361776e-01	-1.3639474e+00
-1.1746404e-01	4.9592541e-01	-1.3624162e+00
-1.2626173e-01	5.1315990e-01	-1.3635930e+00
-1.3172222e-01	5.2507259e-01	-1.3703030e+00
-1.3475088e-01	5.3168193e-01	-1.3845629e+00
-1.3595048e-01	5.3420862e-01	-1.4048807e+00
-1.3640313e-01	5.3511768e-01	-1.4261893e+00
-1.3804114e-01	5.3568436e-01	-1.4441625e+00
-1.4127269e-01	5.3410356e-01	-1.4597526e+00
-1.4500224e-01	5.2902248e-01	-1.4761903e+00
-1.4886359e-01	5.2380003e-01	-1.4938633e+00
-1.5365078e-01	5.2306163e-01	-1.5105199e+00
-1.6040611e-01	5.2829098e-01	-1.5230184e+00
-1.6927618e-01	5.3852002e-01	-1.5291420e+00
-1.7923716e-01	5.5198939e-01	-1.5298751e+00
-1.8878619e-01	5.6662016e-01	-1.5281572e+00
-1.9695609e-01	5.8013287e-01	-1.5253138e+00
-2.0369823e-01	5.9117435e-01	-1.5204494e+00
-2.0914033e-01	5.9927665e-01	-1.5133350e+00
-2.1331868e-01	6.0396549e-01	-1.5057744e+00
-2.1620764e-01	6.0537956e-01	-1.4984396e+00
-2.1754503e-01	6.0370201e-01	-1.4889906e+00
-2.1755846e-01	5.9820349e-01	-1.4766981e+00
-2.1736725e-01	5.9144114e-01	-1.4658996e+00
-2.1775904e-01	5.8164235e-01	-1.4641956e+00
-2.1792682e-01	5.6975610e-01	-1.4718101e+00
-2.1663373e-01	5.5257519e-01	-1.4814547e+00
-2.1401325e-01	5.3098294e-01	-1.4864915e+00
-2.1078841e-01	5.1051799e-01	-1.4854977e+00
-2.0705631e-01	4.9534739e-01	-1.4797249e+00
-2.0261116e-01	4.8796825e-01	-1.4713344e+00
-1.9744905e-01	4.9155528e-01	-1.4620462e+00
-1.9158573e-01	5.0664085e-01	-1.4521637e+00
-1.8453186e-01	5.2937129e-01	-1.4424507e+00
-1.7614092e-01	5.5623563e-01	-1.4338767e+00
-1.6719104e-01	5.8626872e-01	-1.4258916e+00
-1.5844901e-01	6.1660448e-01	-1.4175017e+00
-1.5048640e-01	6.4276680e-01	-1.4084409e+00
-1.4419635e-01	6.6374371e-01	-1.3991992e+00
-1.4011620e-01	6.8023776e-01	-1.3914949e+00
-1.3752939e-01	6.9238648e-01	-1.3872645e+00
-1.3550511e-01	7.0201972e-01	-1.3869532e+00
-1.3425800e-01	7.1088332e-01	-1.3903193e+00
-1.3437373e-01	7.1755522e-01	-1.3978324e+00
-1.3585883e-01	7.2050329e-01	-1.4087928e+00
-1.3803322e-01	7.2094462e-01	-1.4210977e+00
-1.4012732e-01	7.2119423e-01	-1.4333184e+00
-1.4272572e-01	7.2276210e-01	-1.4422808e+00
-1.4729971e-01	7.2470509e-01	-1.4430215e+00
-1.5384839e-01	7.2467848e-01	-1.4335194e+00
-1.6035989e-01	7.2174017e-01	-1.4151554e+00
-1.6484023e-01	7.1588905e-01	-1.3918516e+00
-1.6672072e-01	7.0742871e-01	-1.3705929e+00
-1.6581398e-01	6.9771885e-01	-1.3568283e+00
-1.6193912e-01	6.8888017e-01	-1.3494221e+00
-1.5598848e-01	6.8353988e-01	-1.3442919e+00
-1.4968875e-01	6.8094832e-01	-1.3391397e+00
-1.4437333e-01	6.7916345e-01	-1.3349384e+00
-1.4063946e-01	6.7356533e-01	-1.3350637e+00
-1.3875586e-01	6.6165854e-01	-1.3423670e+00
-1.3854241e-01	6.4403118e-01	-1.3553616e+00
-1.3905080e-01	6.2180167e-01	-1.3693771e+00
-1.3958766e-01	5.9722031e-01	-1.3803357e+00
-1.4050759e-01	5.7638289e-01	-1.3859629e+00
-1.4230035e-01	5.6688623e-01	-1.3855254e+00
-1.4533925e-01	5.7091176e-01	-1.3792539e+00
-1.5018258e-01	5.8382938e-01	-1.3680590e+00
-1.5631741e-01	6.0062624e-01	-1.3543323e+00
-1.6150175e-01	6.1805048e-01	-1.3419233e+00
-1.6331962e-01	6.3208258e-01	-1.3344455e+00
-1.6103398e-01	6.3915640e-01	-1.3340805e+00
-1.5604862e-01	6.3790845e-01	-1.3415649e+00
-1.5056733e-01	6.2956775e-01	-1.3556596e+00
-1.4560540e-01	6.1668950e-01	-1.3749760e+00
-1.3997617e-01	6.0192836e-01	-1.3998193e+00
-1.3177220e-01	5.8781045e-01	-1.4293188e+00
-1.2065657e-01	5.7512132e-01	-1.4596750e+00
-1.0785910e-01	5.6372846e-01	-1.4863964e+00
-9.4951670e-02	5.5419598e-01	-1.5069490e+00
-8.3105483e-02	5.4561816e-01	-1.5214621e+00
-7.2733602e-02	5.3611891e-01	-1.5319978e+00
-6.3218794e-02	5.2724005e-01	-1.5411305e+00
-5.3287006e-02	5.2259367e-01	-1.5496833e+00
-4.2834752e-02	5.2207589e-01	-1.5565576e+00
-3.3665587e-02	5.2310217e-01	-1.5600143e+00
-2.7131059e-02	5.2495656e-01	-1.5593058e+00
-2.2431116e-02	5.2767217e-01	-1.5566947e+00
-1.8687571e-02	5.3989924e-01	-1.5555746e+00
-1.6475114e-02	5.3822006e-01	-1.5551461e+00
-1.6949355e-02	5.2992292e-01	-1.5527306e+00
-2.0718010e-02	5.1416059e-01	-1.5487668e+00
-2.6792293e-02	4.9250397e-01	-1.5472271e+00
-3.3410873e-02	4.6724757e-01	-1.5496662e+00
-3.9822322e-02	4.4025448e-01	-1.5543321e+00
-4.5781283e-02	4.1426834e-01	-1.5588536e+00
-5.0590470e-02	3.9076803e-01	-1.5603308e+00
-5.3219588e-02	3.6704392e-01	-1.5568235e+00
-5.2858589e-02	3.3943124e-01	-1.5506386e+00
-4.9386234e-02	3.0638387e-01	-1.5468196e+00
-4.2979023e-02	2.6883110e-01	-1.5473006e+00
-3.3461176e-02	2.3100302e-01	-1.5501097e+00
-2.0762955e-02	1.9773989e-01	-1.5529113e+00
-5.6175557e-03	1.7017434e-01	-1.5540040e+00
1.0289109e-02	1.4749324e-01	-1.5532191e+00
2.4988098e-02	1.3076572e-01	-1.5514792e+00
3.7542447e-02	1.2131824e-01	-1.5484689e+00
4.8383530e-02	1.1794469e-01	-1.5432022e+00
5.8252540e-02	1.1785172e-01	-1.5350514e+00
6.7056467e-02	1.1976728e-01	-1.5232565e+00
7.3603551e-02	1.2551957e-01	-1.5079768e+00
7.6534008e-02	1.3751376e-01	-1.4902306e+00
7.5644146e-02	1.5497481e-01	-1.4721058e+00
7.2429464e-02	1.7521907e-01	-1.4565963e+00
6.8621382e-02	1.9831943e-01	-1.4443450e+00
6.5480275e-02	2.2721922e-01	-1.4336002e+00
6.4029722e-02	2.6279016e-01	-1.4237205e+00
6.3958226e-02	3.0133107e-01	-1.4168590e+00
6.4282117e-02	3.3758340e-01	-1.4148548e+00
6.4992999e-02	3.6828038e-01	-1.4155997e+00
6.6298561e-02	3.9115897e-01	-1.4152796e+00
6.7746395e-02	4.1155754e-01	-1.4110173e+00
6.8762375e-02	4.2961728e-01	-1.4016565e+00
6.9001334e-02	4.4801975e-01	-1.3880260e+00
6.8828352e-02	4.7021479e-01	-1.3750203e+00
6.9351377e-02	4.9739008e-01	-1.3694494e+00
7.0913173e-02	5.2588864e-01	-1.3748883e+00
7.2981119e-02	5.5050941e-01	-1.3902579e+00
7.4958136e-02	5.6935343e-01	-1.4121005e+00
7.6301366e-02	5.8502237e-01	-1.4367039e+00
7.6996093e-02	5.9957610e-01	-1.4613035e+00
7.7797424e-02	6.1001814e-01	-1.4835157e+00
8.0076419e-02	6.1347039e-01	-1.5014726e+00
8.4808912e-02	6.1145432e-01	-1.5164381e+00
9.0919182e-02	6.0501682e-01	-1.5311664e+00
9.5767556e-02	5.9250740e-01	-1.5445676e+00
9.7723300e-02	5.7464645e-01	-1.5528794e+00
9.7037770e-02	5.5524992e-01	-1.5549798e+00
9.4525733e-02	5.3656915e-01	-1.5534882e+00
9.1040981e-02	5.1689044e-01	-1.5518052e+00
8.8059502e-02	4.9356613e-01	-1.5516178e+00
8.7367334e-02	4.6764470e-01	-1.5535420e+00
8.9467829e-02	4.4198503e-01	-1.5570595e+00
9.3404669e-02	4.1805624e-01	-1.5599636e+00
9.8332376e-02	3.9857773e-01	-1.5597381e+00
1.0380278e-01	3.8689279e-01	-1.5542815e+00
1.0879239e-01	3.8281852e-01	-1.5431794e+00
1.1137168e-01	3.8325532e-01	-1.5287899e+00
1.1025326e-01	3.8633395e-01	-1.5144554e+00
1.0684376e-01	3.9107426e-01	-1.5030888e+00
1.0355942e-01	3.9421008e-01	-1.4963427e+00
1.0084833e-01	3.9309006e-01	-1.4927545e+00
9.7926752e-02	3.8532661e-01	-1.4893330e+00
9.4347232e-02	3.8282776e-01	-1.4836625e+00
9.0499483e-02	3.8136817e-01	-1.4769367e+00
8.7879482e-02	3.7880697e-01	-1.4714989e+00
8.7937542e-02	3.7083371e-01	-1.4687252e+00
9.0987639e-02	3.5332497e-01	-1.4677788e+00
9.6817124e-02	3.2684146e-01	-1.4666434e+00
1.0489218e-01	2.9650477e-01	-1.4670870e+00
1.1435252e-01	2.6688929e-01	-1.4778364e+00
1.2388916e-01	2.3950598e-01	-1.5051836e+00
1.3192303e-01	2.1578775e-01	-1.5441300e+00
1.3799995e-01	1.9706207e-01	-1.5842421e+00
1.4307617e-01	1.8132711e-01	-1.6178714e+00
1.4784881e-01	1.6639696e-01	-1.6407697e+00
1.5195775e-01	1.5310505e-01	-1.6500952e+00
1.5493995e-01	1.4271392e-01	-1.6454490e+00
1.5659547e-01	1.3749405e-01	-1.6287390e+00
1.5707267e-01	1.4156704e-01	-1.6029023e+00
1.5753444e-01	1.5613696e-01	-1.5734864e+00
1.5952745e-01	1.7867263e-01	-1.5478179e+00
1.6278580e-01	2.0560355e-01	-1.5300332e+00
1.6496706e-01	2.3281922e-01	-1.5194418e+00
1.6430049e-01	2.5825210e-01	-1.5131225e+00
1.6130181e-01	2.8467283e-01	-1.5092524e+00
1.5733642e-01	3.1573408e-01	-1.5078171e+00
1.5318630e-01	3.4928405e-01	-1.5079119e+00
1.4923594e-01	3.7979262e-01	-1.5072735e+00
1.4583860e-01	4.0474675e-01	-1.5062204e+00
1.4314526e-01	4.2464809e-01	-1.5082415e+00
1.4063603e-01	4.3991732e-01	-1.5153631e+00
1.3708218e-01	4.5023052e-01	-1.5260769e+00
1.3206746e-01	4.5683135e-01	-1.5383048e+00
1.2736600e-01	4.6082147e-01	-1.5509301e+00
1.2527174e-01	4.6832099e-01	-1.5652785e+00
1.2655987e-01	4.7732537e-01	-1.5811222e+00
1.3051174e-01	4.8462189e-01	-1.5972250e+00
1.3609987e-01	4.8485921e-01	-1.6092943e+00
1.4277131e-01	4.7364720e-01	-1.6134408e+00
1.5031526e-01	4.5045112e-01	-1.6105585e+00
1.5897907e-01	4.2029733e-01	-1.6045575e+00
1.6865623e-01	3.9430850e-01	-1.5993574e+00
1.7841031e-01	3.8660564e-01	-1.5965711e+00
1.8837817e-01	4.0237246e-01	-1.5943984e+00
1.9971981e-01	4.3117866e-01	-1.5896155e+00
2.1218003e-01	4.5847968e-01	-1.5792654e+00
2.2406436e-01	4.7750429e-01	-1.5624790e+00
2.3382325e-01	4.8895938e-01	-1.5429535e+00
2.4053452e-01	4.9657754e-01	-1.5281507e+00
2.4457540e-01	5.0349576e-01	-1.5241746e+00
2.4787741e-01	5.1062464e-01	-1.5307547e+00
2.5266181e-01	5.1854160e-01	-1.5412171e+00
2.6018368e-01	5.2954106e-01	-1.5481156e+00
2.7003566e-01	5.4507490e-01	-1.5479819e+00
2.8024975e-01	5.6199623e-01	-1.5408125e+00
2.8868292e-01	5.7593862e-01	-1.5271918e+00
2.9467795e-01	5.8655989e-01	-1.5082708e+00
2.9920707e-01	5.9518995e-01	-1.4878125e+00
3.0323684e-01	6.0331664e-01	-1.4712656e+00
3.0644177e-01	6.1469556e-01	-1.4627867e+00
3.0799045e-01	6.3220247e-01	-1.4628950e+00
3.0814488e-01	6.5453162e-01	-1.4683529e+00
3.0779923e-01	6.7735618e-01	-1.4760725e+00
3.0695424e-01	6.9494283e-01	-1.4865095e+00
3.0514324e-01	7.0265587e-01	-1.5007309e+00
3.0244679e-01	6.9433776e-01	-1.5182600e+00
2.9952753e-01	6.8265242e-01	-1.5385042e+00
2.9690921e-01	6.6619242e-01	-1.5580107e+00
2.9507462e-01	6.4827955e-01	-1.5722980e+00
2.9518378e-01	6.2814478e-01	-1.5804756e+00
2.9856345e-01	6.0107760e-01	-1.5855962e+00
3.0553159e-01	5.6659686e-01	-1.5918445e+00
3.1519771e-01	5.3036121e-01	-1.6011583e+00
3.2686388e-01	4.9559345e-01	-1.6124089e+00
3.4044348e-01	4.6087448e-01	-1.6222128e+00
3.5497925e-01	4.2653856e-01	-1.6282838e+00
3.6862755e-01	3.9636649e-01	-1.6326235e+00
3.8059633e-01	3.7369549e-01	-1.6369739e+00
3.9204121e-01	3.5847908e-01	-1.6393839e+00
4.0406406e-01	3.4690310e-01	-1.6380902e+00
4.1648142e-01	3.3439993e-01	-1.6350181e+00
4.2929152e-01	3.1895392e-01	-1.6330469e+00
4.4255083e-01	3.0123309e-01	-1.6325776e+00
4.5529584e-01	2.8328346e-01	-1.6335320e+00
4.6682693e-01	2.6694572e-01	-1.6371898e+00
4.7760795e-01	2.5170435e-01	-1.6443547e+00
4.8792417e-01	2.3585594e-01	-1.6531834e+00
4.9700465e-01	2.2051523e-01	-1.6587330e+00
5.0431219e-01	2.0846041e-01	-1.6562132e+00
5.1031546e-01	1.9842406e-01	-1.6444428e+00
5.1623819e-01	1.8632835e-01	-1.6256775e+00
5.2395633e-01	1.7110797e-01	-1.6039658e+00
5.3411596e-01	1.5519040e-01	-1.5836569e+00
5.4496184e-01	1.4253101e-01	-1.5683877e+00
5.5438580e-01	1.3699965e-01	-1.5597597e+00
5.6118184e-01	1.3885435e-01	-1.5567775e+00
5.6513443e-01	1.4397788e-01	-1.5566955e+00
5.6756074e-01	1.3899348e-01	-1.5556823e+00
5.7078390e-01	1.4326207e-01	-1.5514156e+00
5.7654469e-01	1.5065688e-01	-1.5443231e+00
5.8372724e-01	1.6183145e-01	-1.5356410e+00
5.8797245e-01	1.7111371e-01	-1.5258981e+00
5.8556118e-01	1.7009304e-01	-1.5164524e+00
5.7699325e-01	1.5406996e-01	-1.5092400e+00
5.6570968e-01	1.2459741e-01	-1.5052171e+00
5.5434541e-01	8.6864433e-02	-1.5039678e+00
5.4356839e-01	4.4419504e-02	-1.5037019e+00
5.3336629e-01	2.4978955e-04	-1.5010911e+00
5.2392314e-01	-3.9429471e-02	-1.4913395e+00
5.1553827e-01	-6.8592317e-02	-1.4727270e+00
5.0881253e-01	-8.6489155e-02	-1.4512054e+00
5.0498661e-01	-9.6149437e-02	-1.4346131e+00
5.0417392e-01	-9.8753994e-02	-1.4254508e+00
5.0391073e-01	-9.2115370e-02	-1.4203369e+00
5.0197242e-01	-7.5035781e-02	-1.4131956e+00
4.9907307e-01	-5.0553561e-02	-1.4003473e+00
4.9701624e-01	-2.1854414e-02	-1.3829400e+00
4.9668731e-01	1.1493192e-02	-1.3644349e+00
4.9822936e-01	4.8988575e-02	-1.3468803e+00
5.0073739e-01	8.5652838e-02	-1.3305934e+00
5.0241787e-01	1.1654083e-01	-1.3153544e+00
5.0240228e-01	1.4163170e-01	-1.3004637e+00
5.0152329e-01	1.6420181e-01	-1.2849523e+00
5.0175257e-01	1.8593739e-01	-1.2687180e+00
5.0484266e-01	2.0617845e-01	-1.2539442e+00
5.1057162e-01	2.2409507e-01	-1.2432852e+00
5.1667957e-01	2.3942584e-01	-1.2367978e+00
5.2109257e-01	2.5174369e-01	-1.2324191e+00
5.2373008e-01	2.5812063e-01	-1.2285805e+00
5.2530075e-01	2.4970885e-01	-1.2249824e+00
5.2600212e-01	2.2822416e-01	-1.2205988e+00
5.2628091e-01	1.9104441e-01	-1.2134094e+00
5.2694260e-01	1.4158997e-01	-1.2026842e+00
5.2831902e-01	8.4324369e-02	-1.1898066e+00
5.3026437e-01	2.3732881e-02	-1.1768601e+00
5.3319994e-01	-3.8212242e-02	-1.1653521e+00
5.3823090e-01	-1.0289946e-01	-1.1554226e+00
5.4492593e-01	-1.7160367e-01	-1.1461008e+00
5.5091736e-01	-2.4385532e-01	-1.1365553e+00
5.5488875e-01	-3.1738190e-01	-1.1261837e+00
5.5763615e-01	-3.8625955e-01	-1.1143252e+00
5.6005414e-01	-4.4411244e-01	-1.1014250e+00
5.6198813e-01	-4.8949662e-01	-1.0899504e+00
5.6299195e-01	-5.2593036e-01	-1.0805618e+00
5.6346571e-01	-5.5816506e-01	-1.0694987e+00
5.6451872e-01	-5.8726819e-01	-1.0546932e+00
5.6637842e-01	-6.1205403e-01	-1.0390151e+00
5.6819916e-01	-6.3563145e-01	-1.0243002e+00
5.6971274e-01	-6.6189501e-01	-1.0075211e+00
5.7163641e-01	-6.8896530e-01	-9.8536885e-01
5.7428336e-01	-7.1370554e-01	-9.5952680e-01
5.7715144e-01	-7.3554855e-01	-9.3430452e-01
5.7962837e-01	-7.5468341e-01	-9.1207696e-01
5.8082733e-01	-7.7353831e-01	-8.9264649e-01
5.7996834e-01	-7.9624993e-01	-8.7360729e-01
5.7759489e-01	-8.2302367e-01	-8.5174357e-01
5.7501800e-01	-8.4903694e-01	-8.2579888e-01
5.7280834e-01	-8.6959014e-01	-7.9744697e-01
5.7081205e-01	-8.8389405e-01	-7.6976837e-01
5.6904168e-01	-8.9463467e-01	-7.4469972e-01
5.6806041e-01	-9.0587966e-01	-7.2244987e-01
5.6827130e-01	-9.1871917e-01	-7.0378293e-01
5.6913109e-01	-9.3539992e-01	-6.9091444e-01
5.7026751e-01	-9.5225405e-01	-6.8467577e-01
5.7222821e-01	-9.6470120e-01	-6.8257382e-01
5.7557341e-01	-9.6816824e-01	-6.7987008e-01
5.8081485e-01	-9.6285992e-01	-6.7315943e-01
5.8813624e-01	-9.5154442e-01	-6.6267366e-01
5.9636260e-01	-9.3427085e-01	-6.5156420e-01
6.0364288e-01	-9.1104379e-01	-6.4241970e-01
6.0945621e-01	-8.8864774e-01	-6.3386568e-01
6.1489774e-01	-8.7528967e-01	-6.2145343e-01
6.2161933e-01	-8.6968019e-01	-6.0136107e-01
6.3056584e-01	-8.6457188e-01	-5.7265293e-01
6.4089174e-01	-8.5670814e-01	-5.3758468e-01
6.5060384e-01	-8.4895711e-01	-5.0099007e-01
6.5800904e-01	-8.4530447e-01	-4.6815982e-01
6.6222986e-01	-8.4618246e-01	-4.4200809e-01
6.6332246e-01	-8.5045828e-01	-4.2241683e-01
6.6212550e-01	-8.5775400e-01	-4.0730034e-01
6.5936330e-01	-8.6534341e-01	-3.9281864e-01
6.5518047e-01	-8.6834563e-01	-3.7425137e-01
6.4969095e-01	-8.6568703e-01	-3.4961373e-01
6.4363130e-01	-8.6022862e-01	-3.2207028e-01
6.3800295e-01	-8.5339564e-01	-2.9693928e-01
6.3336986e-01	-8.4463882e-01	-2.7659002e-01
6.2963128e-01	-8.3521507e-01	-2.5981144e-01
6.2591876e-01	-8.2801375e-01	-2.4562194e-01
6.2143971e-01	-8.2391365e-01	-2.3507357e-01
6.1581119e-01	-8.2090155e-01	-2.2941614e-01
6.0896045e-01	-8.1608539e-01	-2.2926492e-01
6.0145505e-01	-8.0912643e-01	-2.3556830e-01
5.9377259e-01	-8.0260112e-01	-2.4911777e-01
5.8625415e-01	-7.9770399e-01	-2.6785701e-01
5.7894052e-01	-7.9741676e-01	-2.8669927e-01
5.7035932e-01	-8.0179804e-01	-3.0379478e-01
5.5893259e-01	-8.1258449e-01	-3.1860467e-01
5.4509787e-01	-8.3011091e-01	-3.3011503e-01
5.3035818e-01	-8.5156809e-01	-3.4024349e-01
5.1584841e-01	-8.7301395e-01	-3.5179651e-01
5.0227864e-01	-8.9112880e-01	-3.6403931e-01
4.8992382e-01	-9.0536716e-01	-3.7604992e-01
4.7897549e-01	-9.2067264e-01	-3.8812539e-01
4.7028049e-01	-9.4203345e-01	-3.9861879e-01
4.6523018e-01	-9.6647018e-01	-4.0663130e-01
4.6443733e-01	-9.8615873e-01	-4.1386881e-01
4.6680014e-01	-9.9606312e-01	-4.2079768e-01
4.7020364e-01	-9.9596614e-01	-4.2735491e-01
4.7232061e-01	-9.8812933e-01	-4.3474178e-01
4.7192474e-01	-9.7556224e-01	-4.4408744e-01
4.7012598e-01	-9.6276946e-01	-4.5632740e-01
4.6876572e-01	-9.5447307e-01	-4.7054294e-01
4.6803452e-01	-9.5272004e-01	-4.8178945e-01
4.6692626e-01	-9.5802809e-01	-4.8456626e-01
4.6556575e-01	-9.7115088e-01	-4.7912165e-01
4.6494692e-01	-9.9027266e-01	-4.7117133e-01
4.6443941e-01	-1.0102590e+00	-4.6512266e-01
4.6256548e-01	-1.0273942e+00	-4.6206055e-01
4.5978041e-01	-1.0413918e+00	-4.6310875e-01
4.5774789e-01	-1.0530446e+00	-4.7012896e-01
4.5721567e-01	-1.0627272e+00	-4.8260281e-01
4.5854291e-01	-1.0700003e+00	-4.9635913e-01
4.6227102e-01	-1.0737189e+00	-5.0779879e-01
4.6830323e-01	-1.0747783e+00	-5.1707572e-01
4.7592900e-01	-1.0766250e+00	-5.2417148e-01
4.8370079e-01	-1.0779468e+00	-5.2785707e-01
4.8937401e-01	-1.0905367e+00	-5.2908153e-01
4.9119220e-01	-1.1108378e+00	-5.3092245e-01
4.8943646e-01	-1.1347611e+00	-5.3664452e-01
4.8582584e-01	-1.1561701e+00	-5.4794538e-01
4.8143715e-01	-1.1703125e+00	-5.6358713e-01
4.7600169e-01	-1.1731488e+00	-5.8144971e-01
4.6850717e-01	-1.1634167e+00	-5.9861574e-01
4.5840615e-01	-1.1455062e+00	-6.1187135e-01
4.4734290e-01	-1.1275099e+00	-6.2130304e-01
4.3833337e-01	-1.1145264e+00	-6.3038590e-01
4.3313991e-01	-1.1051332e+00	-6.4196437e-01
4.3202604e-01	-1.0961072e+00	-6.5567789e-01
4.3476049e-01	-1.0856493e+00	-6.6856962e-01
4.4018834e-01	-1.0721500e+00	-6.7803011e-01
4.4563492e-01	-1.0555524e+00	-6.8336271e-01
4.4798685e-01	-1.0392079e+00	-6.8474536e-01
4.4562820e-01	-1.0266179e+00	-6.8226512e-01
4.3916973e-01	-1.0164696e+00	-6.7537084e-01
4.3049975e-01	-1.0037177e+00	-6.6326888e-01
4.2141256e-01	-9.8494971e-01	-6.4675424e-01
4.1283648e-01	-9.5993871e-01	-6.2784928e-01
4.0500391e-01	-9.2970129e-01	-6.0692990e-01
3.9809606e-01	-8.9830329e-01	-5.8223414e-01
3.9184192e-01	-8.7204823e-01	-5.5255064e-01
3.8500517e-01	-8.5277276e-01	-5.1861293e-01
3.7634968e-01	-8.3741311e-01	-4.8142688e-01
3.6584312e-01	-8.2320819e-01	-4.4176537e-01
3.5479563e-01	-8.0936416e-01	-4.0141834e-01
3.4500107e-01	-7.9535739e-01	-3.6367721e-01
3.3764194e-01	-7.7953808e-01	-3.3174664e-01
3.3281108e-01	-7.6086724e-01	-3.0582726e-01
3.2992733e-01	-7.3508845e-01	-2.8376483e-01
3.2810090e-01	-7.1806247e-01	-2.6351539e-01
3.2642459e-01	-7.0415971e-01	-2.4426297e-01
3.2408153e-01	-6.9375519e-01	-2.2573914e-01
3.1882050e-01	-6.8841000e-01	-2.0818864e-01
3.0654557e-01	-6.9108383e-01	-1.9345381e-01
2.8782009e-01	-7.0332252e-01	-1.8381258e-01
2.7284576e-01	-7.1921155e-01	-1.7880289e-01
2.7090017e-01	-7.2940628e-01	-1.7516538e-01
2.7894795e-01	-7.3113994e-01	-1.7092198e-01
2.8778027e-01	-7.2618437e-01	-1.6698674e-01
2.9288703e-01	-7.1552363e-01	-1.6357016e-01
2.9528423e-01	-7.0172691e-01	-1.5968303e-01
2.9632828e-01	-6.8937616e-01	-1.5645395e-01
2.9598040e-01	-6.8125143e-01	-1.5567410e-01
2.9466524e-01	-6.7596821e-01	-1.5557439e-01
2.9330122e-01	-6.7105165e-01	-1.5117451e-01
2.9237705e-01	-6.6954405e-01	-1.3881839e-01
2.9207011e-01	-6.7907344e-01	-1.2026346e-01
2.9199102e-01	-7.0300209e-01	-1.0117580e-01
2.9126486e-01	-7.3586072e-01	-8.5100604e-02
2.8950657e-01	-7.6792254e-01	-7.2661765e-02
2.8650646e-01	-7.9354805e-01	-6.5100656e-02
2.8160482e-01	-8.1369626e-01	-6.3687520e-02
2.7471057e-01	-8.3093690e-01	-6.8477901e-02
2.6654011e-01	-8.4656683e-01	-7.7789809e-02
2.5720540e-01	-8.6187841e-01	-8.7213110e-02
2.4621301e-01	-8.7661136e-01	-9.2387934e-02
2.3406285e-01	-8.8732413e-01	-9.1670911e-02
2.2259973e-01	-8.9244963e-01	-8.7356572e-02
2.1313571e-01	-8.9563854e-01	-8.4763336e-02
2.0563454e-01	-8.9996993e-01	-8.6108696e-02
1.9988231e-01	-9.0849619e-01	-8.8727768e-02
1.9603048e-01	-9.0670905e-01	-9.1500245e-02
1.9417319e-01	-8.9790290e-01	-9.6374971e-02
1.9365112e-01	-8.8350303e-01	-1.0421438e-01
1.9307556e-01	-8.6668920e-01	-1.1406795e-01
1.9192866e-01	-8.5151306e-01	-1.2531279e-01
1.9141659e-01	-8.4120209e-01	-1.3815883e-01
1.9228102e-01	-8.3660760e-01	-1.5213301e-01
1.9300350e-01	-8.3654300e-01	-1.6429322e-01
1.9157446e-01	-8.3820459e-01	-1.7106588e-01
1.8764234e-01	-8.3908470e-01	-1.7204376e-01
1.8277429e-01	-8.3970349e-01	-1.6993970e-01
1.7936679e-01	-8.4287418e-01	-1.6744421e-01
1.7873964e-01	-8.5169229e-01	-1.6612729e-01
1.8024610e-01	-8.6717506e-01	-1.6698823e-01
1.8220272e-01	-8.8632438e-01	-1.6833642e-01
1.8314313e-01	-9.0514795e-01	-1.6494368e-01
1.8256020e-01	-9.2276739e-01	-1.5393452e-01
1.8117187e-01	-9.3952043e-01	-1.3902458e-01
1.8003689e-01	-9.5486926e-01	-1.2640578e-01
1.7965670e-01	-9.6959030e-01	-1.1981042e-01
1.8077048e-01	-9.8343147e-01	-1.1967499e-01
1.8455185e-01	-9.9150243e-01	-1.2392113e-01
1.9062342e-01	-9.8959276e-01	-1.2890520e-01
1.9633606e-01	-9.7872973e-01	-1.3194575e-01
1.9906803e-01	-9.6293878e-01	-1.3292289e-01
1.9853053e-01	-9.4668675e-01	-1.3182490e-01
1.9631135e-01	-9.3168936e-01	-1.2911068e-01
1.9387209e-01	-9.1710883e-01	-1.2857779e-01
1.9173688e-01	-9.0393263e-01	-1.3370798e-01
1.8980529e-01	-8.9278816e-01	-1.4170476e-01
1.8754533e-01	-8.8001166e-01	-1.4537815e-01
1.8451331e-01	-8.4590285e-01	-1.4141147e-01
1.8041884e-01	-8.2764339e-01	-1.3524882e-01
1.7438207e-01	-8.1463141e-01	-1.3221838e-01
1.6561677e-01	-8.0879818e-01	-1.3267727e-01
1.5528887e-01	-8.0760973e-01	-1.3621189e-01
1.4582045e-01	-8.0340771e-01	-1.4499344e-01
1.3809984e-01	-7.8810970e-01	-1.5936753e-01
1.3075550e-01	-7.6220422e-01	-1.7520702e-01
1.2213327e-01	-7.3233147e-01	-1.8841247e-01
1.1210048e-01	-7.0158299e-01	-1.9781713e-01
1.0168605e-01	-6.6939728e-01	-2.0244353e-01
9.1227719e-02	-6.4003569e-01	-2.0135699e-01
8.0070421e-02	-6.1939988e-01	-1.9710072e-01
6.8234552e-02	-6.0468293e-01	-1.9365367e-01
5.6727611e-02	-5.8865768e-01	-1.9240035e-01
4.5510414e-02	-5.6994902e-01	-1.9283677e-01
3.3016765e-02	-5.5264340e-01	-1.9531975e-01
1.8602640e-02	-5.4075715e-01	-1.9991914e-01
4.2087482e-03	-5.3483878e-01	-2.0464750e-01
-7.1544001e-03	-5.3168102e-01	-2.0872181e-01
-1.4334312e-02	-5.2739520e-01	-2.1362878e-01
-1.8848158e-02	-5.2046074e-01	-2.1955136e-01
-2.2212709e-02	-5.1311213e-01	-2.2423808e-01
-2.4117350e-02	-5.0933382e-01	-2.2482215e-01
-2.4219956e-02	-5.0949985e-01	-2.2034305e-01
-2.3393433e-02	-5.1039780e-01	-2.1442720e-01
-2.3166069e-02	-5.1080633e-01	-2.1291202e-01
-2.4909644e-02	-5.1265149e-01	-2.1721905e-01
-2.9069449e-02	-5.1789314e-01	-2.2407047e-01
-3.5315274e-02	-5.2776330e-01	-2.3032032e-01
-4.2675285e-02	-5.4330686e-01	-2.3554989e-01
-4.9292346e-02	-5.6421997e-01	-2.4077531e-01
-5.3398008e-02	-5.8824012e-01	-2.4524188e-01
-5.4342412e-02	-6.0794106e-01	-2.4915823e-01
-5.2659536e-02	-6.1968111e-01	-2.5082839e-01
-4.9462448e-02	-6.2005896e-01	-2.5134225e-01
-4.5241944e-02	-6.1005906e-01	-2.5386737e-01
-3.9846554e-02	-5.9572893e-01	-2.6055111e-01
-3.3553625e-02	-5.8245715e-01	-2.7136625e-01
-2.6767021e-02	-5.7203919e-01	-2.8553454e-01
-1.9218513e-02	-5.6232031e-01	-3.0152267e-01
-1.0270475e-02	-5.4775877e-01	-3.1597842e-01
4.2457758e-04	-5.2660942e-01	-3.2408657e-01
1.1950551e-02	-5.0681570e-01	-3.2323969e-01
2.1582600e-02	-4.9876066e-01	-3.1522150e-01
2.6871306e-02	-5.0454047e-01	-3.0252279e-01
2.8221973e-02	-5.1801424e-01	-2.8604777e-01
2.8108651e-02	-5.3320516e-01	-2.6746093e-01
2.7620575e-02	-5.4839189e-01	-2.5203263e-01
2.5987363e-02	-5.6364229e-01	-2.4636573e-01
2.3897344e-02	-5.7797632e-01	-2.5212310e-01
2.3699570e-02	-5.8829358e-01	-2.6450719e-01
2.5984244e-02	-5.9105843e-01	-2.7621259e-01
2.8986357e-02	-5.8559312e-01	-2.8162127e-01
3.1121561e-02	-5.7417474e-01	-2.7927042e-01
3.2001985e-02	-5.5860908e-01	-2.7127072e-01
3.1532223e-02	-5.3940268e-01	-2.5885872e-01
2.9604789e-02	-5.1754201e-01	-2.3990721e-01
2.5865404e-02	-4.9376514e-01	-2.1347255e-01
1.9964103e-02	-4.6761172e-01	-1.8255913e-01
1.2842092e-02	-4.3861339e-01	-1.5016115e-01
6.5325287e-03	-4.0802728e-01	-1.1813368e-01
2.3340171e-03	-3.7916585e-01	-8.9595545e-02
3.9114879e-04	-3.5536089e-01	-6.6943496e-02
3.9090887e-04	-3.3595044e-01	-5.0384165e-02
1.6670408e-03	-3.2404366e-01	-3.6050639e-02
3.4078969e-03	-3.1861783e-01	-2.2682593e-02
5.4646470e-03	-3.1894653e-01	-8.3560682e-03
8.5680060e-03	-3.2149145e-01	6.7085225e-03
1.2852809e-02	-3.2280958e-01	1.9863746e-02
1.6996219e-02	-3.2221530e-01	2.8636080e-02
2.0597731e-02	-3.2030295e-01	3.1800597e-02
2.5593975e-02	-3.1733735e-01	2.9773197e-02
3.3629839e-02	-3.1487724e-01	2.5917871e-02
4.4089611e-02	-3.1294243e-01	2.4388709e-02
5.4753634e-02	-3.0603741e-01	2.7032934e-02
6.3625058e-02	-2.8825788e-01	3.5312842e-02
7.0672214e-02	-2.5907739e-01	5.0961417e-02
7.7231534e-02	-2.2214383e-01	7.2409690e-02
8.3378032e-02	-1.8293246e-01	9.5528088e-02
8.7780795e-02	-1.4727892e-01	1.1830398e-01
9.0110733e-02	-1.1753341e-01	1.4054043e-01
9.1443886e-02	-9.1979169e-02	1.6108354e-01
9.3189301e-02	-6.9182927e-02	1.7778216e-01
9.5779472e-02	-4.9899164e-02	1.8828804e-01
9.8277914e-02	-3.5493090e-02	1.9273220e-01
1.0020463e-01	-2.6023998e-02	1.9458208e-01
1.0182360e-01	-1.9278879e-02	1.9700932e-01
1.0271674e-01	-1.2774210e-02	2.0204173e-01
1.0229225e-01	-5.2099371e-03	2.0977287e-01
1.0026741e-01	4.4729415e-03	2.1587382e-01
9.6130794e-02	1.5833533e-02	2.1550464e-01
8.9822430e-02	2.6054900e-02	2.0868062e-01
8.2144046e-02	3.2398013e-02	1.9896314e-01
7.3882177e-02	3.3207528e-02	1.8910472e-01
6.5408060e-02	2.7495971e-02	1.8054430e-01
5.6642680e-02	2.0258748e-02	1.7584123e-01
4.6695457e-02	1.0218815e-02	1.7833439e-01
3.5184438e-02	4.0025945e-03	1.8427515e-01
2.2831861e-02	1.3406582e-03	1.8985086e-01
1.0029996e-02	1.8345304e-03	1.9413597e-01
-2.7539562e-03	5.2888749e-03	1.9613680e-01
-1.4594864e-02	8.8545472e-03	1.9443164e-01
-2.5595974e-02	9.3982725e-03	1.8831658e-01
-3.6600043e-02	1.0659319e-02	1.7905388e-01
-4.7323006e-02	2.5303875e-02	1.7050260e-01
-5.6791350e-02	5.9663869e-02	1.6576884e-01
-6.5012912e-02	1.0045886e-01	1.6515297e-01
-7.1910439e-02	1.2995868e-01	1.6992969e-01
-7.6312082e-02	1.4287402e-01	1.8270910e-01
-7.8064614e-02	1.4039842e-01	2.0150832e-01
-7.8456003e-02	1.2192479e-01	2.1974152e-01
-7.7827254e-02	8.9379114e-02	2.3376200e-01
-7.5623033e-02	5.1782163e-02	2.4564029e-01
-7.2084380e-02	1.9586851e-02	2.5817192e-01
-6.8657930e-02	-1.2295946e-03	2.7124199e-01
-6.7484883e-02	-9.2020836e-03	2.8315583e-01
-6.9532196e-02	-4.5653551e-03	2.9124283e-01
-7.3670488e-02	1.2123334e-02	2.9343477e-01
-7.8318289e-02	3.7944139e-02	2.9175621e-01
-8.2605011e-02	6.7798060e-02	2.9001978e-01
-8.6800644e-02	9.7575683e-02	2.8816934e-01
-9.2234821e-02	1.2537789e-01	2.8494262e-01
-1.0072021e-01	1.4950217e-01	2.8211892e-01
-1.1361637e-01	1.6802513e-01	2.8160614e-01
-1.3023072e-01	1.8179139e-01	2.8292550e-01
-1.4853993e-01	1.9444332e-01	2.8503042e-01
-1.6789456e-01	2.0879502e-01	2.8907839e-01
-1.8883666e-01	2.2346586e-01	2.9787785e-01
-2.1099338e-01	2.3735565e-01	3.1053506e-01
-2.3348064e-01	2.4814004e-01	3.2187250e-01
-2.5647949e-01	2.5829116e-01	3.2979122e-01
-2.8014203e-01	2.7113274e-01	3.3683018e-01
-3.0298789e-01	2.8692749e-01	3.4506478e-01
-3.2351740e-01	3.0358096e-01	3.5180473e-01
-3.4245225e-01	3.1849583e-01	3.5093092e-01
-3.6236797e-01	3.2778660e-01	3.4103747e-01
-3.8589704e-01	3.2617855e-01	3.2863451e-01
-4.1430391e-01	3.1145126e-01	3.2191484e-01
-4.4694568e-01	2.8748862e-01	3.2520701e-01
-4.8168403e-01	2.6136963e-01	3.3635001e-01
-5.1619501e-01	2.3791116e-01	3.4754144e-01
-5.4927639e-01	2.1789938e-01	3.5331676e-01
-5.8008254e-01	2.0241274e-01	3.5566087e-01
-6.0688819e-01	1.9512718e-01	3.5910915e-01
-6.2832212e-01	1.9844752e-01	3.6435846e-01
-6.4441192e-01	2.1119685e-01	3.6918793e-01
-6.5588767e-01	2.3008652e-01	3.7351020e-01
-6.6368154e-01	2.5117904e-01	3.7929576e-01
-6.6869282e-01	2.7101294e-01	3.8858799e-01
-6.7183400e-01	2.8831142e-01	4.0367107e-01
-6.7449751e-01	3.0452957e-01	4.2505358e-01
-6.7898744e-01	3.2067182e-01	4.5007047e-01
-6.8772067e-01	3.3362817e-01	4.7438219e-01
-7.0086546e-01	3.3885384e-01	4.9404351e-01
-7.1573879e-01	3.3564263e-01	5.0822088e-01
-7.2946883e-01	3.2533234e-01	5.1922347e-01
-7.4105366e-01	3.0806548e-01	5.2807482e-01
-7.5101080e-01	2.8434271e-01	5.3310553e-01
-7.6012710e-01	2.5499164e-01	5.3414975e-01
-7.6826142e-01	2.2024860e-01	5.3465429e-01
-7.7436345e-01	1.8508539e-01	5.3550842e-01
-7.7789203e-01	1.5266055e-01	5.3663068e-01
-7.8018150e-01	1.2442723e-01	5.3657158e-01
-7.8360107e-01	9.7970157e-02	5.3396984e-01
-7.9000028e-01	7.1105240e-02	5.2653579e-01
-8.0049372e-01	4.5404899e-02	5.1317618e-01
-8.1487146e-01	2.2782664e-02	4.9657415e-01
-8.3110890e-01	3.3686902e-03	4.7956719e-01
-8.4740783e-01	-1.2716079e-02	4.6290195e-01
-8.6376370e-01	-2.5087310e-02	4.4885422e-01
-8.8100040e-01	-3.3338573e-02	4.4125380e-01
-8.9934233e-01	-3.7855836e-02	4.4124814e-01
-9.1748336e-01	-4.2023665e-02	4.4649331e-01
-9.3302223e-01	-5.2512728e-02	4.5315151e-01
-9.4415569e-01	-7.4572533e-02	4.5827488e-01
-9.5024661e-01	-1.0776634e-01	4.6109734e-01
-9.5191933e-01	-1.4822152e-01	4.6097436e-01
-9.5156433e-01	-1.9262633e-01	4.5717744e-01
-9.5239149e-01	-2.3804047e-01	4.5084025e-01
-9.5642622e-01	-2.8194700e-01	4.4361948e-01
-9.6362500e-01	-3.2270419e-01	4.3632004e-01
-9.7265238e-01	-3.5637638e-01	4.3029710e-01
-9.8196549e-01	-3.7816959e-01	4.2810860e-01
-9.9077582e-01	-3.8876375e-01	4.3113612e-01
-9.9952000e-01	-3.9314943e-01	4.3785129e-01
-1.0086694e+00	-3.9504964e-01	4.4653812e-01
-1.0177563e+00	-3.9426893e-01	4.5760352e-01
-1.0260553e+00	-3.8774597e-01	4.7244104e-01
-1.0333831e+00	-3.7404110e-01	4.9140067e-01
-1.0398861e+00	-3.5551632e-01	5.1244896e-01
-1.0450838e+00	-3.3604880e-01	5.3379963e-01
-1.0482884e+00	-3.1735565e-01	5.5734511e-01
-1.0496568e+00	-3.0498359e-01	5.8458023e-01
-1.0497088e+00	-2.9769495e-01	6.1462724e-01
-1.0489926e+00	-2.9221893e-01	6.4469358e-01
-1.0482920e+00	-2.8524405e-01	6.7245040e-01
-1.0477470e+00	-2.7664373e-01	6.9711534e-01
-1.0465103e+00	-2.6679359e-01	7.1946953e-01
-1.0440200e+00	-2.5306480e-01	7.4102990e-01
-1.0401720e+00	-2.3212616e-01	7.6332672e-01
-1.0346233e+00	-2.0374772e-01	7.8750204e-01
-1.0274541e+00	-1.7183367e-01	8.1312334e-01
-1.0199032e+00	-1.4329642e-01	8.3834180e-01
-1.0134608e+00	-1.2334150e-01	8.6156715e-01
-1.0080539e+00	-1.1126248e-01	8.8079844e-01
-1.0023602e+00	-1.0415890e-01	8.9357451e-01
-9.9609955e-01	-1.0106916e-01	8.9927845e-01
-9.9036220e-01	-1.0188495e-01	8.9966747e-01
-9.8647622e-01	-1.0761834e-01	8.9620452e-01
-9.8537651e-01	-1.2011920e-01	8.8920032e-01
-9.8688256e-01	-1.3775348e-01	8.8100280e-01
-9.8957806e-01	-1.5666083e-01	8.7541299e-01
-9.9231362e-01	-1.7645025e-01	8.7424978e-01
-9.9525975e-01	-1.9864038e-01	8.7788355e-01
-9.9919123e-01	-2.2209372e-01	8.8722830e-01
-1.0043337e+00	-2.4414727e-01	9.0340435e-01
-1.0099574e+00	-2.6199728e-01	9.2529057e-01
-1.0153517e+00	-2.7374413e-01	9.4796407e-01
-1.0207531e+00	-2.8073783e-01	9.6645401e-01
-1.0275839e+00	-2.8539853e-01	9.7955626e-01
-1.0374909e+00	-2.8825059e-01	9.8937571e-01
-1.0503008e+00	-2.8918953e-01	9.9740607e-01
-1.0643367e+00	-2.8651460e-01	1.0004081e+00
-1.0781333e+00	-2.7218582e-01	9.9479584e-01
-1.0900142e+00	-2.5286440e-01	9.8389002e-01
-1.0980356e+00	-2.2735623e-01	9.7567158e-01
-1.1013493e+00	-1.9909626e-01	9.7412229e-01
-1.1008463e+00	-1.6923583e-01	9.7732389e-01
-1.0986866e+00	-1.3577650e-01	9.8028212e-01
-1.0962854e+00	-9.5482101e-02	9.7866122e-01
-1.0935202e+00	-4.7182591e-02	9.7208581e-01
-1.0901034e+00	7.1491410e-03	9.6352978e-01
-1.0860243e+00	6.3054350e-02	9.5673323e-01
-1.0813126e+00	1.1536252e-01	9.5478225e-01
-1.0761197e+00	1.6224687e-01	9.5888493e-01
-1.0712741e+00	2.0661523e-01	9.6756760e-01
-1.0679249e+00	2.5142994e-01	9.7609032e-01
-1.0658541e+00	2.9705924e-01	9.7809667e-01
-1.0630173e+00	3.4303837e-01	9.7087257e-01
-1.0573761e+00	3.8736588e-01	9.5747619e-01
-1.0490616e+00	4.2734059e-01	9.4441713e-01
-1.0398789e+00	4.6317833e-01	9.3716781e-01
-1.0308002e+00	4.9488247e-01	9.3745673e-01
-1.0219237e+00	5.1962219e-01	9.4530688e-01
-1.0138953e+00	5.3753396e-01	9.5929478e-01
-1.0071358e+00	5.5167163e-01	9.7475229e-01
-1.0003728e+00	5.6175830e-01	9.8555745e-01
-9.9184130e-01	5.6544184e-01	9.8818256e-01
-9.8174924e-01	5.6201513e-01	9.8390038e-01
-9.7177627e-01	5.5311860e-01	9.7664686e-01
-9.6333862e-01	5.4289014e-01	9.7069764e-01
-9.5728929e-01	5.3590342e-01	9.7102380e-01
-9.5414011e-01	5.3394154e-01	9.8201205e-01
-9.5401671e-01	5.3545916e-01	1.0047043e+00
-9.5640135e-01	5.3713213e-01	1.0359777e+00
-9.6022614e-01	5.3846063e-01	1.0704645e+00
-9.6452558e-01	5.3257299e-01	1.1031091e+00
-9.6910101e-01	5.2383601e-01	1.1300059e+00
-9.7403839e-01	5.1341159e-01	1.1499768e+00
-9.7896170e-01	5.0198159e-01	1.1649800e+00
-9.8370635e-01	4.9033942e-01	1.1782532e+00
-9.8882999e-01	4.7850841e-01	1.1921958e+00
-9.9530998e-01	4.6741754e-01	1.2082676e+00
-1.0032436e+00	4.5993233e-01	1.2269212e+00
-1.0114921e+00	4.5768532e-01	1.2459262e+00
-1.0194668e+00	4.6085700e-01	1.2600768e+00
-1.0270625e+00	4.6923392e-01	1.2645114e+00
-1.0331494e+00	4.8052658e-01	1.2592689e+00
-1.0364196e+00	4.9229117e-01	1.2500751e+00
-1.0372006e+00	5.0525212e-01	1.2440475e+00
-1.0367009e+00	5.2299924e-01	1.2447908e+00
-1.0349685e+00	5.4776957e-01	1.2523924e+00
-1.0310570e+00	5.7563083e-01	1.2658504e+00
-1.0248661e+00	5.9904336e-01	1.2831360e+00
-1.0181801e+00	6.1356934e-01	1.3004214e+00
-1.0133891e+00	6.1950036e-01	1.3145957e+00
-1.0113158e+00	6.1953783e-01	1.3265657e+00
-1.0111532e+00	6.1668687e-01	1.3382462e+00
-1.0114742e+00	6.1381520e-01	1.3499684e+00
-1.0103177e+00	6.1266051e-01	1.3612378e+00
-1.0060736e+00	6.1345833e-01	1.3706134e+00
-9.9906104e-01	6.1530064e-01	1.3773615e+00
-9.9157355e-01	6.1622708e-01	1.3829153e+00
-9.8583643e-01	6.1382955e-01	1.3899317e+00
-9.8177124e-01	6.0547005e-01	1.4005758e+00
-9.7716014e-01	5.9062463e-01	1.4149941e+00
-9.7036898e-01	5.7125611e-01	1.4315557e+00
-9.6243916e-01	5.4393161e-01	1.4477929e+00
-9.5577612e-01	5.1568938e-01	1.4596386e+00
-9.5141414e-01	4.8267588e-01	1.4612825e+00
-9.4900087e-01	4.4527445e-01	1.4485497e+00
-9.4872464e-01	4.0438924e-01	1.4241564e+00
-9.5116071e-01	3.6195293e-01	1.3965210e+00
-9.5580627e-01	3.2008158e-01	1.3733451e+00
-9.6103763e-01	2.8175942e-01	1.3572108e+00
-9.6486147e-01	2.5006726e-01	1.3458196e+00
-9.6585738e-01	2.2543997e-01	1.3372601e+00
-9.6450471e-01	2.0614846e-01	1.3332727e+00
-9.6323122e-01	1.9005788e-01	1.3345460e+00
-9.6375712e-01	1.7451242e-01	1.3385273e+00
-9.6549014e-01	1.5731784e-01	1.3432574e+00
-9.6704530e-01	1.3782717e-01	1.3478586e+00
-9.6768556e-01	1.1627513e-01	1.3506954e+00
-9.6722036e-01	9.4368436e-02	1.3504983e+00
-9.6541256e-01	7.4639634e-02	1.3476136e+00
-9.6216469e-01	5.6426884e-02	1.3422173e+00
-9.5810550e-01	3.6542806e-02	1.3333203e+00
-9.5426574e-01	1.3285347e-02	1.3214908e+00
-9.5140566e-01	-1.2146443e-02	1.3085931e+00
-9.4898927e-01	-3.6996828e-02	1.2941394e+00
-9.4568726e-01	-5.9438761e-02	1.2757363e+00
-9.4138710e-01	-7.9405502e-02	1.2521428e+00
-9.3605153e-01	-9.7556353e-02	1.2242037e+00
-9.2833204e-01	-1.1239931e-01	1.1944525e+00
-9.1815146e-01	-1.1985670e-01	1.1663971e+00
-9.0803285e-01	-1.1765647e-01	1.1422167e+00
-9.0121866e-01	-1.0755295e-01	1.1213051e+00
-8.9922773e-01	-9.3334948e-02	1.1017372e+00
-9.0066084e-01	-7.9301771e-02	1.0819833e+00
-9.0255693e-01	-7.3119168e-02	1.0619918e+00
-9.0299838e-01	-7.0170330e-02	1.0418100e+00
-9.0156486e-01	-7.2775629e-02	1.0245606e+00
-8.9789625e-01	-7.6466474e-02	1.0148459e+00
-8.9136548e-01	-7.8612499e-02	1.0145749e+00
-8.8149255e-01	-8.1400779e-02	1.0205081e+00
-8.6839655e-01	-8.6467090e-02	1.0283575e+00
-8.5392316e-01	-9.0713013e-02	1.0361619e+00
-8.4045128e-01	-8.9206205e-02	1.0429533e+00
-8.2787254e-01	-7.7735174e-02	1.0485657e+00
-8.1383877e-01	-5.6173233e-02	1.0547690e+00
-7.9689397e-01	-3.0500013e-02	1.0629425e+00
-7.7818953e-01	-6.4334737e-03	1.0721014e+00
-7.6030776e-01	1.5799596e-02	1.0805722e+00
-7.4499258e-01	3.6900824e-02	1.0879789e+00
-7.3281499e-01	5.3657219e-02	1.0953852e+00
-7.2375131e-01	6.3112163e-02	1.1035662e+00
-7.1689577e-01	6.6288705e-02	1.1107013e+00
-7.1084236e-01	6.5114958e-02	1.1127762e+00
-7.0484901e-01	6.0479844e-02	1.1076095e+00
-6.9915188e-01	5.2967417e-02	1.0976780e+00
-6.9413516e-01	4.4421603e-02	1.0882692e+00
-6.8934237e-01	3.7994309e-02	1.0834417e+00
-6.8388212e-01	3.5049097e-02	1.0839794e+00
-6.7740901e-01	3.3462398e-02	1.0900021e+00
-6.6987146e-01	3.0484661e-02	1.1010620e+00
-6.6078299e-01	2.6840657e-02	1.1143713e+00
-6.4969727e-01	2.5653052e-02	1.1286978e+00
-6.3685957e-01	2.7403960e-02	1.1448066e+00
-6.2315337e-01	2.7948761e-02	1.1609379e+00
-6.0976930e-01	2.2345548e-02	1.1734603e+00
-5.9749302e-01	1.0431201e-02	1.1794431e+00
-5.8618065e-01	-2.3743263e-03	1.1779650e+00
-5.7573152e-01	-1.7808912e-02	1.1690561e+00
-5.6724548e-01	-3.4443054e-02	1.1558081e+00
-5.6185481e-01	-5.4154965e-02	1.1418672e+00
-5.5860678e-01	-7.8338816e-02	1.1296348e+00
-5.5421138e-01	-1.0572251e-01	1.1193649e+00
-5.4547311e-01	-1.3250501e-01	1.1096869e+00
-5.3191837e-01	-1.5353480e-01	1.0995210e+00
-5.1532322e-01	-1.6469360e-01	1.0905468e+00
-4.9764363e-01	-1.6528528e-01	1.0843259e+00
-4.8005961e-01	-1.5945558e-01	1.0794626e+00
-4.6296710e-01	-1.5424732e-01	1.0752436e+00
-4.4640570e-01	-1.5392114e-01	1.0729104e+00
-4.3098551e-01	-1.5851401e-01	1.0709720e+00
-4.1872226e-01	-1.6718426e-01	1.0644463e+00
-4.1115024e-01	-1.7881111e-01	1.0516247e+00
-4.0651004e-01	-1.9132225e-01	1.0378967e+00
-4.0125077e-01	-2.0211476e-01	1.0307907e+00
-3.9347769e-01	-2.0820043e-01	1.0324081e+00
-3.8391442e-01	-2.0804469e-01	1.0388047e+00
-3.7400814e-01	-2.0426814e-01	1.0450405e+00
-3.6366169e-01	-2.0080341e-01	1.0475857e+00
-3.5214452e-01	-1.9749174e-01	1.0438862e+00
-3.3981537e-01	-1.9097443e-01	1.0332750e+00
-3.2711883e-01	-1.8078183e-01	1.0176108e+00
-3.1383081e-01	-1.6933638e-01	9.9935216e-01
-3.0046737e-01	-1.5736580e-01	9.8022255e-01
-2.8879009e-01	-1.4639242e-01	9.6173931e-01
-2.8010452e-01	-1.3994386e-01	9.4436494e-01
-2.7370259e-01	-1.3973816e-01	9.2772031e-01
-2.6826074e-01	-1.4646457e-01	9.1104654e-01
-2.6329184e-01	-1.6015516e-01	8.9178400e-01
-2.5766989e-01	-1.7893296e-01	8.7004136e-01
-2.4979077e-01	-1.9815420e-01	8.5235667e-01
-2.3994383e-01	-2.1478966e-01	8.4442103e-01
-2.3064135e-01	-2.2639110e-01	8.4517032e-01
-2.2481563e-01	-2.3362586e-01	8.5034870e-01
-2.2329870e-01	-2.3870108e-01	8.5662579e-01
-2.2398023e-01	-2.4303994e-01	8.6430150e-01
-2.2438585e-01	-2.4843245e-01	8.7520198e-01
-2.2430476e-01	-2.5884878e-01	8.8790708e-01
-2.2462081e-01	-2.7881822e-01	8.9922070e-01
-2.2465520e-01	-3.0942023e-01	9.0944332e-01
-2.2306877e-01	-3.4513514e-01	9.2251116e-01
-2.2032426e-01	-3.7522771e-01	9.4066524e-01
-2.1797296e-01	-3.9069845e-01	9.6069378e-01
-2.1675065e-01	-3.9002282e-01	9.7515613e-01
-2.1630760e-01	-3.7916631e-01	9.7810566e-01
-2.1604153e-01	-3.6691413e-01	9.7228006e-01
-2.1590606e-01	-3.5753453e-01	9.6741597e-01
-2.1610431e-01	-3.4894090e-01	9.7070461e-01
-2.1583200e-01	-3.3891694e-01	9.8218814e-01
-2.1331445e-01	-3.2857376e-01	9.9611893e-01
-2.0769569e-01	-3.1967095e-01	1.0039986e+00
-1.9987943e-01	-3.1232545e-01	1.0010510e+00
-1.9129023e-01	-3.0698049e-01	9.9108492e-01
-1.8275246e-01	-3.0784441e-01	9.8147283e-01
-1.7412383e-01	-3.2071473e-01	9.7554667e-01
-1.6465109e-01	-3.4640889e-01	9.7247729e-01
-1.5392397e-01	-3.7979680e-01	9.6972555e-01
-1.4215080e-01	-4.1600955e-01	9.6542880e-01
-1.2963460e-01	-4.5351986e-01	9.6136479e-01
-1.1618887e-01	-4.9172963e-01	9.6026153e-01
-1.0133233e-01	-5.2867406e-01	9.6171451e-01
-8.5718767e-02	-5.6510987e-01	9.6478935e-01
-7.1375578e-02	-5.8962574e-01	9.7162708e-01
-6.0201166e-02	-6.0560358e-01	9.8328554e-01
-5.2946320e-02	-6.1219651e-01	9.9673470e-01
-4.8967494e-02	-6.1054387e-01	1.0088229e+00
-4.6612284e-02	-6.0530509e-01	1.0217182e+00
-4.4866150e-02	-6.0012585e-01	1.0384434e+00
-4.3672151e-02	-5.9642144e-01	1.0549092e+00
-4.2793246e-02	-5.9752064e-01	1.0627709e+00
-4.2475192e-02	-6.0806160e-01	1.0592035e+00
-4.3091306e-02	-6.2775660e-01	1.0478440e+00
-4.3214304e-02	-6.5028603e-01	1.0328429e+00
-4.0984332e-02	-6.6864570e-01	1.0181502e+00
-3.6806454e-02	-6.7780071e-01	1.0086692e+00
-3.3090340e-02	-6.7492751e-01	1.0062401e+00
-3.1468404e-02	-6.6126214e-01	1.0073885e+00
-3.1396348e-02	-6.4208677e-01	1.0077369e+00
-3.1915214e-02	-6.2362676e-01	1.0057613e+00
-3.3118811e-02	-6.0941153e-01	1.0030709e+00
-3.5319832e-02	-5.9820908e-01	1.0024724e+00
-3.7955108e-02	-5.8547906e-01	1.0047677e+00
-3.9610873e-02	-5.6751236e-01	1.0085765e+00
-3.9090328e-02	-5.4665278e-01	1.0117723e+00
-3.6088215e-02	-5.2978763e-01	1.0125783e+00
-3.0243455e-02	-5.1944743e-01	1.0101819e+00
-2.1118516e-02	-5.1290814e-01	1.0045782e+00
-9.3471046e-03	-5.0935899e-01	9.9779657e-01
3.6967600e-03	-5.0979177e-01	9.9301471e-01
1.6726069e-02	-5.1185204e-01	9.9148353e-01
2.9476752e-02	-5.1127968e-01	9.9306832e-01
4.3331385e-02	-5.0636531e-01	9.9810344e-01
5.9412791e-02	-4.9873956e-01	1.0061143e+00
7.6816153e-02	-4.9525943e-01	1.0158517e+00
9.3265915e-02	-4.8942461e-01	1.0250186e+00
1.0639671e-01	-4.8583233e-01	1.0314333e+00
1.1529317e-01	-4.8270768e-01	1.0315695e+00
1.2088481e-01	-4.7631524e-01	1.0259668e+00
1.2418882e-01	-4.6401840e-01	1.0210368e+00
1.2586770e-01	-4.4654515e-01	1.0214825e+00
1.2728690e-01	-4.2708612e-01	1.0247431e+00
1.2969042e-01	-4.0836450e-01	1.0239324e+00
1.3331544e-01	-3.9041873e-01	1.0137938e+00
1.3870187e-01	-3.6994316e-01	9.9576311e-01
1.4685954e-01	-3.4305689e-01	9.7733141e-01
1.5782098e-01	-3.0987039e-01	9.6653879e-01
1.6993004e-01	-2.7338705e-01	9.6841979e-01
1.8093595e-01	-2.3710825e-01	9.8224326e-01
1.9025818e-01	-2.0619160e-01	1.0026613e+00
1.9899269e-01	-1.8537013e-01	1.0263175e+00
2.0815578e-01	-1.7513733e-01	1.0523526e+00
2.1793650e-01	-1.7195124e-01	1.0771106e+00
2.2702577e-01	-1.7060114e-01	1.0940651e+00
2.3309333e-01	-1.6786733e-01	1.0989941e+00
2.3531675e-01	-1.6352143e-01	1.0917900e+00
2.3526964e-01	-1.5730076e-01	1.0753545e+00
2.3533738e-01	-1.4795799e-01	1.0549059e+00
2.3740493e-01	-1.3434591e-01	1.0342354e+00
2.4270051e-01	-1.1659170e-01	1.0120609e+00
2.5224075e-01	-9.6168035e-02	9.8789651e-01
2.6632259e-01	-7.4479720e-02	9.6741671e-01
2.8346140e-01	-5.2971080e-02	9.5670411e-01
3.0129078e-01	-3.1722185e-02	9.5646094e-01
3.1809762e-01	-8.1346337e-03	9.6348952e-01
3.3326669e-01	1.9663375e-02	9.7439296e-01
3.4704295e-01	4.7057610e-02	9.8666971e-01
3.5989376e-01	7.9606757e-02	9.9805764e-01
3.7230256e-01	1.0810435e-01	1.0049454e+00
3.8472095e-01	1.2844489e-01	1.0042216e+00
3.9683609e-01	1.4121638e-01	9.9723941e-01
4.0719365e-01	1.5036126e-01	9.8867322e-01
4.1466715e-01	1.5964935e-01	9.8272344e-01
4.2011756e-01	1.6993940e-01	9.8227862e-01
4.2481566e-01	1.7987492e-01	9.8751213e-01
4.2846572e-01	1.8786910e-01	9.9525730e-01
4.3100766e-01	1.9266096e-01	1.0014525e+00
4.3320213e-01	1.9515500e-01	1.0031727e+00
4.3456959e-01	1.9646837e-01	1.0009182e+00
4.3458039e-01	1.9544931e-01	9.9757072e-01
4.3475177e-01	1.9108387e-01	9.9459389e-01
4.3683171e-01	1.8394041e-01	9.9181275e-01
4.4111331e-01	1.7592205e-01	9.8825538e-01
4.4722095e-01	1.7037890e-01	9.8183972e-01
4.5487686e-01	1.7164676e-01	9.7047704e-01
4.6342391e-01	1.8296362e-01	9.5312941e-01
4.7138308e-01	2.0377586e-01	9.3119591e-01
4.7752326e-01	2.3012640e-01	9.0882008e-01
4.8199680e-01	2.5853096e-01	8.8984686e-01
4.8566221e-01	2.8814312e-01	8.7568858e-01
4.8854196e-01	3.1791413e-01	8.6536696e-01
4.9048499e-01	3.4464138e-01	8.5528498e-01
4.9255014e-01	3.6567859e-01	8.4024431e-01
4.9569708e-01	3.8031587e-01	8.1890813e-01
4.9970286e-01	3.8888239e-01	7.9728041e-01
5.0462041e-01	3.9485582e-01	7.8194625e-01
5.1094277e-01	4.0405403e-01	7.7256579e-01
5.1814859e-01	4.1906902e-01	7.6491789e-01
5.2481980e-01	4.4006309e-01	7.5721976e-01
5.2998774e-01	4.6290827e-01	7.4964398e-01
5.3382709e-01	4.8593927e-01	7.4027783e-01
5.3652835e-01	5.0593801e-01	7.2831972e-01
5.3773818e-01	5.2297111e-01	7.1480639e-01
5.3773898e-01	5.3995274e-01	7.0188988e-01
5.3774586e-01	5.5817510e-01	6.9297790e-01
5.3886780e-01	5.7572988e-01	6.8966730e-01
5.4128315e-01	5.8886747e-01	6.8874792e-01
5.4445113e-01	5.9415469e-01	6.8602555e-01
5.4747212e-01	5.9136874e-01	6.8239175e-01
5.4970105e-01	5.8378198e-01	6.8177275e-01
5.5153060e-01	5.7446150e-01	6.8531792e-01
5.5386941e-01	5.6449263e-01	6.9230320e-01
5.5757569e-01	5.5644124e-01	7.0352567e-01
5.6305321e-01	5.5506477e-01	7.2043062e-01
5.6994306e-01	5.6041336e-01	7.4110507e-01
5.7805530e-01	5.6530697e-01	7.6062683e-01
5.8740600e-01	5.6380893e-01	7.7727454e-01
5.9722047e-01	5.5810802e-01	7.9307189e-01
6.0659780e-01	5.5369173e-01	8.0877122e-01
6.1552625e-01	5.5299605e-01	8.2286701e-01
6.2426820e-01	5.5639505e-01	8.3439064e-01
6.3280101e-01	5.6374962e-01	8.4364081e-01
6.4009833e-01	5.7330437e-01	8.5064408e-01
6.4386162e-01	5.8287149e-01	8.5580267e-01
6.4299288e-01	5.9250815e-01	8.6124573e-01
6.3927484e-01	6.0399313e-01	8.6840012e-01
6.3575882e-01	6.1743591e-01	8.7623936e-01
6.3469494e-01	6.3199103e-01	8.8310938e-01
6.3654864e-01	6.4846429e-01	8.8702912e-01
6.3994934e-01	6.6636317e-01	8.8588302e-01
6.4294737e-01	6.7784935e-01	8.7916470e-01
6.4386370e-01	6.8998016e-01	8.6947044e-01
6.4142732e-01	6.9831490e-01	8.6014236e-01
6.3559624e-01	7.0227723e-01	8.5405536e-01
6.2777462e-01	6.9966456e-01	8.5150167e-01
6.1898861e-01	6.8928471e-01	8.5173590e-01
6.0889623e-01	6.7197345e-01	8.5385833e-01
5.9683020e-01	6.4856686e-01	8.5609750e-01
5.8274469e-01	6.1942998e-01	8.5701628e-01
5.6762040e-01	5.8631344e-01	8.5669476e-01
5.5334911e-01	5.5296471e-01	8.5479787e-01
5.4194181e-01	5.2295518e-01	8.5020981e-01
5.3484499e-01	4.9815095e-01	8.4359287e-01
5.3241077e-01	4.8065194e-01	8.3852913e-01
5.3400112e-01	4.7204110e-01	8.3703710e-01
5.3851832e-01	4.6989235e-01	8.3640946e-01
5.4441146e-01	4.6930286e-01	8.3503162e-01
5.5023903e-01	4.6681667e-01	8.3633925e-01
5.5574862e-01	4.6089638e-01	8.4450687e-01
5.6112370e-01	4.5015017e-01	8.6108242e-01
5.6570328e-01	4.3262013e-01	8.8499359e-01
5.6853721e-01	4.0698008e-01	9.1326824e-01
5.6983134e-01	3.7367532e-01	9.4250389e-01
5.7068481e-01	3.3521015e-01	9.7065514e-01
5.7158755e-01	2.9498598e-01	9.9650615e-01
5.7200749e-01	2.5646171e-01	1.0182684e+00
5.7130100e-01	2.2280828e-01	1.0340783e+00
5.6966563e-01	1.9606971e-01	1.0418723e+00
5.6800315e-01	1.7652940e-01	1.0401735e+00
5.6701076e-01	1.6332500e-01	1.0317719e+00
5.6624358e-01	1.5628942e-01	1.0227407e+00
5.6419347e-01	1.5429125e-01	1.0173309e+00
5.6025351e-01	1.5190680e-01	1.0167934e+00
5.5625557e-01	1.4289134e-01	1.0218533e+00
5.5475048e-01	1.2748179e-01	1.0289453e+00
5.5649229e-01	1.0958173e-01	1.0331764e+00
5.6071615e-01	9.0545361e-02	1.0320782e+00
5.6634483e-01	6.9782178e-02	1.0271913e+00
5.7215768e-01	4.8236861e-02	1.0228352e+00
5.7702932e-01	2.8203490e-02	1.0216929e+00
5.8036125e-01	1.2012222e-02	1.0215033e+00
5.8160587e-01	8.7425786e-04	1.0168819e+00
5.7995410e-01	-4.6679636e-03	1.0037189e+00
5.7509293e-01	-4.2002529e-03	9.8221288e-01
5.6783609e-01	2.3491593e-03	9.5511193e-01
5.5958190e-01	1.5673482e-02	9.2544362e-01
5.5098846e-01	3.4816154e-02	8.9785172e-01
5.4199947e-01	5.4147172e-02	8.7632049e-01
5.3265653e-01	6.7187405e-02	8.6044801e-01
5.2295522e-01	7.2355380e-02	8.4904384e-01
5.1313412e-01	7.3824040e-02	8.4306141e-01
5.0366937e-01	7.7600293e-02	8.4123275e-01
4.9430939e-01	8.7823421e-02	8.3765711e-01
4.8443046e-01	1.0533132e-01	8.2699142e-01
4.7401148e-01	1.2762717e-01	8.1053807e-01
4.6330667e-01	1.5103365e-01	7.9401066e-01
4.5281419e-01	1.7324480e-01	7.8086591e-01
4.4330554e-01	1.9377062e-01	7.7126879e-01
4.3504943e-01	2.1351544e-01	7.6393828e-01
4.2716327e-01	2.3449714e-01	7.5585871e-01
4.1818293e-01	2.5823764e-01	7.4259451e-01
4.0815701e-01	2.8193645e-01	7.2164420e-01
3.9871394e-01	3.0065787e-01	6.9675989e-01
3.9104651e-01	3.1575192e-01	6.7657246e-01
3.8536889e-01	3.3005223e-01	6.6796472e-01
3.8110280e-01	3.5542729e-01	6.7136978e-01
3.7699258e-01	3.8473067e-01	6.8206853e-01
3.7219331e-01	4.1451991e-01	6.9468171e-01
3.6714677e-01	4.4388398e-01	7.0585154e-01
3.6244898e-01	4.7187721e-01	7.1439692e-01
3.5734909e-01	4.9625155e-01	7.2015027e-01
3.5036471e-01	5.1481637e-01	7.2120562e-01
3.4194642e-01	5.2688936e-01	7.1459747e-01
3.3523883e-01	5.3539902e-01	7.0105656e-01
3.3242937e-01	5.4581420e-01	6.8565747e-01
3.3176088e-01	5.5944280e-01	6.7332525e-01
3.2984384e-01	5.7174980e-01	6.6535633e-01
3.2558031e-01	5.7982614e-01	6.5941592e-01
3.2073521e-01	5.8391347e-01	6.5155809e-01
3.1785154e-01	5.8274755e-01	6.3840881e-01
3.1787225e-01	5.7658377e-01	6.1906845e-01
3.1917790e-01	5.6987788e-01	5.9630085e-01
3.1963870e-01	5.6631003e-01	5.7503093e-01
3.1901875e-01	5.6672701e-01	5.6019103e-01
3.1840855e-01	5.7122785e-01	5.5548995e-01
3.1842887e-01	5.7881458e-01	5.5994324e-01
3.1869062e-01	5.8682443e-01	5.6734276e-01
3.1788953e-01	5.9316729e-01	5.7321423e-01
3.1462798e-01	5.9706126e-01	5.7826236e-01
3.0937462e-01	5.9784667e-01	5.8309631e-01
3.0349156e-01	5.9659389e-01	5.8524362e-01
2.9641513e-01	5.9705052e-01	5.8214540e-01
2.8718223e-01	6.0260570e-01	5.7453141e-01
2.7632347e-01	6.1402908e-01	5.6563450e-01
2.6477574e-01	6.2949295e-01	5.5825627e-01
2.5312477e-01	6.4758659e-01	5.5386830e-01
2.4141886e-01	6.6359988e-01	5.5400136e-01
2.2933555e-01	6.8343115e-01	5.5722703e-01
2.1709038e-01	6.9566787e-01	5.6315622e-01
2.0573787e-01	6.9578318e-01	5.7015215e-01
1.9595595e-01	6.8330880e-01	5.7546503e-01
1.8726710e-01	6.6096409e-01	5.7709471e-01
1.7936303e-01	6.3449436e-01	5.7577127e-01
1.7282819e-01	6.0983900e-01	5.7276097e-01
1.6776876e-01	5.8672828e-01	5.6979352e-01
1.6277460e-01	5.5836886e-01	5.6892107e-01
1.5598728e-01	5.2183546e-01	5.7000271e-01
1.4683811e-01	4.8365007e-01	5.7225207e-01
1.3689008e-01	4.5251140e-01	5.7646066e-01
1.2846995e-01	4.3154069e-01	5.8313536e-01
1.2182881e-01	4.1796953e-01	5.9100331e-01
1.1548030e-01	4.0866923e-01	5.9771912e-01
[truncated: 2,096 more rows]
