# Supplementary material for: New metric for optimizing Continuous Loop Averaging Deconvolution (CLAD) sequences under the 1/f noise model
Source: PLoS One. 2017 Apr 17;12(4):e0175354. doi: 10.1371/journal.pone.0175354 (PMC5393612; doi:10.1371/journal.pone.0175354)
Supplement: S1 File — (ZIP) [file pone.0175354.s001.zip › CLAD_EEG_sub05.txt]

-1.9120398e-01	2.9787212e-01	-3.2975610e-01
-1.9205250e-01	2.9871542e-01	-3.1780791e-01
-1.9250904e-01	2.9994930e-01	-2.9869277e-01
-1.9216819e-01	3.0136411e-01	-2.7281665e-01
-1.9170065e-01	2.9864938e-01	-2.4431908e-01
-1.9353446e-01	2.8673002e-01	-2.1798196e-01
-1.9792423e-01	2.6615061e-01	-1.9562414e-01
-1.9772065e-01	2.4530601e-01	-1.7717168e-01
-1.8558612e-01	2.3099342e-01	-1.6312125e-01
-1.6432325e-01	2.2322837e-01	-1.5384304e-01
-1.4248854e-01	2.1921493e-01	-1.4786237e-01
-1.2501678e-01	2.1358615e-01	-1.4234587e-01
-1.1183385e-01	2.0075765e-01	-1.3408370e-01
-1.0108044e-01	1.8059608e-01	-1.2045751e-01
-9.1648009e-02	1.5757734e-01	-1.0225950e-01
-8.3446456e-02	1.3560798e-01	-8.4938740e-02
-7.6466184e-02	1.1573803e-01	-7.2488639e-02
-7.0423781e-02	9.7894485e-02	-6.2569799e-02
-6.4297765e-02	8.3119726e-02	-5.1418535e-02
-5.6806302e-02	7.2298489e-02	-3.8849717e-02
-4.8123424e-02	6.4540613e-02	-2.7989506e-02
-3.9868783e-02	5.9223514e-02	-2.1757342e-02
-3.3427273e-02	5.7432118e-02	-1.9702622e-02
-2.8829746e-02	6.0756228e-02	-1.8993906e-02
-2.5025018e-02	7.0330882e-02	-1.7725660e-02
-2.1480890e-02	8.6303150e-02	-1.7168871e-02
-1.9190784e-02	1.0762740e-01	-1.8828299e-02
-1.9432677e-02	1.3018407e-01	-1.9105640e-02
-2.2662294e-02	1.4721901e-01	-1.2890293e-02
-2.8382309e-02	1.5594051e-01	-1.1107429e-03
-3.4500201e-02	1.5995105e-01	1.1690264e-02
-3.8319863e-02	1.6488282e-01	2.2771517e-02
-3.9505943e-02	1.7387791e-01	2.7777484e-02
-4.0599139e-02	1.8533525e-01	2.5939055e-02
-4.4114219e-02	1.9659270e-01	1.1240336e-02
-5.0173197e-02	2.0711598e-01	-1.2651724e-02
-5.7332017e-02	2.1872013e-01	-3.6357100e-02
-6.4888795e-02	2.3276038e-01	-5.3804930e-02
-7.3445392e-02	2.4750980e-01	-6.7238409e-02
-8.2696899e-02	2.5783191e-01	-8.0882522e-02
-9.1051317e-02	2.5891934e-01	-9.3554237e-02
-9.7898745e-02	2.5204383e-01	-1.0223174e-01
-1.0377040e-01	2.4327300e-01	-1.0731790e-01
-1.0948442e-01	2.3615070e-01	-1.1168931e-01
-1.1578997e-01	2.3030887e-01	-1.1701583e-01
-1.2196743e-01	2.2564115e-01	-1.2248316e-01
-1.2603186e-01	2.2367580e-01	-1.2688075e-01
-1.2715320e-01	2.2560371e-01	-1.3090994e-01
-1.2571169e-01	2.3102468e-01	-1.3624246e-01
-1.2175122e-01	2.3946120e-01	-1.4202430e-01
-1.1534696e-01	2.5169347e-01	-1.4463735e-01
-1.0701790e-01	2.6824806e-01	-1.4077144e-01
-9.7140573e-02	2.8850837e-01	-1.3016100e-01
-8.6248001e-02	3.1132156e-01	-1.1601112e-01
-7.5206010e-02	3.3520790e-01	-1.0030401e-01
-6.4527761e-02	3.5848247e-01	-8.0544502e-02
-5.4827505e-02	3.7869081e-01	-5.3993185e-02
-4.6889343e-02	3.9429594e-01	-2.1489736e-02
-4.0239746e-02	4.0638695e-01	1.3607388e-02
-3.3204252e-02	4.1729937e-01	4.6661098e-02
-2.4258558e-02	4.3013370e-01	7.2503656e-02
-1.2665743e-02	4.4786707e-01	8.8106893e-02
1.3583919e-03	4.7020970e-01	9.4209399e-02
1.6745186e-02	4.9420109e-01	9.4584612e-02
3.2323902e-02	5.1880660e-01	9.7357810e-02
4.7827130e-02	5.4241859e-01	1.0074817e-01
6.3289002e-02	5.6317351e-01	1.0406758e-01
7.7464772e-02	5.7936199e-01	1.0119100e-01
8.8560590e-02	5.9000967e-01	8.7933016e-02
9.6033510e-02	5.9501797e-01	6.2994241e-02
1.0072179e-01	5.9553328e-01	2.8479793e-02
1.0363944e-01	5.9332551e-01	-9.7010832e-03
1.0506364e-01	5.8939810e-01	-4.5475374e-02
1.0571210e-01	5.8417468e-01	-7.5271744e-02
1.0762025e-01	5.7880392e-01	-9.7084564e-02
1.1238230e-01	5.7474627e-01	-1.1097877e-01
1.1963359e-01	5.7206119e-01	-1.1930308e-01
1.2769869e-01	5.6792256e-01	-1.2538525e-01
1.3464786e-01	5.5785499e-01	-1.3230214e-01
1.3899874e-01	5.3886239e-01	-1.4177887e-01
1.4062200e-01	5.1261536e-01	-1.5353988e-01
1.4032964e-01	4.8491856e-01	-1.6492179e-01
1.3852472e-01	4.5957624e-01	-1.7344004e-01
1.3519754e-01	4.3667050e-01	-1.7990549e-01
1.3046470e-01	4.1639161e-01	-1.8716468e-01
1.2483068e-01	3.9958148e-01	-1.9695483e-01
1.1941016e-01	3.8615491e-01	-2.0935940e-01
1.1582082e-01	3.7612933e-01	-2.2380819e-01
1.1600602e-01	3.7207195e-01	-2.4070710e-01
1.2204514e-01	3.7686755e-01	-2.6084034e-01
1.3466427e-01	3.8960975e-01	-2.8215869e-01
1.5225863e-01	4.0819951e-01	-3.0159594e-01
1.7280419e-01	4.3303887e-01	-3.1806602e-01
1.9534677e-01	4.6347355e-01	-3.3034109e-01
2.1913098e-01	4.9502553e-01	-3.3622545e-01
2.4271998e-01	5.2421632e-01	-3.3577766e-01
2.6411283e-01	5.5232617e-01	-3.3024574e-01
2.8199289e-01	5.8175913e-01	-3.2125333e-01
2.9639415e-01	6.1219740e-01	-3.0855198e-01
3.0768131e-01	6.4175422e-01	-2.9511399e-01
3.1599593e-01	6.7070276e-01	-2.8443602e-01
3.2176190e-01	7.0040215e-01	-2.7964108e-01
3.2584971e-01	7.2997990e-01	-2.8216966e-01
3.2891760e-01	7.5635616e-01	-2.9174046e-01
3.2950264e-01	7.7733096e-01	-3.0863879e-01
3.2389405e-01	7.9308898e-01	-3.3185960e-01
3.1048786e-01	8.0237548e-01	-3.5792193e-01
2.9210727e-01	8.0131787e-01	-3.8523949e-01
2.7239504e-01	7.8918607e-01	-4.1480630e-01
2.5286308e-01	7.7118362e-01	-4.4643716e-01
2.3352911e-01	7.5368180e-01	-4.7992528e-01
2.1489367e-01	7.3825852e-01	-5.1617617e-01
1.9895441e-01	7.2213154e-01	-5.5527897e-01
1.8751265e-01	7.0469306e-01	-5.9746082e-01
1.8080053e-01	6.9028666e-01	-6.4431057e-01
1.7828412e-01	6.8212409e-01	-6.9621955e-01
1.7880196e-01	6.7758832e-01	-7.4952383e-01
1.8069928e-01	6.7359541e-01	-7.9839791e-01
1.8330775e-01	6.7044879e-01	-8.3988609e-01
1.8728930e-01	6.6786158e-01	-8.7369733e-01
1.9319525e-01	6.6501051e-01	-8.9810264e-01
2.0104767e-01	6.6429688e-01	-9.1045614e-01
2.1145391e-01	6.7066246e-01	-9.1153473e-01
2.2613086e-01	6.8635524e-01	-9.0663696e-01
2.4650329e-01	7.0680951e-01	-9.0087196e-01
2.7253002e-01	7.2474399e-01	-8.9397851e-01
3.0338894e-01	7.3800772e-01	-8.8095025e-01
3.3804603e-01	7.4959336e-01	-8.5828205e-01
3.7507798e-01	7.6204835e-01	-8.3034495e-01
4.1311361e-01	7.7529652e-01	-7.9543749e-01
4.5184177e-01	7.8964506e-01	-7.5754260e-01
4.9167593e-01	8.0737233e-01	-7.1819486e-01
5.3197853e-01	8.2994484e-01	-6.7906467e-01
5.7065869e-01	8.5556537e-01	-6.4283452e-01
6.0593150e-01	8.8143026e-01	-6.1353199e-01
6.3695109e-01	9.0705617e-01	-5.9244644e-01
6.6247441e-01	9.3221641e-01	-5.7673730e-01
6.7980333e-01	9.5355547e-01	-5.6241574e-01
6.8604446e-01	9.6562225e-01	-5.4725102e-01
6.8041183e-01	9.6376901e-01	-5.3171886e-01
6.6355965e-01	9.4594037e-01	-5.1787285e-01
6.3583221e-01	9.1252537e-01	-5.0882386e-01
5.9819642e-01	8.6457476e-01	-5.0770186e-01
5.5344481e-01	8.0336615e-01	-5.1599353e-01
5.0508647e-01	7.3146921e-01	-5.3323769e-01
4.5549438e-01	6.5450471e-01	-5.5897774e-01
4.0553312e-01	5.8003056e-01	-5.9465812e-01
3.5599920e-01	5.1058757e-01	-6.4088114e-01
3.0859736e-01	4.4252836e-01	-6.9492877e-01
2.6535873e-01	3.7293293e-01	-7.5241744e-01
2.2769808e-01	3.0253696e-01	-8.0923858e-01
1.9644661e-01	2.3446685e-01	-8.6367745e-01
1.7273642e-01	1.7265881e-01	-9.1644595e-01
1.5753687e-01	1.1918357e-01	-9.6646315e-01
1.5035672e-01	7.3496779e-02	-1.0079670e+00
1.4902540e-01	3.5303664e-02	-1.0333742e+00
1.5092559e-01	5.5928223e-03	-1.0397838e+00
1.5448654e-01	-1.4695668e-02	-1.0310576e+00
1.5912952e-01	-2.5212276e-02	-1.0122281e+00
1.6463415e-01	-2.7395423e-02	-9.8569180e-01
1.7112981e-01	-2.4368949e-02	-9.5679232e-01
1.7858846e-01	-1.6622832e-02	-9.2265485e-01
1.8542710e-01	-4.4803711e-03	-8.8995551e-01
1.8893956e-01	1.0597374e-02	-8.6138606e-01
1.8760422e-01	2.7242959e-02	-8.3902784e-01
1.8203830e-01	4.4425452e-02	-8.2215280e-01
1.7416464e-01	6.0236667e-02	-8.0764976e-01
1.6588530e-01	7.3835003e-02	-7.9377455e-01
1.5867766e-01	8.7331484e-02	-7.8074490e-01
1.5385547e-01	1.0310342e-01	-7.6878309e-01
1.5205169e-01	1.2056206e-01	-7.5851995e-01
1.5260465e-01	1.3722513e-01	-7.5172396e-01
1.5414667e-01	1.4978800e-01	-7.5014499e-01
1.5518883e-01	1.5473707e-01	-7.5439654e-01
1.5424661e-01	1.5218923e-01	-7.6330790e-01
1.5056242e-01	1.4719622e-01	-7.7418999e-01
1.4435944e-01	1.4476742e-01	-7.8426429e-01
1.3608322e-01	1.4602789e-01	-7.9255259e-01
1.2617783e-01	1.4900499e-01	-8.0157998e-01
1.1568519e-01	1.5031973e-01	-8.1686808e-01
1.0612401e-01	1.4829192e-01	-8.4273354e-01
9.8692856e-02	1.4529402e-01	-8.7860936e-01
9.4169259e-02	1.4266561e-01	-9.2020923e-01
9.3023057e-02	1.3718625e-01	-9.6271904e-01
9.5293143e-02	1.2780493e-01	-1.0020157e+00
1.0133735e-01	1.1959795e-01	-1.0345685e+00
1.1217208e-01	1.1717157e-01	-1.0578141e+00
1.2837694e-01	1.2013728e-01	-1.0715109e+00
1.4893399e-01	1.2589693e-01	-1.0777006e+00
1.7126660e-01	1.3289681e-01	-1.0803399e+00
1.9301326e-01	1.4133969e-01	-1.0844182e+00
2.1368822e-01	1.4979315e-01	-1.0917659e+00
2.3347824e-01	1.5284645e-01	-1.1010160e+00
2.5124212e-01	1.4792076e-01	-1.1078753e+00
2.6553178e-01	1.3892827e-01	-1.1135339e+00
2.7646644e-01	1.3319212e-01	-1.1164532e+00
2.8524426e-01	1.3377367e-01	-1.1138491e+00
2.9261658e-01	1.3738338e-01	-1.1042503e+00
2.9919356e-01	1.3889756e-01	-1.0871183e+00
3.0613846e-01	1.3575659e-01	-1.0620525e+00
3.1358546e-01	1.2871966e-01	-1.0304189e+00
3.2008818e-01	1.1980294e-01	-9.9450957e-01
3.2522512e-01	1.1029267e-01	-9.5488753e-01
3.2976858e-01	1.0037451e-01	-9.1255782e-01
3.3348239e-01	8.9802913e-02	-8.7139400e-01
3.3594801e-01	7.9107697e-02	-8.3598437e-01
3.3809206e-01	6.9678037e-02	-8.0862685e-01
3.4141571e-01	6.2316867e-02	-7.8874698e-01
3.4682524e-01	5.7502724e-02	-7.7388138e-01
3.5431965e-01	5.5638244e-02	-7.6002134e-01
3.6350412e-01	5.4882646e-02	-7.4303017e-01
3.7419476e-01	5.2204729e-02	-7.2048911e-01
3.8613794e-01	4.5733122e-02	-6.9236148e-01
3.9826763e-01	3.3780945e-02	-6.6116294e-01
4.0920845e-01	1.4892638e-02	-6.3049015e-01
4.1788189e-01	-9.7770979e-03	-6.0298460e-01
4.2313798e-01	-3.6129833e-02	-5.7929538e-01
4.2405468e-01	-6.0747515e-02	-5.5834319e-01
4.2061665e-01	-8.2006378e-02	-5.3917002e-01
4.1367699e-01	-9.8263933e-02	-5.2248864e-01
4.0469667e-01	-1.0933118e-01	-5.0979461e-01
3.9500265e-01	-1.1808214e-01	-4.9978883e-01
3.8593101e-01	-1.2711807e-01	-4.8812210e-01
3.7954135e-01	-1.3562369e-01	-4.7227803e-01
3.7726249e-01	-1.4288346e-01	-4.5488539e-01
3.7827109e-01	-1.4968174e-01	-4.3730835e-01
3.8109544e-01	-1.5827920e-01	-4.1823379e-01
3.8552862e-01	-1.6995790e-01	-3.9002340e-01
3.9099952e-01	-1.8646345e-01	-3.4810218e-01
3.9548726e-01	-2.0774779e-01	-2.9601158e-01
3.9803920e-01	-2.3128239e-01	-2.4102093e-01
4.0028762e-01	-2.5519278e-01	-1.8845616e-01
4.0426245e-01	-2.7850338e-01	-1.4052470e-01
4.0997327e-01	-3.0013088e-01	-9.6375198e-02
4.1617642e-01	-3.1926975e-01	-5.4495183e-02
4.2282355e-01	-3.3497958e-01	-1.6453569e-02
4.3056864e-01	-3.4543255e-01	1.5127681e-02
4.3830471e-01	-3.4840105e-01	4.0368735e-02
4.4387711e-01	-3.4486468e-01	6.0724085e-02
4.4692030e-01	-3.4111594e-01	7.6513053e-02
4.4854939e-01	-3.4378258e-01	8.7801363e-02
4.4880941e-01	-3.5376151e-01	9.3917362e-02
4.4678590e-01	-3.6736791e-01	9.3794480e-02
4.4201704e-01	-3.7974735e-01	8.9757017e-02
4.3438617e-01	-3.8572989e-01	8.5898568e-02
4.2426277e-01	-3.8166007e-01	8.3462431e-02
4.1266798e-01	-3.6803229e-01	8.1362273e-02
4.0033201e-01	-3.4953145e-01	8.0075097e-02
3.8715442e-01	-3.3220898e-01	8.1778429e-02
3.7274316e-01	-3.1943589e-01	8.6892476e-02
3.5768975e-01	-3.0976058e-01	9.3414687e-02
3.4359160e-01	-2.9972122e-01	9.7639157e-02
3.3184887e-01	-2.8740159e-01	9.5183049e-02
3.2291549e-01	-2.7342270e-01	8.4318941e-02
3.1616620e-01	-2.6201862e-01	6.7974982e-02
3.1092299e-01	-2.5889086e-01	5.1125944e-02
3.0698476e-01	-2.6673709e-01	3.3527150e-02
3.0391055e-01	-2.8380736e-01	1.8961667e-02
3.0097518e-01	-3.0651795e-01	3.4967472e-03
2.9763102e-01	-3.3028173e-01	-1.5531725e-02
2.9370690e-01	-3.5236887e-01	-4.1619758e-02
2.8957954e-01	-3.7304703e-01	-7.6381365e-02
2.8602417e-01	-3.9252992e-01	-1.1884958e-01
2.8349734e-01	-4.0949647e-01	-1.6708850e-01
2.8194202e-01	-4.2346475e-01	-2.1904185e-01
2.8082544e-01	-4.3502898e-01	-2.7161871e-01
2.7921408e-01	-4.4420288e-01	-3.1991965e-01
2.7688623e-01	-4.5277883e-01	-3.6033077e-01
2.7439837e-01	-4.6453451e-01	-3.9342508e-01
2.7150074e-01	-4.8047837e-01	-4.2234439e-01
2.6735557e-01	-4.9837996e-01	-4.5021119e-01
2.6233506e-01	-5.1563623e-01	-4.7875953e-01
2.5765671e-01	-5.3043818e-01	-5.0723296e-01
2.5389728e-01	-5.4307295e-01	-5.3216103e-01
2.5101508e-01	-5.5520937e-01	-5.4968318e-01
2.4820196e-01	-5.6587037e-01	-5.5852348e-01
2.4395152e-01	-5.7134219e-01	-5.6075932e-01
2.3742361e-01	-5.6975099e-01	-5.6146739e-01
2.2972906e-01	-5.6278152e-01	-5.6574540e-01
2.2346388e-01	-5.5425895e-01	-5.7520367e-01
2.2060498e-01	-5.4854332e-01	-5.8879936e-01
2.2092064e-01	-5.4786604e-01	-6.0459056e-01
2.2179812e-01	-5.5108430e-01	-6.2165408e-01
2.2042562e-01	-5.5601461e-01	-6.4120077e-01
2.1645440e-01	-5.5992780e-01	-6.6233673e-01
2.1172264e-01	-5.5837236e-01	-6.7911370e-01
2.0798609e-01	-5.4848314e-01	-6.8651265e-01
2.0541758e-01	-5.3268619e-01	-6.8584778e-01
2.0337322e-01	-5.1640604e-01	-6.8513038e-01
2.0175735e-01	-5.0406808e-01	-6.7673452e-01
2.0089152e-01	-4.9592987e-01	-6.6464557e-01
2.0130179e-01	-4.9027434e-01	-6.4813981e-01
2.0401627e-01	-4.8523617e-01	-6.2811588e-01
2.0931593e-01	-4.8080410e-01	-6.0802402e-01
2.1573824e-01	-4.7987665e-01	-5.9145235e-01
2.2163401e-01	-4.8467800e-01	-5.8007404e-01
2.2666560e-01	-4.9423625e-01	-5.7345085e-01
2.3123277e-01	-5.0584949e-01	-5.6999922e-01
2.3552276e-01	-5.1530690e-01	-5.6880175e-01
2.3970042e-01	-5.1809950e-01	-5.6939304e-01
2.4442406e-01	-5.1190068e-01	-5.7009871e-01
2.5054335e-01	-4.9769969e-01	-5.6913208e-01
2.5822928e-01	-4.7964678e-01	-5.6643242e-01
2.6673599e-01	-4.6220771e-01	-5.6260663e-01
2.7502633e-01	-4.4794805e-01	-5.5860478e-01
2.8233177e-01	-4.3803958e-01	-5.5685907e-01
2.8820884e-01	-4.3283810e-01	-5.6090305e-01
2.9256899e-01	-4.3123309e-01	-5.7184114e-01
2.9583405e-01	-4.2993314e-01	-5.8602039e-01
2.9794577e-01	-4.2621770e-01	-5.9944407e-01
2.9825667e-01	-4.2232147e-01	-6.1083070e-01
2.9711252e-01	-4.2183873e-01	-6.2017886e-01
2.9502468e-01	-4.2296916e-01	-6.2898113e-01
2.9121199e-01	-4.2027306e-01	-6.3913928e-01
2.8521127e-01	-4.1004743e-01	-6.5117797e-01
2.7785626e-01	-3.9324318e-01	-6.6475849e-01
2.6977598e-01	-3.7532009e-01	-6.7708142e-01
2.6119042e-01	-3.6250574e-01	-6.8506363e-01
2.5304409e-01	-3.5828692e-01	-6.9148118e-01
2.4654293e-01	-3.6167132e-01	-7.0162286e-01
2.4196099e-01	-3.6743651e-01	-7.3542004e-01
2.3897663e-01	-3.7199308e-01	-7.5213895e-01
2.3731874e-01	-3.7538501e-01	-7.7223037e-01
2.3592925e-01	-3.8010156e-01	-7.9653996e-01
2.3355652e-01	-3.8802496e-01	-8.2023196e-01
2.3114432e-01	-4.0005570e-01	-8.3577933e-01
2.3076909e-01	-4.1442356e-01	-8.3732082e-01
2.3192407e-01	-4.2431021e-01	-8.2360739e-01
2.3144324e-01	-4.2416655e-01	-8.0225372e-01
2.2680559e-01	-4.1822950e-01	-7.8412755e-01
2.1816332e-01	-4.1624467e-01	-7.7325273e-01
2.0771023e-01	-4.2290622e-01	-7.6827666e-01
1.9822610e-01	-4.3578225e-01	-7.6719868e-01
1.9186041e-01	-4.4981037e-01	-7.6778066e-01
1.8928221e-01	-4.6029107e-01	-7.6733085e-01
1.8957129e-01	-4.6479387e-01	-7.6324820e-01
1.9171813e-01	-4.6529019e-01	-7.5389256e-01
1.9528827e-01	-4.6649272e-01	-7.4009450e-01
1.9939774e-01	-4.7090380e-01	-7.2505138e-01
2.0354668e-01	-4.7712125e-01	-7.1101933e-01
2.0836362e-01	-4.8256001e-01	-6.9852652e-01
2.1392872e-01	-4.8624188e-01	-6.8660158e-01
2.1990745e-01	-4.8938132e-01	-6.7256801e-01
2.2692908e-01	-4.9283882e-01	-6.5560825e-01
2.3544719e-01	-4.9575461e-01	-6.3934595e-01
2.4490071e-01	-4.9820762e-01	-6.2956768e-01
2.5471396e-01	-5.0313423e-01	-6.2822748e-01
2.6430163e-01	-5.1479962e-01	-6.2873201e-01
2.7316954e-01	-5.3487541e-01	-6.1953967e-01
2.8150304e-01	-5.6025308e-01	-5.9395975e-01
2.8942413e-01	-5.8488214e-01	-5.5607512e-01
2.9636124e-01	-6.0330311e-01	-5.1449549e-01
3.0119943e-01	-6.1314567e-01	-4.8234962e-01
3.0312391e-01	-6.1436788e-01	-4.4058214e-01
3.0271323e-01	-6.0688533e-01	-4.0087698e-01
3.0087795e-01	-5.9345855e-01	-3.6451454e-01
2.9776370e-01	-5.8159578e-01	-3.2910469e-01
2.9392278e-01	-5.7800595e-01	-2.9254603e-01
2.9007686e-01	-5.8344363e-01	-2.5549802e-01
2.8583914e-01	-5.9471096e-01	-2.2000767e-01
2.8077301e-01	-6.0842341e-01	-1.8701369e-01
2.7569539e-01	-6.2236630e-01	-1.5541487e-01
2.7150960e-01	-6.3532099e-01	-1.2406941e-01
2.6814599e-01	-6.4591845e-01	-9.2046366e-02
2.6512053e-01	-6.5375462e-01	-5.7643456e-02
2.6157993e-01	-6.5968664e-01	-2.0379359e-02
2.5590586e-01	-6.6325013e-01	1.7574331e-02
2.4703328e-01	-6.6423080e-01	5.2942882e-02
2.3552933e-01	-6.6387979e-01	8.2716767e-02
2.2207554e-01	-6.6278536e-01	1.0467964e-01
2.0616730e-01	-6.6039464e-01	1.1828432e-01
1.8796427e-01	-6.5548637e-01	1.2503316e-01
1.6979948e-01	-6.4729718e-01	1.2786787e-01
1.5411032e-01	-6.3683151e-01	1.2974670e-01
1.4121442e-01	-6.2610868e-01	1.3269378e-01
1.3014839e-01	-6.1607378e-01	1.3743840e-01
1.2043624e-01	-6.0664376e-01	1.4316828e-01
1.1192050e-01	-5.9695301e-01	1.4998052e-01
1.0397200e-01	-5.8505716e-01	1.6123568e-01
9.6391344e-02	-5.7035494e-01	1.7956615e-01
9.0031067e-02	-5.5543540e-01	2.0182204e-01
8.5800564e-02	-5.4398631e-01	2.2196842e-01
8.3835552e-02	-5.3869446e-01	2.3636116e-01
8.3269221e-02	-5.3925305e-01	2.4511942e-01
8.3184624e-02	-5.4124930e-01	2.6187018e-01
8.3839819e-02	-5.4079716e-01	2.6531953e-01
8.5961142e-02	-5.3669173e-01	2.6856234e-01
8.9511423e-02	-5.2864065e-01	2.7321702e-01
9.4137587e-02	-5.1681273e-01	2.8037572e-01
9.9811160e-02	-5.0403669e-01	2.8994987e-01
1.0586177e-01	-4.9429936e-01	3.0211744e-01
1.1060379e-01	-4.8930017e-01	3.1766121e-01
1.1265045e-01	-4.8824151e-01	3.3607530e-01
1.1242406e-01	-4.9020913e-01	3.5525160e-01
1.1195775e-01	-4.9519587e-01	3.7359515e-01
1.1277582e-01	-5.0284696e-01	3.9111784e-01
1.1450846e-01	-5.1124570e-01	4.0753482e-01
1.1576757e-01	-5.1811826e-01	4.2128716e-01
1.1651261e-01	-5.2166501e-01	4.3063972e-01
1.1840058e-01	-5.1971343e-01	4.3550438e-01
1.2232387e-01	-5.1015311e-01	4.3706170e-01
1.2732001e-01	-4.9208093e-01	4.3543036e-01
1.3202125e-01	-4.6736564e-01	4.3054056e-01
1.3531389e-01	-4.3994881e-01	4.2463541e-01
1.3622181e-01	-4.1223525e-01	4.2134477e-01
1.3490264e-01	-3.8467839e-01	4.2257968e-01
1.3234323e-01	-3.5747042e-01	4.2755884e-01
1.2932244e-01	-3.3059977e-01	4.3511369e-01
1.2686921e-01	-3.0357667e-01	4.4652269e-01
1.2542581e-01	-2.7456894e-01	4.6442266e-01
1.2349584e-01	-2.4055437e-01	4.8850953e-01
1.1922546e-01	-2.0019118e-01	5.1333633e-01
1.1284943e-01	-1.5500927e-01	5.3130967e-01
1.0620836e-01	-1.0796214e-01	5.4048700e-01
1.0067526e-01	-6.1961839e-02	5.4819011e-01
9.6464864e-02	-1.8566588e-02	5.6310141e-01
9.3519398e-02	2.2391555e-02	5.8252695e-01
9.2003463e-02	6.0626398e-02	6.1312072e-01
9.2368272e-02	9.3391996e-02	6.4764743e-01
9.5598956e-02	1.1786836e-01	6.8375328e-01
1.0251555e-01	1.3352696e-01	7.1783268e-01
1.1240174e-01	1.4026177e-01	7.4553544e-01
1.2268376e-01	1.3868455e-01	7.6365150e-01
1.2984225e-01	1.3159496e-01	7.7170093e-01
1.3169353e-01	1.2184496e-01	7.7234537e-01
1.2928806e-01	1.1064591e-01	7.6940107e-01
1.2506650e-01	9.7185640e-02	7.6597793e-01
1.2021986e-01	7.9528089e-02	7.6484619e-01
1.1522741e-01	5.7352616e-02	7.6729644e-01
1.1040137e-01	3.4003137e-02	7.7093069e-01
1.0490618e-01	1.4659878e-02	7.7121497e-01
9.8065887e-02	1.3568872e-03	7.6436673e-01
9.1208039e-02	-7.3547884e-03	7.4967251e-01
8.5947768e-02	-1.2325425e-02	7.3109242e-01
8.2440647e-02	-1.1870590e-02	7.1405569e-01
8.0655660e-02	-4.0079562e-03	7.0014518e-01
8.0731067e-02	1.0032443e-02	6.8828283e-01
8.1330056e-02	2.5874774e-02	6.7754911e-01
8.0001039e-02	4.0868051e-02	6.6686374e-01
7.5507637e-02	5.6349445e-02	6.5746377e-01
6.8440225e-02	7.5079415e-02	6.5194748e-01
5.9970194e-02	9.9521442e-02	6.4968229e-01
5.0775386e-02	1.3084717e-01	6.4955438e-01
4.1665421e-02	1.6779926e-01	6.5312040e-01
3.5204957e-02	2.0770847e-01	6.6249689e-01
3.3927059e-02	2.4834501e-01	6.7958056e-01
3.6794985e-02	2.8973883e-01	7.0506093e-01
4.1186312e-02	3.3482710e-01	7.3770409e-01
4.6586566e-02	3.8677888e-01	7.6621316e-01
5.3170931e-02	4.4476433e-01	8.0835454e-01
6.0020410e-02	5.0381950e-01	8.5258531e-01
6.6192540e-02	5.5885762e-01	8.9762212e-01
7.1185317e-02	6.0975940e-01	9.4161779e-01
7.4459571e-02	6.5730549e-01	9.8177688e-01
7.6130750e-02	6.9900887e-01	1.0167884e+00
7.7692962e-02	7.3217492e-01	1.0474517e+00
8.0538898e-02	7.5598683e-01	1.0733967e+00
8.4414110e-02	7.7126981e-01	1.0915317e+00
8.7966524e-02	7.7852732e-01	1.1002535e+00
8.9725911e-02	7.7618130e-01	1.1024896e+00
8.8328954e-02	7.6341499e-01	1.1031413e+00
8.3198327e-02	7.4118542e-01	1.1039108e+00
7.5272145e-02	7.0960335e-01	1.1002523e+00
6.6331784e-02	6.6938202e-01	1.0854496e+00
5.7557581e-02	6.2503592e-01	1.0580996e+00
4.8376969e-02	5.8270066e-01	1.0224233e+00
3.7455924e-02	5.4494831e-01	9.8244387e-01
2.4900461e-02	5.0979809e-01	9.3903694e-01
1.2537576e-02	4.7290209e-01	8.9245218e-01
2.6997988e-03	4.3012064e-01	8.4344551e-01
-3.3121624e-03	3.8109853e-01	7.9105323e-01
-5.6358291e-03	3.2848122e-01	7.3343085e-01
-4.5507566e-03	2.7440450e-01	6.7247071e-01
-4.3750805e-04	2.2077589e-01	6.1397710e-01
5.1639407e-03	1.7038138e-01	5.6330556e-01
1.0215058e-02	1.2650323e-01	5.2367303e-01
1.4012812e-02	9.2442991e-02	4.9586643e-01
1.7172273e-02	6.9633528e-02	4.7717231e-01
1.9624025e-02	5.6343665e-02	4.6385743e-01
2.0173618e-02	5.1037110e-02	4.5536353e-01
1.7743856e-02	5.5758855e-02	4.5006711e-01
1.2574828e-02	6.9746410e-02	4.5521863e-01
6.8645768e-03	9.0312124e-02	4.6606466e-01
2.6324331e-03	1.1387155e-01	4.8049049e-01
-4.8124245e-04	1.3540968e-01	4.9720414e-01
-4.1379466e-03	1.4771981e-01	5.1711866e-01
-9.5990842e-03	1.4698383e-01	5.4190713e-01
-1.7210346e-02	1.3634377e-01	5.7181679e-01
-2.6074315e-02	1.2229811e-01	6.0555019e-01
-3.4270862e-02	1.1049176e-01	6.4058913e-01
-3.9636408e-02	1.0472407e-01	6.7174946e-01
-4.1444206e-02	1.0766973e-01	6.9116039e-01
-4.1129778e-02	1.1987736e-01	6.9354254e-01
-4.0692434e-02	1.3683745e-01	6.8062075e-01
-4.1370112e-02	1.5012926e-01	6.5852001e-01
-4.2968673e-02	1.5365063e-01	6.3279475e-01
-4.4309834e-02	1.4739236e-01	6.0664031e-01
-4.5315069e-02	1.3544622e-01	5.8092449e-01
-4.7320697e-02	1.2185962e-01	5.5524573e-01
-5.0725990e-02	1.0679143e-01	5.3114423e-01
-5.4413054e-02	8.8159403e-02	5.1208661e-01
-5.8099707e-02	6.6482049e-02	4.9908372e-01
-6.2931989e-02	4.3802741e-02	4.8938632e-01
-6.8812090e-02	2.1521602e-02	4.7891384e-01
-7.4026412e-02	1.8001261e-03	4.6361232e-01
-7.8397964e-02	-1.2961415e-02	4.4097088e-01
-8.3511852e-02	-2.1973498e-02	4.1145789e-01
-8.9747327e-02	-2.5377308e-02	3.7793017e-01
-9.6353271e-02	-2.0944548e-02	3.4488079e-01
-1.0298482e-01	-4.9418487e-03	3.1710311e-01
-1.0904404e-01	2.2169724e-02	2.9770151e-01
-1.1347533e-01	5.5583936e-02	2.8749447e-01
-1.1540022e-01	9.1221997e-02	2.8156307e-01
-1.1469956e-01	1.2603147e-01	2.8410551e-01
-1.1277550e-01	1.5476711e-01	2.8822694e-01
-1.1188276e-01	1.7416552e-01	2.9107769e-01
-1.1319668e-01	1.8656281e-01	2.9187429e-01
-1.1593126e-01	1.9512056e-01	2.9161538e-01
-1.1869014e-01	1.9914536e-01	2.9049379e-01
-1.2059977e-01	1.9865559e-01	2.8715449e-01
-1.2067993e-01	1.9677325e-01	2.8036460e-01
-1.1777229e-01	1.9490649e-01	2.7100320e-01
-1.1209002e-01	1.9296910e-01	2.6268474e-01
-1.0571268e-01	1.9172332e-01	2.5907543e-01
-1.0053938e-01	1.9108086e-01	2.6085246e-01
-9.6432535e-02	1.8987678e-01	2.6797409e-01
-9.2398960e-02	1.8702263e-01	2.8122399e-01
-8.8770646e-02	1.8150396e-01	2.9961200e-01
-8.6641938e-02	1.7290650e-01	3.1939279e-01
-8.6223056e-02	1.6124580e-01	3.3646312e-01
-8.7436296e-02	1.4674246e-01	3.4915971e-01
-8.9814036e-02	1.3129882e-01	3.5818633e-01
-9.2018725e-02	1.1843273e-01	3.6402204e-01
-9.3923428e-02	1.1247903e-01	3.6579546e-01
-9.6468474e-02	1.1693226e-01	3.6274211e-01
-9.8984556e-02	1.2925392e-01	3.5698866e-01
-9.9666583e-02	1.4144565e-01	3.5329172e-01
-9.7369009e-02	1.4855495e-01	3.5329475e-01
-9.1841162e-02	1.5219290e-01	3.5289192e-01
-8.3815449e-02	1.5650247e-01	3.4823613e-01
-7.4446853e-02	1.6273904e-01	3.3944564e-01
-6.4215056e-02	1.6879847e-01	3.2691262e-01
-5.3477236e-02	1.7401881e-01	3.1038636e-01
-4.3438675e-02	1.8078681e-01	2.9216625e-01
-3.5009096e-02	1.8932620e-01	2.7441409e-01
-2.7658353e-02	1.9621959e-01	2.6658451e-01
-2.0287426e-02	1.9947750e-01	2.6738206e-01
-1.2786197e-02	2.0316708e-01	2.7591885e-01
-7.3143929e-03	2.1295844e-01	2.9010886e-01
-7.2557248e-03	2.3060814e-01	3.0571910e-01
-1.2072498e-02	2.5262854e-01	3.1763603e-01
-1.4322973e-02	2.7321855e-01	3.2399151e-01
-7.2566274e-03	2.8871950e-01	3.2589706e-01
6.9197166e-03	3.0032358e-01	3.2417482e-01
2.0971586e-02	3.1310570e-01	3.1999580e-01
2.9878305e-02	3.3078904e-01	3.1647272e-01
3.2189335e-02	3.5257077e-01	3.1772518e-01
2.8519010e-02	3.7593580e-01	3.2733706e-01
2.1058808e-02	3.9887498e-01	3.4472867e-01
1.4220078e-02	4.1906601e-01	3.6424126e-01
1.2112950e-02	4.3574985e-01	3.8110206e-01
1.4861243e-02	4.5100033e-01	3.9393774e-01
2.0303262e-02	4.6517618e-01	4.0311380e-01
2.7080944e-02	4.7540969e-01	4.0951259e-01
3.4468775e-02	4.7902765e-01	4.1216396e-01
4.2274339e-02	4.7583402e-01	4.0876192e-01
5.0433470e-02	4.6993867e-01	3.9805471e-01
5.7922062e-02	4.6603732e-01	3.8095162e-01
6.4231630e-02	4.6203134e-01	3.5971144e-01
6.9624007e-02	4.5068732e-01	3.3544908e-01
7.3591858e-02	4.2883521e-01	3.0897474e-01
7.5961966e-02	4.0135399e-01	2.8186268e-01
7.7494311e-02	3.7520645e-01	2.5406754e-01
7.9065549e-02	3.5241762e-01	2.2459097e-01
8.2126875e-02	3.3188663e-01	1.9434979e-01
8.7898995e-02	3.1298814e-01	1.6585394e-01
9.5974267e-02	2.9404635e-01	1.4380894e-01
1.0484119e-01	2.7245097e-01	1.1971038e-01
1.1253664e-01	2.4716832e-01	9.5762934e-02
1.1816311e-01	2.2020153e-01	7.4406118e-02
1.2318289e-01	1.9586602e-01	5.9100473e-02
1.2931793e-01	1.7800387e-01	5.0589263e-02
1.3594808e-01	1.6575954e-01	4.7186197e-02
1.4088563e-01	1.5509372e-01	4.6500989e-02
1.4226372e-01	1.4378798e-01	4.6246118e-02
1.3968314e-01	1.3154774e-01	4.4449644e-02
1.3485833e-01	1.2034612e-01	4.1733759e-02
1.3045305e-01	1.1399223e-01	4.0433390e-02
1.2826855e-01	1.1381042e-01	3.9499977e-02
1.2843142e-01	1.1921036e-01	3.5435619e-02
1.2951691e-01	1.3029512e-01	2.5815347e-02
1.2963424e-01	1.4459945e-01	8.7822029e-03
1.2741101e-01	1.5681803e-01	-1.4835853e-02
1.2277484e-01	1.6513431e-01	-3.9709631e-02
1.1674589e-01	1.7276466e-01	-6.0544844e-02
1.1039472e-01	1.8270625e-01	-7.5325475e-02
1.0439868e-01	1.9474839e-01	-8.4216235e-02
9.8982422e-02	2.0830671e-01	-8.7837190e-02
9.4274042e-02	2.2495670e-01	-8.5600100e-02
9.0692908e-02	2.4484976e-01	-7.6792791e-02
8.8796411e-02	2.6514830e-01	-6.3501883e-02
8.9655099e-02	2.8468350e-01	-4.9764614e-02
9.4483852e-02	3.0445659e-01	-3.8637846e-02
1.0255043e-01	3.2413546e-01	-3.1737875e-02
1.1126711e-01	3.4238204e-01	-2.9872491e-02
1.1866216e-01	3.5885906e-01	-3.3678696e-02
1.2384227e-01	3.7368383e-01	-4.4131859e-02
1.2663815e-01	3.8656225e-01	-6.1713155e-02
1.2749224e-01	3.9878407e-01	-8.6134686e-02
1.2621262e-01	4.0970785e-01	-1.1313081e-01
1.2198294e-01	4.1887235e-01	-1.4074690e-01
1.1497953e-01	4.2615958e-01	-1.6745022e-01
1.0630059e-01	4.3442267e-01	-1.9388763e-01
9.6662530e-02	4.4739659e-01	-2.2077856e-01
8.6409646e-02	4.6586969e-01	-2.4796024e-01
7.5950561e-02	4.8644105e-01	-2.7639208e-01
6.5161622e-02	5.0426221e-01	-3.0676330e-01
5.3422343e-02	5.1596301e-01	-3.3707169e-01
4.0572718e-02	5.2128650e-01	-3.6544068e-01
2.7323494e-02	5.2253668e-01	-3.9147218e-01
1.5141455e-02	5.2095202e-01	-4.1384226e-01
6.0891734e-03	5.1693340e-01	-4.3026970e-01
1.8482500e-03	5.1269828e-01	-4.3980641e-01
2.3809398e-03	5.0937416e-01	-4.4309325e-01
5.7241184e-03	5.0498865e-01	-4.3989798e-01
8.6089474e-03	4.9860387e-01	-4.2887759e-01
8.3151146e-03	4.9194038e-01	-4.1082941e-01
4.3073045e-03	4.8621600e-01	-3.9055501e-01
-2.9797646e-03	4.8178976e-01	-3.7461669e-01
-1.2551279e-02	4.8108558e-01	-3.6607472e-01
-2.1697101e-02	4.8622838e-01	-3.6282087e-01
-2.6720813e-02	4.9491386e-01	-3.6295320e-01
-2.4961016e-02	5.0348650e-01	-3.6827228e-01
-1.6145294e-02	5.1039580e-01	-3.8026235e-01
-1.6984207e-03	5.1521188e-01	-3.9475498e-01
1.7759610e-02	5.1827976e-01	-4.0539979e-01
4.3365155e-02	5.2005115e-01	-4.1025434e-01
7.5767500e-02	5.1897012e-01	-4.1115098e-01
1.1313538e-01	5.1377720e-01	-4.1058669e-01
1.5213243e-01	5.0690452e-01	-4.0959218e-01
1.9001454e-01	5.0099734e-01	-4.2201556e-01
2.2516616e-01	4.9396683e-01	-4.1705493e-01
2.5633935e-01	4.8336067e-01	-4.1200634e-01
2.8279250e-01	4.6717780e-01	-4.0919824e-01
3.0492654e-01	4.4566978e-01	-4.0713129e-01
3.2379091e-01	4.2132782e-01	-4.0176503e-01
3.4021913e-01	3.9646580e-01	-3.9034764e-01
3.5445061e-01	3.7322229e-01	-3.7341150e-01
3.6564407e-01	3.5420975e-01	-3.5504818e-01
3.7187577e-01	3.4047336e-01	-3.4156936e-01
3.7202010e-01	3.3101173e-01	-3.3709129e-01
3.6804856e-01	3.2592316e-01	-3.3967389e-01
3.6350757e-01	3.2762879e-01	-3.4273526e-01
3.5967683e-01	3.3769657e-01	-3.3978110e-01
3.5592486e-01	3.5418612e-01	-3.2863978e-01
3.5268310e-01	3.7212344e-01	-3.1128385e-01
3.5127375e-01	3.8508503e-01	-2.9105703e-01
3.5263592e-01	3.8851478e-01	-2.7028583e-01
3.5751916e-01	3.8294263e-01	-2.4899663e-01
3.6612548e-01	3.7196197e-01	-2.2636534e-01
3.7765470e-01	3.5767322e-01	-2.0333447e-01
3.9106270e-01	3.3980548e-01	-1.8036316e-01
4.0575828e-01	3.1979493e-01	-1.5609011e-01
4.2164149e-01	3.0246417e-01	-1.3185737e-01
4.3882911e-01	2.9126814e-01	-1.1253847e-01
4.5728995e-01	2.8581076e-01	-1.0233264e-01
4.7671680e-01	2.8413566e-01	-1.0283824e-01
4.9679876e-01	2.8431115e-01	-1.1203525e-01
5.1714486e-01	2.8454771e-01	-1.2382645e-01
5.3703810e-01	2.8412961e-01	-1.3181095e-01
5.5576036e-01	2.8415247e-01	-1.3234370e-01
5.7324509e-01	2.8618691e-01	-1.2387974e-01
5.9021395e-01	2.8965057e-01	-1.0556513e-01
6.0761762e-01	2.9184151e-01	-8.7498848e-02
6.2616379e-01	2.9035876e-01	-7.2146253e-02
6.4577624e-01	2.8702811e-01	-5.8123940e-02
6.6502906e-01	2.8550207e-01	-4.0027781e-02
6.8127167e-01	2.8728813e-01	-1.5713281e-02
6.9194902e-01	2.9085100e-01	1.2077483e-02
6.9616344e-01	2.9340635e-01	4.1034184e-02
6.9405779e-01	2.9282288e-01	7.1635095e-02
6.8509822e-01	2.8868592e-01	1.0392152e-01
6.6865647e-01	2.8369691e-01	1.3515044e-01
6.4501709e-01	2.8266791e-01	1.6172928e-01
6.1455793e-01	2.8734972e-01	1.8443770e-01
5.7759203e-01	2.9406892e-01	2.0769813e-01
5.3499899e-01	2.9775792e-01	2.3245655e-01
4.8788409e-01	2.9552870e-01	2.5660643e-01
4.3726271e-01	2.8744534e-01	2.7922186e-01
3.8464105e-01	2.7617429e-01	3.0002506e-01
3.3190254e-01	2.6491253e-01	3.1948948e-01
2.8070351e-01	2.5540768e-01	3.3816354e-01
2.3302104e-01	2.4770526e-01	3.5459943e-01
1.9109009e-01	2.4269155e-01	3.6769312e-01
1.5557735e-01	2.4381763e-01	3.7890191e-01
1.2539234e-01	2.5333379e-01	3.9007164e-01
9.9163186e-02	2.6807312e-01	4.0065660e-01
7.5704647e-02	2.8042311e-01	4.0718831e-01
5.4350365e-02	2.8337836e-01	4.0479519e-01
3.5660517e-02	2.7474977e-01	3.9116500e-01
2.0940324e-02	2.5804048e-01	3.6947661e-01
1.1002113e-02	2.3855648e-01	3.4461659e-01
4.9163860e-03	2.1970193e-01	3.1919256e-01
4.1371260e-04	2.0411821e-01	2.9545530e-01
-4.3578493e-03	1.9357413e-01	2.6282859e-01
-1.0303265e-02	1.8862526e-01	2.5250199e-01
-1.7710707e-02	1.8793174e-01	2.5302972e-01
-2.6559332e-02	1.8844677e-01	2.6438553e-01
-3.7056079e-02	1.8730376e-01	2.8260941e-01
-4.9677841e-02	1.8469850e-01	3.0241585e-01
-6.4638533e-02	1.8578110e-01	3.2127748e-01
-8.1270895e-02	1.9733798e-01	3.3848203e-01
-9.7865595e-02	2.2031294e-01	3.5295811e-01
-1.1306826e-01	2.4733522e-01	3.6492281e-01
-1.2736580e-01	2.6989142e-01	3.7618585e-01
-1.4170346e-01	2.8678742e-01	3.8701203e-01
-1.5600493e-01	3.0193149e-01	3.9614227e-01
-1.7013886e-01	3.1585053e-01	4.0351841e-01
-1.8425374e-01	3.2452334e-01	4.1101338e-01
-1.9859912e-01	3.2458555e-01	4.1962717e-01
-2.1410366e-01	3.1588849e-01	4.2652220e-01
-2.3224334e-01	2.9966037e-01	4.2889850e-01
-2.5406746e-01	2.7685129e-01	4.2812468e-01
-2.7919086e-01	2.4965061e-01	4.2674673e-01
-3.0570883e-01	2.2238844e-01	4.2653205e-01
-3.3115208e-01	1.9820870e-01	4.3055883e-01
-3.5357543e-01	1.7806016e-01	4.4306569e-01
-3.7242799e-01	1.6268500e-01	4.6595141e-01
-3.8818074e-01	1.5085698e-01	4.9686445e-01
-4.0117798e-01	1.4066202e-01	5.3164018e-01
-4.1180823e-01	1.3353472e-01	5.6615677e-01
-4.2065127e-01	1.3198917e-01	5.9735672e-01
-4.2774593e-01	1.3652370e-01	6.2629828e-01
-4.3287532e-01	1.4622042e-01	6.5780197e-01
-4.3634216e-01	1.5921853e-01	6.9547409e-01
-4.3891338e-01	1.7208150e-01	7.3894047e-01
-4.4124747e-01	1.8172246e-01	7.9622285e-01
-4.4349285e-01	1.8954886e-01	8.4607363e-01
-4.4535801e-01	1.9661419e-01	8.9637558e-01
-4.4663197e-01	2.0171371e-01	9.4255253e-01
-4.4763244e-01	2.0412290e-01	9.7919291e-01
-4.4893052e-01	2.0377164e-01	1.0040399e+00
-4.5114498e-01	2.0033285e-01	1.0185378e+00
-4.5517519e-01	1.9446629e-01	1.0258237e+00
-4.6114793e-01	1.8693473e-01	1.0284272e+00
-4.6734796e-01	1.7759694e-01	1.0261401e+00
-4.7210122e-01	1.6503040e-01	1.0188114e+00
-4.7511922e-01	1.4619131e-01	1.0094087e+00
-4.7638243e-01	1.2071019e-01	9.9889241e-01
-4.7608212e-01	9.4074035e-02	9.8430642e-01
-4.7501969e-01	7.2576007e-02	9.6480494e-01
-4.7405844e-01	5.7647942e-02	9.4163185e-01
-4.7403604e-01	4.7481977e-02	9.1362549e-01
-4.7606923e-01	4.0876426e-02	8.7992702e-01
-4.8119527e-01	3.8212262e-02	8.4255500e-01
-4.8963445e-01	3.9226515e-02	8.0285101e-01
-4.9967219e-01	4.1377335e-02	7.6047843e-01
-5.0884345e-01	4.2299104e-02	7.1594398e-01
-5.1701242e-01	4.0854197e-02	6.7252102e-01
-5.2623505e-01	3.6859031e-02	6.3618270e-01
-5.3845327e-01	3.1933947e-02	6.1048116e-01
-5.5423482e-01	2.9184658e-02	5.9337506e-01
-5.7250579e-01	3.0309667e-02	5.8307091e-01
-5.9125644e-01	3.2232353e-02	5.8115646e-01
-6.0865026e-01	2.8441452e-02	5.8659638e-01
-6.2258225e-01	1.4001363e-02	5.9477413e-01
-6.3105827e-01	-1.1537420e-02	6.0301137e-01
-6.3512040e-01	-4.4652208e-02	6.0974599e-01
-6.3822103e-01	-7.8607686e-02	6.1674873e-01
-6.4254490e-01	-1.0455295e-01	6.1386149e-01
-6.4868101e-01	-1.1707371e-01	6.0800540e-01
-6.5649240e-01	-1.1844960e-01	6.0138018e-01
-6.6485207e-01	-1.1403407e-01	5.9457662e-01
-6.7258001e-01	-1.0674441e-01	5.8961006e-01
-6.7930986e-01	-9.8361908e-02	5.9009657e-01
-6.8454453e-01	-9.0689149e-02	5.9746901e-01
-6.8751354e-01	-8.3325465e-02	6.0895484e-01
-6.8807906e-01	-7.4834111e-02	6.1972336e-01
-6.8690693e-01	-6.6747943e-02	6.2557732e-01
-6.8537130e-01	-6.3151641e-02	6.2302412e-01
-6.8465563e-01	-6.6690089e-02	6.1003845e-01
-6.8471126e-01	-7.6229694e-02	5.8856731e-01
-6.8525798e-01	-8.9100857e-02	5.6355376e-01
-6.8695164e-01	-1.0391557e-01	5.3759300e-01
-6.9046246e-01	-1.1903524e-01	5.0959669e-01
-6.9536686e-01	-1.3163336e-01	4.7715749e-01
-7.0040264e-01	-1.3979344e-01	4.3703768e-01
-7.0447018e-01	-1.4317538e-01	3.8701235e-01
-7.0743148e-01	-1.4159404e-01	3.2848983e-01
-7.0953804e-01	-1.3482982e-01	2.6704234e-01
-7.1040903e-01	-1.2345022e-01	2.0903825e-01
-7.0909397e-01	-1.1006678e-01	1.5577427e-01
-7.0503922e-01	-9.8770989e-02	1.0514958e-01
-6.9891058e-01	-9.2447056e-02	5.6825600e-02
-6.9263072e-01	-9.0643298e-02	1.2854990e-02
-6.8783626e-01	-9.0056462e-02	-2.2210292e-02
-6.8442686e-01	-8.9658701e-02	-4.5868979e-02
-6.8159348e-01	-9.2944201e-02	-6.1920500e-02
-6.7900191e-01	-1.0154140e-01	-7.5615797e-02
-6.7620184e-01	-1.1202015e-01	-8.9178074e-02
-6.7239785e-01	-1.2090550e-01	-9.6672293e-02
-6.6800456e-01	-1.2831571e-01	-1.0947202e-01
-6.6546132e-01	-1.3749706e-01	-1.2112376e-01
-6.6695502e-01	-1.5217584e-01	-1.3138037e-01
-6.7193450e-01	-1.7325789e-01	-1.4033589e-01
-6.7803828e-01	-1.9596174e-01	-1.4917048e-01
-6.8356407e-01	-2.1295001e-01	-1.5808874e-01
-6.8839726e-01	-2.2149357e-01	-1.6397616e-01
-6.9272130e-01	-2.2466145e-01	-1.6380913e-01
-6.9563329e-01	-2.2566863e-01	-1.5852381e-01
-6.9625091e-01	-2.2261214e-01	-1.5136128e-01
-6.9530606e-01	-2.1121414e-01	-1.4561948e-01
-6.9433045e-01	-1.9272156e-01	-1.4352140e-01
-6.9403013e-01	-1.7470565e-01	-1.4495438e-01
-6.9450145e-01	-1.6422986e-01	-1.4830809e-01
-6.9584638e-01	-1.6401378e-01	-1.5210414e-01
-6.9764573e-01	-1.7375357e-01	-1.5517666e-01
-6.9868436e-01	-1.9077493e-01	-1.5695603e-01
-6.9796598e-01	-2.0896773e-01	-1.5768449e-01
-6.9572896e-01	-2.2131274e-01	-1.5795319e-01
-6.9348579e-01	-2.2453117e-01	-1.5855345e-01
-6.9316390e-01	-2.1931221e-01	-1.6064094e-01
-6.9586813e-01	-2.0861297e-01	-1.6574728e-01
-7.0045802e-01	-1.9627055e-01	-1.7567175e-01
-7.0389868e-01	-1.8518333e-01	-1.9073343e-01
-7.0417799e-01	-1.7766363e-01	-2.0830285e-01
-7.0201359e-01	-1.7629077e-01	-2.2591552e-01
-6.9932208e-01	-1.8260268e-01	-2.4468312e-01
-6.9759551e-01	-1.9532051e-01	-2.6911966e-01
-6.9731694e-01	-2.1030099e-01	-3.0257825e-01
-6.9811196e-01	-2.2334442e-01	-3.4193928e-01
-6.9969485e-01	-2.3383373e-01	-3.7947039e-01
-7.0200973e-01	-2.4341923e-01	-4.0983523e-01
-7.0498925e-01	-2.5295537e-01	-4.2955505e-01
-7.0873876e-01	-2.6184638e-01	-4.3890567e-01
-7.1268101e-01	-2.7075629e-01	-4.3922352e-01
-7.1557617e-01	-2.8147225e-01	-4.3513937e-01
-7.1694663e-01	-2.9333499e-01	-4.3229835e-01
-7.1696452e-01	-3.0201442e-01	-4.3147661e-01
-7.1573823e-01	-3.0505128e-01	-4.2882269e-01
-7.1386380e-01	-3.0514169e-01	-4.2235530e-01
-7.1199455e-01	-3.0580672e-01	-4.1445906e-01
-7.0976073e-01	-3.0733261e-01	-4.1088510e-01
-7.0663368e-01	-3.0896301e-01	-4.1620987e-01
-7.0309932e-01	-3.1140781e-01	-4.2750126e-01
-6.9982285e-01	-3.1398794e-01	-4.3726585e-01
-6.9633197e-01	-3.1327126e-01	-4.4105782e-01
-6.9178992e-01	-3.0664219e-01	-4.3978319e-01
-6.8620758e-01	-2.9404984e-01	-4.3810564e-01
-6.8048018e-01	-2.7728041e-01	-4.4022703e-01
-6.7634815e-01	-2.5989606e-01	-4.4716787e-01
-6.7543063e-01	-2.4573637e-01	-4.5892550e-01
-6.7775872e-01	-2.3644870e-01	-4.7458915e-01
-6.8234329e-01	-2.3048545e-01	-4.9026920e-01
-6.8828476e-01	-2.2387185e-01	-5.0171488e-01
-6.9462477e-01	-2.1395796e-01	-5.0896358e-01
-7.0049741e-01	-2.0316990e-01	-5.1550607e-01
-7.0563321e-01	-1.9667258e-01	-5.2382107e-01
-7.1013038e-01	-1.9728883e-01	-5.3571543e-01
-7.1396744e-01	-2.0377513e-01	-5.5309351e-01
-7.1657690e-01	-2.1286367e-01	-5.7524907e-01
-7.1738709e-01	-2.2321798e-01	-5.9926895e-01
-7.1698815e-01	-2.3436548e-01	-6.2201483e-01
-7.1631195e-01	-2.4379315e-01	-6.4039318e-01
-7.1553531e-01	-2.4949036e-01	-6.5317831e-01
-7.1479478e-01	-2.5243051e-01	-6.6166247e-01
-7.1435079e-01	-2.5469707e-01	-6.7231468e-01
-7.1374811e-01	-2.5641366e-01	-6.9054328e-01
-7.1160685e-01	-2.5616985e-01	-7.1452711e-01
-7.0631449e-01	-2.5347790e-01	-7.3715446e-01
-6.9705281e-01	-2.4967597e-01	-7.5252298e-01
-6.8431609e-01	-2.4534748e-01	-7.5984089e-01
-6.6894793e-01	-2.3990647e-01	-7.6235190e-01
-6.5148477e-01	-2.3352239e-01	-7.6297673e-01
-6.3274290e-01	-2.2447154e-01	-7.6237333e-01
-6.1359438e-01	-2.1071409e-01	-7.5926768e-01
-5.9473894e-01	-1.9576744e-01	-7.5197120e-01
-5.7720449e-01	-1.8414621e-01	-7.4066889e-01
-5.6220975e-01	-1.7591410e-01	-7.2722320e-01
-5.5044478e-01	-1.7018907e-01	-7.1460737e-01
-5.4140038e-01	-1.6729631e-01	-7.0603093e-01
-5.3359982e-01	-1.6667687e-01	-7.0117008e-01
-5.2530522e-01	-1.6650868e-01	-6.9721700e-01
-5.1577834e-01	-1.6645612e-01	-6.9408352e-01
-5.0634624e-01	-1.6887668e-01	-6.9337758e-01
-4.9892969e-01	-1.7481848e-01	-6.9530926e-01
-4.9368771e-01	-1.8171962e-01	-6.9896066e-01
-4.8939067e-01	-1.8562804e-01	-7.0326903e-01
-4.8565109e-01	-1.8353774e-01	-7.0785255e-01
-4.8267838e-01	-1.7611655e-01	-7.1208190e-01
-4.7986264e-01	-1.6659488e-01	-7.1435269e-01
-4.7677235e-01	-1.5796139e-01	-7.1520906e-01
-4.7418751e-01	-1.5386249e-01	-7.1746045e-01
-4.7341407e-01	-1.5613167e-01	-7.2117663e-01
-4.7489374e-01	-1.6152225e-01	-7.2403965e-01
-4.7690659e-01	-1.6651482e-01	-7.2621485e-01
-4.7700891e-01	-1.7125969e-01	-7.2194899e-01
-4.7445984e-01	-1.7598279e-01	-7.2443041e-01
-4.7027389e-01	-1.7804129e-01	-7.2450708e-01
-4.6593418e-01	-1.7465876e-01	-7.2136345e-01
-4.6229306e-01	-1.6469327e-01	-7.1507951e-01
-4.5897606e-01	-1.5023993e-01	-7.0531033e-01
-4.5476771e-01	-1.3687668e-01	-6.9131227e-01
-4.4897131e-01	-1.3046792e-01	-6.7363759e-01
-4.4195247e-01	-1.3308169e-01	-6.5440976e-01
-4.3460788e-01	-1.4147291e-01	-6.3554201e-01
-4.2861619e-01	-1.5072982e-01	-6.1790537e-01
-4.2531846e-01	-1.5992277e-01	-6.0238767e-01
-4.2388622e-01	-1.7097170e-01	-5.9126233e-01
-4.2296936e-01	-1.8219323e-01	-5.8770886e-01
-4.2227741e-01	-1.8686202e-01	-5.9332028e-01
-4.2149175e-01	-1.7987563e-01	-6.0651545e-01
-4.1972826e-01	-1.6209828e-01	-6.2420315e-01
-4.1626167e-01	-1.3661867e-01	-6.4508640e-01
-4.1138968e-01	-1.0659679e-01	-6.6920051e-01
-4.0548865e-01	-7.6437709e-02	-6.9419275e-01
-3.9731803e-01	-5.1095434e-02	-7.1567797e-01
-3.8500052e-01	-3.4085083e-02	-7.3034994e-01
-3.6838621e-01	-2.5376561e-02	-7.3795711e-01
-3.4897003e-01	-2.1482253e-02	-7.4040934e-01
-3.2815713e-01	-1.8940228e-02	-7.4048866e-01
-3.0670119e-01	-1.6684446e-02	-7.4270267e-01
-2.8497931e-01	-1.3769114e-02	-7.4995078e-01
-2.6331864e-01	-9.2485116e-03	-7.6062850e-01
-2.4204624e-01	-4.8913409e-03	-7.7355184e-01
-2.2129669e-01	-3.1550337e-03	-7.8929716e-01
-2.0133395e-01	-5.1451554e-03	-8.0729632e-01
-1.8257641e-01	-1.2530488e-02	-8.2681105e-01
-1.6469717e-01	-2.6156739e-02	-8.4876017e-01
-1.4671790e-01	-4.3134344e-02	-8.6768378e-01
-1.2872559e-01	-5.9187451e-02	-8.8137379e-01
-1.1243489e-01	-7.2499024e-02	-8.8805473e-01
-9.8999325e-02	-8.3502736e-02	-8.8874915e-01
-8.7636014e-02	-9.2125856e-02	-8.8458726e-01
-7.6813269e-02	-9.5978377e-02	-8.7688553e-01
-6.5198546e-02	-9.2583762e-02	-8.6875521e-01
-5.1796539e-02	-8.3142258e-02	-8.6234743e-01
-3.6649094e-02	-7.3128739e-02	-8.5842610e-01
-2.0955585e-02	-6.9083833e-02	-8.5822647e-01
-5.2322911e-03	-7.4994266e-02	-8.6017871e-01
1.1334593e-02	-8.9355757e-02	-8.5923155e-01
2.8927635e-02	-1.0509299e-01	-8.5265384e-01
4.6405721e-02	-1.1576146e-01	-8.4137693e-01
6.2766077e-02	-1.2111938e-01	-8.2648783e-01
7.8344219e-02	-1.2398169e-01	-8.0925013e-01
9.4528653e-02	-1.2572108e-01	-7.9265254e-01
1.1173022e-01	-1.2650288e-01	-7.7963069e-01
1.2890561e-01	-1.2605107e-01	-7.7192112e-01
1.4510629e-01	-1.2388784e-01	-7.7015230e-01
1.5947390e-01	-1.1973404e-01	-7.7225305e-01
1.7080915e-01	-1.1286373e-01	-7.7570580e-01
1.7818492e-01	-1.0221134e-01	-7.8061861e-01
1.8128637e-01	-8.7903648e-02	-7.8719510e-01
1.8031248e-01	-7.2055688e-02	-7.9523972e-01
1.7678804e-01	-5.8241254e-02	-8.0487590e-01
1.7400160e-01	-5.0207862e-02	-8.1360582e-01
1.7458729e-01	-5.0074093e-02	-8.1763693e-01
1.7807833e-01	-5.6547796e-02	-8.1655286e-01
1.8177073e-01	-6.5388511e-02	-8.1295440e-01
1.8353758e-01	-7.1930349e-02	-8.0835634e-01
1.8350558e-01	-7.2407136e-02	-8.0511811e-01
1.8318139e-01	-6.8376563e-02	-7.9617184e-01
1.8391864e-01	-6.4754669e-02	-7.8753408e-01
1.8557012e-01	-6.7650950e-02	-7.8142031e-01
1.8681676e-01	-7.8819285e-02	-7.7787727e-01
1.8725025e-01	-9.8103984e-02	-7.7407704e-01
1.8774199e-01	-1.2366819e-01	-7.6567584e-01
1.8883363e-01	-1.4924702e-01	-7.5012752e-01
1.9001897e-01	-1.7064599e-01	-7.2812025e-01
1.9071298e-01	-1.8797179e-01	-7.0228595e-01
1.9124977e-01	-2.0157044e-01	-6.7481509e-01
1.9288386e-01	-2.1383914e-01	-6.4733940e-01
1.9712052e-01	-2.2790022e-01	-6.2129657e-01
2.0429017e-01	-2.4345726e-01	-5.9658475e-01
2.1260512e-01	-2.5894111e-01	-5.7192641e-01
2.1993289e-01	-2.7284647e-01	-5.4606390e-01
2.2613628e-01	-2.8284463e-01	-5.1778740e-01
2.3242829e-01	-2.8778309e-01	-4.8608565e-01
2.3957094e-01	-2.8844046e-01	-4.5165651e-01
2.4780515e-01	-2.8584925e-01	-4.1722032e-01
2.5697789e-01	-2.8041897e-01	-3.8505091e-01
2.6676200e-01	-2.7207379e-01	-3.5558733e-01
2.7735270e-01	-2.6081322e-01	-3.2811624e-01
2.8917050e-01	-2.4738220e-01	-3.0271881e-01
3.0202407e-01	-2.3378270e-01	-2.8233751e-01
3.1526533e-01	-2.2183090e-01	-2.7124953e-01
3.2843940e-01	-2.0990868e-01	-2.7069796e-01
3.4117784e-01	-1.9465154e-01	-2.7710265e-01
3.5344078e-01	-1.7609478e-01	-2.8483901e-01
3.6641414e-01	-1.5666377e-01	-2.9124065e-01
3.8115567e-01	-1.3773566e-01	-2.9764939e-01
3.9719109e-01	-1.2011378e-01	-3.0468232e-01
4.1337807e-01	-1.0474764e-01	-3.1190700e-01
4.2874517e-01	-9.1396676e-02	-3.0825745e-01
4.4307684e-01	-7.9648166e-02	-2.9617097e-01
4.5697634e-01	-6.9247637e-02	-2.7966601e-01
4.7024206e-01	-6.0376749e-02	-2.6209637e-01
4.8183856e-01	-5.2898865e-02	-2.4483724e-01
4.9193177e-01	-4.4987839e-02	-2.2764789e-01
5.0153652e-01	-3.5384682e-02	-2.1071628e-01
5.1004118e-01	-2.5787756e-02	-1.9823632e-01
5.1524393e-01	-1.8256433e-02	-1.9446798e-01
5.1593835e-01	-1.2607037e-02	-1.9862897e-01
5.1365300e-01	-6.5185402e-03	-2.0690980e-01
5.1140794e-01	2.3856760e-03	-2.1547272e-01
5.1064681e-01	1.3283043e-02	-2.2170350e-01
5.1094032e-01	2.3519832e-02	-2.2430707e-01
5.1176233e-01	3.3934614e-02	-2.2302365e-01
5.1245970e-01	4.9384798e-02	-2.1893689e-01
5.1249531e-01	7.3668072e-02	-2.1199980e-01
5.1270848e-01	1.0478618e-01	-2.0021642e-01
5.1452120e-01	1.3639326e-01	-1.8409356e-01
5.1843080e-01	1.6299175e-01	-1.6566620e-01
5.2402240e-01	1.8259037e-01	-1.4288575e-01
5.3022366e-01	1.9676488e-01	-1.1200276e-01
5.3548040e-01	2.0733816e-01	-7.4463302e-02
5.3930228e-01	2.1419335e-01	-3.4987283e-02
5.4331288e-01	2.1774799e-01	4.9567377e-03
5.4928348e-01	2.1992886e-01	4.5747974e-02
5.5758941e-01	2.2246912e-01	8.3842626e-02
5.6846245e-01	2.2664207e-01	1.1210501e-01
5.8179988e-01	2.3352614e-01	1.2663432e-01
5.9586644e-01	2.4279399e-01	1.3070806e-01
6.0886934e-01	2.5241121e-01	1.3084179e-01
6.2052025e-01	2.5884892e-01	1.2568681e-01
6.3032906e-01	2.6059430e-01	1.3080378e-01
6.3634800e-01	2.5978298e-01	1.3903553e-01
6.3752571e-01	2.5846351e-01	1.4908177e-01
6.3527088e-01	2.5388749e-01	1.6099592e-01
6.3182916e-01	2.4369329e-01	1.7474279e-01
6.2880738e-01	2.2947845e-01	1.9095373e-01
6.2687306e-01	2.1329073e-01	2.1129126e-01
6.2587816e-01	1.9526424e-01	2.3398653e-01
6.2534851e-01	1.7398447e-01	2.5363062e-01
6.2429888e-01	1.4860471e-01	2.6695602e-01
6.2148117e-01	1.2197726e-01	2.7540280e-01
6.1684459e-01	9.9008242e-02	2.8301298e-01
6.1137935e-01	8.0597382e-02	2.9111702e-01
6.0611522e-01	6.3236968e-02	2.9505911e-01
6.0186084e-01	4.4161889e-02	2.9003078e-01
5.9894106e-01	2.2959936e-02	2.7779944e-01
5.9757544e-01	3.6887176e-04	2.6451654e-01
5.9786197e-01	-2.0591731e-02	2.5344818e-01
5.9899439e-01	-3.3346556e-02	2.4197489e-01
5.9960996e-01	-3.1718972e-02	2.2653938e-01
5.9929503e-01	-1.7325336e-02	2.0663307e-01
5.9889913e-01	9.6910068e-04	1.8451983e-01
5.9875340e-01	1.7214783e-02	1.6335288e-01
5.9839204e-01	3.2751944e-02	1.4236560e-01
5.9787765e-01	5.0134092e-02	1.1803051e-01
5.9818822e-01	6.9552781e-02	9.0008326e-02
6.0042548e-01	9.0682096e-02	6.0569682e-02
6.0450115e-01	1.1432339e-01	3.1014809e-02
6.0884924e-01	1.4196442e-01	1.8715990e-03
6.1196537e-01	1.7462665e-01	-2.5920985e-02
6.1392078e-01	2.1261515e-01	-5.1390648e-02
6.1550532e-01	2.5540130e-01	-6.4001767e-02
6.1668639e-01	3.0067485e-01	-8.3337580e-02
6.1722761e-01	3.4464314e-01	-9.9952687e-02
6.1763041e-01	3.8656354e-01	-1.1492465e-01
6.1853956e-01	4.2914778e-01	-1.2874617e-01
6.2000947e-01	4.7385977e-01	-1.4040996e-01
6.2135054e-01	5.1774379e-01	-1.4820746e-01
6.2199401e-01	5.5716300e-01	-1.5326017e-01
6.2243340e-01	5.9167347e-01	-1.6121243e-01
6.2351142e-01	6.2154374e-01	-1.7556361e-01
6.2541399e-01	6.4460348e-01	-1.9399569e-01
6.2809327e-01	6.5681984e-01	-2.1302459e-01
6.3134365e-01	6.5604551e-01	-2.2953983e-01
6.3412263e-01	6.4532312e-01	-2.4280316e-01
6.3545870e-01	6.3047372e-01	-2.5696641e-01
6.3584575e-01	6.1604036e-01	-2.7650673e-01
6.3659777e-01	6.0520223e-01	-3.0076928e-01
6.3819428e-01	5.9919803e-01	-3.2469200e-01
6.3920443e-01	5.9609523e-01	-3.4426181e-01
6.3757781e-01	5.9239517e-01	-3.5909390e-01
6.3314546e-01	5.8629917e-01	-3.7015896e-01
6.2742856e-01	5.7879145e-01	-3.7793244e-01
6.2158079e-01	5.7124852e-01	-3.8307180e-01
6.1557670e-01	5.6384631e-01	-3.8845019e-01
6.0848943e-01	5.5716376e-01	-3.9753010e-01
5.9952757e-01	5.5396376e-01	-4.1073554e-01
5.8936700e-01	5.5842659e-01	-4.2603987e-01
5.7996296e-01	5.7241931e-01	-4.4121699e-01
5.7291392e-01	5.9305880e-01	-4.5300073e-01
5.6834708e-01	6.1606583e-01	-4.5672485e-01
5.6537963e-01	6.4063742e-01	-4.5055015e-01
5.6385450e-01	6.6900803e-01	-4.3839143e-01
5.6455163e-01	7.0207650e-01	-4.2451117e-01
5.6801838e-01	7.4102456e-01	-4.1854771e-01
5.7393828e-01	7.8706387e-01	-4.2032633e-01
5.8080556e-01	8.3920274e-01	-4.3065619e-01
5.8670609e-01	8.9270011e-01	-4.4804796e-01
5.9028928e-01	9.4210335e-01	-4.7001535e-01
5.9100495e-01	9.8464412e-01	-4.9585827e-01
5.8913864e-01	1.0197936e+00	-5.2377285e-01
5.8499774e-01	1.0441893e+00	-5.5014404e-01
5.7918058e-01	1.0522677e+00	-5.7394352e-01
5.7301665e-01	1.0421997e+00	-5.9543388e-01
5.6697597e-01	1.0157655e+00	-6.1244022e-01
5.6109809e-01	9.7538044e-01	-6.2322828e-01
5.5627951e-01	9.2342024e-01	-6.2975239e-01
5.5333642e-01	8.6208267e-01	-6.3460461e-01
5.5269025e-01	7.9419986e-01	-6.3686406e-01
5.5491234e-01	7.2355227e-01	-6.3402620e-01
5.6044864e-01	6.5412717e-01	-6.2574632e-01
5.6870434e-01	5.8955900e-01	-6.1336597e-01
5.7730673e-01	5.3147373e-01	-5.9899747e-01
5.8328021e-01	4.7917958e-01	-5.8612609e-01
5.8524948e-01	4.3205386e-01	-5.7731972e-01
5.8365937e-01	3.9092784e-01	-5.7270956e-01
5.8033540e-01	3.5886342e-01	-5.7224818e-01
5.7782949e-01	3.4040361e-01	-5.7573512e-01
5.7685026e-01	3.3746187e-01	-5.8079007e-01
5.7606928e-01	3.4597048e-01	-5.8438374e-01
5.7553700e-01	3.5727825e-01	-5.8477256e-01
5.7697072e-01	3.6372787e-01	-5.8084975e-01
5.8088548e-01	3.6320297e-01	-5.7061807e-01
5.8614124e-01	3.5644510e-01	-5.5133768e-01
5.9098320e-01	3.4306371e-01	-5.2267890e-01
5.9378483e-01	3.2459322e-01	-4.8651201e-01
5.9434501e-01	3.0818264e-01	-4.5053111e-01
5.9368440e-01	2.9627651e-01	-4.1434340e-01
5.9222114e-01	2.8753284e-01	-3.7964618e-01
5.8956598e-01	2.8128600e-01	-3.5100708e-01
5.8585971e-01	2.7660628e-01	-3.3195757e-01
5.8272667e-01	2.7085331e-01	-3.2240201e-01
5.8271666e-01	2.6237166e-01	-3.1960234e-01
5.8664546e-01	2.5147311e-01	-3.2007937e-01
5.9267350e-01	2.3984344e-01	-3.2200574e-01
5.9863188e-01	2.2844133e-01	-3.2451046e-01
6.0318026e-01	2.1617956e-01	-3.2713166e-01
6.0590557e-01	2.0327848e-01	-3.3089779e-01
6.0791785e-01	1.9211244e-01	-3.3697059e-01
6.1064563e-01	1.8342429e-01	-3.4573753e-01
6.1419763e-01	1.7561269e-01	-3.5696227e-01
6.1777844e-01	1.6582187e-01	-3.6777821e-01
6.2085478e-01	1.5046991e-01	-3.7312360e-01
6.2326928e-01	1.2728162e-01	-3.6999813e-01
6.2439669e-01	9.7831001e-02	-3.5994361e-01
6.2359692e-01	6.7188335e-02	-3.4594881e-01
6.2100633e-01	3.9151385e-02	-3.2802298e-01
6.1745310e-01	1.3263401e-02	-3.0433237e-01
6.1456966e-01	-1.1054612e-02	-2.7434911e-01
6.1357378e-01	-3.1119091e-02	-2.4073384e-01
6.1393859e-01	-4.3510346e-02	-2.0831765e-01
6.1464072e-01	-4.7608501e-02	-1.7901203e-01
6.1561789e-01	-4.4628917e-02	-1.5118739e-01
6.1744079e-01	-3.5417758e-02	-1.2396558e-01
6.2040070e-01	-2.0930338e-02	-9.7759775e-02
6.2407118e-01	-4.7794590e-03	-7.2898568e-02
6.2751463e-01	7.0006202e-03	-4.8889197e-02
6.2990140e-01	1.0407025e-02	-2.3086088e-02
6.3135366e-01	5.9700510e-03	8.1625571e-03
6.3314710e-01	-3.4868744e-03	4.5894124e-02
6.3608871e-01	-1.3562538e-02	9.0612983e-02
6.3901637e-01	-2.0558010e-02	1.4151925e-01
6.3988072e-01	-2.3157910e-02	1.9614518e-01
6.3748189e-01	-2.2476641e-02	2.5105988e-01
6.3171256e-01	-2.1540583e-02	3.0113212e-01
6.2301532e-01	-2.3802111e-02	3.4281334e-01
6.1226126e-01	-3.0525443e-02	3.7653152e-01
6.0071932e-01	-3.9937709e-02	4.0335537e-01
5.8950665e-01	-5.0484155e-02	4.2312009e-01
5.7873782e-01	-6.2131672e-02	4.3513776e-01
5.6811085e-01	-7.2954163e-02	4.4038593e-01
5.5836202e-01	-7.9021768e-02	4.4257094e-01
5.5063178e-01	-7.8315184e-02	4.4548005e-01
5.4485170e-01	-7.1368642e-02	4.4958253e-01
5.3998767e-01	-5.9385223e-02	4.4956178e-01
5.3487575e-01	-4.4307378e-02	4.3899719e-01
5.2819899e-01	-2.8623613e-02	4.1860611e-01
5.1928464e-01	-1.2943119e-02	3.9411007e-01
5.0854937e-01	3.0981393e-03	3.7006575e-01
4.9619986e-01	1.7503292e-02	3.5010659e-01
4.8162728e-01	2.8498360e-02	3.3671435e-01
4.6489333e-01	3.7437800e-02	3.2909101e-01
4.4736987e-01	4.6417986e-02	3.2366247e-01
4.3059539e-01	5.5530887e-02	3.1683363e-01
4.1531207e-01	6.3870185e-02	3.0936463e-01
4.0196372e-01	7.0460081e-02	3.0731960e-01
3.9147198e-01	7.3580462e-02	3.1581872e-01
3.8445577e-01	7.0694430e-02	3.3516052e-01
3.8042942e-01	6.0744777e-02	3.6229879e-01
3.7855319e-01	4.5549768e-02	3.9408130e-01
3.7845070e-01	2.7098204e-02	4.2531811e-01
3.8044058e-01	6.7800540e-03	4.5974824e-01
3.8513952e-01	-1.3559192e-02	5.0113854e-01
3.9232460e-01	-3.2668835e-02	5.4825905e-01
4.0030813e-01	-5.1559629e-02	5.9555575e-01
4.0738301e-01	-7.1948595e-02	6.3933404e-01
4.1306250e-01	-9.3223632e-02	6.7896637e-01
4.1742231e-01	-1.1221548e-01	7.1279688e-01
4.2072988e-01	-1.2734041e-01	7.3655334e-01
4.2351083e-01	-1.4059015e-01	7.4698417e-01
4.2553418e-01	-1.5155285e-01	7.4517179e-01
4.2573259e-01	-1.5472814e-01	7.3500679e-01
4.2329569e-01	-1.4866041e-01	7.1904354e-01
4.1824908e-01	-1.3924064e-01	6.9812176e-01
4.1206719e-01	-1.3034935e-01	6.7366300e-01
4.0645343e-01	-1.1984950e-01	6.4681372e-01
4.0143653e-01	-1.0584374e-01	6.1758791e-01
3.9572480e-01	-9.0717970e-02	5.8626562e-01
3.8790143e-01	-7.7634485e-02	5.5432370e-01
3.7736538e-01	-6.8271479e-02	5.2377681e-01
3.6473591e-01	-6.3303168e-02	4.9415554e-01
3.5160706e-01	-6.1727859e-02	4.6220963e-01
3.4020518e-01	-6.1563137e-02	4.2677293e-01
3.3214664e-01	-6.2134653e-02	3.9136309e-01
3.2694701e-01	-6.3451910e-02	3.6106465e-01
3.2295290e-01	-6.3109828e-02	3.3687609e-01
3.1897619e-01	-5.8008626e-02	3.1528364e-01
3.1435700e-01	-4.8719576e-02	2.9349561e-01
3.0871436e-01	-3.8397757e-02	2.7061290e-01
3.0232200e-01	-2.9056137e-02	2.4570742e-01
2.9645290e-01	-2.0090248e-02	2.1876692e-01
2.9237313e-01	-1.1545235e-02	1.8760715e-01
2.9038424e-01	-7.8322394e-03	1.6286180e-01
2.9001721e-01	-1.2281333e-02	1.4049095e-01
2.9005446e-01	-2.2715887e-02	1.2099313e-01
2.8880307e-01	-3.5469473e-02	1.0701536e-01
2.8577965e-01	-5.0443063e-02	9.9077822e-02
2.8269388e-01	-6.9678393e-02	9.3851830e-02
2.8097716e-01	-9.3445562e-02	8.9367202e-02
2.7975629e-01	-1.2109433e-01	8.6058015e-02
2.7808412e-01	-1.5166071e-01	8.2550272e-02
2.7641713e-01	-1.8333377e-01	7.7955343e-02
2.7505816e-01	-2.1511750e-01	7.5756517e-02
2.7322583e-01	-2.4663959e-01	7.9090491e-02
2.6985566e-01	-2.7605931e-01	8.5903694e-02
2.6497669e-01	-3.0017041e-01	9.3293973e-02
2.5946861e-01	-3.1693443e-01	1.0225703e-01
2.5413548e-01	-3.2699412e-01	1.1546505e-01
2.5035085e-01	-3.3348337e-01	1.3308142e-01
2.4935317e-01	-3.3990072e-01	1.5087312e-01
2.5105118e-01	-3.4658676e-01	1.6311404e-01
2.5454845e-01	-3.5171944e-01	1.6810836e-01
2.5824528e-01	-3.5595197e-01	1.6755614e-01
2.6059381e-01	-3.6145416e-01	1.6465971e-01
2.6133771e-01	-3.6796664e-01	1.6572494e-01
2.6040295e-01	-3.7449920e-01	1.7461677e-01
2.5698929e-01	-3.8047870e-01	1.8691865e-01
2.5066184e-01	-3.8281454e-01	1.9636804e-01
2.4166634e-01	-3.7786310e-01	2.0299842e-01
2.3072609e-01	-3.6540194e-01	2.1161966e-01
2.1911744e-01	-3.4744204e-01	2.2491794e-01
2.0803524e-01	-3.2554412e-01	2.4081404e-01
1.9829560e-01	-3.0117844e-01	2.5653073e-01
1.9032905e-01	-2.7556969e-01	2.7078836e-01
1.8390567e-01	-2.4952525e-01	2.8784885e-01
1.7856483e-01	-2.2220201e-01	3.0213797e-01
1.7405362e-01	-1.9434240e-01	3.0865789e-01
1.6995333e-01	-1.6930043e-01	3.0740793e-01
1.6599549e-01	-1.4942307e-01	3.0436144e-01
1.6221735e-01	-1.3415927e-01	3.0521695e-01
1.5836544e-01	-1.2324864e-01	3.1043275e-01
1.5381575e-01	-1.1788619e-01	3.1807804e-01
1.4798341e-01	-1.1936267e-01	3.2576621e-01
1.4114189e-01	-1.2868305e-01	3.3035173e-01
1.3427665e-01	-1.4617173e-01	3.3203411e-01
1.2783014e-01	-1.6961550e-01	3.3437194e-01
1.2212300e-01	-1.9486563e-01	3.3693487e-01
1.1746919e-01	-2.2075654e-01	3.3473198e-01
1.1298449e-01	-2.4891755e-01	3.2547244e-01
1.0722377e-01	-2.7870472e-01	3.1295987e-01
9.9528159e-02	-3.0699903e-01	3.0444803e-01
9.0893693e-02	-3.3168601e-01	3.0490341e-01
8.3254533e-02	-3.5354684e-01	3.1262599e-01
7.6906810e-02	-3.7442238e-01	3.2040725e-01
7.0853986e-02	-3.9394864e-01	3.2170023e-01
6.4943853e-02	-4.1086520e-01	3.1567068e-01
5.9178954e-02	-4.2452505e-01	3.0535129e-01
5.2935685e-02	-4.3403386e-01	2.9309590e-01
4.6308406e-02	-4.3943308e-01	2.7952153e-01
4.0282003e-02	-4.4213519e-01	2.6544971e-01
3.5746016e-02	-4.4372326e-01	2.5271015e-01
3.3871755e-02	-4.4666266e-01	2.4276970e-01
3.5813464e-02	-4.5378360e-01	2.3550910e-01
4.1138475e-02	-4.6338775e-01	2.2870289e-01
4.7941758e-02	-4.6906190e-01	2.1958878e-01
5.4229090e-02	-4.6692322e-01	2.0661937e-01
5.8833674e-02	-4.5872481e-01	1.9187522e-01
6.1564653e-02	-4.4472538e-01	1.7475000e-01
6.2413740e-02	-4.2518150e-01	1.5479716e-01
6.0401384e-02	-4.0166300e-01	1.3319027e-01
5.3346361e-02	-3.7794260e-01	1.1442380e-01
4.1881878e-02	-3.5733031e-01	1.0351422e-01
3.3605492e-02	-3.3571113e-01	1.0162241e-01
3.5398849e-02	-3.0689411e-01	1.0681603e-01
4.4536055e-02	-2.7325171e-01	1.1674082e-01
5.4430695e-02	-2.4190178e-01	1.2826802e-01
6.1691671e-02	-2.1689478e-01	1.3787099e-01
6.5172617e-02	-1.9848228e-01	1.4371090e-01
6.5424603e-02	-1.8452469e-01	1.4522079e-01
6.4467944e-02	-1.7411612e-01	1.4291376e-01
6.3741854e-02	-1.6960214e-01	1.3838149e-01
6.3111193e-02	-1.7267375e-01	1.3183779e-01
6.1127801e-02	-1.8232745e-01	1.2200744e-01
5.5808452e-02	-1.9638858e-01	1.0723384e-01
4.6137407e-02	-2.1324723e-01	8.6549818e-02
3.3055325e-02	-2.3216209e-01	6.2357874e-02
1.8477577e-02	-2.5068508e-01	4.0508309e-02
3.9730195e-03	-2.6616485e-01	2.5793106e-02
-9.2183570e-03	-2.8025650e-01	1.8417535e-02
-2.0519226e-02	-2.9797730e-01	1.6671898e-02
-3.0504863e-02	-3.2199831e-01	1.9718396e-02
-4.0113876e-02	-3.4992097e-01	2.6304637e-02
-4.9652487e-02	-3.7754652e-01	3.3867860e-02
-5.9185436e-02	-4.0228121e-01	3.8732292e-02
-6.8638301e-02	-4.2219463e-01	3.7949752e-02
-7.6665819e-02	-4.3426882e-01	3.2166177e-02
-8.1375431e-02	-4.3667348e-01	2.4544792e-02
-8.2546660e-02	-4.3133874e-01	1.7679833e-02
-8.1961127e-02	-4.1989317e-01	1.2380292e-02
-8.1472664e-02	-4.0397608e-01	9.4887946e-03
-8.1390693e-02	-3.8643116e-01	9.3764232e-03
-8.1251367e-02	-3.7085183e-01	1.2389612e-02
-8.1575969e-02	-3.5809263e-01	1.8184589e-02
-8.3057851e-02	-3.4631898e-01	2.5763924e-02
-8.5000955e-02	-3.3380520e-01	3.5289445e-02
-8.6589424e-02	-3.2021537e-01	4.7902972e-02
-8.8354062e-02	-3.0602685e-01	6.2933710e-02
-9.0920688e-02	-2.9185641e-01	7.7810136e-02
-9.3688838e-02	-2.7787962e-01	9.0929227e-02
-9.5946944e-02	-2.6370104e-01	1.0286294e-01
-9.8123899e-02	-2.4885394e-01	1.1449851e-01
-1.0162478e-01	-2.3144027e-01	1.2533397e-01
-1.0747133e-01	-2.0922645e-01	1.3349754e-01
-1.1515873e-01	-1.8328049e-01	1.3781644e-01
-1.2372124e-01	-1.5698164e-01	1.3942886e-01
-1.3314571e-01	-1.3422916e-01	1.4080740e-01
-1.4297906e-01	-1.1893891e-01	1.4294546e-01
-1.5090803e-01	-1.1261896e-01	1.4463214e-01
-1.5495793e-01	-1.1329079e-01	1.4568813e-01
-1.5557818e-01	-1.1707691e-01	1.4740638e-01
-1.5399775e-01	-1.2069082e-01	1.5008990e-01
-1.5074778e-01	-1.2304029e-01	1.5282347e-01
-1.4684590e-01	-1.2364404e-01	1.5566668e-01
-1.4373920e-01	-1.2184281e-01	1.6046223e-01
-1.4182285e-01	-1.1792556e-01	1.6924159e-01
-1.4065162e-01	-1.1245353e-01	1.8193356e-01
-1.4008758e-01	-1.0602168e-01	1.9529442e-01
-1.4018843e-01	-9.9896607e-02	2.0551769e-01
-1.4017029e-01	-9.4312292e-02	2.1187335e-01
-1.3902852e-01	-8.7062126e-02	2.2278770e-01
-1.3742102e-01	-8.0374824e-02	2.3117621e-01
-1.3689259e-01	-7.5692566e-02	2.4312778e-01
-1.3795789e-01	-7.4542602e-02	2.5641612e-01
-1.4052000e-01	-7.6640658e-02	2.6807310e-01
-1.4476167e-01	-8.0011572e-02	2.7861741e-01
-1.5036361e-01	-8.3735112e-02	2.9072665e-01
-1.5680134e-01	-8.7729764e-02	3.0286677e-01
-1.6475042e-01	-9.0617113e-02	3.1046543e-01
-1.7489434e-01	-9.0052786e-02	3.0996645e-01
-1.8617642e-01	-8.3404879e-02	2.9979101e-01
-1.9689520e-01	-7.0380230e-02	2.8099657e-01
-2.0637350e-01	-5.5088129e-02	2.5512438e-01
-2.1455544e-01	-4.1890528e-02	2.2530581e-01
-2.2098300e-01	-3.0757832e-02	1.9911520e-01
-2.2511258e-01	-1.9636921e-02	1.8306219e-01
-2.2727723e-01	-8.2888966e-03	1.7776163e-01
-2.2851919e-01	2.5948220e-03	1.8143275e-01
-2.2929787e-01	1.2700620e-02	1.9191589e-01
-2.2935752e-01	2.2104922e-02	2.0394656e-01
-2.2883608e-01	3.1548619e-02	2.1129850e-01
-2.2795811e-01	4.1698959e-02	2.1125439e-01
-2.2586747e-01	5.2067515e-02	2.0437674e-01
-2.2071165e-01	6.1094521e-02	1.9396238e-01
-2.1055108e-01	6.8180093e-02	1.8430492e-01
-1.9429460e-01	7.6182750e-02	1.7652236e-01
-1.7228767e-01	8.9564157e-02	1.6994282e-01
-1.4600305e-01	1.1032106e-01	1.6592116e-01
-1.1698466e-01	1.3773906e-01	1.6631114e-01
-8.6666390e-02	1.6965245e-01	1.7060408e-01
-5.6868744e-02	2.0135705e-01	1.7602742e-01
-2.8982939e-02	2.2749927e-01	1.7927453e-01
-3.2582534e-03	2.4722775e-01	1.9344357e-01
2.0996366e-02	2.6288212e-01	1.9109218e-01
4.5267478e-02	2.7308160e-01	1.8719753e-01
7.0037638e-02	2.7493529e-01	1.8271714e-01
9.2757451e-02	2.7093497e-01	1.7786473e-01
1.1020985e-01	2.6852437e-01	1.7109247e-01
1.2163060e-01	2.7435022e-01	1.6058719e-01
1.2778394e-01	2.9055579e-01	1.4590417e-01
1.2919788e-01	3.1436812e-01	1.2720990e-01
1.2648602e-01	3.4198278e-01	1.0343851e-01
1.2082623e-01	3.7199887e-01	7.2967127e-02
1.1354860e-01	4.0166542e-01	3.7486264e-02
1.0553536e-01	4.2536232e-01	3.5040939e-03
9.7547557e-02	4.4105104e-01	-2.1802538e-02
9.0858738e-02	4.5295487e-01	-3.5764369e-02
8.6869390e-02	4.6616393e-01	-4.0894777e-02
8.5915521e-02	4.8223930e-01	-4.2068478e-02
8.7068041e-02	4.9822554e-01	-4.2680654e-02
8.9801071e-02	5.0935263e-01	-4.4299210e-02
9.4917667e-02	5.1397184e-01	-4.9319437e-02
1.0304808e-01	5.1416662e-01	-5.9507530e-02
1.1417697e-01	5.1301898e-01	-7.3986466e-02
1.2859020e-01	5.1286271e-01	-9.1724328e-02
1.4630952e-01	5.1422956e-01	-1.1149541e-01
1.6703585e-01	5.1607040e-01	-1.3019701e-01
1.9074506e-01	5.1749266e-01	-1.4541380e-01
2.1685269e-01	5.1851081e-01	-1.5608878e-01
2.4339651e-01	5.2120771e-01	-1.6075794e-01
2.6818136e-01	5.2925683e-01	-1.5900763e-01
2.9070113e-01	5.4579493e-01	-1.5420871e-01
3.1281374e-01	5.7287994e-01	-1.5255676e-01
3.3778157e-01	6.0898204e-01	-1.5932739e-01
3.6759325e-01	6.4891810e-01	-1.9466999e-01
4.0115337e-01	6.8960931e-01	-2.2229184e-01
4.3565783e-01	7.2980508e-01	-2.5513898e-01
4.6840948e-01	7.6600928e-01	-2.8763469e-01
4.9813459e-01	7.9626036e-01	-3.1681729e-01
5.2495485e-01	8.2226437e-01	-3.4510310e-01
5.4793617e-01	8.4524266e-01	-3.7864558e-01
5.6384055e-01	8.6313902e-01	-4.1947356e-01
5.6942526e-01	8.7369649e-01	-4.6213228e-01
5.6367653e-01	8.7746762e-01	-5.0052929e-01
5.4698780e-01	8.7575588e-01	-5.3293704e-01
5.2000794e-01	8.6838961e-01	-5.6014229e-01
4.8411415e-01	8.5463703e-01	-5.8225314e-01
4.4173708e-01	8.3353759e-01	-5.9765941e-01
3.9545772e-01	8.0394646e-01	-6.0490685e-01
3.4760876e-01	7.6702646e-01	-6.0447937e-01
3.0001286e-01	7.2749132e-01	-5.9737208e-01
2.5331175e-01	6.8982771e-01	-5.8385960e-01
2.0830077e-01	6.5457621e-01	-5.6478545e-01
1.6674103e-01	6.2008145e-01	-5.4186459e-01
1.2934870e-01	5.8606863e-01	-5.1709626e-01
9.5983375e-02	5.5360847e-01	-4.9295841e-01
6.7460591e-02	5.2307802e-01	-4.7179289e-01
4.4315578e-02	4.9397848e-01	-4.5462406e-01
2.5510281e-02	4.6736748e-01	-4.4003561e-01
9.7654883e-03	4.4512222e-01	-4.2529709e-01
-3.6315958e-03	4.2582157e-01	-4.0975547e-01
-1.5322054e-02	4.0594506e-01	-3.9459959e-01
-2.6041493e-02	3.8560479e-01	-3.7984539e-01
-3.5945734e-02	3.7016615e-01	-3.6503044e-01
-4.4132517e-02	3.6433555e-01	-3.5086757e-01
-4.9859425e-02	3.6620573e-01	-3.3722623e-01
-5.3553382e-02	3.7080349e-01	-3.3368544e-01
-5.5737312e-02	3.7357161e-01	-3.1647675e-01
-5.6164317e-02	3.7043153e-01	-2.9782910e-01
-5.4789432e-02	3.5867841e-01	-2.7925141e-01
-5.2273433e-02	3.3960934e-01	-2.6140175e-01
-4.9504217e-02	3.1754306e-01	-2.4377023e-01
-4.7976303e-02	2.9716651e-01	-2.2564472e-01
-4.9843835e-02	2.7996516e-01	-2.0562479e-01
-5.5987820e-02	2.6238493e-01	-1.8224294e-01
-6.4746022e-02	2.4115639e-01	-1.5688279e-01
-7.3468367e-02	2.2034225e-01	-1.3229679e-01
-8.0516662e-02	2.0719346e-01	-1.0917492e-01
-8.5639740e-02	2.0339501e-01	-8.7633114e-02
-8.9523895e-02	2.0512732e-01	-6.9383911e-02
-9.3409364e-02	2.0725041e-01	-5.5973873e-02
-9.9262142e-02	2.0646268e-01	-4.6623536e-02
-1.0968849e-01	2.0422766e-01	-3.9861929e-02
-1.2633406e-01	2.0468380e-01	-3.5991342e-02
-1.4789618e-01	2.0784201e-01	-3.6765400e-02
-1.7115328e-01	2.0967754e-01	-4.3608258e-02
-1.9375699e-01	2.0741203e-01	-5.4402426e-02
-2.1467491e-01	2.0083447e-01	-6.2791719e-02
-2.3288032e-01	1.9142355e-01	-6.3972787e-02
-2.4691414e-01	1.8208900e-01	-5.9609328e-02
-2.5589183e-01	1.7662122e-01	-5.5282900e-02
-2.6055344e-01	1.7757485e-01	-5.4202686e-02
-2.6301750e-01	1.8446095e-01	-5.5779324e-02
-2.6534773e-01	1.9608703e-01	-5.8936441e-02
-2.6754750e-01	2.1320290e-01	-6.3045691e-02
-2.6730798e-01	2.3625499e-01	-6.8003354e-02
-2.6272949e-01	2.6258766e-01	-7.3482442e-02
-2.5393863e-01	2.8934621e-01	-7.8397722e-02
-2.4239284e-01	3.1573897e-01	-8.4179495e-02
-2.2987815e-01	3.4056354e-01	-9.3034171e-02
-2.1788016e-01	3.6280969e-01	-1.0585874e-01
-2.0784078e-01	3.8458779e-01	-1.1921802e-01
-2.0039969e-01	4.0744398e-01	-1.2998772e-01
-1.9448882e-01	4.3117068e-01	-1.3867155e-01
-1.8841368e-01	4.5669278e-01	-1.4728714e-01
-1.8074638e-01	4.8392095e-01	-1.5769438e-01
-1.7059154e-01	5.1000806e-01	-1.7277882e-01
-1.5864040e-01	5.3133336e-01	-1.9415822e-01
-1.4718109e-01	5.4560263e-01	-2.1956369e-01
-1.3822325e-01	5.5216642e-01	-2.4450728e-01
-1.3218036e-01	5.5148881e-01	-2.6604776e-01
-1.2840533e-01	5.4604543e-01	-2.8517804e-01
-1.2652574e-01	5.3995841e-01	-3.0368949e-01
-1.2678708e-01	5.3552064e-01	-3.1988677e-01
-1.2923481e-01	5.3277724e-01	-3.3059469e-01
-1.3371098e-01	5.3079664e-01	-3.3518776e-01
-1.3958714e-01	5.2739236e-01	-3.3626497e-01
-1.4506124e-01	5.2025047e-01	-3.3785750e-01
-1.4875586e-01	5.0952912e-01	-3.4317150e-01
-1.5118266e-01	4.9937136e-01	-3.5307561e-01
-1.5311658e-01	4.9491609e-01	-3.6663420e-01
-1.5423332e-01	4.9689996e-01	-3.8254528e-01
-1.5383315e-01	5.0139193e-01	-3.9825515e-01
-1.5179970e-01	5.0433567e-01	-4.1047907e-01
-1.4898478e-01	5.0484142e-01	-4.1844912e-01
-1.4684008e-01	5.0592545e-01	-4.2341818e-01
-1.4633332e-01	5.1253596e-01	-4.2612076e-01
-1.4762368e-01	5.2603576e-01	-4.2689476e-01
-1.5004262e-01	5.4346059e-01	-4.2639863e-01
-1.5269023e-01	5.6249798e-01	-4.2692988e-01
-1.5565301e-01	5.8230811e-01	-4.2011052e-01
-1.5915020e-01	6.0174359e-01	-4.2786123e-01
-1.6204061e-01	6.1895383e-01	-4.3559733e-01
-1.6255016e-01	6.3310945e-01	-4.4040027e-01
-1.6068353e-01	6.4584480e-01	-4.3996805e-01
-1.5818501e-01	6.5905109e-01	-4.3138770e-01
-1.5587045e-01	6.7063162e-01	-4.1418808e-01
-1.5404206e-01	6.7679054e-01	-3.9447845e-01
-1.5379311e-01	6.7653793e-01	-3.8140946e-01
-1.5549259e-01	6.6978095e-01	-3.7907737e-01
-1.5845890e-01	6.5665718e-01	-3.8426709e-01
-1.6167285e-01	6.3992115e-01	-3.9032640e-01
-1.6368840e-01	6.2404915e-01	-3.9139059e-01
-1.6364500e-01	6.1264828e-01	-3.8489503e-01
-1.6176639e-01	6.0563025e-01	-3.7144732e-01
-1.5833008e-01	5.9743204e-01	-3.5261298e-01
-1.5383840e-01	5.8258714e-01	-3.3123389e-01
-1.4948687e-01	5.6344995e-01	-3.1217700e-01
-1.4608921e-01	5.4708199e-01	-2.9872446e-01
-1.4444511e-01	5.3670789e-01	-2.8890350e-01
-1.4606459e-01	5.3029722e-01	-2.7951786e-01
-1.5080998e-01	5.2483221e-01	-2.7177533e-01
-1.5625175e-01	5.1874160e-01	-2.6741989e-01
-1.6051138e-01	5.1210740e-01	-2.6383470e-01
-1.6307842e-01	5.0686199e-01	-2.5831268e-01
-1.6396066e-01	5.0537062e-01	-2.5080091e-01
-1.6370235e-01	5.0899950e-01	-2.4048334e-01
-1.6281191e-01	5.1692541e-01	-2.2492679e-01
-1.6116149e-01	5.2485429e-01	-2.0484305e-01
-1.5834263e-01	5.2742463e-01	-1.8535090e-01
-1.5352643e-01	5.2272628e-01	-1.6974670e-01
-1.4556472e-01	5.1256155e-01	-1.5700013e-01
-1.3481082e-01	4.9855163e-01	-1.4245726e-01
-1.2335446e-01	4.8022625e-01	-1.3843839e-01
-1.1285944e-01	4.5781776e-01	-1.4204831e-01
-1.0387337e-01	4.3375466e-01	-1.4783244e-01
-9.6779456e-02	4.1185398e-01	-1.4742491e-01
-9.2017577e-02	3.9386505e-01	-1.3841646e-01
-8.9277572e-02	3.7768175e-01	-1.2620897e-01
-8.7772797e-02	3.5989427e-01	-1.1687830e-01
-8.7729390e-02	3.3796264e-01	-1.1140709e-01
-8.9963619e-02	3.1268693e-01	-1.0843552e-01
-9.4143905e-02	2.8815929e-01	-1.0744144e-01
-9.9132826e-02	2.6682547e-01	-1.0819718e-01
-1.0443888e-01	2.4823502e-01	-1.1108662e-01
-1.1095112e-01	2.3160584e-01	-1.1656248e-01
-1.2021592e-01	2.1620139e-01	-1.2292859e-01
-1.3222992e-01	2.0130662e-01	-1.2731354e-01
-1.4526908e-01	1.8686449e-01	-1.2950661e-01
-1.5798586e-01	1.7355360e-01	-1.3156099e-01
-1.7001939e-01	1.6318862e-01	-1.3461903e-01
-1.8106244e-01	1.5790725e-01	-1.4008850e-01
-1.9025578e-01	1.5653670e-01	-1.4999215e-01
-1.9698833e-01	1.5332550e-01	-1.6277187e-01
-2.0168654e-01	1.4432398e-01	-1.7382100e-01
-2.0498885e-01	1.3187647e-01	-1.8063315e-01
-2.0683694e-01	1.1873434e-01	-1.8521875e-01
-2.0746161e-01	1.0483362e-01	-1.9335099e-01
-2.0835558e-01	9.1177810e-02	-2.0819457e-01
-2.1096208e-01	8.0083825e-02	-2.2494200e-01
-2.1519907e-01	7.4549089e-02	-2.3650309e-01
-2.2009297e-01	7.7729202e-02	-2.4077820e-01
-2.2480217e-01	8.9524421e-02	-2.3956596e-01
-2.2859024e-01	1.0649805e-01	-2.3688257e-01
-2.3128668e-01	1.2663855e-01	-2.3598725e-01
-2.3342482e-01	1.4921451e-01	-2.4330760e-01
-2.3467917e-01	1.7236107e-01	-2.5386893e-01
-2.3404785e-01	1.9371109e-01	-2.6347028e-01
-2.3149189e-01	2.1324400e-01	-2.7017735e-01
-2.2792668e-01	2.2983870e-01	-2.7314619e-01
-2.2441324e-01	2.4124801e-01	-2.7265796e-01
-2.2174651e-01	2.4861119e-01	-2.6979902e-01
-2.2028612e-01	2.5567977e-01	-2.6406623e-01
-2.1987028e-01	2.6393914e-01	-2.5465359e-01
-2.2024904e-01	2.7167384e-01	-2.4431706e-01
-2.2153489e-01	2.7787173e-01	-2.3779304e-01
-2.2397787e-01	2.8353275e-01	-2.3632126e-01
-2.2729413e-01	2.8896218e-01	-2.3773510e-01
-2.3008460e-01	2.9220740e-01	-2.4226490e-01
-2.3068958e-01	2.9131851e-01	-2.5288762e-01
-2.2853634e-01	2.8702245e-01	-2.6818039e-01
-2.2398886e-01	2.8124487e-01	-2.8143010e-01
-2.1775691e-01	2.7573366e-01	-2.8853340e-01
-2.1092828e-01	2.7215744e-01	-2.9222283e-01
-2.0478938e-01	2.6961558e-01	-2.9804956e-01
-2.0038533e-01	2.6498773e-01	-3.0881512e-01
-1.9820698e-01	2.5676410e-01	-3.2356092e-01
-1.9783274e-01	2.4463232e-01	-3.4093418e-01
-1.9846406e-01	2.2792311e-01	-3.6016745e-01
-1.9955233e-01	2.0585658e-01	-3.7962188e-01
-2.0039132e-01	1.7798820e-01	-3.9843977e-01
-2.0040240e-01	1.4652889e-01	-4.1685574e-01
-1.9944566e-01	1.1690142e-01	-4.3500062e-01
-1.9755048e-01	9.3817506e-02	-4.5315541e-01
-1.9498360e-01	7.8335841e-02	-4.6965690e-01
-1.9219174e-01	6.8767594e-02	-4.8001328e-01
-1.8970495e-01	6.2616155e-02	-4.8212547e-01
-1.8789748e-01	5.8205630e-02	-4.7251908e-01
-1.8704060e-01	5.6897046e-02	-4.5418025e-01
-1.8746802e-01	6.0004412e-02	-4.2860105e-01
-1.8871482e-01	6.8204735e-02	-3.9786605e-01
-1.8919704e-01	8.2685810e-02	-3.6633127e-01
-1.8775972e-01	1.0308551e-01	-3.3835903e-01
-1.8484346e-01	1.2563572e-01	-3.1517721e-01
-1.8148116e-01	1.4507047e-01	-2.9564164e-01
-1.7798602e-01	1.5797473e-01	-2.7756078e-01
-1.7447143e-01	1.6430140e-01	-2.5807410e-01
-1.7157290e-01	1.6651725e-01	-2.3482503e-01
-1.6992429e-01	1.6854666e-01	-2.0783253e-01
-1.6901021e-01	1.7322639e-01	-1.7903527e-01
-1.6729251e-01	1.7987096e-01	-1.4863831e-01
-1.6457130e-01	1.8746730e-01	-1.1535053e-01
-1.6284670e-01	1.9614739e-01	-7.9561447e-02
-1.6334903e-01	2.0512330e-01	-4.2608898e-02
-1.6474656e-01	2.1409282e-01	-5.4057543e-03
-1.6490616e-01	2.2327324e-01	3.0521770e-02
-1.6244160e-01	2.3018057e-01	6.2958093e-02
-1.5683786e-01	2.3081225e-01	9.0872425e-02
-1.4869727e-01	2.2357697e-01	1.1566488e-01
-1.3970554e-01	2.0918995e-01	1.3914625e-01
-1.3166178e-01	1.8870334e-01	1.6237132e-01
-1.2547956e-01	1.6389504e-01	1.8813521e-01
-1.2115330e-01	1.3850064e-01	2.1859726e-01
-1.1853703e-01	1.1634434e-01	2.5125859e-01
-1.1792598e-01	9.7983752e-02	2.8240470e-01
-1.1990428e-01	8.0756829e-02	3.1012005e-01
-1.2417237e-01	6.3220212e-02	3.3339497e-01
-1.2857215e-01	4.8394659e-02	3.5203651e-01
-1.3106492e-01	3.8676204e-02	3.6788558e-01
-1.3223993e-01	3.1493008e-02	3.8157276e-01
-1.3353637e-01	2.2244325e-02	3.9737719e-01
-1.3443165e-01	9.6474645e-03	4.1648423e-01
-1.3348385e-01	-5.6764569e-03	4.3819090e-01
-1.3044706e-01	-2.2604368e-02	4.5860495e-01
-1.2654773e-01	-3.9238753e-02	4.7210841e-01
-1.2362474e-01	-5.3269344e-02	4.7890183e-01
-1.2268507e-01	-6.3771826e-02	4.8538961e-01
-1.2318338e-01	-7.2951536e-02	4.9555071e-01
-1.2368719e-01	-8.3453215e-02	5.0618934e-01
-1.2231993e-01	-9.4143676e-02	5.1205484e-01
-1.1740256e-01	-1.0350589e-01	5.1172631e-01
-1.0934575e-01	-1.1414960e-01	5.0438929e-01
-1.0043780e-01	-1.2866338e-01	4.8728514e-01
-9.2006335e-02	-1.4447084e-01	4.5984161e-01
-8.4904132e-02	-1.5585232e-01	4.2544091e-01
-8.1360415e-02	-1.5943930e-01	3.8872605e-01
-8.2614518e-02	-1.5590642e-01	3.5353215e-01
-8.6823440e-02	-1.4783418e-01	3.2301964e-01
-9.1448127e-02	-1.3863868e-01	3.0093172e-01
-9.5690773e-02	-1.3154472e-01	2.9040099e-01
-9.9660921e-02	-1.2826672e-01	2.9065159e-01
-1.0336177e-01	-1.2934070e-01	2.9738886e-01
-1.0672243e-01	-1.3340277e-01	3.0727774e-01
-1.0908786e-01	-1.3785840e-01	3.1985258e-01
-1.0936159e-01	-1.4220330e-01	3.3559164e-01
-1.0689933e-01	-1.4847593e-01	3.5360856e-01
-1.0163094e-01	-1.5810298e-01	3.7101212e-01
-9.3348481e-02	-1.7013868e-01	3.8630589e-01
-8.1724732e-02	-1.8225793e-01	4.0126579e-01
-6.7545926e-02	-1.9258617e-01	4.1779112e-01
-5.2517869e-02	-2.0128755e-01	4.4205548e-01
-3.7189087e-02	-2.1051277e-01	4.5723867e-01
-2.0724195e-02	-2.2374386e-01	4.6372445e-01
-3.4299909e-03	-2.4223685e-01	4.5918547e-01
1.2802936e-02	-2.6356357e-01	4.4657792e-01
2.6448314e-02	-2.8097387e-01	4.2924450e-01
3.6835684e-02	-2.8772437e-01	4.1020121e-01
4.4447520e-02	-2.8349121e-01	3.9348646e-01
5.1160380e-02	-2.7240785e-01	3.8099571e-01
5.8479122e-02	-2.5775765e-01	3.7084154e-01
6.6298799e-02	-2.4066938e-01	3.6101213e-01
7.4414688e-02	-2.1943950e-01	3.5144049e-01
8.3301878e-02	-1.9222470e-01	3.4152710e-01
9.3439642e-02	-1.6342708e-01	3.2930327e-01
1.0544280e-01	-1.4243721e-01	3.1455269e-01
1.1925844e-01	-1.3389725e-01	3.0022440e-01
1.3352061e-01	-1.3376920e-01	2.9023805e-01
1.4688521e-01	-1.3582127e-01	2.8716325e-01
1.5821356e-01	-1.3637390e-01	2.9021350e-01
1.6598696e-01	-1.3190026e-01	2.9526683e-01
1.6928427e-01	-1.2071253e-01	2.9736730e-01
1.6837660e-01	-1.0793225e-01	2.9338758e-01
1.6436493e-01	-1.0063208e-01	2.8357538e-01
1.5874305e-01	-1.0127601e-01	2.7120426e-01
1.5248953e-01	-1.0858404e-01	2.5954707e-01
1.4589646e-01	-1.2022063e-01	2.4872928e-01
1.3971802e-01	-1.3463344e-01	2.3631622e-01
1.3488770e-01	-1.5232609e-01	2.2014958e-01
1.3120245e-01	-1.7347370e-01	1.9967534e-01
1.2773610e-01	-1.9385694e-01	1.7591782e-01
1.2396543e-01	-2.0828472e-01	1.5072363e-01
1.1968397e-01	-2.1636729e-01	1.2617585e-01
1.1488968e-01	-2.2000536e-01	1.1053843e-01
1.1099305e-01	-2.2005455e-01	8.8291346e-02
1.1044231e-01	-2.1756104e-01	6.5328232e-02
1.1407382e-01	-2.1488478e-01	4.1099516e-02
1.2044895e-01	-2.1362240e-01	1.6069052e-02
1.2771896e-01	-2.1538367e-01	-7.8183134e-03
1.3538889e-01	-2.2180078e-01	-2.7555594e-02
1.4406791e-01	-2.3215978e-01	-4.0807573e-02
1.5370621e-01	-2.4241358e-01	-4.7469665e-02
1.6305462e-01	-2.4847355e-01	-4.9548451e-02
1.7096538e-01	-2.5153730e-01	-5.0226749e-02
1.7697668e-01	-2.5565983e-01	-5.2990980e-02
1.8054953e-01	-2.6169712e-01	-6.1003342e-02
1.8161072e-01	-2.6828654e-01	-7.7104724e-02
1.8122352e-01	-2.7628283e-01	-1.0145464e-01
1.8087971e-01	-2.8701138e-01	-1.2950395e-01
1.8207227e-01	-2.9795004e-01	-1.5680547e-01
1.8498517e-01	-3.0597593e-01	-1.8395534e-01
1.8780246e-01	-3.1230979e-01	-2.1472769e-01
1.8940398e-01	-3.2084577e-01	-2.5100511e-01
1.9042325e-01	-3.3388432e-01	-2.9068583e-01
1.9114630e-01	-3.5089980e-01	-3.2988123e-01
1.9100656e-01	-3.6921260e-01	-3.6582454e-01
1.8970914e-01	-3.8447643e-01	-3.9725276e-01
1.8781732e-01	-3.9331079e-01	-4.2313896e-01
1.8659587e-01	-3.9500315e-01	-4.4368171e-01
1.8740295e-01	-3.9077041e-01	-4.5993448e-01
1.9082654e-01	-3.8487465e-01	-4.7057821e-01
1.9588373e-01	-3.8344554e-01	-4.7231642e-01
2.0095167e-01	-3.9023520e-01	-4.6366630e-01
2.0535399e-01	-4.0603887e-01	-4.4704566e-01
2.0969674e-01	-4.2992946e-01	-4.2811853e-01
2.1479668e-01	-4.5796198e-01	-4.1177164e-01
2.2034200e-01	-4.8408798e-01	-4.0507495e-01
2.2514688e-01	-5.0509256e-01	-4.0745503e-01
2.2880687e-01	-5.2123901e-01	-4.1586069e-01
2.3231292e-01	-5.3311967e-01	-4.2570670e-01
2.3670876e-01	-5.4174016e-01	-4.3485343e-01
2.4199759e-01	-5.4852192e-01	-4.4456735e-01
2.4763596e-01	-5.5335822e-01	-4.5582715e-01
2.5377223e-01	-5.5554802e-01	-4.6711832e-01
2.6094475e-01	-5.5452916e-01	-4.7512169e-01
2.6874523e-01	-5.4926886e-01	-4.7590545e-01
2.7581666e-01	-5.3840654e-01	-4.6799374e-01
2.8117753e-01	-5.2225018e-01	-4.5252866e-01
2.8487099e-01	-5.0464419e-01	-4.3070559e-01
2.8646086e-01	-4.8953060e-01	-4.0558646e-01
2.8469868e-01	-4.7809382e-01	-3.8208829e-01
2.7958455e-01	-4.7071081e-01	-3.6207555e-01
2.7299969e-01	-4.6898499e-01	-3.4435657e-01
2.6683626e-01	-4.7524221e-01	-3.2810018e-01
2.6158780e-01	-4.8887953e-01	-3.1120382e-01
2.5701653e-01	-5.0488567e-01	-2.8951876e-01
2.5361321e-01	-5.1873517e-01	-2.6137027e-01
2.5188829e-01	-5.3076060e-01	-2.2910204e-01
2.5130054e-01	-5.4400511e-01	-1.9723806e-01
2.5138809e-01	-5.5941337e-01	-1.7091872e-01
2.5219648e-01	-5.7416121e-01	-1.5381298e-01
2.5411718e-01	-5.8477641e-01	-1.4648951e-01
2.5791699e-01	-5.9145677e-01	-1.4557005e-01
2.6348996e-01	-5.9797394e-01	-1.4580006e-01
2.6945039e-01	-6.0749735e-01	-1.4485159e-01
2.7476293e-01	-6.2083584e-01	-1.4500553e-01
2.7947123e-01	-6.3764073e-01	-1.4837023e-01
2.8333094e-01	-6.5799150e-01	-1.5661937e-01
2.8490562e-01	-6.8033856e-01	-1.6259881e-01
2.8344327e-01	-7.0121346e-01	-1.6668452e-01
2.8035938e-01	-7.1850497e-01	-1.6663429e-01
2.7760912e-01	-7.3440559e-01	-1.6174898e-01
2.7606496e-01	-7.4949693e-01	-1.5315594e-01
2.7562654e-01	-7.6003353e-01	-1.4303809e-01
2.7603238e-01	-7.6365265e-01	-1.3268020e-01
2.7768001e-01	-7.6218021e-01	-1.2216806e-01
2.8121856e-01	-7.5858510e-01	-1.1120623e-01
2.8689090e-01	-7.5422914e-01	-9.8990636e-02
2.9406474e-01	-7.4862837e-01	-8.3358706e-02
3.0133958e-01	-7.4129567e-01	-6.1792330e-02
3.0741152e-01	-7.3182371e-01	-3.4675068e-02
3.1123553e-01	-7.1833840e-01	-6.1239943e-03
3.1254379e-01	-7.0016646e-01	1.8575267e-02
3.1277050e-01	-6.8089702e-01	3.8313086e-02
3.1389832e-01	-6.6528139e-01	5.6547586e-02
3.1671841e-01	-6.5499888e-01	7.3923709e-02
3.2078571e-01	-6.4905662e-01	8.7004586e-02
3.2584873e-01	-6.4480236e-01	9.4532707e-02
3.3158359e-01	-6.3943626e-01	9.9042662e-02
3.3634958e-01	-6.3391663e-01	1.0356830e-01
3.3863542e-01	-6.3170235e-01	1.0918432e-01
3.3856083e-01	-6.3412110e-01	1.1648274e-01
3.3709224e-01	-6.4121890e-01	1.2666197e-01
3.3512190e-01	-6.5305016e-01	1.3881377e-01
3.3406571e-01	-6.6673728e-01	1.4979892e-01
3.3526615e-01	-6.7540354e-01	1.5784641e-01
3.3813875e-01	-6.7361005e-01	1.6389044e-01
3.4186930e-01	-6.6374746e-01	1.6899964e-01
3.4788233e-01	-6.5347799e-01	1.7243679e-01
3.5811322e-01	-6.4821119e-01	1.8044433e-01
3.7222466e-01	-6.4860577e-01	1.7948360e-01
3.8749995e-01	-6.5461108e-01	1.7864833e-01
4.0158849e-01	-6.6509967e-01	1.8184794e-01
4.1409801e-01	-6.7670725e-01	1.9152353e-01
4.2528318e-01	-6.8410914e-01	2.0654592e-01
4.3488990e-01	-6.8510933e-01	2.2431611e-01
4.4251462e-01	-6.8343921e-01	2.4151521e-01
4.4826909e-01	-6.8276897e-01	2.5490436e-01
4.5299684e-01	-6.8342121e-01	2.6360018e-01
4.5824735e-01	-6.8596191e-01	2.6957163e-01
4.6525108e-01	-6.9146432e-01	2.7582878e-01
4.7365785e-01	-6.9919600e-01	2.8422139e-01
4.8216087e-01	-7.0759938e-01	2.9614442e-01
4.8961016e-01	-7.1661171e-01	3.1237872e-01
4.9528291e-01	-7.2640261e-01	3.3168507e-01
4.9871963e-01	-7.3591857e-01	3.5205799e-01
5.0020972e-01	-7.4468669e-01	3.7163527e-01
5.0138751e-01	-7.5465142e-01	3.8968021e-01
5.0331084e-01	-7.6874600e-01	4.0822738e-01
5.0539754e-01	-7.8610886e-01	4.2876560e-01
5.0708234e-01	-8.0019007e-01	4.4913138e-01
5.0820228e-01	-8.0524512e-01	4.6702477e-01
5.0809561e-01	-8.0168316e-01	4.8152620e-01
5.0599776e-01	-7.9316234e-01	4.9219835e-01
5.0263743e-01	-7.8357260e-01	5.0081420e-01
4.9971937e-01	-7.7613615e-01	5.0920639e-01
4.9764276e-01	-7.7084834e-01	5.1485594e-01
4.9623071e-01	-7.6555617e-01	5.1350378e-01
4.9622899e-01	-7.6003924e-01	5.0441917e-01
4.9808060e-01	-7.5606271e-01	4.9011346e-01
5.0066216e-01	-7.5526254e-01	4.7393878e-01
5.0206781e-01	-7.5905251e-01	4.5882404e-01
5.0099423e-01	-7.6718920e-01	4.5042562e-01
4.9776699e-01	-7.7719429e-01	4.4771597e-01
4.9408264e-01	-7.8517993e-01	4.4581240e-01
4.9134074e-01	-7.9000313e-01	4.3771278e-01
4.9010748e-01	-7.9132863e-01	4.1933787e-01
4.9088715e-01	-7.8599811e-01	3.9316892e-01
4.9334481e-01	-7.7158865e-01	3.6516113e-01
4.9659215e-01	-7.5056756e-01	3.3872373e-01
5.0118123e-01	-7.2794424e-01	3.1584218e-01
5.0740604e-01	-7.0788536e-01	2.9959667e-01
5.1327974e-01	-6.9250211e-01	2.9109032e-01
5.1670169e-01	-6.8238693e-01	2.8818381e-01
5.1745371e-01	-6.7703025e-01	2.8893387e-01
5.1697755e-01	-6.7300234e-01	2.9382255e-01
5.1696508e-01	-6.6514556e-01	3.0309704e-01
5.1799058e-01	-6.5065637e-01	3.1397125e-01
5.1933412e-01	-6.3033333e-01	3.2341613e-01
5.1957847e-01	-6.0838317e-01	3.3104533e-01
5.1829155e-01	-5.9027683e-01	3.3730960e-01
5.1704270e-01	-5.7800150e-01	3.4153110e-01
5.1698937e-01	-5.6935845e-01	3.4195226e-01
5.1722125e-01	-5.6116686e-01	3.3738777e-01
5.1610114e-01	-5.5058622e-01	3.2852504e-01
5.1233358e-01	-5.3697880e-01	3.1743073e-01
5.0566347e-01	-5.2371209e-01	3.0782875e-01
4.9744501e-01	-5.1456194e-01	3.0386988e-01
4.8968647e-01	-5.1084097e-01	3.0605608e-01
4.8352944e-01	-5.1299647e-01	3.1006953e-01
4.7838207e-01	-5.2122469e-01	3.1144075e-01
4.7230955e-01	-5.3486483e-01	3.0960907e-01
4.6421451e-01	-5.5249477e-01	3.0679865e-01
4.5525019e-01	-5.7088078e-01	3.0073314e-01
4.4680912e-01	-5.8718238e-01	2.9882194e-01
4.3859427e-01	-6.0180991e-01	2.9765696e-01
4.3007165e-01	-6.1678083e-01	2.9676595e-01
4.2167743e-01	-6.3270138e-01	2.9392336e-01
4.1444714e-01	-6.4793506e-01	2.8855131e-01
4.0911393e-01	-6.6016098e-01	2.8294953e-01
4.0507108e-01	-6.6926664e-01	2.7872159e-01
4.0126890e-01	-6.7602181e-01	2.7389328e-01
3.9808129e-01	-6.7986938e-01	2.6624251e-01
3.9670370e-01	-6.8112291e-01	2.5675294e-01
3.9724131e-01	-6.8258184e-01	2.4659876e-01
3.9884004e-01	-6.8711289e-01	2.3471827e-01
4.0126635e-01	-6.9576605e-01	2.1992140e-01
4.0463267e-01	-7.0782748e-01	2.0347088e-01
4.0846792e-01	-7.2065485e-01	1.8763596e-01
4.1229694e-01	-7.3091520e-01	1.7300453e-01
4.1607122e-01	-7.3742142e-01	1.5884043e-01
4.1994283e-01	-7.4079881e-01	1.4431441e-01
4.2417899e-01	-7.4131087e-01	1.3062269e-01
4.2872605e-01	-7.3847779e-01	1.2132213e-01
4.3296025e-01	-7.3025548e-01	1.1724670e-01
4.3591277e-01	-7.1349347e-01	1.1533066e-01
4.3682758e-01	-6.8712317e-01	1.1469558e-01
4.3581899e-01	-6.5380235e-01	1.1779401e-01
4.3326869e-01	-6.1928750e-01	1.2762980e-01
4.2901029e-01	-5.8962889e-01	1.4711745e-01
4.2289363e-01	-5.6682700e-01	1.7697657e-01
4.1569764e-01	-5.4841220e-01	2.1419799e-01
4.0924480e-01	-5.3135789e-01	2.5477612e-01
4.0493783e-01	-5.1457771e-01	2.9610382e-01
4.0268801e-01	-4.9860827e-01	3.3606586e-01
4.0199293e-01	-4.8425296e-01	3.6764752e-01
4.0309532e-01	-4.7018248e-01	3.9912029e-01
4.0617880e-01	-4.5568600e-01	4.2504600e-01
4.1047806e-01	-4.4156505e-01	4.4634741e-01
4.1507296e-01	-4.2917268e-01	4.6600928e-01
4.1944517e-01	-4.1891292e-01	4.8739467e-01
4.2326131e-01	-4.1095084e-01	5.1103623e-01
4.2617764e-01	-4.0687719e-01	5.3505793e-01
4.2749329e-01	-4.0996832e-01	5.5822798e-01
4.2592714e-01	-4.2144523e-01	5.8083308e-01
4.2054822e-01	-4.3832489e-01	6.0254497e-01
4.1243151e-01	-4.5739492e-01	6.2136684e-01
4.0355630e-01	-4.7780486e-01	6.3348594e-01
3.9409120e-01	-4.9838802e-01	6.3462873e-01
3.8329094e-01	-5.1772553e-01	6.2357942e-01
3.7153886e-01	-5.3632528e-01	6.0098578e-01
3.5991134e-01	-5.5499547e-01	5.6539997e-01
3.4966518e-01	-5.7312218e-01	5.1561872e-01
3.4216067e-01	-5.8879204e-01	4.5443452e-01
3.3784492e-01	-5.9991920e-01	3.8674601e-01
3.3546488e-01	-6.0736939e-01	3.1666149e-01
3.3327340e-01	-6.1479185e-01	2.4788420e-01
3.3026270e-01	-6.2397030e-01	1.8291501e-01
3.2597246e-01	-6.3415256e-01	1.2042328e-01
3.2015784e-01	-6.4497214e-01	5.7700702e-02
3.1302191e-01	-6.5575312e-01	-2.6033732e-03
3.0528142e-01	-6.6382921e-01	-5.2410081e-02
2.9718834e-01	-6.6695282e-01	-8.6523026e-02
2.8843605e-01	-6.6488298e-01	-1.0599335e-01
2.7945236e-01	-6.5848258e-01	-1.1458070e-01
2.7131686e-01	-6.5091916e-01	-1.1667590e-01
2.6432379e-01	-6.4794703e-01	-1.1523040e-01
2.5757958e-01	-6.5249676e-01	-1.1675809e-01
2.5017534e-01	-6.6091553e-01	-1.0486613e-01
2.4193539e-01	-6.6689282e-01	-8.7311874e-02
2.3331413e-01	-6.6876306e-01	-6.6423297e-02
2.2530532e-01	-6.7060657e-01	-4.2661554e-02
2.1885651e-01	-6.7573792e-01	-1.5717298e-02
2.1473473e-01	-6.8295999e-01	1.3153223e-02
2.1375920e-01	-6.9004865e-01	4.2994444e-02
2.1651225e-01	-6.9677511e-01	7.4138506e-02
2.2285833e-01	-7.0417146e-01	1.0594121e-01
2.3168948e-01	-7.1316225e-01	1.3670819e-01
2.4121160e-01	-7.2334220e-01	1.6624472e-01
2.4968983e-01	-7.3195147e-01	1.9491581e-01
2.5625410e-01	-7.3462647e-01	2.2170973e-01
2.6130866e-01	-7.2956610e-01	2.4562020e-01
2.6522260e-01	-7.1974290e-01	2.6663727e-01
2.6715939e-01	-7.1106760e-01	2.8390663e-01
2.6652429e-01	-7.0927977e-01	2.9333452e-01
2.6402823e-01	-7.1484675e-01	2.9147508e-01
2.6091210e-01	-7.2218092e-01	2.8145157e-01
2.5814657e-01	-7.2628279e-01	2.6947341e-01
2.5498686e-01	-7.2858339e-01	2.5896168e-01
2.4972963e-01	-7.3421141e-01	2.5100475e-01
2.4306420e-01	-7.4472735e-01	2.4548388e-01
2.3740047e-01	-7.5765943e-01	2.4184711e-01
2.3359320e-01	-7.7085456e-01	2.4053980e-01
2.3087535e-01	-7.8312123e-01	2.4193620e-01
2.2834015e-01	-7.9200648e-01	2.4445724e-01
2.2525191e-01	-7.9396244e-01	2.4584185e-01
2.2101738e-01	-7.8725983e-01	2.4395442e-01
2.1572249e-01	-7.7409906e-01	2.3699056e-01
2.1024527e-01	-7.5897640e-01	2.2674573e-01
2.0541126e-01	-7.4560354e-01	2.1932945e-01
2.0123196e-01	-7.3500528e-01	2.1906618e-01
1.9681036e-01	-7.2682224e-01	2.2753234e-01
1.9022353e-01	-7.1957933e-01	2.4263943e-01
1.7977774e-01	-7.1219907e-01	2.6093985e-01
1.6574876e-01	-7.0448244e-01	2.7922223e-01
1.4948556e-01	-6.9846181e-01	2.9547439e-01
1.3242611e-01	-6.9595059e-01	3.0865250e-01
1.1693420e-01	-6.9478931e-01	3.1758576e-01
1.0522463e-01	-6.9190575e-01	3.2186813e-01
9.7198256e-02	-6.8668098e-01	3.2400232e-01
9.1704297e-02	-6.7934186e-01	3.2865790e-01
8.8528343e-02	-6.6968107e-01	3.3866476e-01
8.7553304e-02	-6.5867277e-01	3.5399211e-01
8.7792818e-02	-6.4878710e-01	3.7301436e-01
8.7660302e-02	-6.4129746e-01	3.9314595e-01
8.5976486e-02	-6.3549583e-01	4.1306911e-01
8.3909318e-02	-6.3012693e-01	4.3145356e-01
8.4405741e-02	-6.2335009e-01	4.4430052e-01
8.8698193e-02	-6.1435920e-01	4.4925801e-01
9.5968606e-02	-6.0347843e-01	4.4908174e-01
1.0553265e-01	-5.8807125e-01	4.4922993e-01
1.1638198e-01	-5.6348225e-01	4.5430334e-01
1.2649685e-01	-5.2863174e-01	4.6501252e-01
1.3469258e-01	-4.8752421e-01	4.7876543e-01
1.4164020e-01	-4.4570511e-01	4.9313590e-01
1.4816606e-01	-4.0617429e-01	5.0595044e-01
1.5383783e-01	-3.6957043e-01	5.1411760e-01
1.5790718e-01	-3.3687645e-01	5.1620882e-01
1.5987933e-01	-3.0991150e-01	5.1444424e-01
1.5908891e-01	-2.8949756e-01	5.1129700e-01
1.5550293e-01	-2.7397615e-01	5.0610664e-01
1.5042080e-01	-2.6078058e-01	5.1080370e-01
1.4529838e-01	-2.4773753e-01	4.9872058e-01
1.4057227e-01	-2.3494122e-01	4.8325696e-01
1.3599272e-01	-2.2321363e-01	4.6289392e-01
1.3182703e-01	-2.1340733e-01	4.3612525e-01
1.2899185e-01	-2.0463001e-01	4.0524170e-01
1.2741954e-01	-1.9466300e-01	3.7663241e-01
1.2537798e-01	-1.8191514e-01	3.5462162e-01
1.2075436e-01	-1.6601595e-01	3.3811895e-01
1.1283720e-01	-1.4792327e-01	3.2564697e-01
1.0246156e-01	-1.3068267e-01	3.1853869e-01
9.0315299e-02	-1.1830310e-01	3.1779014e-01
7.6922564e-02	-1.1293173e-01	3.2165546e-01
6.3475017e-02	-1.1433317e-01	3.2696174e-01
5.1004315e-02	-1.2169774e-01	3.3201589e-01
4.0142841e-02	-1.3497321e-01	3.3660277e-01
[truncated: 2,096 more rows]
