# Supplementary material for: New metric for optimizing Continuous Loop Averaging Deconvolution (CLAD) sequences under the 1/f noise model
Source: PLoS One. 2017 Apr 17;12(4):e0175354. doi: 10.1371/journal.pone.0175354 (PMC5393612; doi:10.1371/journal.pone.0175354)
Supplement: S1 File — (ZIP) [file pone.0175354.s001.zip › EEG_ABR.txt]

-1.4345148e+00	-8.0140078e-01	-1.3603797e+00	-3.7275145e-01	1.6020602e+00	1.2982544e+00	-3.8308588e+00	-1.8809566e+00	-1.2030649e+00	8.0807294e-01	-4.8101839e+00	1.3268706e+00	2.3087163e+00	1.3947784e+00	-9.1438272e-01	2.8607265e+00	7.4714869e+00	-1.5420108e-02	9.4199065e+00	-5.2892451e+00
-1.1136580e+00	-4.2257025e-01	-2.2317640e+00	-1.2780897e+00	3.7067566e-01	9.9222461e-01	-4.0618639e+00	-1.0546464e+00	-9.8659034e-01	6.9687024e-03	-5.1448299e+00	1.9776288e+00	2.0966898e+00	2.2517805e+00	-5.1182895e-01	3.2318470e+00	7.4049136e+00	-7.0591473e-01	9.0627234e+00	-4.8017325e+00
-1.6546962e-01	1.8311378e-01	-2.8742191e+00	-1.7632300e+00	-3.9647469e-01	1.1934274e+00	-3.3046477e+00	2.2314675e-01	-5.4919306e-01	-7.1762808e-01	-5.0629847e+00	2.5041365e+00	1.4720272e+00	2.6590789e+00	-1.1357502e-01	3.4803479e+00	7.7143536e+00	-1.9135760e+00	9.0563478e+00	-4.0946316e+00
9.0993461e-01	7.0561819e-01	-3.1440710e+00	-2.0787491e+00	-1.1135097e-01	1.5289630e+00	-1.9215826e+00	1.1990616e+00	-9.5041240e-02	-1.4236911e+00	-4.8075151e+00	2.6832470e+00	5.5260328e-01	2.7511548e+00	3.8431653e-01	3.4073990e+00	8.4515534e+00	-3.1359161e+00	9.2369409e+00	-3.8800846e+00
1.9798528e+00	7.6314705e-01	-3.3494253e+00	-2.4418630e+00	7.3734803e-01	1.7168214e+00	-6.3118652e-01	1.6942843e+00	-3.3805620e-02	-2.1826866e+00	-4.6630998e+00	2.5726374e+00	-2.0846799e-01	2.7344002e+00	9.2579953e-01	3.0715668e+00	9.2249311e+00	-3.3117646e+00	8.8705651e+00	-4.6110570e+00
3.1405125e+00	2.6644167e-01	-3.8907600e+00	-2.7186836e+00	1.3240535e+00	1.6776780e+00	1.2158162e-02	1.8845151e+00	-4.4688658e-01	-2.7753228e+00	-4.8376139e+00	2.3982715e+00	-4.6957193e-01	2.6828022e+00	1.2859480e+00	2.5278597e+00	9.7257880e+00	-2.2507426e+00	7.5435463e+00	-5.8331005e+00
3.9549610e+00	-6.1176311e-01	-4.5819960e+00	-2.7776951e+00	1.3207915e+00	1.4149431e+00	-1.5924226e-01	1.7715331e+00	-8.9229045e-01	-3.0567398e+00	-5.3448465e+00	2.3239881e+00	-3.0232307e-01	2.7213524e+00	1.2985510e+00	1.7617473e+00	9.9468590e+00	-8.1963802e-01	5.7187841e+00	-6.6640070e+00
3.9256035e+00	-1.5154704e+00	-5.0847805e+00	-2.7655370e+00	9.1972045e-01	8.6930856e-01	-7.2000040e-01	1.3921095e+00	-9.0756229e-01	-3.0462126e+00	-5.9404482e+00	2.3772172e+00	-5.8863295e-02	2.7913360e+00	9.7191158e-01	8.2334478e-01	9.7431356e+00	1.7911048e-01	4.2974653e+00	-6.7975986e+00
3.3867894e+00	-2.1079584e+00	-5.4418153e+00	-2.9818633e+00	4.7846814e-01	1.8815497e-01	-9.0889672e-01	1.0285508e+00	-4.2850106e-01	-2.9302652e+00	-6.1948799e+00	2.4679586e+00	2.6095567e-02	2.6712371e+00	5.5734792e-01	-9.9785888e-02	8.9444037e+00	3.9840220e-01	3.8308588e+00	-6.4215852e+00
2.9028352e+00	-2.3177608e+00	-5.8044843e+00	-3.5286840e+00	1.5924226e-01	-1.1194405e-01	-2.8719950e-01	8.8383905e-01	2.8719950e-01	-3.0239720e+00	-5.8184217e+00	2.6709405e+00	3.3064269e-02	2.3546801e+00	2.8868221e-01	-7.0443203e-01	7.9302351e+00	-1.0052724e-01	4.1445987e+00	-5.7497726e+00
2.6123738e+00	-2.2793588e+00	-6.1628535e+00	-4.2457190e+00	-5.9308106e-02	1.1817140e-01	8.9599721e-01	7.6492630e-01	7.3260338e-01	-3.3449772e+00	-5.0100522e+00	3.2536427e+00	6.6573349e-02	1.9497540e+00	1.5345972e-01	-8.3876489e-01	7.2960832e+00	-9.9266942e-01	4.6574656e+00	-4.9866255e+00
2.6024397e+00	-2.0425712e+00	-6.2528536e+00	-4.9044838e+00	-2.0476124e-01	4.7268560e-01	1.9447128e+00	4.2835279e-01	5.4444841e-01	-3.4496560e+00	-4.2003483e+00	4.1285855e+00	-6.4794106e-02	1.4875956e+00	1.6991772e-01	-5.0411890e-01	7.3436779e+00	-1.9054212e+00	4.8402828e+00	-4.2190304e+00
2.8942356e+00	-1.4325873e+00	-5.8514860e+00	-5.1980589e+00	-2.7622750e-01	6.1976971e-01	2.3229502e+00	1.6962118e-01	-8.4217510e-02	-3.0078106e+00	-3.6100844e+00	4.6797061e+00	-4.5163123e-01	9.3365786e-01	3.6252080e-01	1.5271837e-01	7.8820473e+00	-2.5244495e+00	4.5360322e+00	-3.5098537e+00
3.2072341e+00	-5.9085700e-01	-5.3116340e+00	-5.0005629e+00	-2.9075799e-01	5.1331166e-01	2.2193093e+00	5.1331166e-01	-7.8212565e-01	-2.1975136e+00	-3.2193923e+00	4.5126055e+00	-6.7092295e-01	4.3220782e-01	4.2257025e-01	6.2925900e-01	7.9637442e+00	-2.8469374e+00	4.0792115e+00	-2.9686672e+00
3.4471354e+00	-1.3803962e-01	-5.0273999e+00	-4.6396731e+00	-3.3953891e-01	3.3093923e-01	2.3303637e+00	1.3775790e+00	-1.2500666e+00	-1.4392595e+00	-2.9382718e+00	3.9002493e+00	-4.0700188e-01	2.9149934e-01	-2.9060972e-02	4.6838577e-01	6.7697237e+00	-3.1329507e+00	3.7241042e+00	-2.5535105e+00
4.0502988e+00	-3.6088982e-01	-4.6939400e+00	-4.3705626e+00	-4.8958841e-01	3.3138404e-01	2.9846804e+00	2.1688974e+00	-1.2992923e+00	-9.7932510e-01	-2.6550756e+00	3.1758008e+00	1.9275134e-03	4.6438247e-01	-8.7479456e-01	-3.2634285e-01	4.7796403e+00	-3.4025060e+00	3.2327366e+00	-2.2861792e+00
5.2211891e+00	-9.3173034e-01	-3.9875805e+00	-4.1715839e+00	-6.9271868e-01	5.6446490e-01	3.9085524e+00	2.5675962e+00	-1.0835591e+00	-8.5952272e-01	-2.2569700e+00	2.3288810e+00	3.9588161e-02	6.2777630e-01	-1.6444655e+00	-1.3677932e+00	3.1623082e+00	-3.2969376e+00	2.4944989e+00	-2.3665417e+00
6.3759179e+00	-1.4127191e+00	-3.3199195e+00	-4.2520946e+00	-8.7301532e-01	8.9510759e-01	4.7409417e+00	2.6392107e+00	-8.4232337e-01	-1.1219611e+00	-1.7644161e+00	1.4782545e+00	-3.5688653e-01	7.0413549e-01	-2.1810556e+00	-2.0760802e+00	2.4001990e+00	-2.6371349e+00	1.8262448e+00	-2.7200180e+00
6.9712230e+00	-1.5298526e+00	-3.2586839e+00	-4.8178940e+00	-1.0442675e+00	1.2426531e+00	5.3828037e+00	2.4772996e+00	-4.9255382e-01	-1.6394243e+00	-1.3277602e+00	1.0309231e+00	-7.9280110e-01	9.2061007e-01	-2.6016983e+00	-2.0849765e+00	2.0539880e+00	-1.8363272e+00	1.3605279e+00	-2.9158830e+00
7.0050287e+00	-1.1751901e+00	-3.6475968e+00	-5.5355221e+00	-1.2734933e+00	1.5464589e+00	5.8755058e+00	2.1316816e+00	1.9467886e-01	-2.1389468e+00	-1.0359643e+00	1.1198853e+00	-8.8220807e-01	1.3047783e+00	-2.9267068e+00	-1.4119777e+00	1.5649926e+00	-1.5086499e+00	9.9785888e-01	-2.7507099e+00
6.4908274e+00	-4.3947306e-01	-3.8953564e+00	-5.8599374e+00	-1.5922744e+00	1.6868708e+00	6.1413544e+00	1.8427028e+00	1.0657667e+00	-2.4489800e+00	-8.7168089e-01	1.4877438e+00	-7.5158197e-01	1.4256186e+00	-3.4048784e+00	-4.1663944e-01	7.6433321e-01	-1.8333618e+00	7.7708446e-01	-2.4178432e+00
5.3432155e+00	5.2769387e-01	-3.8603646e+00	-5.5289982e+00	-1.9564261e+00	1.6191113e+00	6.0519474e+00	1.7255693e+00	1.4819613e+00	-2.3964923e+00	-7.7886370e-01	1.8857012e+00	-9.1245521e-01	1.1467222e+00	-4.4131162e+00	3.7349280e-01	-6.2570052e-02	-2.3508250e+00	7.5232332e-01	-1.9837079e+00
3.8151422e+00	1.5603963e+00	-3.8083217e+00	-4.7576963e+00	-2.1644493e+00	1.3477767e+00	5.5937923e+00	1.3356185e+00	1.0491604e+00	-1.9432301e+00	-6.8367419e-01	2.0915004e+00	-1.4966401e+00	8.8799061e-01	-5.5665105e+00	7.2978624e-01	-5.2324576e-01	-2.4667724e+00	8.8398732e-01	-1.3952232e+00
2.5993260e+00	2.4550590e+00	-3.9436925e+00	-4.0792115e+00	-2.0668875e+00	8.7390494e-01	4.9019632e+00	5.1701841e-01	1.3032956e-01	-1.4859646e+00	-6.7374008e-01	1.8628676e+00	-2.0001659e+00	7.5469565e-01	-5.9620956e+00	7.3304819e-01	-7.3734803e-01	-2.1663768e+00	9.3276823e-01	-8.9777645e-01
2.1195234e+00	3.2622424e+00	-4.2139892e+00	-3.7292937e+00	-1.9531642e+00	3.2930826e-01	4.2248129e+00	-2.4894577e-01	-5.9159836e-01	-1.3694242e+00	-9.6968753e-01	1.4036746e+00	-1.9719945e+00	4.0196069e-01	-5.4987510e+00	5.3747971e-01	-1.0429330e+00	-1.9676947e+00	4.0967074e-01	-9.1275175e-01
2.0938727e+00	4.2424571e+00	-4.5050437e+00	-3.5181568e+00	-2.2723901e+00	-7.5024754e-02	3.6430004e+00	-7.6181262e-01	-6.9775987e-01	-1.2949925e+00	-1.5476450e+00	1.2230814e+00	-1.4775132e+00	-4.2390469e-01	-4.9121939e+00	2.9164761e-01	-1.3292429e+00	-2.2774313e+00	-7.5884721e-01	-1.6099185e+00
2.1945482e+00	5.1654395e+00	-4.9845498e+00	-3.2030825e+00	-2.9289308e+00	-3.0380577e-01	3.0944004e+00	-1.2736416e+00	-2.0520605e-01	-9.9519002e-01	-2.1029172e+00	1.3706103e+00	-9.3632672e-01	-1.5102809e+00	-4.5650932e+00	-4.4629350e-02	-1.3829168e+00	-2.9680742e+00	-1.7943667e+00	-2.4669207e+00
2.3315499e+00	5.3983721e+00	-5.7336111e+00	-2.7621268e+00	-3.4050266e+00	-6.8337765e-01	2.8103146e+00	-1.8983042e+00	5.5645830e-01	-7.8271873e-01	-2.2295400e+00	1.4506763e+00	-8.1578300e-01	-2.2631973e+00	-4.2486844e+00	-5.6891301e-01	-1.2840205e+00	-3.6191289e+00	-2.1737903e+00	-2.5134775e+00
2.3746966e+00	5.0312549e+00	-6.4027548e+00	-2.4638070e+00	-3.4815341e+00	-1.4850750e+00	3.0159655e+00	-2.3766241e+00	1.2063269e+00	-9.2372375e-01	-1.6495067e+00	1.1105443e+00	-1.1941687e+00	-2.4439388e+00	-3.9208589e+00	-1.0828177e+00	-1.0773317e+00	-3.9628194e+00	-2.3647625e+00	-1.4807751e+00
2.1638562e+00	4.8509582e+00	-6.5216676e+00	-2.3643176e+00	-3.2315504e+00	-2.3142023e+00	3.3383050e+00	-2.2199024e+00	1.4569036e+00	-1.3286498e+00	-7.2222446e-01	3.9261966e-01	-1.8170521e+00	-2.2808415e+00	-3.7327039e+00	-1.2834274e+00	-9.0533824e-01	-4.0913697e+00	-2.7624233e+00	-2.9461302e-01
1.5974638e+00	5.1469057e+00	-6.0993939e+00	-2.2317640e+00	-2.6335764e+00	-2.5825715e+00	3.2035273e+00	-1.0896382e+00	1.2773483e+00	-1.7657506e+00	-1.7169697e-01	-2.9995075e-01	-2.5345319e+00	-2.1082549e+00	-3.7129840e+00	-1.1132131e+00	-1.1649595e+00	-4.4571524e+00	-3.2242852e+00	4.0922593e-02
7.1940732e-01	5.3914034e+00	-5.8031499e+00	-2.0323405e+00	-1.9835596e+00	-2.3687657e+00	2.4239223e+00	5.6668895e-01	9.3321305e-01	-2.0759320e+00	-4.7446485e-02	-7.4164786e-01	-3.1956690e+00	-2.1917311e+00	-3.9442856e+00	-6.0434960e-01	-1.8686501e+00	-5.1968728e+00	-3.6728027e+00	-3.1507431e-01
-2.4197707e-01	5.1658843e+00	-6.0958354e+00	-1.8277276e+00	-2.0923900e+00	-2.2219782e+00	1.2049924e+00	1.7356517e+00	6.5179608e-01	-2.2086339e+00	3.8550269e-02	-1.0986827e+00	-3.5749444e+00	-2.3398530e+00	-4.4403979e+00	1.4011540e-01	-2.5192601e+00	-5.8953740e+00	-4.1825559e+00	-5.1079106e-01
-9.1008288e-01	4.8635612e+00	-6.6984057e+00	-1.7509236e+00	-3.2760315e+00	-2.3256191e+00	1.5271837e-02	2.0568051e+00	5.8225733e-01	-2.0108413e+00	3.8846809e-02	-1.4997537e+00	-3.8342690e+00	-2.1039551e+00	-4.8502169e+00	8.3238927e-01	-2.7843673e+00	-6.3502672e+00	-4.6690306e+00	-3.2945653e-01
-9.8140088e-01	5.0445992e+00	-7.2237273e+00	-1.9488644e+00	-4.8720126e+00	-2.3483045e+00	-6.1339408e-01	2.0086173e+00	6.9894603e-01	-1.4294736e+00	-1.2172989e-01	-1.9553882e+00	-4.3693764e+00	-1.5267389e+00	-4.8708265e+00	1.3571177e+00	-2.8048286e+00	-6.6106297e+00	-4.9978941e+00	-2.0698529e-01
-5.7958846e-01	5.5755550e+00	-7.5527390e+00	-1.9888973e+00	-6.0918321e+00	-2.0950588e+00	-5.8166425e-01	2.0221099e+00	7.3260338e-01	-7.0191143e-01	-1.8904459e-01	-2.6684200e+00	-5.0921940e+00	-1.2226366e+00	-4.6774820e+00	1.8855530e+00	-2.8119456e+00	-6.6082574e+00	-5.3358020e+00	-3.3924237e-01
-2.3723242e-01	5.9285865e+00	-7.5589664e+00	-1.2754208e+00	-6.6343530e+00	-1.8981559e+00	-3.2441534e-01	2.2803967e+00	6.6603003e-01	1.4382216e-02	-6.0049457e-02	-3.6096396e+00	-5.4859998e+00	-1.6453551e+00	-4.6714030e+00	2.4918301e+00	-2.8172833e+00	-6.2500365e+00	-5.8024085e+00	-5.3836933e-01
-5.0100522e-01	5.8310247e+00	-7.1605642e+00	-1.7925875e-01	-6.5385704e+00	-2.1946965e+00	-1.0897864e-01	2.8650263e+00	6.7032987e-01	5.2976966e-01	2.0505778e-01	-4.2181408e+00	-5.2548464e+00	-2.5183704e+00	-5.0712879e+00	3.0531813e+00	-2.6971844e+00	-5.7032157e+00	-6.0873840e+00	-6.1324581e-01
-1.5086499e+00	5.2981414e+00	-6.5916512e+00	4.5237258e-01	-6.1810908e+00	-2.7381070e+00	1.0660632e-01	3.6320284e+00	6.9271868e-01	4.7698544e-01	5.1953901e-01	-4.1299200e+00	-4.6502003e+00	-3.1741698e+00	-5.8342866e+00	3.5724238e+00	-2.3752896e+00	-5.3463292e+00	-5.8844020e+00	-5.6594760e-01
-2.8082388e+00	4.6063123e+00	-6.1373511e+00	5.1968728e-01	-6.0755224e+00	-2.8536095e+00	1.9601329e-01	4.4524078e+00	6.4260333e-01	-4.6112052e-02	7.5113716e-01	-3.6702821e+00	-4.0863285e+00	-3.2256196e+00	-6.6530350e+00	4.1758837e+00	-1.9180241e+00	-5.2726389e+00	-5.2171858e+00	-5.2621117e-01
-3.7180252e+00	4.1540880e+00	-5.7656375e+00	4.5044506e-01	-6.2521122e+00	-2.5167395e+00	-4.4777620e-02	5.2585532e+00	7.8479451e-01	-4.6289977e-01	7.9754575e-01	-3.3455703e+00	-3.6937088e+00	-2.8825222e+00	-6.9945015e+00	4.7339730e+00	-1.5111705e+00	-5.3498877e+00	-4.4390635e+00	-5.4637593e-01
-3.8907600e+00	3.8235936e+00	-5.4277296e+00	4.7683717e-01	-6.2667910e+00	-2.2667558e+00	-5.0827047e-01	5.6863129e+00	1.4652068e+00	-5.9041219e-01	5.3925895e-01	-3.1959656e+00	-3.5065918e+00	-2.7988978e+00	-6.5628867e+00	5.0526058e+00	-1.4153879e+00	-5.4794759e+00	-3.9691950e+00	-5.5705138e-01
-3.4846478e+00	3.2073824e+00	-5.2541051e+00	7.2860008e-01	-5.7697891e+00	-2.2362121e+00	-7.9250456e-01	5.4120129e+00	2.3319947e+00	-7.4046170e-01	-8.5996753e-03	-3.1703148e+00	-3.6962294e+00	-3.3942029e+00	-5.7631169e+00	5.3313539e+00	-1.6776780e+00	-5.6879439e+00	-3.7659165e+00	-5.1864939e-01
-3.0367233e+00	2.5419454e+00	-5.2549947e+00	1.2711210e+00	-4.9141214e+00	-2.0440539e+00	-5.8818814e-01	4.7204804e+00	2.5459487e+00	-1.1004619e+00	-6.4378949e-01	-3.5340218e+00	-4.3496565e+00	-4.2737421e+00	-5.2914692e+00	5.8827710e+00	-1.8742844e+00	-6.0448304e+00	-3.6060811e+00	-3.9632642e-01
-3.1715010e+00	2.4380080e+00	-5.2480260e+00	1.8584195e+00	-4.0916662e+00	-1.5875297e+00	7.5766105e-02	4.1853730e+00	1.7820603e+00	-1.4976779e+00	-1.1447947e+00	-4.3423912e+00	-5.2536603e+00	-4.6459005e+00	-5.2813868e+00	6.6318324e+00	-1.5921261e+00	-6.2402506e+00	-3.5830992e+00	-2.0861626e-01
-4.1637256e+00	2.9459819e+00	-5.1114691e+00	2.2121923e+00	-3.4177779e+00	-1.3004785e+00	8.7879786e-01	3.9435442e+00	5.4326225e-01	-1.4947125e+00	-1.4512694e+00	-5.1850112e+00	-5.9480099e+00	-4.2513533e+00	-5.2293440e+00	7.2889662e+00	-1.1361950e+00	-5.9723263e+00	-3.7946809e+00	-2.6169702e-01
-5.6588829e+00	3.4698207e+00	-4.9225728e+00	2.3785516e+00	-2.9243344e+00	-1.3981886e+00	1.3387322e+00	3.6324732e+00	-3.5540382e-01	-1.0340368e+00	-1.7227522e+00	-5.6098055e+00	-6.1478783e+00	-3.5565588e+00	-4.7528033e+00	7.6084886e+00	-1.1103960e+00	-5.4944512e+00	-4.1524570e+00	-8.5551943e-01
-6.8493449e+00	3.4524731e+00	-4.6865265e+00	2.7653887e+00	-2.6816160e+00	-1.4303632e+00	1.0496052e+00	3.1330990e+00	-6.1265273e-01	-6.5268570e-01	-1.9847458e+00	-5.5718483e+00	-6.1079936e+00	-3.3087992e+00	-4.0943351e+00	7.4129201e+00	-1.4643171e+00	-5.2168893e+00	-4.4971854e+00	-1.8653882e+00
-7.0982906e+00	2.9576952e+00	-4.2276301e+00	3.7891949e+00	-2.5939883e+00	-1.0700665e+00	5.6787511e-02	2.9272998e+00	-5.9841879e-01	-5.2858349e-01	-2.2292434e+00	-5.3788004e+00	-6.1082901e+00	-3.9979594e+00	-3.6834782e+00	6.9492790e+00	-1.6901327e+00	-5.2907279e+00	-4.7092119e+00	-3.0205618e+00
-6.5375325e+00	2.5066571e+00	-3.5350596e+00	5.1727047e+00	-2.4236257e+00	-7.0561819e-01	-1.0679907e+00	3.3203643e+00	-6.4438257e-01	-2.6273491e-01	-2.4921266e+00	-5.2483226e+00	-6.0326723e+00	-5.4034133e+00	-3.5728686e+00	6.8266595e+00	-1.6416484e+00	-5.5791135e+00	-4.8220455e+00	-4.1146481e+00
-5.8245008e+00	2.3251743e+00	-2.7836259e+00	5.9711401e+00	-2.0133619e+00	-5.7469555e-01	-1.6920603e+00	4.0329512e+00	-6.9701851e-01	3.0469539e-01	-2.4986505e+00	-5.2112550e+00	-5.8027051e+00	-6.8315524e+00	-3.7058670e+00	7.1512231e+00	-1.5421590e+00	-5.8672026e+00	-4.7559170e+00	-4.6417489e+00
-5.3706455e+00	2.1460638e+00	-2.0210720e+00	5.6290806e+00	-1.5122084e+00	-1.9823734e-01	-1.6824227e+00	4.8383553e+00	-6.7285046e-01	6.6499214e-01	-2.1516981e+00	-5.3822106e+00	-5.5364117e+00	-7.7405974e+00	-4.0492609e+00	7.5081097e+00	-1.4862611e+00	-5.9718814e+00	-4.4500355e+00	-4.0996728e+00
-5.3184544e+00	1.8686501e+00	-1.4469695e+00	4.6375973e+00	-1.0605772e+00	6.0612884e-01	-1.4769201e+00	5.7740889e+00	-5.9411895e-01	2.7355864e-01	-1.6899845e+00	-5.8731335e+00	-5.2582567e+00	-8.0862154e+00	-4.2036103e+00	7.7714376e+00	-1.4806269e+00	-5.8129357e+00	-4.2344505e+00	-2.9087661e+00
-5.7097396e+00	1.7178593e+00	-1.4698031e+00	3.9253070e+00	-6.5802343e-01	1.1821588e+00	-1.4564588e+00	6.6419148e+00	-2.3812204e-01	-5.3688663e-01	-1.2453220e+00	-6.2979278e+00	-4.9092285e+00	-8.2128382e+00	-3.7257352e+00	8.1593127e+00	-1.4960470e+00	-5.6519142e+00	-4.2934621e+00	-2.0734114e+00
-6.3477466e+00	1.6695232e+00	-1.9389303e+00	3.9482889e+00	-4.5830339e-01	1.0315162e+00	-1.4643171e+00	7.0185212e+00	4.9878117e-01	-9.9118672e-01	-1.0174306e+00	-6.0526887e+00	-4.5053403e+00	-8.3837938e+00	-2.8009736e+00	8.6358533e+00	-1.4272496e+00	-5.7124085e+00	-4.5226879e+00	-1.9024558e+00
-6.9583235e+00	1.4073814e+00	-2.1912862e+00	4.3858344e+00	-6.3059344e-01	4.8069220e-01	-1.2814999e+00	6.9553581e+00	1.1318952e+00	-7.9161494e-01	-1.2509562e+00	-5.2074000e+00	-4.2261474e+00	-8.6051613e+00	-2.0584361e+00	8.7569901e+00	-1.4788476e+00	-5.6433145e+00	-4.9603817e+00	-1.9469368e+00
-7.3276647e+00	8.7583245e-01	-1.7964425e+00	4.5446319e+00	-1.1477601e+00	1.0645805e-01	-1.0291439e+00	6.9105805e+00	1.4183534e+00	-1.2855032e-01	-1.9381889e+00	-4.2999859e+00	-4.2151754e+00	-8.7756722e+00	-1.8646468e+00	8.2398234e+00	-1.8862943e+00	-4.8967738e+00	-5.3801348e+00	-1.7730158e+00
-7.4111409e+00	4.0418474e-01	-7.5662316e-01	4.0626053e+00	-1.7782053e+00	3.6622755e-02	-9.1482753e-01	6.9249627e+00	1.7045150e+00	5.6906128e-01	-2.8866738e+00	-3.6560482e+00	-4.3318641e+00	-8.7939094e+00	-2.0904625e+00	7.3475330e+00	-2.4225879e+00	-3.5270531e+00	-5.2283061e+00	-1.1889793e+00
-7.3611738e+00	2.2418464e-01	5.5008268e-01	3.1841039e+00	-2.2646800e+00	-2.1350918e-02	-1.0470846e+00	6.8023432e+00	2.0541362e+00	8.0021462e-01	-3.8996562e+00	-3.3431979e+00	-4.3326054e+00	-8.6773690e+00	-2.4301496e+00	6.6862476e+00	-2.8521268e+00	-2.2637904e+00	-4.5301014e+00	-3.2144993e-01
-7.1868080e+00	1.5434935e-01	1.4953056e+00	2.4982057e+00	-2.4870854e+00	-2.6466242e-01	-1.2116646e+00	6.7236117e+00	2.1514015e+00	3.1077447e-01	-4.8045497e+00	-3.3300019e+00	-3.9570368e+00	-8.5087857e+00	-2.6346143e+00	6.6881751e+00	-3.1676459e+00	-1.7921427e+00	-3.7940878e+00	4.2049447e-01
-6.7354733e+00	-1.1609562e-01	1.6637406e+00	2.4357839e+00	-2.2852896e+00	-5.1761149e-01	-9.5515704e-01	6.7771373e+00	2.0587326e+00	-5.2991793e-01	-5.4161645e+00	-3.7926051e+00	-3.0586673e+00	-8.3476159e+00	-2.6251250e+00	7.2126070e+00	-3.2763280e+00	-2.2255367e+00	-3.1537085e+00	6.5253743e-01
-6.0509095e+00	-5.7395419e-01	1.3322083e+00	2.8960148e+00	-1.6976945e+00	-5.7944019e-01	-2.2967064e-01	6.5628867e+00	2.2104131e+00	-1.0324059e+00	-5.7144843e+00	-4.9191626e+00	-1.8825875e+00	-8.3250788e+00	-2.3400013e+00	7.8894608e+00	-3.0834284e+00	-3.0920281e+00	-2.6322420e+00	2.4642518e-01
-5.2824247e+00	-7.2948970e-01	1.2064751e+00	3.5371354e+00	-1.2131473e+00	-6.7374008e-01	7.1525576e-01	5.9205799e+00	2.5758993e+00	-1.0456019e+00	-5.9124251e+00	-6.2977795e+00	-7.8672202e-01	-8.4453260e+00	-1.5853057e+00	8.4346505e+00	-2.7610889e+00	-3.5326873e+00	-2.4891612e+00	-4.6690306e-01
-4.3487669e+00	-7.8434970e-02	1.6030981e+00	4.1451918e+00	-1.1711868e+00	-1.1238886e+00	1.6687818e+00	5.3473671e+00	2.6375797e+00	-1.0383367e+00	-6.0778947e+00	-7.3095758e+00	1.4827026e-03	-8.4078136e+00	-5.8640890e-01	8.4709768e+00	-2.5840542e+00	-2.9888320e+00	-2.6414348e+00	-9.4892969e-01
-3.1580084e+00	1.0472329e+00	2.2101166e+00	4.4636763e+00	-1.3809892e+00	-1.6079910e+00	2.2032961e+00	5.3900689e+00	2.2596388e+00	-1.3906268e+00	-6.0067250e+00	-7.7481592e+00	2.8438237e-01	-8.1661331e+00	1.2187816e-01	7.7985711e+00	-2.7447791e+00	-1.8054870e+00	-2.7044496e+00	-1.0845970e+00
-2.0376782e+00	1.7384689e+00	2.5990295e+00	4.2185856e+00	-1.5019778e+00	-1.5377109e+00	2.1097376e+00	6.0209589e+00	1.7957012e+00	-2.0109896e+00	-5.5466423e+00	-7.6028544e+00	2.1602978e-01	-8.0756882e+00	4.1663944e-01	6.6770548e+00	-3.2821106e+00	-6.8456381e-01	-2.5708581e+00	-1.0049759e+00
-1.2690452e+00	1.7218626e+00	2.6856193e+00	3.3212539e+00	-1.5138394e+00	-1.1367881e+00	1.8169038e+00	6.7046331e+00	1.6460965e+00	-2.5315665e+00	-4.9243520e+00	-6.9528375e+00	2.5947296e-01	-8.0581923e+00	4.4807274e-01	5.5414529e+00	-3.6410729e+00	-2.6540377e-02	-2.3336257e+00	-6.0375652e-01
-6.5698554e-01	1.4865577e+00	2.6709405e+00	1.9607260e+00	-1.5320766e+00	-1.1138062e+00	1.8670192e+00	6.8660994e+00	1.9761461e+00	-2.6638236e+00	-4.6180257e+00	-6.1290479e+00	4.9581576e-01	-7.6609763e+00	4.1337750e-01	4.7277457e+00	-3.0788320e+00	6.7018160e-02	-2.0963933e+00	2.2240540e-02
-8.7182916e-02	1.4330321e+00	2.7470032e+00	7.5247159e-01	-1.3912199e+00	-1.5305939e+00	2.3468217e+00	6.2746493e+00	2.5723408e+00	-2.5277115e+00	-4.7803816e+00	-5.5030509e+00	7.3201030e-01	-6.9221456e+00	4.5652414e-01	4.3564769e+00	-1.7672333e+00	-1.7851740e-01	-1.9616156e+00	2.9253723e-01
4.0759496e-01	1.4137570e+00	2.8193591e+00	3.6533793e-01	-9.1838602e-01	-1.8730983e+00	2.7950428e+00	5.3884380e+00	3.1436262e+00	-2.4245154e+00	-5.2631496e+00	-5.3092616e+00	1.0172823e+00	-6.2352094e+00	6.1828700e-01	4.3404637e+00	-5.7884711e-01	-3.2708420e-01	-1.9417474e+00	-9.7858375e-02
9.1423445e-01	1.1098029e+00	2.5773820e+00	7.1703500e-01	-2.1439880e-01	-1.9580571e+00	2.8070526e+00	4.9338413e+00	3.5725720e+00	-2.3659486e+00	-5.8977463e+00	-5.5734792e+00	1.4580898e+00	-5.6621449e+00	9.4433332e-01	4.4940717e+00	-1.2943994e-01	-3.9736431e-02	-1.9856354e+00	-6.0257036e-01
1.3357668e+00	5.7291630e-01	2.0716321e+00	1.0783696e+00	3.7171355e-01	-2.2715005e+00	2.4870854e+00	5.0604641e+00	3.7604305e+00	-2.1579254e+00	-6.3499706e+00	-5.9254729e+00	1.9160966e+00	-4.9081906e+00	1.3648278e+00	4.6353733e+00	-3.4976955e-01	8.1311413e-01	-2.0915004e+00	-5.1004971e-01
1.5062776e+00	3.1136756e-02	1.6423897e+00	1.1275954e+00	4.9136766e-01	-3.3169541e+00	2.2022582e+00	5.5410081e+00	3.6713200e+00	-1.7931806e+00	-6.2160826e+00	-5.9214696e+00	1.9961626e+00	-3.9073663e+00	1.7036253e+00	4.6426385e+00	-7.1199381e-01	2.0182548e+00	-2.2772830e+00	8.5848483e-02
1.4997537e+00	-3.4962128e-01	1.3197536e+00	1.2361292e+00	2.7785848e-01	-4.8600027e+00	2.2488151e+00	6.1856872e+00	3.4526214e+00	-1.6073979e+00	-5.3455879e+00	-5.5648796e+00	1.6538065e+00	-2.9654053e+00	1.8556024e+00	4.4475149e+00	-9.0874845e-01	3.0917316e+00	-2.4396389e+00	7.1065938e-01
1.5646961e+00	-3.5703480e-01	1.0494569e+00	1.7153387e+00	1.1817140e-01	-6.1628535e+00	2.5053227e+00	6.7787682e+00	3.3034615e+00	-1.8819945e+00	-3.9622263e+00	-5.0612055e+00	1.6268213e+00	-2.2596388e+00	1.8409236e+00	4.1693598e+00	-1.0853383e+00	3.7024568e+00	-2.4669207e+00	1.2900996e+00
1.9381889e+00	-4.8929187e-02	1.0642840e+00	2.4959816e+00	8.9110429e-02	-6.7199049e+00	2.6408417e+00	7.2511573e+00	3.4161469e+00	-2.5207428e+00	-2.3856686e+00	-4.3744176e+00	2.1542187e+00	-1.9312202e+00	1.7166731e+00	4.0157518e+00	-1.1766728e+00	3.8473168e+00	-2.3763275e+00	1.7604129e+00
2.4024231e+00	1.6843502e-01	1.6198526e+00	3.3058338e+00	8.2586537e-02	-6.5574007e+00	2.7676128e+00	7.6153091e+00	3.7933464e+00	-3.2374812e+00	-8.2408613e-01	-3.4758998e+00	2.4111710e+00	-2.2055202e+00	1.5446796e+00	3.8015013e+00	-7.5691970e-01	3.8886842e+00	-2.1475465e+00	1.8934113e+00
2.6080740e+00	2.4494248e-01	2.5131810e+00	3.6901503e+00	1.3121918e-01	-6.2123758e+00	3.3698866e+00	7.6417012e+00	4.0402164e+00	-3.7681405e+00	3.5629345e-01	-2.7493755e+00	1.9116485e+00	-2.7504134e+00	1.4540865e+00	3.3086510e+00	7.9472862e-02	4.3197059e+00	-1.7529993e+00	1.7747951e+00
2.8030494e+00	5.3925895e-01	3.0324235e+00	3.3414187e+00	1.7822086e-01	-6.3201683e+00	4.5567900e+00	7.1994110e+00	3.8382723e+00	-3.9247139e+00	6.7299873e-01	-2.5358663e+00	1.0246958e+00	-2.9023904e+00	1.5098361e+00	2.8724398e+00	5.6935782e-01	5.1925729e+00	-1.3320601e+00	1.5992431e+00
3.3719624e+00	1.0946794e+00	2.7830329e+00	2.5400179e+00	-3.4102161e-03	-6.8382246e+00	5.4020788e+00	6.4961651e+00	3.3878273e+00	-3.7310729e+00	1.7199351e-02	-2.4506109e+00	2.3515664e-01	-2.5517313e+00	1.7322415e+00	2.8552405e+00	2.7607923e-01	6.0641056e+00	-1.1490946e+00	1.3934439e+00
4.1745493e+00	1.7369861e+00	2.2151578e+00	1.8115661e+00	-2.0149929e-01	-7.2564950e+00	4.8041048e+00	5.8035947e+00	3.0140379e+00	-3.5421766e+00	-1.0625047e+00	-1.9146139e+00	-3.0677118e-01	-1.9364097e+00	2.2947789e+00	3.0456195e+00	-3.9855047e-01	6.4921618e+00	-1.4457834e+00	1.1701489e+00
4.7025397e+00	2.5162947e+00	1.9782219e+00	1.3095230e+00	9.4892969e-03	-7.3592463e+00	3.0456195e+00	5.4250607e+00	2.9412372e+00	-3.5753892e+00	-1.5845643e+00	-9.8599726e-01	-6.4037927e-01	-1.2115163e+00	3.2207267e+00	2.9934284e+00	-8.5804002e-01	6.4460498e+00	-2.0999518e+00	9.4715045e-01
4.4441046e+00	3.2935274e+00	2.3816653e+00	7.9339419e-01	3.5125226e-01	-7.1162314e+00	1.3608245e+00	5.4885204e+00	3.2637251e+00	-3.4775308e+00	-1.0008243e+00	-1.1416810e-01	-6.9138424e-01	-6.6158192e-01	4.0674982e+00	2.6184529e+00	-8.7286705e-01	6.1539573e+00	-2.4965747e+00	8.1667262e-01
3.3372671e+00	3.5248290e+00	3.2792934e+00	8.7479456e-02	2.2581561e-01	-6.6407286e+00	5.3243852e-01	5.5966094e+00	3.6880746e+00	-3.0011384e+00	8.5403672e-02	3.4635934e-01	-3.6889642e-01	-4.9166420e-01	4.2470535e+00	2.0821593e+00	-4.2227371e-01	5.7307940e+00	-2.1714180e+00	8.4632667e-01
2.0829007e+00	2.9461302e+00	4.0030006e+00	-5.5719965e-01	-4.1041209e-01	-6.4601354e+00	5.9960495e-01	5.3441051e+00	3.7921603e+00	-2.4676620e+00	6.3222441e-01	3.9899528e-01	1.1401983e-01	-4.0789150e-01	3.5086675e+00	1.4478591e+00	3.6919296e-01	5.2699700e+00	-1.2390946e+00	1.0091274e+00
1.3341358e+00	2.0655531e+00	4.1127206e+00	-8.2186208e-01	-1.2033615e+00	-6.9214042e+00	1.1624389e+00	4.8828364e+00	3.4200019e+00	-2.1223406e+00	5.2710079e-01	4.4525560e-01	4.3354225e-01	4.3146647e-02	2.1918793e+00	6.9805641e-01	1.1272988e+00	5.0242862e+00	-8.0065943e-02	1.2825378e+00
9.6390499e-01	1.7571509e+00	3.8624404e+00	-7.7575002e-01	-1.8625711e+00	-7.4941723e+00	1.6309729e+00	4.4289811e+00	2.8046803e+00	-1.8895563e+00	3.7853399e-01	5.9411895e-01	5.4667247e-01	9.5130202e-01	1.1274471e+00	-1.2350913e-01	1.4913023e+00	5.1964280e+00	8.4009932e-01	1.5274803e+00
6.4304814e-01	2.2236092e+00	3.5909575e+00	-5.7336111e-01	-2.3966406e+00	-7.5253090e+00	1.5973156e+00	3.9631159e+00	2.2958168e+00	-1.6370520e+00	4.0240550e-01	4.8973668e-01	5.8329522e-01	1.9653224e+00	1.0301818e+00	-7.2504159e-01	1.5208081e+00	5.6569554e+00	1.2122577e+00	1.5913848e+00
3.5911058e-01	2.7335106e+00	3.6180910e+00	-2.8112042e-01	-3.0772011e+00	-7.0837602e+00	1.0923070e+00	3.6385523e+00	1.8412201e+00	-1.2023236e+00	5.3955549e-01	1.7021426e-01	6.3489327e-01	2.6181563e+00	1.7478099e+00	-8.7257051e-01	1.5577274e+00	5.9334794e+00	1.2342017e+00	1.4005609e+00
2.8497545e-01	2.6157840e+00	4.0626053e+00	-5.2339403e-02	-3.9582230e+00	-6.5101025e+00	5.1182895e-01	3.6965260e+00	1.2524389e+00	-5.5052749e-01	7.3438262e-01	1.0349264e-01	6.4467911e-01	2.7671679e+00	2.5106604e+00	-7.2637603e-01	1.7614507e+00	5.6009092e+00	1.2304949e+00	9.9341077e-01
5.3110409e-01	1.9537573e+00	4.3302331e+00	-9.4892969e-03	-4.6190636e+00	-6.0301517e+00	2.6051085e-01	3.9165590e+00	6.3504154e-01	1.1283367e-01	6.8767749e-01	4.6349285e-01	3.4191123e-01	2.7944497e+00	2.8949769e+00	-4.7016501e-01	2.0095069e+00	4.8118149e+00	1.1645147e+00	7.9769402e-01
9.5159856e-01	1.2960304e+00	3.9104800e+00	-2.2685350e-01	-4.5907439e+00	-5.6492454e+00	3.0217480e-01	3.7269214e+00	1.4752891e-01	6.7299873e-01	3.2130166e-01	9.7843548e-01	-3.0454712e-01	3.2109409e+00	3.0309407e+00	-1.7436583e-01	2.1488809e+00	4.1084208e+00	9.3202688e-01	1.1830484e+00
1.0604289e+00	8.8443213e-01	3.2250265e+00	-6.9672197e-01	-3.8937254e+00	-5.2044346e+00	1.9645810e-01	3.0285684e+00	-2.9342685e-01	1.2058821e+00	-9.5486050e-02	1.3612693e+00	-8.9406970e-01	3.9829841e+00	3.1127859e+00	-3.6771026e-02	2.2759486e+00	3.8486513e+00	5.7617825e-01	1.7943667e+00
3.5599691e-01	5.2265268e-01	2.8748122e+00	-1.0929001e+00	-2.9940215e+00	-4.8304970e+00	-2.9935766e-01	2.2402154e+00	-8.0599716e-01	1.7057011e+00	-7.0754570e-01	1.6665578e+00	-1.1203301e+00	4.6985364e+00	3.1602324e+00	-2.4064264e-01	2.5972502e+00	4.0510402e+00	2.2092269e-02	2.0114344e+00
-9.7502526e-01	1.6873156e-01	2.9203311e+00	-9.7976991e-01	-2.2769865e+00	-4.6777786e+00	-8.9273526e-01	1.6705611e+00	-1.1326366e+00	2.0874971e+00	-1.7368379e+00	2.0513191e+00	-8.9659029e-01	5.1062796e+00	3.2502325e+00	-7.1940732e-01	3.0911385e+00	4.4868065e+00	-9.8169742e-01	1.6702645e+00
-2.1258991e+00	1.7644161e-02	3.0462126e+00	-2.8616161e-01	-1.8327687e+00	-4.3716005e+00	-1.1861621e+00	1.6944326e+00	-9.1364137e-01	2.3081232e+00	-2.7676128e+00	2.4071677e+00	-3.5688653e-01	5.1492780e+00	3.4696725e+00	-1.2576284e+00	3.5753892e+00	4.8693438e+00	-2.3634280e+00	1.1545806e+00
-2.6197873e+00	1.1935756e-01	2.8396721e+00	5.8507446e-01	-1.6260800e+00	-3.6157187e+00	-1.2009891e+00	2.6528516e+00	-2.7726539e-01	2.4148778e+00	-3.2330331e+00	2.5597378e+00	1.0675459e-02	4.9661642e+00	3.6017813e+00	-1.7002151e+00	3.9525887e+00	4.9556371e+00	-3.3472012e+00	1.0152065e+00
-2.6476621e+00	2.6614512e-01	2.2311709e+00	9.8762823e-01	-1.4766236e+00	-2.8418962e+00	-1.2625213e+00	3.9232312e+00	2.7652404e-01	2.6478104e+00	-2.8837084e+00	2.7440378e+00	-1.3714999e-01	4.8343520e+00	3.3055373e+00	-1.9205447e+00	4.1979760e+00	4.6912712e+00	-3.3218470e+00	1.3293912e+00
-2.5649273e+00	2.8734777e-01	1.6548444e+00	5.9367414e-01	-1.1083202e+00	-2.6350591e+00	-1.6951739e+00	4.4229020e+00	5.0901182e-01	3.0626706e+00	-1.8256518e+00	3.3036098e+00	-5.4430014e-01	5.0013043e+00	2.4850096e+00	-1.8392926e+00	4.2741869e+00	4.4126713e+00	-2.5165912e+00	1.5122084e+00
-2.4986505e+00	8.7034645e-02	1.6524721e+00	-2.9876458e-01	-5.1523917e-01	-2.8587990e+00	-2.4918301e+00	3.9674157e+00	7.3438262e-01	3.2847794e+00	-5.7306457e-01	3.9015837e+00	-6.1576641e-01	5.4590146e+00	1.5414177e+00	-1.5460140e+00	4.1613532e+00	4.4743518e+00	-1.4985676e+00	1.0140203e+00
-2.4743342e+00	-4.4599696e-01	2.2170853e+00	-1.1616975e+00	6.8797403e-02	-2.8890461e+00	-3.0199687e+00	2.9616985e+00	1.2825378e+00	3.3550595e+00	3.0588156e-01	3.9079594e+00	4.0774323e-02	5.8173838e+00	1.1754867e+00	-1.1083202e+00	3.8141043e+00	4.6106121e+00	-8.3372370e-01	9.8599726e-02
-2.5634446e+00	-1.2199677e+00	2.6349109e+00	-1.5829333e+00	5.0471198e-01	-2.4104297e+00	-2.8989802e+00	1.8071180e+00	1.9131312e+00	3.7445655e+00	5.7054398e-01	3.2511221e+00	1.0499017e+00	5.7322767e+00	1.5543172e+00	-5.7439901e-01	3.2730661e+00	4.1819628e+00	-7.7886370e-01	-5.0070868e-01
-2.7814019e+00	-2.0241857e+00	2.3646142e+00	-1.6115495e+00	7.6818824e-01	-1.6736747e+00	-2.7384035e+00	1.0789627e+00	2.0886832e+00	4.3337916e+00	2.6362453e-01	2.3076784e+00	1.5555033e+00	5.2069552e+00	2.0931313e+00	-1.8874805e-01	2.8407100e+00	3.1381402e+00	-1.0574635e+00	-6.1042868e-01
-3.1612703e+00	-2.7455205e+00	1.6466896e+00	-1.7710883e+00	8.8265289e-01	-1.2213022e+00	-3.1525224e+00	1.0254372e+00	1.5586170e+00	4.6525726e+00	-2.8675469e-01	1.4880404e+00	1.3907751e+00	4.5088987e+00	2.1724559e+00	-1.6502480e-01	2.7228351e+00	2.1359814e+00	-1.3388805e+00	-5.9589819e-01
-3.7592443e+00	-3.3276295e+00	1.0318128e+00	-2.2511874e+00	9.3410267e-01	-1.1805278e+00	-3.9862461e+00	1.3099678e+00	6.7477797e-01	4.5375149e+00	-6.6751273e-01	1.0405607e+00	1.1806761e+00	4.0895904e+00	1.6490619e+00	-5.1538744e-01	2.6804298e+00	1.5660305e+00	-1.6610718e+00	-5.1153241e-01
-4.4226055e+00	-3.5289806e+00	6.7314700e-01	-2.6962948e+00	1.0424882e+00	-1.1209232e+00	-4.7016501e+00	1.5353386e+00	4.9818809e-02	4.1183549e+00	-8.5299883e-01	1.0528671e+00	1.3239052e+00	4.1290303e+00	8.1163143e-01	-1.1827519e+00	2.4059816e+00	1.2918788e+00	-2.0904625e+00	-2.2225713e-01
-4.7826057e+00	-3.0328683e+00	3.8120285e-01	-3.0158172e+00	1.1694076e+00	-7.4298230e-01	-4.8964772e+00	1.4359975e+00	-1.5879745e-01	3.6306940e+00	-1.0524223e+00	1.4660964e+00	1.7532959e+00	4.2735938e+00	-2.4316323e-02	-1.9997211e+00	1.9091279e+00	1.1906102e+00	-2.2559321e+00	-8.5996753e-03
-4.7381246e+00	-2.1190786e+00	1.4263599e-01	-3.4594418e+00	1.1897206e+00	-1.3581556e-01	-4.5473007e+00	1.0407090e+00	-1.1001654e-01	3.2144993e+00	-1.1467222e+00	2.0290786e+00	2.3327361e+00	4.1426712e+00	-7.7441559e-01	-2.7086012e+00	1.3415494e+00	1.0432296e+00	-1.7341690e+00	-1.3774308e-01
-4.7032811e+00	-1.5506104e+00	9.8451456e-02	-3.9984042e+00	1.2903961e+00	3.2767728e-01	-3.9438408e+00	6.5001684e-01	1.0794075e-01	3.0439885e+00	-6.7492624e-01	2.4614347e+00	2.8497545e+00	3.7011223e+00	-1.2387981e+00	-3.2810727e+00	7.8375662e-01	4.6527209e-01	-8.0080770e-01	-4.5771031e-01
-4.8826881e+00	-1.6288971e+00	1.8163107e-01	-4.4567076e+00	1.7423239e+00	2.3975302e-01	-3.3477943e+00	4.1471193e-01	3.6222426e-01	3.2404466e+00	4.8469550e-01	2.6168219e+00	3.0218963e+00	3.1992275e+00	-1.1897206e+00	-3.7912707e+00	3.6074155e-01	-3.5154880e-01	-1.1654043e-01	-7.5009927e-01
-4.8485859e+00	-2.0121758e+00	2.7548615e-01	-4.7477621e+00	2.4550590e+00	-2.7103804e-01	-2.8924563e+00	4.4570042e-01	6.0464614e-01	3.5498867e+00	1.5915330e+00	2.5548449e+00	2.7477445e+00	2.9582883e+00	-9.5575013e-01	-3.9920286e+00	2.7474480e-01	-7.0250451e-01	1.4990124e-01	-9.9415212e-01
-4.1572017e+00	-2.2368052e+00	6.5995095e-01	-4.7520620e+00	3.0957349e+00	-5.9738090e-01	-2.6326868e+00	9.3721634e-01	8.7257051e-01	3.6655375e+00	1.8824393e+00	2.4740376e+00	2.2543011e+00	2.9403476e+00	-9.9593137e-01	-3.6639065e+00	5.3822106e-01	-4.3991788e-01	2.3945648e-01	-1.2727520e+00
-2.9155865e+00	-2.1024724e+00	1.6174803e+00	-4.4697554e+00	3.2692111e+00	-5.8685371e-01	-2.3328843e+00	1.5509070e+00	1.0370022e+00	3.5212705e+00	1.6284523e+00	2.3841859e+00	1.8846633e+00	2.5680410e+00	-1.1498359e+00	-3.0516986e+00	9.5841899e-01	2.1350918e-02	4.0996728e-01	-1.4104950e+00
-1.6665578e+00	-1.9445645e+00	2.7553063e+00	-4.2411226e+00	2.8547957e+00	-7.0873186e-01	-1.6595891e+00	1.6500998e+00	8.7716689e-01	3.0909902e+00	1.5798197e+00	2.2167887e+00	1.7269038e+00	1.6340866e+00	-1.1608079e+00	-2.5400179e+00	1.3884028e+00	4.2197717e-01	8.0318002e-01	-1.1353054e+00
-7.5039581e-01	-2.2013686e+00	3.2751419e+00	-4.5655380e+00	2.2763934e+00	-1.0936415e+00	-6.6187846e-01	1.3757998e+00	3.7912707e-01	2.3239881e+00	1.9945316e+00	2.0837903e+00	1.7485512e+00	8.6337775e-01	-1.2688969e+00	-2.3205779e+00	1.6119943e+00	6.6528868e-01	1.3903303e+00	-7.0784224e-01
-1.7792432e-02	-2.6194908e+00	2.7905947e+00	-5.5421942e+00	2.1128513e+00	-1.1387156e+00	1.7377275e-01	1.3115988e+00	-1.3032956e-01	1.3427355e+00	2.5505451e+00	1.9860802e+00	1.9859319e+00	7.0680435e-01	-1.5715165e+00	-2.4958334e+00	1.4394077e+00	7.0635954e-01	2.1306437e+00	-5.6327874e-01
4.3176301e-01	-2.7124562e+00	1.8290620e+00	-6.6809099e+00	2.5154050e+00	-4.2464604e-01	3.8995080e-01	1.4411870e+00	-4.8113701e-01	4.7253733e-01	2.8531647e+00	1.8963767e+00	2.2354708e+00	6.8990154e-01	-1.7552234e+00	-3.1090792e+00	1.0564256e+00	7.3601359e-01	2.8573163e+00	-4.2598047e-01
5.1449782e-02	-2.5610723e+00	1.2810551e+00	-7.4965446e+00	2.9797875e+00	5.5897890e-01	2.6866572e-01	1.4336252e+00	-8.4425089e-01	-4.5518971e-02	2.9490956e+00	1.9190620e+00	2.1859485e+00	5.1093933e-01	-1.6944326e+00	-3.9042526e+00	8.2037937e-01	9.5174683e-01	3.2635768e+00	2.0831972e-01
-1.0501983e+00	-2.4285187e+00	1.2227849e+00	-7.9071049e+00	2.9264102e+00	1.2831309e+00	4.8395414e-01	1.3080403e+00	-1.1691110e+00	-1.8385513e-01	3.1464433e+00	1.9116485e+00	1.8919286e+00	5.2339403e-01	-1.5193254e+00	-4.4635280e+00	9.3306478e-01	1.0659149e+00	3.2410397e+00	1.0877107e+00
-1.9697705e+00	-2.2753555e+00	1.1633285e+00	-8.0500375e+00	2.4744824e+00	1.8713190e+00	9.6227402e-01	1.1271506e+00	-1.1525048e+00	-3.0543675e-02	3.2988651e+00	1.6475792e+00	1.6342349e+00	7.7886370e-01	-1.3667553e+00	-4.6490141e+00	1.3000337e+00	5.4133474e-01	2.7862948e+00	1.4878921e+00
-2.3250260e+00	-1.9912697e+00	1.0144652e+00	-7.9916190e+00	2.0797870e+00	2.6848780e+00	1.0804454e+00	7.1584884e-01	-6.0449787e-01	2.6911053e-01	2.8438237e+00	1.2518458e+00	1.4958987e+00	7.8316354e-01	-1.3123401e+00	-4.4939235e+00	1.6087324e+00	-5.9530511e-01	1.8699846e+00	1.0636909e+00
-2.4727032e+00	-1.5273320e+00	8.3550294e-01	-7.6439252e+00	1.8802152e+00	3.9270862e+00	7.3868246e-01	-2.2240540e-02	3.4887993e-01	5.6224084e-01	1.6560306e+00	8.9347661e-01	1.2960304e+00	4.1975312e-01	-1.3161951e+00	-4.0101176e+00	1.6929499e+00	-1.6412036e+00	8.3016521e-01	1.5998362e-01
-2.5588482e+00	-7.3097240e-01	6.4171371e-01	-7.0680435e+00	1.8174969e+00	5.2013209e+00	3.6207599e-01	-9.0756229e-01	1.3049266e+00	8.0733159e-01	1.5998362e-01	6.2703495e-01	8.3224100e-01	9.7710104e-02	-1.2763104e+00	-3.5303150e+00	1.7423239e+00	-1.9963108e+00	3.4858339e-01	-5.4667247e-01
-2.5294907e+00	3.5985193e-01	5.7855057e-01	-6.5591800e+00	1.8072663e+00	5.8584547e+00	2.1617805e-01	-1.6976945e+00	1.9006765e+00	1.0358161e+00	-1.0441192e+00	5.5764447e-01	5.1301512e-02	-3.1285026e-02	-1.0073482e+00	-3.6502656e+00	1.8941526e+00	-1.5021261e+00	6.5891306e-01	-6.4082408e-01
-2.4759651e+00	1.2367223e+00	6.6825408e-01	-6.2530019e+00	1.7658989e+00	5.9483065e+00	2.7948945e-01	-2.2574148e+00	1.9915662e+00	1.0464915e+00	-1.4115329e+00	6.0049457e-01	-9.0830364e-01	-2.3649107e-01	-5.1138414e-01	-4.4409910e+00	2.0594740e+00	-2.5695237e-01	1.3425872e+00	-3.7126874e-01
-2.4670689e+00	1.5738889e+00	6.2495917e-01	-6.0581747e+00	1.6831640e+00	6.0445339e+00	4.3710074e-01	-2.5385352e+00	1.5019778e+00	6.5713381e-01	-8.8695272e-01	3.8075804e-01	-1.5912365e+00	-7.6462975e-01	-1.5182875e-01	-5.4111233e+00	2.3776620e+00	1.1793417e+00	2.0388644e+00	-3.6222426e-01
-2.4473490e+00	1.4901162e+00	9.8747996e-02	-6.0345998e+00	1.6595891e+00	6.5213710e+00	5.8477792e-01	-2.6449933e+00	3.8164766e-01	1.0927519e-01	4.1515674e-03	-1.9616156e-01	-1.3995230e+00	-1.4672825e+00	-1.1387156e-01	-6.2269063e+00	2.9861631e+00	1.9404130e+00	2.5910229e+00	-8.0199386e-01
-2.2673489e+00	1.0751077e+00	-8.1000046e-01	-6.3028207e+00	1.7481064e+00	7.2499711e+00	6.8471208e-01	-2.7429999e+00	-9.1171386e-01	-1.8726534e-01	5.6209257e-01	-5.4948960e-01	-3.1270199e-01	-1.8427028e+00	-2.3219123e-01	-6.8407452e+00	3.4530662e+00	1.7125216e+00	2.7246144e+00	-1.3454044e+00
-1.8901493e+00	4.7920950e-01	-1.4546796e+00	-6.5796413e+00	1.7051080e+00	7.7606139e+00	7.3023105e-01	-2.8020115e+00	-1.6013189e+00	4.7743025e-02	6.8975327e-01	-2.9120280e-01	9.6331191e-01	-1.8286172e+00	-3.3108750e-01	-7.2616845e+00	3.1937415e+00	8.9273526e-01	2.4624726e+00	-1.5971673e+00
-1.4880404e+00	2.1943999e-02	-1.3110057e+00	-6.2730184e+00	1.3271671e+00	7.8646996e+00	6.9360830e-01	-2.6664924e+00	-1.6416484e+00	6.1873181e-01	9.2861667e-01	1.2929167e-01	1.7208247e+00	-1.9571675e+00	-5.5126884e-01	-7.4302678e+00	2.2287986e+00	9.4744699e-02	2.2504461e+00	-1.3712034e+00
-1.3101161e+00	-1.4278426e-01	-6.3474500e-01	-5.1833802e+00	8.0051116e-01	7.7463800e+00	5.4118647e-01	-2.5601827e+00	-1.6846467e+00	8.6056062e-01	1.5001985e+00	2.0387161e-01	1.7168214e+00	-2.3417806e+00	-1.0070516e+00	-7.2182413e+00	1.0856349e+00	-5.5008268e-02	2.2729832e+00	-8.0555235e-01
-1.3224225e+00	-5.2487674e-02	-1.0883037e-01	-3.8505788e+00	4.5118642e-01	7.4424259e+00	3.6489312e-01	-3.0177447e+00	-2.0234443e+00	4.4154885e-01	2.1565910e+00	8.8962159e-03	1.1922412e+00	-2.5431316e+00	-1.2324224e+00	-6.6687517e+00	9.4596429e-02	7.1495922e-01	2.2307261e+00	-1.3922578e-01
-1.0728836e+00	3.1418469e-01	-2.3130161e-02	-2.8252899e+00	4.2197717e-01	6.9682576e+00	3.0336096e-01	-4.0940385e+00	-2.3471183e+00	-1.7495891e-01	2.5477280e+00	-7.7397078e-02	6.8530516e-01	-2.4203638e+00	-8.4528878e-01	-6.0900528e+00	-7.4505808e-01	1.9132795e+00	1.8572333e+00	7.0799051e-01
-4.9196074e-01	1.0254372e+00	-1.0453054e-01	-2.0249270e+00	6.6929197e-01	6.6736446e+00	4.0121934e-01	-5.3304643e+00	-2.4173984e+00	-3.6177945e-01	2.4623243e+00	5.0708430e-02	4.3235609e-01	-2.1410226e+00	-2.2774313e-01	-5.7226391e+00	-1.2898030e+00	2.8328517e+00	1.4566071e+00	1.6923568e+00
-5.4415187e-02	2.0041692e+00	1.5864918e-02	-1.2835757e+00	1.0519775e+00	6.8619478e+00	7.6196089e-01	-6.3467087e+00	-2.3698036e+00	-1.1476118e-01	2.0963933e+00	2.0105448e-01	1.3018129e-01	-1.8600505e+00	-4.0032971e-02	-5.6369389e+00	-1.3608245e+00	3.2896724e+00	1.3910716e+00	2.1935103e+00
1.3270189e-01	2.9711878e+00	3.8683712e-01	-8.5892964e-01	1.3107091e+00	7.2772529e+00	1.3242017e+00	-6.9188836e+00	-2.3987163e+00	6.4349295e-02	1.7476616e+00	2.3233950e-01	-4.9878117e-01	-1.7971839e+00	-5.0397063e-01	-5.9282900e+00	-1.1670353e+00	3.2819623e+00	1.1560633e+00	1.9691774e+00
2.4390459e-01	3.6244666e+00	8.8606310e-01	-9.1453099e-01	1.3500008e+00	7.4102513e+00	1.6533617e+00	-7.0208936e+00	-2.4744824e+00	-2.3100507e-01	1.5046466e+00	9.0889672e-02	-1.3697207e+00	-1.9844492e+00	-1.1998030e+00	-6.3207614e+00	-1.1035756e+00	2.6635270e+00	2.2388810e-01	1.5906434e+00
1.6517307e-01	3.8744503e+00	1.5581722e+00	-1.2364257e+00	1.1047617e+00	7.1141556e+00	1.4598690e+00	-6.9700369e+00	-2.4884199e+00	-8.7553591e-01	1.6191113e+00	-1.1980237e-01	-2.1505119e+00	-2.1046964e+00	-1.5904951e+00	-6.1670051e+00	-1.4678756e+00	1.6136253e+00	-7.7797408e-01	1.3774308e+00
-1.7658989e-01	3.9457683e+00	2.5065088e+00	-1.5006433e+00	2.2492599e-01	6.6061816e+00	9.0103840e-01	-7.1414373e+00	-2.5210393e+00	-1.3725378e+00	2.4273325e+00	-1.5879745e-01	-2.5287494e+00	-1.9196551e+00	-1.7005117e+00	-5.4210574e+00	-2.1997376e+00	7.5899548e-01	-9.9593137e-01	1.0598359e+00
-6.4112062e-01	4.1183549e+00	3.4182227e+00	-1.4554209e+00	-1.1234438e+00	6.1972523e+00	3.6296561e-01	-7.6952267e+00	-2.7094908e+00	-1.4150914e+00	3.8320450e+00	2.0757837e-03	-2.5868713e+00	-1.6896879e+00	-1.8063766e+00	-4.6447143e+00	-2.8322586e+00	5.9308106e-01	-4.1560155e-01	5.0204312e-01
-1.0539050e+00	4.2314851e+00	3.6410729e+00	-1.1401983e+00	-2.0376782e+00	5.9964943e+00	2.1469534e-01	-8.4763145e+00	-2.8313690e+00	-1.1424224e+00	5.3435121e+00	2.3663934e-01	-2.7249109e+00	-1.8633124e+00	-1.8010389e+00	-4.1800353e+00	-3.1145652e+00	9.4848488e-01	4.3754555e-01	7.4876484e-02
-1.1943170e+00	3.8895739e+00	2.9934284e+00	-6.8589824e-01	-2.0243339e+00	5.8430346e+00	4.9373998e-01	-9.1027564e+00	-2.4102814e+00	-1.0233614e+00	6.4860827e+00	5.1434955e-01	-3.1335438e+00	-2.2442187e+00	-1.3855856e+00	-4.1149447e+00	-3.2333297e+00	1.3347289e+00	9.3232342e-01	4.1901177e-01
-9.1393791e-01	3.2167234e+00	1.9961626e+00	1.0082378e-02	-1.3867718e+00	5.6145501e+00	1.0478260e+00	-9.2612573e+00	-1.5331145e+00	-1.4152397e+00	7.1414373e+00	7.8598067e-01	-3.5808752e+00	-2.0528018e+00	-5.4593111e-01	-4.4503320e+00	-3.2973824e+00	1.4801821e+00	7.1036284e-01	1.6071014e+00
-1.9378924e-01	2.7100839e+00	1.3053714e+00	1.0180236e+00	-6.7418489e-01	5.3544841e+00	1.7610059e+00	-8.9553757e+00	-8.8843543e-01	-2.0978760e+00	7.4370882e+00	8.3001694e-01	-3.7890466e+00	-1.1219611e+00	3.8298209e-01	-4.8613372e+00	-3.2475636e+00	1.3264258e+00	9.6820483e-02	2.7790296e+00
7.3734803e-01	2.5065088e+00	1.2214504e+00	1.9688808e+00	-3.1151583e-01	5.1506125e+00	2.2611215e+00	-8.7267430e+00	-7.9591478e-01	-2.4480903e+00	7.4852760e+00	4.6112052e-01	-3.9073663e+00	-1.6487653e-01	9.1601369e-01	-4.9328034e+00	-3.2795900e+00	9.9089018e-01	-4.1159825e-01	3.1465916e+00
1.4279909e+00	2.4464594e+00	1.4623896e+00	2.3262122e+00	-3.5792442e-01	5.1037590e+00	2.2468876e+00	-9.1807465e+00	-9.4196099e-01	-2.1739386e+00	7.3820799e+00	-2.1721594e-01	-4.2759662e+00	3.9499198e-01	7.4787521e-01	-4.7396073e+00	-3.6177945e+00	6.5253743e-01	-1.0757008e+00	2.6930328e+00
1.6978428e+00	2.4916818e+00	1.4533451e+00	2.0713356e+00	-5.3125236e-01	5.3915516e+00	1.9177276e+00	-1.0058062e+01	-1.1358985e+00	-1.6447620e+00	7.2238756e+00	-9.0934153e-01	-4.8936601e+00	7.7056057e-01	5.4118647e-02	-4.6694754e+00	-4.1426712e+00	4.7179598e-01	-2.4655862e+00	1.9758495e+00
1.6394243e+00	2.6658994e+00	9.1482753e-01	1.6200009e+00	-6.2866592e-01	5.9199869e+00	1.6373485e+00	-1.0663449e+01	-1.7009565e+00	-1.3437734e+00	7.1312066e+00	-1.0857831e+00	-5.4618317e+00	1.0964586e+00	-7.0799051e-01	-4.7145496e+00	-4.6706616e+00	5.9322933e-01	-4.3487669e+00	1.6922085e+00
1.2327190e+00	2.8361136e+00	-7.1317997e-02	1.3024060e+00	-7.0294932e-01	6.0182900e+00	1.6649268e+00	-1.0944570e+01	-2.7965255e+00	-1.2723071e+00	7.1226070e+00	-3.7393761e-01	-5.6318977e+00	1.3516317e+00	-1.2306432e+00	-4.4667900e+00	-5.0488991e+00	8.6560180e-01	-5.9334794e+00	2.0559155e+00
5.6698549e-01	2.7868879e+00	-1.0976448e+00	1.1917964e+00	-7.4149959e-01	5.1842698e+00	2.0044657e+00	-1.1257716e+01	-3.8597715e+00	-1.1072823e+00	7.0579611e+00	5.6846819e-01	-5.2468399e+00	1.5835264e+00	-1.5577274e+00	-3.9516991e+00	-5.1463126e+00	9.4462986e-01	-6.9563960e+00	2.5701168e+00
1.8741361e-01	2.4990953e+00	-1.5027191e+00	1.2003961e+00	-5.5497560e-01	3.9476958e+00	2.3322913e+00	-1.1615493e+01	-4.1156860e+00	-7.0710089e-01	6.8717337e+00	6.8901192e-01	-4.6840059e+00	1.7234936e+00	-1.8868874e+00	-3.7528687e+00	-4.8668232e+00	9.3944040e-01	-7.6735793e+00	2.6700509e+00
6.6751273e-01	2.3127196e+00	-1.1596217e+00	1.2668211e+00	-7.2355889e-02	3.2757350e+00	2.3468217e+00	-1.1689479e+01	-3.5954056e+00	-1.5286664e-01	6.5827549e+00	1.1831967e-01	-4.6049779e+00	1.7409894e+00	-1.9834113e+00	-4.0861802e+00	-4.0876629e+00	1.2021753e+00	-8.1023769e+00	2.3711381e+00
1.8252070e+00	2.5091777e+00	-8.1163143e-01	1.3113022e+00	5.1004971e-01	3.3629179e+00	2.1632632e+00	-1.1397980e+01	-3.1829178e+00	5.2191133e-01	6.3102342e+00	-1.5909399e-01	-5.1460161e+00	1.7254211e+00	-1.4923402e+00	-4.4291293e+00	-2.9999523e+00	1.6154045e+00	-8.2562814e+00	2.0074311e+00
2.7563442e+00	2.7624233e+00	-1.1459809e+00	1.2297536e+00	8.4395435e-01	3.5976297e+00	2.0538397e+00	-1.0941011e+01	-3.4296395e+00	1.1142510e+00	6.2828042e+00	1.5420108e-01	-5.7975156e+00	1.4853715e+00	-7.9354246e-01	-4.2122099e+00	-2.1383538e+00	1.8763602e+00	-8.3155895e+00	1.6487653e+00
2.8724398e+00	2.6042189e+00	-2.0210720e+00	1.2303467e+00	5.6757857e-01	3.5003644e+00	2.0060967e+00	-1.0357716e+01	-4.0477782e+00	1.3722413e+00	6.4199542e+00	6.9212560e-01	-6.1910249e+00	7.7426732e-01	-2.9550264e-01	-3.5801338e+00	-1.8704294e+00	1.9983866e+00	-8.1127558e+00	1.1467222e+00
2.5204462e+00	2.1159649e+00	-2.8929011e+00	1.5507587e+00	-4.0878112e-01	3.3541699e+00	2.0487985e+00	-9.7721966e+00	-4.5622760e+00	1.6262283e+00	6.3803660e+00	1.1353054e+00	-6.3932655e+00	-3.3316328e-01	3.3138404e-01	-3.1728354e+00	-2.1770523e+00	2.0287820e+00	-7.5052925e+00	6.0242209e-01
2.2943341e+00	1.6953222e+00	-3.5903645e+00	1.8775464e+00	-1.5609893e+00	3.6256528e+00	2.5091777e+00	-9.3190827e+00	-4.9221280e+00	2.3620936e+00	6.1318651e+00	1.3070024e+00	-6.3474500e+00	-1.5340042e+00	1.2773483e+00	-3.4036922e+00	-2.6448450e+00	1.7593750e+00	-6.7753580e+00	2.9639226e-01
2.2864758e+00	1.3630485e+00	-4.1407437e+00	1.8935595e+00	-2.0799353e+00	4.0455542e+00	3.4142194e+00	-8.7744860e+00	-5.3358020e+00	3.4174813e+00	5.8053739e+00	1.2605938e+00	-5.8962636e+00	-2.4013852e+00	2.0800835e+00	-4.2171029e+00	-2.8232141e+00	1.3480732e+00	-6.1981419e+00	1.3878097e-01
2.2305779e+00	6.7477797e-01	-4.3683385e+00	1.7949598e+00	-1.6997703e+00	3.9370203e+00	4.1597223e+00	-8.0525581e+00	-5.6728203e+00	4.3303813e+00	5.4975649e+00	1.1129166e+00	-5.3089651e+00	-2.6337247e+00	2.3466735e+00	-5.1233307e+00	-2.8789637e+00	1.4029332e+00	-5.8431829e+00	-2.4168053e-01
1.9579088e+00	-3.3790793e-01	-4.2691457e+00	1.9263273e+00	-8.2972040e-01	3.1559326e+00	4.2354884e+00	-7.1807289e+00	-5.6900197e+00	5.0075316e+00	5.5654727e+00	8.7479456e-01	-4.9603817e+00	-2.3675796e+00	2.0249270e+00	-5.6705963e+00	-3.3842688e+00	1.8655365e+00	-5.8743196e+00	-7.2919316e-01
1.6047291e+00	-9.2120315e-01	-4.1342198e+00	2.4040541e+00	5.9308106e-02	2.1927689e+00	3.9300516e+00	-6.0586196e+00	-5.5158021e+00	5.5733310e+00	6.2137102e+00	6.3696906e-01	-4.6553898e+00	-2.1471017e+00	1.1453878e+00	-5.8062636e+00	-4.4678279e+00	1.9651741e+00	-6.5004649e+00	-8.8739753e-01
1.5556516e+00	-7.1881424e-01	-4.1641704e+00	2.9326376e+00	6.9316349e-01	1.4613517e+00	3.8381241e+00	-5.0407442e+00	-5.2941381e+00	5.9260659e+00	7.0351275e+00	5.3792452e-01	-3.8800846e+00	-2.3161298e+00	2.0594740e-01	-5.5257362e+00	-5.8485206e+00	1.3934439e+00	-7.3590980e+00	-8.4499224e-01
2.0344163e+00	-1.6621097e-01	-4.4484045e+00	3.1187167e+00	9.7947337e-01	1.0337403e+00	3.9717156e+00	-4.6140224e+00	-5.1667739e+00	5.7877298e+00	7.4705973e+00	5.7662306e-01	-2.5245978e+00	-2.4964264e+00	1.7110389e-01	-4.8187836e+00	-7.4164786e+00	7.6952267e-01	-7.8282252e+00	-9.5545359e-01
2.7492272e+00	3.0172999e-01	-4.9743191e+00	3.0519951e+00	1.0635426e+00	1.0284026e+00	3.7313695e+00	-4.6033469e+00	-5.5018647e+00	5.2435779e+00	7.1897734e+00	6.8574997e-01	-1.0288474e+00	-2.1564427e+00	1.2952890e+00	-3.8316002e+00	-9.0016360e+00	8.2808943e-01	-7.7948644e+00	-1.1197370e+00
3.2767728e+00	6.1309754e-01	-5.4157197e+00	3.0797217e+00	1.1019446e+00	1.4927850e+00	2.5779751e+00	-4.6206945e+00	-6.3984550e+00	4.7760818e+00	6.2260167e+00	9.0800710e-01	6.0197727e-02	-1.4053056e+00	2.7400345e+00	-2.7765090e+00	-1.0041604e+01	1.3255362e+00	-7.3304819e+00	-1.2309397e+00
3.4108092e+00	7.7693619e-01	-5.3848795e+00	3.1927036e+00	1.1741522e+00	1.9463438e+00	8.3743045e-01	-4.5874820e+00	-7.3067586e+00	4.5475973e+00	5.1013867e+00	1.3191605e+00	5.5215847e-01	-8.1400375e-01	3.6686512e+00	-1.9426370e+00	-1.0179347e+01	1.3053714e+00	-6.3627219e+00	-1.5363765e+00
3.0447299e+00	8.3906143e-01	-4.9393273e+00	3.1353230e+00	1.3491111e+00	1.8280241e+00	-3.8609577e-01	-4.5917818e+00	-7.3918658e+00	4.3205955e+00	4.4169712e+00	1.8419615e+00	6.3222441e-01	-9.8836958e-01	3.8588819e+00	-1.6499515e+00	-9.8650138e+00	6.7967089e-01	-5.1122105e+00	-2.1468052e+00
2.3146471e+00	9.0771056e-01	-4.4644177e+00	2.8107594e+00	1.4973814e+00	1.2143335e+00	-3.1121929e-01	-4.7247803e+00	-6.6153744e+00	3.8925393e+00	4.4208262e+00	2.2620112e+00	5.1212549e-01	-2.0762285e+00	3.3961304e+00	-1.9263273e+00	-9.7698243e+00	4.5904474e-01	-4.2335609e+00	-2.5856851e+00
1.5612859e+00	9.9667272e-01	-4.2181408e+00	2.3825549e+00	1.4545313e+00	6.2925900e-01	8.6471218e-01	-4.7876468e+00	-6.0194762e+00	3.3141370e+00	4.9083388e+00	2.4492765e+00	3.2322918e-01	-3.3055373e+00	2.5883540e+00	-2.1952895e+00	-9.7959198e+00	1.0696217e+00	-3.9545162e+00	-2.2738728e+00
8.7331186e-01	1.0875624e+00	-4.2371194e+00	2.2204955e+00	1.3849925e+00	5.8670544e-01	2.2227195e+00	-4.3394258e+00	-6.1483231e+00	2.9913526e+00	5.2993275e+00	2.3391117e+00	3.0380577e-01	-3.6917813e+00	1.9476782e+00	-1.8060801e+00	-9.4495605e+00	1.5893090e+00	-3.7896397e+00	-1.3843995e+00
2.0164756e-01	1.2660798e+00	-4.2516498e+00	2.5867230e+00	1.5692925e+00	1.1849760e+00	2.9783048e+00	-3.3566905e+00	-6.3763627e+00	3.2471188e+00	5.2704148e+00	1.8378099e+00	3.8120285e-01	-2.9622916e+00	1.7211212e+00	-8.9955570e-01	-8.8853921e+00	1.0309231e+00	-3.5596725e+00	-6.3059344e-01
-3.2812210e-01	1.5329663e+00	-3.8965426e+00	3.1277612e+00	2.0339715e+00	1.9611708e+00	3.0347958e+00	-2.4688482e+00	-6.1899870e+00	3.9177452e+00	4.9627540e+00	1.0589462e+00	1.3789135e-01	-1.5606928e+00	1.6002810e+00	-5.3970376e-02	-8.4835797e+00	-3.2930826e-01	-3.4797548e+00	-4.6868231e-01
-5.7721614e-01	1.6893914e+00	-3.3297053e+00	3.0533296e+00	2.5646308e+00	2.3508250e+00	2.6746473e+00	-2.2216816e+00	-5.7110741e+00	4.5229844e+00	4.4590799e+00	3.3761139e-01	-1.5835264e-01	-2.8467891e-01	1.2122577e+00	4.3369052e-01	-8.0203834e+00	-1.3956680e+00	-3.3571353e+00	-8.7687034e-01
-4.1233961e-01	1.6887983e+00	-2.9158830e+00	2.1972171e+00	2.9385684e+00	2.1058826e+00	2.0883867e+00	-2.4049437e+00	-5.0170209e+00	4.7876468e+00	3.8231488e+00	-9.2372375e-02	6.2273511e-03	2.0357507e-01	5.0812220e-01	6.6395424e-01	-7.2462644e+00	-1.5322249e+00	-2.8542026e+00	-1.6508411e+00
1.7510718e-01	1.8137901e+00	-2.5846473e+00	1.3599349e+00	2.9649605e+00	1.5439383e+00	1.3267223e+00	-2.6258664e+00	-4.0516333e+00	4.9548957e+00	3.1572670e+00	-1.9304788e-01	2.9594745e-01	1.2454702e-02	-3.6756199e-01	7.6863305e-01	-6.4605802e+00	-1.0359643e+00	-2.1423571e+00	-2.6559653e+00
8.9466278e-01	2.1386503e+00	-2.1966240e+00	1.1846794e+00	2.6269043e+00	1.3293912e+00	5.8032982e-01	-2.9255206e+00	-3.0840215e+00	5.1592121e+00	2.5019124e+00	-6.6128538e-02	4.0344339e-01	-6.7314700e-02	-1.1963928e+00	6.2481090e-01	-6.1769392e+00	-5.8225733e-01	-1.5522414e+00	-3.6043019e+00
1.4236911e+00	2.3355532e+00	-1.9238067e+00	1.4560140e+00	2.3364428e+00	1.5473485e+00	1.0957173e-01	-3.2951584e+00	-2.5197049e+00	5.2471364e+00	2.0843834e+00	-1.6309729e-03	5.4148301e-01	3.3701831e-01	-1.8529335e+00	4.3843517e-01	-6.5231503e+00	-5.0945663e-01	-1.0838556e+00	-4.0373993e+00
1.5289630e+00	2.3382221e+00	-1.7991114e+00	1.6259317e+00	2.3723242e+00	1.7896221e+00	6.6128538e-02	-3.3338569e+00	-2.4279256e+00	5.3421776e+00	2.0614015e+00	-3.3538734e-01	5.0619468e-01	6.1280100e-01	-2.2907756e+00	6.9168078e-01	-6.9131011e+00	-6.7359181e-01	-6.0257036e-01	-3.7598374e+00
1.1876448e+00	2.4621760e+00	-1.4868542e+00	1.3959645e+00	2.4593589e+00	1.9261790e+00	4.5874820e-01	-2.8046803e+00	-2.5162947e+00	5.5527214e+00	2.1825383e+00	-1.0398194e+00	-5.4266917e-02	7.1169727e-02	-2.4464594e+00	1.3207915e+00	-6.6095919e+00	-6.5224089e-01	-3.2471188e-02	-2.9987661e+00
6.6869889e-01	2.6694578e+00	-8.8710099e-01	8.6041235e-01	2.3779585e+00	1.7764260e+00	7.3408608e-01	-2.0361955e+00	-2.4234775e+00	5.5881580e+00	2.1364262e+00	-1.7094079e+00	-8.6441564e-01	-9.4774353e-01	-2.3311051e+00	1.9163932e+00	-5.5352255e+00	-2.7311383e-01	6.9998392e-01	-2.2540046e+00
1.3996713e-01	2.4344495e+00	-2.7088977e-01	3.1700183e-01	2.3171677e+00	1.0816316e+00	1.5271837e-01	-1.5670684e+00	-2.0584361e+00	5.1403818e+00	1.9343339e+00	-2.0787491e+00	-1.4189464e+00	-1.4085675e+00	-2.0000176e+00	2.3481562e+00	-4.2070205e+00	-2.3723242e-03	1.5027191e+00	-1.9662120e+00
-4.6630998e-01	1.5242183e+00	2.2477772e-01	6.3014862e-02	2.5889471e+00	1.0349264e-01	-1.0616151e+00	-1.6435759e+00	-1.5036088e+00	4.1733631e+00	1.7957012e+00	-2.1356849e+00	-1.5009399e+00	-8.4795764e-01	-1.6492102e+00	2.7650922e+00	-3.0755701e+00	-2.9535437e-01	1.9055694e+00	-2.1915828e+00
-9.8229050e-01	4.5044506e-01	5.3614528e-01	3.4265258e-01	3.1323576e+00	-6.4734798e-01	-2.0541362e+00	-2.1081066e+00	-8.5374018e-01	3.0104795e+00	1.7842844e+00	-2.0401988e+00	-1.3261292e+00	9.7561834e-02	-1.4760305e+00	3.2881897e+00	-2.2986339e+00	-9.5337780e-01	1.4999020e+00	-2.6019949e+00
-9.8970402e-01	-1.4130156e-01	4.5341047e-01	1.1192922e+00	3.4508421e+00	-9.7650796e-01	-2.5167395e+00	-2.6005122e+00	-3.3464599e-01	2.2365087e+00	1.7319450e+00	-2.0651082e+00	-1.3609728e+00	5.1464609e-01	-1.4343665e+00	3.7058670e+00	-1.8200175e+00	-1.5609893e+00	4.7683717e-01	-2.8460477e+00
-5.1316339e-01	-2.1914345e-01	3.6919296e-02	1.8272827e+00	3.2870035e+00	-1.1264092e+00	-2.7321762e+00	-2.7965255e+00	-5.9011565e-02	2.0361955e+00	1.5001985e+00	-2.3269535e+00	-1.6584029e+00	1.8889632e-01	-1.6293419e+00	3.3676625e+00	-1.2893582e+00	-1.9890456e+00	-4.4495906e-01	-2.7885189e+00
1.6902810e-02	-7.9769402e-02	-2.9283377e-01	1.8885184e+00	2.8501993e+00	-1.4665412e+00	-2.9734119e+00	-2.7444826e+00	9.7858375e-02	2.0585844e+00	1.1127683e+00	-3.0475470e+00	-1.7845809e+00	-3.5006609e-01	-2.1840210e+00	2.0170687e+00	-4.8840225e-01	-2.1847623e+00	-7.7797408e-01	-2.5247461e+00
3.3553561e-01	1.6724886e-01	-3.0973658e-01	1.3577108e+00	2.4522419e+00	-2.0238891e+00	-3.0877283e+00	-2.7293590e+00	2.9594745e-01	2.0740045e+00	6.2377300e-01	-4.4129679e+00	-1.4997537e+00	-3.8046150e-01	-2.8002322e+00	4.7772679e-01	1.5642513e-01	-1.8637572e+00	-8.0466273e-01	-2.1924724e+00
3.9632642e-01	2.5843507e-01	-6.0049457e-02	7.6522284e-01	2.2295400e+00	-2.5016159e+00	-2.7348450e+00	-2.7102322e+00	6.5268570e-01	2.0120275e+00	1.6546962e-01	-5.9171697e+00	-9.4270234e-01	2.7785848e-01	-3.0494745e+00	-2.9920939e-01	2.6525550e-01	-8.6738105e-01	-8.4247164e-01	-1.4290288e+00
3.9736431e-01	-3.3153231e-01	3.5303150e-01	5.8685371e-01	1.9546469e+00	-2.6200838e+00	-2.0176618e+00	-2.4741859e+00	9.9118672e-01	1.6613683e+00	-2.6540377e-02	-6.8569067e+00	-2.4479421e-01	1.1410880e+00	-2.6885847e+00	-2.3560145e-01	1.8993421e-01	2.6184529e-01	-8.0006635e-01	1.1861621e-01
5.5097230e-01	-1.4690618e+00	7.6492630e-01	1.0645805e+00	1.3876614e+00	-2.2827690e+00	-1.3975955e+00	-2.2032961e+00	9.5545359e-01	1.0211373e+00	1.0364091e-01	-7.0100698e+00	6.1784219e-01	1.6407587e+00	-1.9076452e+00	2.8215831e-01	2.6733129e-01	6.4171371e-01	-7.8494278e-01	1.7457341e+00
6.4423430e-01	-2.3620936e+00	1.0430813e+00	2.1810556e+00	7.3927554e-01	-1.7823569e+00	-1.2499183e+00	-2.2001825e+00	5.0856701e-01	5.7336111e-01	3.1700183e-01	-6.3965275e+00	1.4698031e+00	1.4933781e+00	-1.1863104e+00	1.1206267e+00	3.3953891e-01	2.2388810e-02	-1.0653219e+00	2.5600344e+00
4.1382231e-01	-2.6031810e+00	1.2213022e+00	3.3989475e+00	3.1937415e-01	-1.5439383e+00	-1.5913848e+00	-2.2419947e+00	-4.2257025e-02	6.9301522e-01	2.6747956e-01	-5.3286850e+00	2.0111379e+00	9.0830364e-01	-7.6210916e-01	2.2652731e+00	4.0581571e-01	-1.0977930e+00	-1.4727685e+00	2.6470690e+00
4.5815512e-02	-2.2443670e+00	1.4116812e+00	4.0578606e+00	5.3970376e-02	-1.5214012e+00	-2.2182714e+00	-1.9973487e+00	-2.9224069e-01	9.6346018e-01	-2.9149934e-01	-4.4448460e+00	2.5326044e+00	5.5186192e-01	-4.7031328e-01	3.3961304e+00	6.2659014e-01	-2.0674806e+00	-1.6965084e+00	2.4875302e+00
-1.5790783e-01	-1.6843502e+00	1.6928016e+00	4.0830665e+00	-3.1462950e-01	-1.5391936e+00	-3.0082554e+00	-1.6993255e+00	-3.3212539e-02	6.6276808e-01	-1.2576284e+00	-3.9966250e+00	3.6361800e+00	8.7835305e-01	5.6342701e-03	3.9561472e+00	8.5952272e-01	-2.4128020e+00	-1.7079252e+00	2.2325054e+00
-3.1003312e-01	-1.7403964e+00	2.2006273e+00	3.7461965e+00	-9.1215867e-01	-1.6546962e+00	-3.7536100e+00	-1.6960636e+00	5.4919306e-01	-1.8726534e-01	-2.0275959e+00	-3.8146974e+00	5.0901182e+00	1.6684853e+00	4.9166420e-01	3.7166907e+00	9.8510764e-01	-2.0320440e+00	-1.6078427e+00	1.9595398e+00
-6.8322938e-01	-2.8199522e+00	2.9830495e+00	3.2368881e+00	-1.7197868e+00	-1.8883701e+00	-4.1453401e+00	-1.8636090e+00	1.0727354e+00	-1.0571670e+00	-2.0694081e+00	-3.6173496e+00	5.9687678e+00	2.3359980e+00	4.5830339e-01	3.1117480e+00	1.1123235e+00	-1.3013681e+00	-1.6477275e+00	2.0277441e+00
-1.1433120e+00	-4.3380914e+00	3.5925885e+00	2.6951086e+00	-2.4191776e+00	-2.2016652e+00	-4.0999694e+00	-1.8551576e+00	1.3596383e+00	-1.6538065e+00	-1.3657174e+00	-3.1038897e+00	5.9128699e+00	2.5372008e+00	-3.8846809e-02	2.5667066e+00	1.3932957e+00	-8.8294943e-01	-2.0052071e+00	2.6810229e+00
-1.2955856e+00	-5.4419635e+00	3.4164434e+00	2.1729007e+00	-2.5975468e+00	-2.4577279e+00	-3.8123250e+00	-1.5933123e+00	1.6188147e+00	-1.9625052e+00	-1.7140043e-01	-2.6401003e+00	5.3819141e+00	2.5225220e+00	-5.1034625e-01	2.0151412e+00	1.8515991e+00	-1.1412362e+00	-2.4559487e+00	3.6177945e+00
-1.0057172e+00	-5.8889984e+00	2.5312700e+00	1.7326863e+00	-2.4497213e+00	-2.4919783e+00	-3.6131981e+00	-1.3846960e+00	2.0510226e+00	-2.1820935e+00	1.0675459e+00	-2.9762290e+00	4.8757194e+00	2.6952569e+00	-7.2474505e-01	1.5881228e+00	2.1014345e+00	-1.7036253e+00	-2.6540377e+00	4.4110404e+00
-4.6497555e-01	-5.8802504e+00	1.7045150e+00	1.5620272e+00	-2.5131810e+00	-2.4942024e+00	-3.9232312e+00	-1.4322908e+00	2.4369701e+00	-2.4212534e+00	1.9387820e+00	-3.9239726e+00	4.5941541e+00	3.0656360e+00	-7.0843532e-01	1.6962118e+00	1.5851574e+00	-2.2706108e+00	-2.3806274e+00	4.8749780e+00
1.3878097e-01	-5.5313705e+00	1.5211046e+00	1.6856846e+00	-2.7696885e+00	-2.7682058e+00	-4.8932153e+00	-1.5727027e+00	2.3913028e+00	-2.5842024e+00	2.3784033e+00	-4.6767407e+00	4.6390800e+00	3.3660315e+00	-6.5565111e-01	2.1617805e+00	3.1359161e-01	-3.0506607e+00	-1.7518132e+00	4.9387342e+00
7.1807289e-01	-5.0529023e+00	1.7878429e+00	1.8495233e+00	-2.8648781e+00	-3.1740216e+00	-5.9336277e+00	-1.7461789e+00	1.8515991e+00	-2.8174316e+00	2.5326044e+00	-5.0030835e+00	5.1139897e+00	3.3778932e+00	-7.4579943e-01	2.4028679e+00	-9.8644207e-01	-3.7917155e+00	-1.3931474e+00	4.6521278e+00
1.1238886e+00	-4.8247144e+00	1.8431477e+00	1.8468544e+00	-2.8472339e+00	-3.3985027e+00	-6.2635291e+00	-2.0065415e+00	1.2224883e+00	-3.2110891e+00	2.5551415e+00	-5.0400028e+00	5.7889159e+00	3.1473329e+00	-7.3601359e-01	2.1665251e+00	-1.6796056e+00	-3.8274486e+00	-1.6612200e+00	4.1917487e+00
1.3237569e+00	-4.9980423e+00	1.3566729e+00	1.6871673e+00	-3.0933625e+00	-3.4063611e+00	-5.9893773e+00	-2.0243339e+00	9.8392148e-01	-3.3922754e+00	2.6104463e+00	-4.7341213e+00	6.0756706e+00	2.8759983e+00	-3.3701831e-01	1.4505280e+00	-1.8974146e+00	-3.1848453e+00	-2.0791939e+00	3.7178769e+00
1.3667553e+00	-5.3716834e+00	6.0864944e-01	1.4288805e+00	-3.7135770e+00	-3.3188816e+00	-5.9508271e+00	-1.4110881e+00	1.2582215e+00	-3.2815175e+00	2.7763607e+00	-4.1899694e+00	5.8130840e+00	2.6175633e+00	2.6970361e-01	3.7764436e-01	-2.0740045e+00	-2.6836918e+00	-2.1967722e+00	3.3919788e+00
9.1690332e-01	-5.5175814e+00	-3.7660647e-02	1.1568046e+00	-4.2609909e+00	-3.3319294e+00	-6.4906791e+00	-4.1604636e-01	1.8283206e+00	-3.3418635e+00	2.8294415e+00	-3.6437418e+00	5.4312881e+00	2.2591940e+00	7.6403667e-01	-5.7795749e-01	-2.2443670e+00	-2.7776951e+00	-2.1579254e+00	3.3206608e+00
-3.0899523e-01	-5.1698876e+00	-5.3510739e-01	8.7998402e-01	-4.2033137e+00	-3.6726545e+00	-7.0914702e+00	3.7378934e-01	2.5260805e+00	-3.7310729e+00	2.6141530e+00	-2.9350099e+00	5.2764939e+00	1.9125381e+00	1.1149924e+00	-8.7746343e-01	-2.2142681e+00	-2.8931977e+00	-2.1024724e+00	3.2351089e+00
-1.8106765e+00	-4.5845166e+00	-9.5174683e-01	3.9039561e-01	-3.5736099e+00	-4.3011721e+00	-7.1424752e+00	8.0347656e-01	3.3332638e+00	-4.1721770e+00	2.5308251e+00	-1.9245480e+00	5.3205302e+00	1.9227688e+00	1.4453385e+00	-6.4705143e-01	-1.9896387e+00	-2.4998367e+00	-1.8622745e+00	2.7145320e+00
-2.7514513e+00	-4.2067239e+00	-1.2914340e+00	-3.2204301e-01	-2.9858666e+00	-4.8668232e+00	-6.6161157e+00	1.1745970e+00	3.9810566e+00	-4.4759827e+00	2.9092109e+00	-9.7205985e-01	5.3610080e+00	2.1751248e+00	1.6247456e+00	-3.1774318e-01	-1.7752399e+00	-2.0852730e+00	-1.3710551e+00	1.7878429e+00
-2.8150592e+00	-4.2110238e+00	-1.6933947e+00	-8.0688678e-01	-2.8246968e+00	-5.0923422e+00	-6.2138585e+00	1.7412860e+00	4.1373335e+00	-4.5384045e+00	3.3169541e+00	-3.9098869e-01	5.2942863e+00	2.1874312e+00	1.4781063e+00	1.9230653e-01	-1.6702645e+00	-2.1724559e+00	-8.1400375e-01	9.5960515e-01
-2.2550425e+00	-4.6043848e+00	-2.3690623e+00	-8.7627726e-01	-2.6704957e+00	-5.0623916e+00	-6.5829032e+00	2.5678927e+00	3.9485854e+00	-4.2894588e+00	3.2100512e+00	5.6342701e-03	5.1092450e+00	1.9316650e+00	1.0762939e+00	1.1014998e+00	-1.5421590e+00	-2.3843341e+00	-3.4517318e-01	6.8026397e-01
-1.4202809e+00	-5.2957690e+00	-3.1136756e+00	-9.2965456e-01	-2.0946140e+00	-5.1128035e+00	-7.3577636e+00	3.5016988e+00	3.8941702e+00	-3.8539890e+00	2.6876951e+00	3.8342690e-01	4.6912712e+00	1.6545479e+00	4.9388825e-01	2.2347294e+00	-1.3072989e+00	-2.3213193e+00	2.5502486e-02	8.4662321e-01
-6.3874830e-01	-5.9696574e+00	-3.3595077e+00	-1.1508738e+00	-1.5135429e+00	-5.3768729e+00	-7.6875167e+00	4.1435608e+00	4.2491292e+00	-3.4827202e+00	2.1346470e+00	4.5830339e-01	3.9946975e+00	1.3323566e+00	-1.3018129e-01	3.1965586e+00	-1.0346299e+00	-2.1319781e+00	2.2359156e-01	1.1439051e+00
-2.2715005e-01	-6.4433809e+00	-2.8890461e+00	-1.2671177e+00	-1.5789300e+00	-5.4843688e+00	-7.3820799e+00	4.3929514e+00	4.6912712e+00	-3.2994582e+00	1.5495725e+00	3.2011550e-01	3.3199195e+00	1.0758490e+00	-5.5393771e-01	3.6438900e+00	-8.3031348e-01	-1.9190620e+00	1.7955529e-01	1.5316318e+00
-7.4431673e-02	-6.8583894e+00	-2.0800835e+00	-1.0361126e+00	-2.1382055e+00	-5.0830012e+00	-6.9394932e+00	4.5843683e+00	4.6917160e+00	-3.0702324e+00	8.5981926e-01	5.3540393e-01	3.0032142e+00	1.2903961e+00	-6.1799046e-01	3.5575967e+00	-8.5729867e-01	-1.6305281e+00	1.7614507e-01	1.8468544e+00
2.7163112e-01	-7.1531506e+00	-1.4862611e+00	-5.9337760e-01	-2.5613688e+00	-4.3542529e+00	-6.7835129e+00	4.7464277e+00	4.2955378e+00	-2.5472831e+00	4.3265263e-01	9.4403677e-01	3.0165585e+00	2.0502812e+00	-3.1774318e-01	3.3904961e+00	-1.1682214e+00	-1.3624555e+00	7.2385543e-01	1.7313519e+00
7.7530521e-01	-7.0938425e+00	-1.4781063e+00	-4.4317982e-01	-2.7732470e+00	-3.5936264e+00	-6.9082082e+00	4.6905298e+00	3.9078111e+00	-1.9785184e+00	3.5095572e-01	1.0651736e+00	3.0205618e+00	2.9310066e+00	1.2039545e-01	3.5108916e+00	-1.4933781e+00	-1.3640864e+00	1.9252894e+00	1.2758656e+00
1.0264750e+00	-6.8429693e+00	-2.0818628e+00	-8.5047824e-01	-3.0104795e+00	-2.7928187e+00	-6.9805641e+00	4.7041707e+00	3.7759988e+00	-1.6944326e+00	1.3359151e-01	1.0181719e+00	2.8573163e+00	3.3043511e+00	4.2434950e-01	3.7536100e+00	-1.3330979e+00	-1.9144657e+00	3.3311880e+00	7.6092300e-01
1.0469363e+00	-6.7101191e+00	-2.9517644e+00	-1.4147949e+00	-3.1371023e+00	-2.0520605e+00	-6.5416841e+00	5.1982072e+00	3.9852082e+00	-1.6357176e+00	-5.0871528e-01	1.0195063e+00	2.8544991e+00	2.8509406e+00	3.9217485e-01	3.9439890e+00	-3.7942361e-01	-2.8521268e+00	4.3886516e+00	1.6042843e-01
1.2387981e+00	-6.5258192e+00	-3.5475144e+00	-1.5497208e+00	-3.0677118e+00	-1.7866567e+00	-5.2809420e+00	6.0764120e+00	4.5139399e+00	-1.6678922e+00	-1.4631310e+00	1.1682214e+00	3.0525882e+00	2.1067722e+00	-1.5553551e-01	4.0462955e+00	9.4003348e-01	-3.3098371e+00	4.7935777e+00	-3.8579923e-01
1.8468544e+00	-5.8861812e+00	-3.4947301e+00	-1.3201984e+00	-2.9533954e+00	-1.9120933e+00	-3.4824237e+00	6.8506793e+00	5.2588497e+00	-1.6388312e+00	-2.3143506e+00	1.4388146e+00	2.8042355e+00	1.8871839e+00	-1.0573153e+00	3.9706777e+00	1.6769367e+00	-2.7607923e+00	4.7161806e+00	-6.3548635e-01
2.6866572e+00	-4.8518479e+00	-2.7057841e+00	-1.3642347e+00	-2.8433789e+00	-1.7610059e+00	-2.1036585e+00	7.0437272e+00	5.9195420e+00	-1.2146300e+00	-2.7624233e+00	1.6440207e+00	1.9819286e+00	2.1949930e+00	-1.6905776e+00	3.9079594e+00	1.4764753e+00	-1.8287654e+00	4.6131327e+00	-6.9790814e-01
3.2226542e+00	-3.8434618e+00	-1.4202809e+00	-1.7866567e+00	-2.7986012e+00	-1.1290781e+00	-1.6028016e+00	6.5393118e+00	6.0305965e+00	-3.0143345e-01	-3.0312373e+00	1.8818462e+00	1.4116812e+00	2.5827197e+00	-1.6788642e+00	4.1715839e+00	8.8205980e-01	-1.2981062e+00	4.7404969e+00	-6.1220792e-01
3.1922588e+00	-3.1330990e+00	-3.7201009e-01	-1.9370027e+00	-2.8553888e+00	-2.2670523e-01	-1.5300009e+00	5.6717824e+00	5.4655385e+00	7.4031343e-01	-3.3090958e+00	2.1915828e+00	1.5178427e+00	2.9582883e+00	-1.2598524e+00	4.7072844e+00	3.1329507e-01	-1.2147783e+00	4.8515513e+00	-2.7444826e-01
3.0832802e+00	-2.7736918e+00	-2.1647459e-01	-1.4846302e+00	-2.9645157e+00	9.3499229e-01	-1.5841195e+00	4.8792779e+00	4.7055051e+00	1.5494243e+00	-3.4508421e+00	2.0058001e+00	1.8229829e+00	3.2653560e+00	-7.3972035e-01	5.1581742e+00	-6.7907781e-02	-1.2773483e+00	4.4457356e+00	1.1817140e-01
3.3411221e+00	-2.7994909e+00	-7.2889662e-01	-8.8042883e-01	-2.9399028e+00	2.3214675e+00	-1.6220767e+00	4.4095577e+00	4.2602495e+00	2.0376782e+00	-3.5491453e+00	1.0135755e+00	1.9092762e+00	3.1534120e+00	-3.4116988e-01	5.1784873e+00	1.4975297e-01	-1.3928509e+00	3.5027367e+00	1.8237243e-01
3.6192772e+00	-3.2282885e+00	-1.3021095e+00	-5.8892949e-01	-2.5671514e+00	3.6077121e+00	-1.3983369e+00	4.2774489e+00	4.0132313e+00	2.3048613e+00	-3.9138902e+00	-2.0906107e-01	1.8793256e+00	2.5490624e+00	-3.0766080e-01	4.6638412e+00	9.8006645e-01	-1.6796056e+00	2.5234116e+00	-3.6355869e-01
3.5795407e+00	-3.7163942e+00	-1.7716814e+00	-5.7380592e-01	-2.0708908e+00	4.3849448e+00	-1.1612527e+00	4.2187338e+00	3.5319460e+00	2.4655862e+00	-4.3159991e+00	-9.8169742e-01	1.9995728e+00	1.8898528e+00	-7.3037932e-01	3.8993597e+00	1.9117968e+00	-2.1076618e+00	1.9297375e+00	-1.3830650e+00
3.4398701e+00	-3.8814190e+00	-2.1565910e+00	-6.3504154e-01	-1.6741196e+00	4.4463287e+00	-1.4322908e+00	3.9788326e+00	2.9170692e+00	2.3859651e+00	-4.1757355e+00	-1.0464915e+00	2.3207262e+00	1.4357010e+00	-1.4478591e+00	3.3138404e+00	2.4731480e+00	-2.4059816e+00	1.8335101e+00	-2.0760802e+00
3.4355703e+00	-3.9404306e+00	-2.3032303e+00	-6.6410252e-01	-1.2171506e+00	3.9173004e+00	-2.0499847e+00	3.6607928e+00	2.8181729e+00	1.7022909e+00	-3.6118636e+00	-4.6438247e-01	2.6332799e+00	1.2942511e+00	-2.0880901e+00	3.0623740e+00	2.3459321e+00	-2.4550590e+00	2.1070687e+00	-1.6748609e+00
3.5187499e+00	-4.0645328e+00	-2.1662286e+00	-4.8647474e-01	-7.7056057e-01	3.2362951e+00	-2.3183539e+00	3.3844171e+00	3.4278602e+00	3.1981896e-01	-3.3138404e+00	5.3851760e-01	2.7001498e+00	1.7156352e+00	-2.3798860e+00	3.0849111e+00	1.7918461e+00	-2.3788481e+00	2.5403144e+00	-4.0670534e-01
3.5227532e+00	-3.8593267e+00	-1.8843668e+00	1.3774308e-01	-6.6380597e-01	2.8853393e+00	-1.9196551e+00	3.1102653e+00	4.1425229e+00	-1.1353054e+00	-3.5150432e+00	1.7747951e+00	2.4483869e+00	2.3721760e+00	-2.2921100e+00	3.2187992e+00	1.4852232e+00	-2.1605943e+00	2.9204794e+00	7.4728213e-01
3.5473661e+00	-3.0948452e+00	-1.4361458e+00	1.0251406e+00	-9.2327894e-01	3.0601500e+00	-1.0666563e+00	2.9599193e+00	4.4595247e+00	-1.6490619e+00	-4.0537090e+00	2.9993592e+00	2.0551741e+00	2.4555039e+00	-2.0519122e+00	3.1685356e+00	1.6198526e+00	-1.6447620e+00	3.0782390e+00	1.0413021e+00
3.7509412e+00	-1.9571675e+00	-7.9917673e-01	1.6119943e+00	-1.1090616e+00	3.5028850e+00	-1.4782545e-01	3.1578601e+00	4.4982233e+00	-9.3247169e-01	-4.9445168e+00	3.7301833e+00	1.9014179e+00	1.8981559e+00	-2.0781560e+00	2.8639884e+00	1.9018627e+00	-8.0362483e-01	3.1093757e+00	4.9952252e-01
3.8628852e+00	-6.6795754e-01	-4.0373993e-01	1.7847292e+00	-8.2467921e-01	3.7180252e+00	4.1248788e-01	3.6183875e+00	4.4218641e+00	2.2285021e-01	-6.1400199e+00	3.7622097e+00	2.0227029e+00	1.3247948e+00	-2.3238399e+00	2.5366077e+00	2.1472500e+00	2.1069205e-01	3.3282226e+00	-3.6800680e-01
3.5083710e+00	4.7446485e-01	-7.1140073e-01	1.8619780e+00	-4.8425068e-01	3.5817648e+00	4.9729847e-01	3.8843844e+00	4.1702495e+00	1.0011208e+00	-7.2157207e+00	3.5058504e+00	1.8019285e+00	1.0645805e+00	-2.2431808e+00	2.3717312e+00	2.4107262e+00	1.1661456e+00	3.7115013e+00	-9.6716694e-01
2.7225386e+00	1.1234438e+00	-1.5377109e+00	1.9630983e+00	-9.4922623e-01	3.3716658e+00	4.9388825e-01	3.9174487e+00	3.9116661e+00	1.2023236e+00	-7.5837275e+00	3.2472671e+00	8.2482748e-01	1.0114997e+00	-1.6951739e+00	2.5234116e+00	2.6485517e+00	1.9782219e+00	3.9213037e+00	-8.2556883e-01
2.0403471e+00	1.1800830e+00	-2.3512699e+00	2.0207754e+00	-2.2164922e+00	3.2211715e+00	6.7744684e-01	4.3139233e+00	3.8619956e+00	8.9006640e-01	-7.1463302e+00	2.9037249e+00	-3.7690301e-01	7.4980273e-01	-1.1409397e+00	2.7983047e+00	2.5976950e+00	2.6252733e+00	4.0185690e+00	-1.2113681e-01
2.0880901e+00	8.6486045e-01	-2.8174316e+00	1.9988314e+00	-3.3501666e+00	3.0462126e+00	7.5128543e-01	5.1461643e+00	3.9064767e+00	3.5703480e-01	-6.4313710e+00	2.6504793e+00	-8.4054413e-01	-2.2774313e-01	-9.7502526e-01	2.4985022e+00	2.1703801e+00	2.9203311e+00	4.3228196e+00	2.7326210e-01
2.8705123e+00	6.5728208e-01	-2.7781399e+00	1.7664919e+00	-3.6370696e+00	2.7679093e+00	3.3509080e-01	5.7251597e+00	3.9602988e+00	1.1357502e-01	-5.8237595e+00	2.8358171e+00	-3.6252080e-01	-1.6723403e+00	-1.1639216e+00	1.4060469e+00	1.6235594e+00	2.8026045e+00	4.8493273e+00	-1.3299843e-01
3.5928851e+00	9.6286710e-01	-2.3459321e+00	1.1421258e+00	-3.1529672e+00	2.3560145e+00	-3.8446480e-01	5.8322109e+00	4.2257025e+00	3.0632637e-01	-5.4561975e+00	3.4096230e+00	4.7105463e-01	-2.5579586e+00	-1.5365248e+00	1.6635924e-01	1.2663763e+00	2.4463111e+00	5.4017823e+00	-7.8434970e-01
3.6096396e+00	1.6105116e+00	-2.0608084e+00	2.6140048e-01	-2.4993919e+00	1.7432135e+00	-8.7538764e-01	6.0168073e+00	4.7111394e+00	5.9026392e-01	-5.5155056e+00	4.0798046e+00	1.3924061e+00	-2.3392600e+00	-1.8176452e+00	-5.8270214e-01	1.1869035e+00	1.8508577e+00	5.6502832e+00	-9.8733169e-01
3.1787662e+00	2.0133619e+00	-2.4657345e+00	-3.5584864e-01	-2.1247129e+00	8.1756224e-01	-9.4804007e-01	6.5888340e+00	4.9473339e+00	6.5980268e-01	-5.9274004e+00	4.6580586e+00	2.4483869e+00	-1.5520931e+00	-1.6318625e+00	-7.1436613e-01	1.2125542e+00	8.5255402e-01	5.2549947e+00	-8.6812240e-01
2.7530823e+00	1.9596881e+00	-3.5193430e+00	-2.2270194e-01	-1.9146139e+00	-2.5413523e-01	-9.1571715e-01	7.1120798e+00	4.6248461e+00	6.7774338e-01	-6.3209097e+00	4.9073009e+00	3.3704797e+00	-1.0375953e+00	-1.0500500e+00	-3.7201009e-01	1.1357502e+00	-4.0729842e-01	4.2477948e+00	-8.0940737e-01
2.5042848e+00	1.8554541e+00	-4.7210735e+00	5.6238911e-01	-1.6005775e+00	-9.7280121e-01	-9.5219164e-01	7.1073351e+00	4.0276135e+00	9.0830364e-01	-6.5267088e+00	4.7668890e+00	3.7057187e+00	-1.0266233e+00	-5.1805630e-01	1.8281724e-01	9.5056067e-01	-1.5087982e+00	2.9805289e+00	-5.5749619e-01
2.6239389e+00	2.1555531e+00	-5.6781581e+00	1.2800172e+00	-1.1788969e+00	-1.0579083e+00	-7.5380603e-01	6.7147155e+00	3.5475144e+00	1.1075789e+00	-6.7698720e+00	4.6509417e+00	3.3236263e+00	-1.1720764e+00	-1.7258659e-01	5.7009917e-01	9.2505818e-01	-2.2719453e+00	1.9337408e+00	3.0647464e-01
3.0619292e+00	2.8599851e+00	-6.1091797e+00	1.3587487e+00	-9.3202688e-01	-7.8909435e-01	-3.6148291e-01	6.2828042e+00	3.2834450e+00	9.4804007e-01	-7.1221622e+00	4.8408759e+00	2.5948779e+00	-1.1984685e+00	1.5494243e-01	5.0189485e-01	1.3663105e+00	-2.8201004e+00	1.4948608e+00	1.3480732e+00
3.5343183e+00	3.5618966e+00	-5.8230181e+00	1.0414503e+00	-1.1353054e+00	-7.1229035e-01	-3.2426707e-01	5.9987184e+00	3.2121270e+00	5.3881414e-01	-7.2523435e+00	5.1209584e+00	1.9789632e+00	-1.0911209e+00	4.5459663e-01	-5.6342701e-02	2.4587658e+00	-3.2964928e+00	1.6543996e+00	1.6262283e+00
3.8581406e+00	3.8132147e+00	-5.0807772e+00	7.7278462e-01	-1.6223732e+00	-1.1544323e+00	-7.2682084e-01	6.0433477e+00	3.2988651e+00	2.4553556e-01	-7.0968079e+00	5.1829354e+00	1.6228180e+00	-8.9406970e-01	6.8011570e-01	-8.9051121e-01	4.1545328e+00	-3.7026050e+00	2.0812697e+00	8.4914381e-01
3.9843186e+00	3.3861963e+00	-4.5173502e+00	4.4495906e-01	-1.9539055e+00	-2.0019451e+00	-1.1729661e+00	6.5152920e+00	3.5028850e+00	2.6495896e-01	-6.9415690e+00	4.7971361e+00	1.4739547e+00	-7.0754570e-01	1.1590287e+00	-1.6450586e+00	5.8470379e+00	-3.8891290e+00	2.2743176e+00	-4.8217490e-01
4.0826217e+00	2.5638894e+00	-4.5435940e+00	-2.9209242e-02	-1.9456024e+00	-2.8433789e+00	-1.4616483e+00	7.1696086e+00	3.7163942e+00	3.3197712e-01	-6.7631999e+00	3.9333136e+00	1.5335593e+00	-5.6891301e-01	2.0348611e+00	-2.0667392e+00	6.8063465e+00	-3.7180252e+00	1.8870357e+00	-1.6674474e+00
4.2230337e+00	2.0425712e+00	-4.9182729e+00	-4.9937425e-01	-1.7236418e+00	-3.4278602e+00	-1.5442348e+00	7.5079614e+00	3.6001503e+00	1.2751243e-01	-6.0894598e+00	3.0100346e+00	1.8118626e+00	-4.3161474e-01	2.7094908e+00	-2.2029996e+00	6.9578787e+00	-3.0992933e+00	1.1419776e+00	-2.1887656e+00
4.0747634e+00	2.1623735e+00	-5.0717327e+00	-9.2668915e-01	-1.4472661e+00	-3.8971356e+00	-1.3029991e+00	7.2966763e+00	3.0263444e+00	-1.8593091e-01	-4.7120290e+00	2.6572997e+00	2.1122582e+00	-5.2858349e-01	2.8392273e+00	-2.2394741e+00	6.8391142e+00	-2.1365745e+00	5.5082403e-01	-2.0109896e+00
3.4376461e+00	2.5675962e+00	-4.7290801e+00	-9.3499229e-01	-1.3442182e+00	-4.3558838e+00	-8.6337775e-01	6.6896578e+00	2.4675137e+00	-3.5466247e-01	-3.1089309e+00	3.0539226e+00	2.2276125e+00	-1.0706596e+00	2.9511713e+00	-2.2080408e+00	7.0974010e+00	-1.2757174e+00	5.7914365e-01	-1.5519449e+00
2.6658994e+00	2.7821432e+00	-4.0437749e+00	-9.3113726e-02	-1.7040702e+00	-4.6427868e+00	-6.1220792e-01	5.7594102e+00	2.3512699e+00	-5.3347641e-01	-1.9580571e+00	3.6542689e+00	2.3225054e+00	-1.6477275e+00	3.4253397e+00	-2.1089962e+00	7.8200703e+00	-8.4721629e-01	1.3252396e+00	-1.1191440e+00
2.2046306e+00	2.8297380e+00	-3.3076131e+00	1.0767387e+00	-2.2543011e+00	-4.6571690e+00	-5.1672187e-01	4.4503320e+00	2.4334116e+00	-9.1290002e-01	-1.6161459e+00	3.8479099e+00	2.5655204e+00	-1.7580405e+00	3.9936596e+00	-2.0476124e+00	8.4995929e+00	-6.7922608e-01	2.1611874e+00	-8.3001694e-01
2.2534115e+00	3.0247134e+00	-2.7381070e+00	1.5295560e+00	-2.2557838e+00	-4.5237258e+00	-1.8830324e-01	3.0417645e+00	2.2240540e+00	-1.3894406e+00	-1.6692266e+00	3.5833958e+00	2.7040048e+00	-1.4987158e+00	4.2384538e+00	-2.0468710e+00	8.7861993e+00	-5.0916009e-01	2.4214017e+00	-9.1349310e-01
2.7793261e+00	3.4389805e+00	-2.3573489e+00	9.0266937e-01	-1.5772991e+00	-4.3991788e+00	3.2397053e-01	2.0401988e+00	1.7415825e+00	-1.8550093e+00	-1.3391770e+00	3.0058831e+00	2.3248777e+00	-1.2258985e+00	4.0719463e+00	-1.9507919e+00	8.6646177e+00	-3.9766085e-01	2.1850589e+00	-1.4368871e+00
3.4254879e+00	3.8243349e+00	-1.9408578e+00	-9.8451456e-02	-7.3542051e-01	-4.1936762e+00	5.1464609e-01	1.5982052e+00	1.3672001e+00	-2.4729997e+00	-6.0434960e-01	2.0499847e+00	1.3556350e+00	-1.2143335e+00	3.8326381e+00	-1.7338725e+00	8.2012731e+00	-5.4682074e-01	1.9682878e+00	-2.0213685e+00
4.0059660e+00	3.9812049e+00	-1.2837240e+00	-5.6046160e-01	8.4662321e-02	-3.7636924e+00	6.5238916e-02	1.4540865e+00	1.2935098e+00	-3.3058338e+00	-6.7907781e-02	8.4039586e-01	2.7103804e-01	-1.7362448e+00	3.8867567e+00	-1.6800504e+00	7.5883239e+00	-9.2461337e-01	2.0410885e+00	-2.1737903e+00
4.7705958e+00	3.8966908e+00	-3.3864928e-01	-5.3317987e-01	1.0623564e+00	-3.2383708e+00	-7.1273516e-01	1.1870517e+00	1.4460799e+00	-3.9144833e+00	-9.8303185e-02	4.0032971e-03	-3.9617815e-01	-2.6501827e+00	4.2105790e+00	-2.0566568e+00	7.1829530e+00	-1.2706762e+00	2.1284196e+00	-1.7593750e+00
5.6680757e+00	3.3139887e+00	7.8360835e-01	-5.0752912e-01	1.9482713e+00	-2.9416821e+00	-1.2309397e+00	5.3036274e-01	1.5854539e+00	-4.0018144e+00	-4.7950604e-01	6.5387187e-02	-5.8121944e-01	-3.4004302e+00	4.5263946e+00	-3.0202653e+00	7.1015526e+00	-1.5120602e+00	1.8707259e+00	-1.0292922e+00
6.1933972e+00	2.2010721e+00	1.7691608e+00	-3.2367399e-01	2.1917311e+00	-3.0984037e+00	-1.3443665e+00	-3.3879755e-01	1.4511211e+00	-3.8066908e+00	-7.5914375e-01	8.3535467e-01	-5.4311398e-01	-3.8216661e+00	4.6752580e+00	-4.3182232e+00	7.0109595e+00	-1.7211212e+00	1.4915989e+00	-3.7660647e-01
6.1395751e+00	1.3915164e+00	2.4887164e+00	1.6665578e-01	1.8315826e+00	-3.5245325e+00	-1.3000337e+00	-1.1554702e+00	8.9021467e-01	-3.6538241e+00	-9.7265294e-01	1.8809566e+00	-4.5726550e-01	-4.2504637e+00	4.7470208e+00	-4.6697720e+00	6.8036776e+00	-1.6585512e+00	1.5323732e+00	-6.2866592e-02
5.7564448e+00	1.5430486e+00	3.0629671e+00	3.9395409e-01	1.4862611e+00	-3.9379100e+00	-1.1431637e+00	-1.9573158e+00	8.1252105e-02	-3.7958670e+00	-1.3809892e+00	2.9685190e+00	-4.9403652e-01	-4.9514855e+00	4.8918808e+00	-3.0046969e+00	6.9483894e+00	-1.1246300e+00	2.0590292e+00	-7.9324592e-02
5.2890969e+00	2.1972171e+00	3.3642523e+00	-1.7644161e-02	1.5636582e+00	-4.3114028e+00	-6.6647484e-01	-2.8439719e+00	-5.3317987e-01	-4.3357191e+00	-1.8222416e+00	3.5813200e+00	-8.1177970e-01	-5.6390147e+00	4.9365102e+00	-1.7703470e-01	7.7739582e+00	-6.3696906e-01	2.5443177e+00	-3.9350928e-01
4.9646815e+00	2.4528350e+00	3.2401501e+00	-6.6113711e-01	1.9854871e+00	-4.4427702e+00	1.7243832e-01	-3.6155704e+00	-8.7108780e-01	-5.0505300e+00	-2.0375300e+00	3.0699358e+00	-1.0718457e+00	-5.7733476e+00	4.6092777e+00	2.0522087e+00	8.9291319e+00	-8.6367429e-01	2.4589141e+00	-1.0516810e+00
4.9319138e+00	2.0188479e+00	3.1508914e+00	-1.1332296e+00	2.5079915e+00	-3.9301999e+00	1.1571011e+00	-3.8068390e+00	-1.1498359e+00	-5.5475320e+00	-1.8754706e+00	1.5780404e+00	-9.2016526e-01	-5.4177955e+00	3.9978111e+00	2.8785189e+00	9.7434322e+00	-1.7024392e+00	2.0685185e+00	-1.9490126e+00
4.8948462e+00	1.2717141e+00	3.6714683e+00	-1.3717965e+00	3.0002488e+00	-2.9533954e+00	1.9528677e+00	-3.2877448e+00	-1.4119777e+00	-5.6654068e+00	-1.0024553e+00	-3.7512377e-02	-6.8782576e-01	-5.0524575e+00	3.4453561e+00	2.7170526e+00	9.8564141e+00	-2.4962782e+00	2.2142681e+00	-2.7891119e+00
4.5358839e+00	7.0991803e-01	4.5699861e+00	-1.2975131e+00	3.4386840e+00	-2.2892929e+00	2.1063274e+00	-2.7185353e+00	-1.6388312e+00	-5.4588663e+00	7.5825413e-01	-1.2616317e+00	-7.6492630e-01	-4.6954227e+00	3.3181403e+00	2.2250919e+00	9.4974518e+00	-2.6942190e+00	3.0057348e+00	-3.4130332e+00
4.0780254e+00	5.5378944e-01	5.2162962e+00	-1.0685838e+00	3.7688819e+00	-2.2462945e+00	1.3341358e+00	-2.8254382e+00	-1.7755364e+00	-5.1549123e+00	2.7240213e+00	-2.1806108e+00	-9.8421802e-01	-4.0498540e+00	3.6975639e+00	1.4775132e+00	9.2080282e+00	-2.3282880e+00	3.7479757e+00	-3.9528853e+00
3.9433960e+00	6.2777630e-01	5.5337428e+00	-1.0929001e+00	3.8161801e+00	-2.5002815e+00	1.1298194e-01	-3.4337911e+00	-1.7263107e+00	-5.2453572e+00	3.8293761e+00	-2.8811878e+00	-9.4907796e-01	-3.1738733e+00	4.3300848e+00	3.5169707e-01	9.2109936e+00	-2.0579913e+00	4.1632808e+00	-4.1472676e+00
4.1457849e+00	6.8871538e-01	5.8547479e+00	-1.4652068e+00	3.4856857e+00	-2.9084695e+00	-5.2947311e-01	-3.9760154e+00	-1.6538065e+00	-6.0163625e+00	3.6836265e+00	-3.3105785e+00	-6.0390479e-01	-2.6300180e+00	4.7901674e+00	-9.8836958e-01	9.2523611e+00	-2.2673489e+00	4.5324737e+00	-3.3882721e+00
4.1548294e+00	7.2904489e-01	6.2421781e+00	-1.8914838e+00	3.0932143e+00	-3.3944994e+00	-2.9357512e-02	-4.3487669e+00	-1.6784194e+00	-7.1513714e+00	2.6037741e+00	-3.4634451e+00	-2.9149934e-01	-2.8645815e+00	4.6181739e+00	-2.2981891e+00	9.1098733e+00	-2.5520278e+00	4.8500686e+00	-1.9408578e+00
3.5994089e+00	9.0133494e-01	6.5407945e+00	-1.9899352e+00	3.0711220e+00	-3.5933299e+00	1.0310714e+00	-4.6092777e+00	-1.5350420e+00	-7.8727062e+00	1.4094571e+00	-3.4984369e+00	-3.0232307e-01	-3.3899031e+00	3.8836430e+00	-3.3436427e+00	8.8145190e+00	-2.5142189e+00	4.9290967e+00	-7.6581592e-01
2.8453064e+00	1.1891275e+00	6.6481421e+00	-1.5483864e+00	3.3230332e+00	-3.2607597e+00	1.5022743e+00	-4.6338906e+00	-1.1748936e+00	-7.6482251e+00	8.4929208e-01	-3.6714683e+00	-7.0472857e-01	-3.4013199e+00	3.2168717e+00	-3.8516167e+00	8.3336785e+00	-2.3072336e+00	5.1022763e+00	-4.0344339e-01
2.3939717e+00	1.3089299e+00	6.6318324e+00	-8.0940737e-01	3.4996231e+00	-2.4580244e+00	1.0891934e+00	-4.3898377e+00	-9.1215867e-01	-6.6631174e+00	6.6528868e-01	-4.1042692e+00	-1.3623072e+00	-2.8776293e+00	2.9212208e+00	-3.5868060e+00	7.5933651e+00	-2.2795070e+00	5.7984052e+00	-7.0087354e-01
2.2956685e+00	1.0665080e+00	6.6600037e+00	-4.5207604e-01	3.5663447e+00	-1.5098361e+00	5.6831992e-01	-4.0771357e+00	-9.1393791e-01	-5.3377295e+00	1.4915989e-01	-4.6969054e+00	-1.8569368e+00	-2.4172501e+00	2.7434447e+00	-2.6931811e+00	6.6915853e+00	-2.3035268e+00	6.6803168e+00	-1.0877107e+00
2.3072336e+00	4.9418479e-01	6.6613382e+00	-8.2423440e-01	3.4880580e+00	-8.9065948e-01	6.3326230e-01	-3.8860154e+00	-1.2250089e+00	-4.0159001e+00	-7.7575002e-01	-5.2726389e+00	-1.7817638e+00	-2.5119948e+00	2.3871513e+00	-1.8791773e+00	5.8526722e+00	-1.8837737e+00	7.0263796e+00	-1.0622082e+00
2.1941034e+00	-1.2825378e-01	6.3418158e+00	-1.4265082e+00	3.1608255e+00	-7.1851770e-01	1.2441358e+00	-3.8539890e+00	-1.6839054e+00	-3.0597052e+00	-1.7304623e+00	-5.7386523e+00	-1.1649595e+00	-3.0426541e+00	1.9291444e+00	-1.7039219e+00	5.2954725e+00	-1.0714009e+00	6.6438423e+00	-6.6736446e-01
1.8971180e+00	-3.1892934e-01	5.5303326e+00	-1.6796056e+00	2.8189143e+00	-7.7841889e-01	1.9761461e+00	-4.0359166e+00	-1.7500339e+00	-2.6623409e+00	-2.3432633e+00	-6.0243691e+00	-4.2375642e-01	-3.4529179e+00	1.8139384e+00	-2.0741527e+00	4.9802499e+00	-4.8499204e-01	5.8741713e+00	-3.5718307e-01
1.5469037e+00	-1.0868210e-01	4.5594589e+00	-1.6235594e+00	2.6962948e+00	-9.3558537e-01	2.4928680e+00	-4.4332809e+00	-1.0556843e+00	-2.7579752e+00	-2.3597213e+00	-6.1330512e+00	6.2273511e-02	-3.3162127e+00	2.2498530e+00	-2.5896884e+00	4.6098708e+00	-4.9729847e-01	5.1237755e+00	-2.5724891e-01
1.3836581e+00	-7.4431673e-02	3.9385030e+00	-1.3482215e+00	2.6790954e+00	-9.9548656e-01	2.6030328e+00	-4.8562960e+00	-2.6688648e-03	-3.2142028e+00	-1.8959319e+00	-6.1588503e+00	2.6288318e-01	-2.4893095e+00	2.9232965e+00	-2.7871844e+00	4.0249446e+00	-9.4359196e-01	4.7382728e+00	-2.9950593e-02
1.4121260e+00	-3.1359161e-01	3.4957680e+00	-8.4469570e-01	2.5991777e+00	-7.9028051e-01	2.3964923e+00	-5.0978282e+00	6.0850117e-01	-3.9640055e+00	-1.3651243e+00	-5.9186524e+00	4.4792447e-01	-1.2730485e+00	3.5272013e+00	-2.5329009e+00	3.4299360e+00	-1.3586004e+00	4.7935777e+00	4.3176301e-01
1.3651243e+00	-5.1168068e-01	2.8700675e+00	-5.5527214e-01	2.3809239e+00	-6.3207614e-01	2.3669865e+00	-5.0921940e+00	5.1583225e-01	-5.0017491e+00	-1.0023070e+00	-5.1068727e+00	8.0540408e-01	-4.2123582e-01	4.1359990e+00	-2.3701002e+00	3.0862456e+00	-1.2494735e+00	4.8300521e+00	9.2046180e-01
1.1744488e+00	-6.7344354e-01	2.4400837e+00	-9.0771056e-01	2.0747458e+00	-8.4039586e-01	2.7471515e+00	-4.9583059e+00	6.5831997e-02	-6.0872357e+00	-8.4810591e-01	-3.9923251e+00	1.2688969e+00	-3.8357517e-01	4.8849121e+00	-2.7395897e+00	2.9224069e+00	-6.6321289e-01	4.4320947e+00	1.4815165e+00
9.3617845e-01	-8.4380608e-01	2.5767889e+00	-1.6523238e+00	1.7441031e+00	-1.0304783e+00	3.0625223e+00	-4.9116008e+00	-3.9143350e-01	-6.6527385e+00	-1.0921588e+00	-3.1975965e+00	1.6976945e+00	-1.0267716e+00	5.5515352e+00	-3.4137746e+00	2.6135600e+00	-2.4686999e-01	3.9349446e+00	2.1167063e+00
5.3584874e-01	-7.7545348e-01	2.7729505e+00	-2.2188645e+00	1.3792100e+00	-7.2904489e-01	2.8860807e+00	-5.1071693e+00	-7.1955559e-01	-6.5115852e+00	-1.9415991e+00	-2.9052076e+00	1.9840044e+00	-1.9558331e+00	5.8073015e+00	-4.1241374e+00	1.9718462e+00	-3.6103809e-01	3.7900845e+00	2.3500837e+00
-1.3077437e-01	-3.6874815e-01	2.4443836e+00	-2.3339222e+00	1.0562774e+00	9.9341077e-03	2.3813687e+00	-5.5346324e+00	-9.8495937e-01	-6.1757531e+00	-3.0601500e+00	-2.7481894e+00	2.2013686e+00	-2.4712205e+00	5.8308764e+00	-4.8601510e+00	1.2318294e+00	-6.7329527e-01	3.7414519e+00	1.9746634e+00
-7.7945678e-01	1.5242183e-01	1.8825875e+00	-2.1694905e+00	7.8553586e-01	9.4715045e-01	1.7715331e+00	-6.0528370e+00	-1.3326531e+00	-6.0172521e+00	-3.6521932e+00	-2.3895236e+00	2.4362287e+00	-2.0387161e+00	5.9474169e+00	-5.5638417e+00	7.6967094e-01	-6.5416841e-01	3.3328190e+00	1.4533451e+00
-1.1572494e+00	5.2532155e-01	1.7675298e+00	-2.2200507e+00	4.8380587e-01	1.9547952e+00	1.0783696e+00	-6.5284880e+00	-1.7194903e+00	-5.9130182e+00	-3.2675801e+00	-1.8859978e+00	2.5296390e+00	-9.4240580e-01	5.9671368e+00	-5.8584547e+00	6.6825408e-01	-3.0410231e-01	2.5993260e+00	1.2770518e+00
-1.3947784e+00	6.2762803e-01	2.1395399e+00	-2.7484859e+00	2.1410226e-01	2.9296722e+00	5.2606290e-01	-6.7587517e+00	-1.9349270e+00	-5.6495419e+00	-2.2600836e+00	-1.4825544e+00	2.4190294e+00	9.2224105e-02	5.7138912e+00	-5.3599701e+00	7.4105478e-01	-1.1446464e-01	2.0606601e+00	1.5799679e+00
-1.3990782e+00	6.0123592e-01	2.3272501e+00	-3.1857349e+00	1.9304788e-01	3.6237253e+00	4.9611231e-01	-6.4235127e+00	-1.9289961e+00	-4.9962631e+00	-1.5016812e+00	-1.4107916e+00	2.3672830e+00	6.1606295e-01	5.3627872e+00	-4.4476631e+00	7.1110419e-01	-2.8201004e-01	2.0716321e+00	2.1837245e+00
-9.9059364e-01	6.7018160e-01	1.9708084e+00	-2.8077940e+00	3.6014847e-01	3.8252246e+00	1.0583531e+00	-5.5759998e+00	-1.9433784e+00	-3.9554058e+00	-1.6333452e+00	-1.6647785e+00	2.5677444e+00	6.3711733e-01	4.9606782e+00	-3.9468062e+00	4.6527209e-01	-4.9462960e-01	2.1327195e+00	2.8435271e+00
-6.9168078e-01	8.7553591e-01	1.6189630e+00	-1.5080569e+00	3.9751258e-01	3.5031815e+00	1.9530159e+00	-4.7940225e+00	-2.1702319e+00	-2.9762290e+00	-2.4560969e+00	-1.9355200e+00	2.8544991e+00	4.2182890e-01	4.4036269e+00	-3.9941044e+00	1.1298194e-01	-2.8304794e-01	1.4093089e+00	3.3517976e+00
-1.0629495e+00	1.1175130e+00	1.7555199e+00	3.9958836e-01	4.3042858e-01	2.8820774e+00	2.8989802e+00	-4.3606285e+00	-2.5116983e+00	-2.4617312e+00	-3.2431155e+00	-1.8619780e+00	2.9913526e+00	3.6252080e-01	3.7503481e+00	-4.0071522e+00	-2.6006604e-01	5.7158187e-01	-1.4100502e-01	3.4641865e+00
-1.9171345e+00	1.1163268e+00	2.0112861e+00	2.2050754e+00	6.5891306e-01	2.4961299e+00	3.6096396e+00	-3.8744503e+00	-2.6918467e+00	-2.4254050e+00	-3.5006609e+00	-1.2368705e+00	2.8862290e+00	7.9324592e-01	3.1529672e+00	-3.5756857e+00	-6.1665603e-01	1.5701821e+00	-1.5944984e+00	3.3067234e+00
-2.8193591e+00	5.8003328e-01	1.8787325e+00	3.1259820e+00	9.2283413e-01	2.6083705e+00	3.7926051e+00	-3.0270857e+00	-2.5444660e+00	-2.6768714e+00	-3.1577118e+00	-3.3894582e-01	2.5317148e+00	1.6318625e+00	2.7258005e+00	-3.0165585e+00	-9.3143380e-01	2.1064756e+00	-2.0234443e+00	3.2490463e+00
-3.5449938e+00	-3.9143350e-01	1.3870683e+00	3.0487332e+00	1.2352396e+00	2.7855535e+00	3.4981404e+00	-2.1733455e+00	-2.4098366e+00	-2.9588814e+00	-2.5711547e+00	1.7510718e-01	2.0579913e+00	2.3512699e+00	2.6168219e+00	-3.0036590e+00	-1.2952890e+00	2.3134609e+00	-1.5003468e+00	3.2377778e+00
-3.9777947e+00	-1.3909234e+00	8.0540408e-01	2.5159981e+00	1.7298692e+00	2.5601827e+00	3.0038073e+00	-1.8053387e+00	-2.7558994e+00	-3.1350265e+00	-2.2838069e+00	9.4151618e-02	1.6758988e+00	2.5629998e+00	2.8482718e+00	-3.5509246e+00	-1.7415825e+00	2.3613522e+00	-8.9273526e-01	2.9602158e+00
-4.1828524e+00	-1.9168380e+00	2.6243837e-01	2.1583702e+00	2.2379914e+00	2.1027689e+00	2.3416323e+00	-2.0166239e+00	-3.4615176e+00	-3.3406773e+00	-2.2480738e+00	-1.1268540e-01	1.4226532e+00	2.3773654e+00	3.2524565e+00	-3.9712708e+00	-2.0808249e+00	2.1186338e+00	-7.5439911e-01	2.3515664e+00
-4.3275642e+00	-1.6062118e+00	-7.6359186e-02	2.1064756e+00	2.4519454e+00	1.8148280e+00	1.5509070e+00	-2.5635929e+00	-3.9288655e+00	-3.7380416e+00	-1.8547127e+00	3.1878107e-02	1.2324224e+00	2.0354542e+00	3.5589312e+00	-3.7325556e+00	-2.3001166e+00	1.7663437e+00	-9.4448159e-01	1.6609235e+00
-4.2480914e+00	-7.7145019e-01	-5.3822106e-02	1.9218792e+00	2.3162781e+00	1.7104458e+00	9.6182921e-01	-3.0662291e+00	-3.5871025e+00	-4.1488985e+00	-9.4418505e-01	5.0159831e-01	1.2776449e+00	1.7427687e+00	3.3615834e+00	-2.7874810e+00	-2.5704133e+00	1.6490619e+00	-1.1603631e+00	1.0819281e+00
-3.7321108e+00	-1.6013189e-01	2.5116983e-01	1.3657174e+00	1.9914179e+00	1.5820437e+00	9.2624434e-01	-3.3784862e+00	-2.4813029e+00	-4.0393268e+00	2.2240540e-03	1.0132790e+00	1.6329004e+00	1.6179251e+00	2.5406110e+00	-1.5682546e+00	-2.7944497e+00	1.8155694e+00	-1.3209398e+00	5.6327874e-01
-3.1095240e+00	2.6392107e-02	8.3016521e-01	7.7441559e-01	1.5753716e+00	1.4981228e+00	1.4242842e+00	-3.6389971e+00	-1.3247948e+00	-3.0672670e+00	7.1377305e-01	1.4524555e+00	1.8109730e+00	1.5412694e+00	1.3596383e+00	-8.0955564e-01	-2.7741367e+00	2.2178266e+00	-1.5099844e+00	1.5968707e-01
-2.9919457e+00	2.1588151e-01	1.7317967e+00	3.9439890e-01	9.2387202e-01	1.7716814e+00	2.0563603e+00	-3.7301833e+00	-7.9057705e-01	-1.4073814e+00	1.2748277e+00	1.7406929e+00	1.4669860e+00	1.5629169e+00	-2.2537080e-02	-8.4736456e-01	-2.5201497e+00	2.8780741e+00	-1.7355034e+00	1.5657340e-01
-3.5432145e+00	6.4423430e-01	2.6537412e+00	5.7380592e-02	-1.2024718e-01	2.5106604e+00	2.6401003e+00	-3.3477943e+00	-1.0684355e+00	3.0439885e-01	1.6351245e+00	1.5230322e+00	9.6464634e-01	1.7736089e+00	-1.2660798e+00	-1.0983861e+00	-2.2264263e+00	3.5664929e+00	-1.9444163e+00	5.9693609e-01
-4.2261474e+00	1.0807420e+00	3.1445158e+00	-2.5205945e-01	-1.1255196e+00	3.1940380e+00	3.2199853e+00	-2.6123738e+00	-1.8037078e+00	1.3421424e+00	1.7446962e+00	5.9382241e-01	6.0494268e-01	1.7780570e+00	-1.7691608e+00	-9.4863315e-01	-2.0581395e+00	3.8975804e+00	-2.2345812e+00	1.0691769e+00
-4.4623419e+00	1.1836415e+00	3.0571846e+00	-3.2233956e-01	-1.2803137e+00	2.9181071e+00	3.6536759e+00	-1.8778429e+00	-2.4970195e+00	1.5942019e+00	1.6598856e+00	-5.6194430e-01	2.0639221e-01	1.3685345e+00	-1.4042677e+00	-7.5039581e-01	-1.9559813e+00	3.7420449e+00	-2.6015501e+00	1.1356020e+00
-4.3775313e+00	8.5359191e-01	2.5499520e+00	-2.8556853e-01	-4.1782561e-01	1.5823403e+00	3.8833465e+00	-1.2392429e+00	-3.0730495e+00	1.5477933e+00	1.3473319e+00	-1.3270189e+00	-3.8401999e-01	9.3780942e-01	-6.4364122e-01	-8.9080775e-01	-1.8593091e+00	3.1839557e+00	-2.7725057e+00	7.8108775e-01
-4.3607768e+00	3.1448123e-01	1.9112037e+00	-4.6764441e-01	6.8945673e-01	1.4945643e-01	4.0348787e+00	-5.8892949e-01	-3.5418801e+00	1.4576450e+00	8.1874840e-01	-1.5641030e+00	-1.1471670e+00	8.4054413e-01	-7.6210916e-02	-8.7405321e-01	-2.0154377e+00	2.5275632e+00	-2.6933294e+00	4.2583220e-01
-4.5266912e+00	-1.5731475e-01	1.4339217e+00	-7.4416846e-01	1.2813516e+00	-5.3481084e-01	4.0808425e+00	-7.8434970e-02	-3.6217978e+00	1.1714834e+00	2.7429999e-01	-1.2503631e+00	-1.8489302e+00	1.0165409e+00	-9.9489348e-02	-2.5028021e-01	-2.4519454e+00	2.2246471e+00	-2.5385352e+00	4.2998377e-01
-4.8963289e+00	-2.3678761e-01	1.1556184e+00	-8.8947332e-01	1.2370188e+00	-5.1538744e-01	3.8397550e+00	-1.7288313e-01	-3.2873000e+00	9.5767764e-01	-1.2514010e-01	-3.3331155e-01	-2.1081066e+00	1.0795558e+00	-8.0006635e-01	7.1377305e-01	-2.6344661e+00	2.2918135e+00	-2.4322254e+00	8.1548646e-01
-5.1909420e+00	2.6866572e-01	8.8369078e-01	-1.1657008e+00	6.9612889e-01	-3.2456361e-01	3.2333297e+00	-7.9665613e-01	-2.8948286e+00	1.3615658e+00	-4.8039566e-01	8.5892964e-01	-2.1170028e+00	8.1163143e-01	-1.8984525e+00	1.4904127e+00	-2.3314016e+00	2.2934445e+00	-2.5013194e+00	1.4942677e+00
-4.8862466e+00	9.5975342e-01	6.8159841e-01	-1.6708576e+00	-1.1965410e-01	-2.0995069e-01	2.4556521e+00	-1.2674142e+00	-2.7424068e+00	2.1786833e+00	-8.2675500e-01	1.7034771e+00	-2.3969371e+00	5.3169717e-01	-2.9646639e+00	1.7826534e+00	-1.8769533e+00	2.1958826e+00	-2.7941531e+00	2.1256025e+00
-3.7903810e+00	1.2871342e+00	7.6833651e-01	-2.0072828e+00	-8.5121959e-01	-7.3097240e-02	1.9292927e+00	-1.2995889e+00	-3.0432472e+00	2.6608582e+00	-8.8769407e-01	1.8682053e+00	-2.8135765e+00	5.1761149e-01	-3.6409246e+00	1.7581888e+00	-1.5388971e+00	2.3119782e+00	-3.3034615e+00	2.2068546e+00
-2.2673489e+00	1.2611869e+00	1.0358161e+00	-2.0557672e+00	-1.2724554e+00	1.5405280e-01	1.9052729e+00	-1.2027684e+00	-3.6609411e+00	2.5346802e+00	-3.9528853e-01	1.5492760e+00	-3.0497711e+00	5.5912717e-01	-3.8774157e+00	1.8065249e+00	-1.3197536e+00	2.4620277e+00	-3.7426380e+00	1.8548610e+00
-1.0539050e+00	1.2856515e+00	1.1845311e+00	-2.2170853e+00	-1.3710551e+00	4.6378939e-01	2.2161956e+00	-1.2226366e+00	-3.9046974e+00	2.2255367e+00	5.5023095e-01	1.0521258e+00	-3.2782556e+00	4.7995085e-01	-4.0759496e+00	2.0444987e+00	-1.0888968e+00	2.2903308e+00	-3.6822920e+00	1.5848609e+00
-5.7528863e-01	1.5089465e+00	9.5841899e-01	-2.6309076e+00	-9.6286710e-01	7.7130192e-01	2.6011053e+00	-1.1526530e+00	-3.3110233e+00	2.1131478e+00	1.5199185e+00	5.6313047e-01	-3.5768719e+00	3.3998372e-01	-4.4512216e+00	2.2075960e+00	-8.5892964e-01	1.9641362e+00	-3.5064435e+00	1.4818130e+00
-6.2495917e-01	1.6919120e+00	4.2953896e-01	-2.7905947e+00	3.0098864e-02	8.1845186e-01	2.9120280e+00	-8.1563473e-01	-2.2368052e+00	2.0863109e+00	2.2586009e+00	2.8245485e-01	-3.6596067e+00	1.3151572e-01	-4.7234458e+00	2.1460638e+00	-8.6308121e-01	1.8993421e+00	-3.9119627e+00	1.4680239e+00
-9.7057715e-01	1.6096220e+00	1.2365740e-01	-2.3548283e+00	9.4581602e-01	5.1360820e-01	3.2039721e+00	-4.7046155e-01	-1.4026367e+00	2.0886832e+00	2.7502651e+00	3.1062620e-01	-3.3979097e+00	-9.6523942e-02	-4.9267244e+00	2.0320440e+00	-1.2084027e+00	2.1012862e+00	-4.7765266e+00	1.5160635e+00
-1.5943502e+00	1.2350913e+00	3.4813858e-01	-1.7377275e+00	1.0660632e+00	1.7866567e-01	3.5578933e+00	-4.0418474e-01	-1.1781555e+00	2.3595730e+00	2.8598369e+00	4.2004966e-01	-3.0279753e+00	-1.6621097e-01	-5.5536110e+00	2.0614015e+00	-1.5971673e+00	2.1601495e+00	-5.5291464e+00	1.2048442e+00
-2.2304296e+00	7.6700208e-01	7.5454738e-01	-1.5294078e+00	5.3495911e-01	9.4151618e-02	3.6711718e+00	-5.2902830e-01	-1.4020436e+00	2.7981564e+00	2.5137741e+00	3.1225718e-01	-2.8074975e+00	2.0016486e-02	-6.6081092e+00	2.3588316e+00	-1.6520273e+00	1.8060801e+00	-5.8104151e+00	2.7785848e-01
-2.4758169e+00	4.9537095e-01	8.7212570e-01	-1.7073321e+00	-1.6710059e-01	1.0453054e-01	3.3841205e+00	-4.9107112e-01	-1.7927358e+00	2.9046145e+00	1.9364097e+00	1.1861621e-02	-2.5873161e+00	3.6726545e-01	-7.4068411e+00	2.8845980e+00	-1.3519283e+00	1.0765904e+00	-5.6271531e+00	-7.1881424e-01
-2.3229502e+00	4.8454722e-01	7.3823765e-01	-1.8518956e+00	-7.8034640e-01	-2.6540377e-01	3.0601500e+00	-2.3649107e-01	-2.1315333e+00	2.5438729e+00	1.3354703e+00	-2.7311383e-01	-2.1301989e+00	5.8626063e-01	-7.5390981e+00	3.3175472e+00	-8.7998402e-01	3.0780907e-01	-5.3147476e+00	-1.2887651e+00
-2.1156684e+00	5.6135122e-01	6.7655722e-01	-1.8919286e+00	-1.0055689e+00	-1.3416976e+00	2.8472339e+00	-3.4250431e-02	-2.0259649e+00	2.0225547e+00	6.9346003e-01	-2.8393756e-01	-1.7424721e+00	4.4065923e-01	-7.2748805e+00	3.3858998e+00	-5.6505798e-01	8.0659024e-02	-5.1341545e+00	-1.4886335e+00
-2.0931313e+00	5.2813868e-01	7.8864954e-01	-1.9552400e+00	-7.0102181e-01	-2.7183870e+00	2.5309734e+00	2.5695237e-01	-1.1820105e+00	1.5120602e+00	1.6383864e-01	1.5227356e-01	-1.9303306e+00	-1.4530486e-02	-6.9900534e+00	3.2511221e+00	-8.7835305e-01	6.1828700e-01	-4.8020291e+00	-1.4024884e+00
-2.0965415e+00	4.4080750e-01	9.9741407e-01	-1.9156518e+00	-1.9838561e-01	-3.4741206e+00	2.1832796e+00	1.0590945e+00	2.2092269e-02	1.1350089e+00	1.5331145e-01	8.3505813e-01	-2.6949603e+00	-4.7357523e-01	-6.8617996e+00	2.9815668e+00	-1.8922251e+00	1.5841195e+00	-4.0086349e+00	-1.0195063e+00
-1.8679088e+00	6.2095587e-01	1.2223401e+00	-1.6754540e+00	-7.8583240e-03	-3.2967893e+00	2.0612532e+00	2.2093752e+00	7.1925905e-01	1.2877272e+00	6.7047814e-01	1.4408904e+00	-3.4059162e+00	-5.8359176e-01	-6.8374833e+00	2.2858827e+00	-3.0850594e+00	2.6865089e+00	-3.0743839e+00	-4.3369052e-01
-1.4569036e+00	1.1688145e+00	1.3784687e+00	-1.3563764e+00	-4.0359166e-01	-2.7260971e+00	1.9172828e+00	3.2144993e+00	5.0723258e-01	2.2126372e+00	1.0797041e+00	1.9300340e+00	-3.2835933e+00	-1.9571675e-01	-6.6485869e+00	1.3371012e+00	-3.8940220e+00	3.7696232e+00	-2.4826373e+00	1.2780897e-01
-1.1112856e+00	1.8621263e+00	1.4002644e+00	-9.7695277e-01	-1.1358985e+00	-2.4209569e+00	1.1883862e+00	4.0218309e+00	6.8204322e-03	3.5463282e+00	8.8413559e-01	2.3600178e+00	-2.3374807e+00	4.6378939e-01	-6.3093446e+00	7.2696911e-01	-4.0541538e+00	4.4856203e+00	-2.3908580e+00	4.1397058e-01
-1.0515327e+00	2.5119948e+00	1.2079578e+00	-4.1767734e-01	-1.5980569e+00	-2.7228351e+00	-1.2454702e-01	4.6042365e+00	5.9604646e-02	4.6291459e+00	4.7224079e-01	2.5428350e+00	-1.3019612e+00	8.6322948e-01	-6.3127548e+00	6.2703495e-01	-3.6708752e+00	4.4704967e+00	-2.5773820e+00	4.1916004e-01
-1.2772001e+00	2.9625882e+00	7.2785873e-01	2.1751248e-01	-1.5265906e+00	-3.2352572e+00	-1.4225049e+00	4.6298873e+00	6.6202673e-01	5.1936108e+00	4.7683717e-01	2.3176125e+00	-6.6069230e-01	6.9553581e-01	-6.8228045e+00	7.3972035e-01	-2.9894251e+00	3.7620614e+00	-2.6675303e+00	3.5317977e-01
-1.5022743e+00	3.1677942e+00	6.0790808e-02	5.8685371e-01	-1.2871342e+00	-2.9430165e+00	-2.2359156e+00	4.1149447e+00	1.2307915e+00	5.5198054e+00	8.4202683e-01	2.0267062e+00	-6.1799046e-01	1.9868215e-01	-7.2763632e+00	5.8507446e-01	-2.1359814e+00	2.8835601e+00	-2.5266736e+00	4.1916004e-01
-1.4997537e+00	3.3501666e+00	-5.3303160e-01	4.8232317e-01	-1.2938063e+00	-1.5901986e+00	-2.5207428e+00	3.5255704e+00	1.5697373e+00	5.8101186e+00	1.1375295e+00	2.2765416e+00	-1.2411704e+00	-2.4331150e-01	-7.2938591e+00	-5.5749619e-02	-1.4552726e+00	2.3508250e+00	-2.2872171e+00	7.0873186e-01
-1.2656350e+00	3.6106775e+00	-6.5594765e-01	1.1728178e-01	-1.5289630e+00	-3.2041204e-01	-2.5437247e+00	3.0924729e+00	1.8321757e+00	5.9279934e+00	1.1289298e+00	3.0656360e+00	-2.2172335e+00	-4.8425068e-01	-7.1650123e+00	-6.8901192e-01	-1.4382216e+00	2.2176783e+00	-2.2679420e+00	9.1215867e-01
-9.2046180e-01	3.7140219e+00	-1.6517307e-01	-5.9159836e-02	-1.7826534e+00	-1.4782545e-01	-2.6335764e+00	2.6482552e+00	1.9611708e+00	5.8021120e+00	8.3965451e-01	3.5635275e+00	-3.0930660e+00	-5.8522273e-01	-7.0280105e+00	-7.8464624e-01	-2.1414674e+00	2.2624560e+00	-2.5576621e+00	6.0108765e-01
-5.0130176e-01	3.5113364e+00	4.3354225e-01	1.0186167e-01	-1.9104624e+00	-6.4794106e-01	-2.7781399e+00	2.2055202e+00	1.9851906e+00	5.4815517e+00	5.0189485e-01	3.2032308e+00	-3.4941371e+00	-5.8018155e-01	-6.7010746e+00	-6.0509095e-01	-2.9369374e+00	2.4443836e+00	-2.8291449e+00	-3.1433296e-02
9.2668915e-02	3.1701665e+00	7.9991808e-01	2.9179588e-01	-1.8483371e+00	-8.9688683e-01	-2.8647298e+00	2.0143998e+00	2.2142681e+00	5.0511231e+00	3.4635934e-01	2.5036917e+00	-3.1273164e+00	-4.2420123e-01	-6.3302507e+00	-4.9151593e-01	-2.9900182e+00	2.8362619e+00	-2.9166244e+00	-4.1560155e-01
6.6677138e-01	2.8294415e+00	1.1900171e+00	1.0230648e-01	-1.6450586e+00	-7.4713386e-01	-2.9339720e+00	1.9567227e+00	2.6125221e+00	4.7440554e+00	3.6444831e-01	2.2221265e+00	-2.0842351e+00	-1.3018129e-01	-6.0433477e+00	-3.3064269e-02	-2.2286503e+00	3.1790627e+00	-2.8189143e+00	-3.5733134e-01
9.5056067e-01	2.4842683e+00	1.7356517e+00	-5.0382236e-01	-1.3747619e+00	-4.4154885e-01	-2.8198039e+00	1.6263765e+00	2.5167395e+00	4.7691131e+00	3.8757847e-01	2.2462945e+00	-1.0519775e+00	4.0626053e-02	-5.6307116e+00	1.0537568e+00	-1.4223566e+00	3.1136756e+00	-2.4534281e+00	-1.1357502e-01
9.3380613e-01	2.2436256e+00	2.1518464e+00	-1.1204784e+00	-1.0384849e+00	2.0980242e-01	-2.6218631e+00	9.7784240e-01	1.5439383e+00	5.0173175e+00	3.6385523e-01	2.0335267e+00	-6.8812230e-01	-1.6265248e-01	-5.1175482e+00	2.1135926e+00	-1.3894406e+00	2.7106770e+00	-1.9963108e+00	-2.7133458e-02
6.0242209e-01	2.1227854e+00	2.1668216e+00	-1.3720930e+00	-6.5283398e-01	1.4147949e+00	-2.9326376e+00	3.7586512e-01	4.3991788e-01	5.1615845e+00	4.7342695e-01	1.5512035e+00	-9.4522294e-01	-3.7141701e-01	-4.7121773e+00	2.4387493e+00	-2.3503802e+00	2.4652897e+00	-1.8816979e+00	-6.9983565e-02
2.3738069e-01	1.9390785e+00	1.8069697e+00	-1.2761622e+00	-3.9365755e-01	2.5560311e+00	-3.8080252e+00	1.0171340e-01	1.5790783e-01	5.0933801e+00	7.8879781e-01	1.0891934e+00	-1.4748443e+00	-8.8813889e-02	-4.3856862e+00	2.0354542e+00	-3.6324732e+00	2.8172833e+00	-2.1920276e+00	1.5909399e-01
3.1833626e-01	1.8612366e+00	1.2677108e+00	-9.9993466e-01	-4.3739728e-01	2.7994909e+00	-4.7442037e+00	1.2039545e-01	7.2059349e-01	4.9107112e+00	1.0777766e+00	6.7462970e-01	-2.0743010e+00	5.3421776e-01	-4.1170204e+00	1.3689794e+00	-4.4464770e+00	3.5411387e+00	-2.4727032e+00	7.1392132e-01
6.8797403e-01	2.3253226e+00	9.9341077e-01	-5.5571695e-01	-6.3607944e-01	2.3394082e+00	-5.4392947e+00	3.5392112e-01	1.6108082e+00	4.5848131e+00	1.1677766e+00	3.0766080e-01	-2.4168053e+00	1.0251406e+00	-4.0618639e+00	9.0074186e-01	-4.7751921e+00	4.0295410e+00	-2.2858827e+00	1.1731143e+00
7.1836943e-01	3.1326542e+00	1.3310222e+00	-4.3591458e-02	-6.7981916e-01	2.0093586e+00	-5.6860164e+00	7.1762808e-01	2.1705284e+00	4.1257684e+00	1.0198029e+00	2.0846799e-01	-2.1683043e+00	1.0556843e+00	-4.1742528e+00	7.4164786e-01	-4.8084047e+00	4.1167239e+00	-1.7792432e+00	1.1975789e+00
1.8934113e-01	3.4678932e+00	1.7921427e+00	2.3041199e-01	-6.1650776e-01	2.0916486e+00	-5.3175648e+00	7.9962154e-01	1.8557506e+00	3.6573826e+00	7.5588181e-01	3.6845161e-01	-1.5387488e+00	5.9189490e-01	-4.2010897e+00	7.9131840e-01	-4.5621278e+00	3.9530335e+00	-1.4266565e+00	8.8784234e-01
-5.8670544e-01	3.0094416e+00	1.6383864e+00	1.9601329e-01	-7.7752927e-01	2.2593423e+00	-4.4977785e+00	2.8630988e-01	1.0617634e+00	3.2641699e+00	7.2904489e-01	5.2443193e-01	-9.5916034e-01	-3.6326215e-02	-4.0620122e+00	9.5011586e-01	-4.2532808e+00	3.5607104e+00	-1.2582215e+00	6.3533808e-01
-1.2644488e+00	2.0634773e+00	8.6322948e-01	8.0362483e-02	-1.3231638e+00	2.3076784e+00	-3.6446314e+00	-3.6593101e-01	7.1288343e-01	3.1424400e+00	9.6049477e-01	6.6855062e-01	-5.2265268e-01	-3.8743020e-01	-3.8602163e+00	9.7754585e-01	-4.0394751e+00	3.1543016e+00	-1.0166892e+00	5.6402009e-01
-1.5516483e+00	9.2772705e-01	8.5996753e-03	-2.2240540e-03	-2.0418298e+00	2.3548283e+00	-3.1569705e+00	-4.3991788e-01	8.9777645e-01	3.5003644e+00	1.2266399e+00	1.0155030e+00	-2.3797377e-01	-4.3502496e-01	-3.7110565e+00	7.6566765e-01	-3.6604963e+00	3.0653395e+00	-7.2830354e-01	4.2494258e-01
-1.1953549e+00	-1.0378919e-02	-4.9537095e-01	-8.4069240e-02	-2.2983374e+00	2.4123572e+00	-3.2696559e+00	1.8607918e-01	9.6049477e-01	4.2388986e+00	1.6799021e+00	1.5971673e+00	-2.5265253e-01	-4.1901177e-01	-3.5543348e+00	6.7715030e-01	-2.9207759e+00	3.1150100e+00	-4.1367404e-01	8.6441564e-02
-4.3458015e-01	-5.0901182e-01	-6.6187846e-01	-1.9675464e-01	-1.5522414e+00	2.2513357e+00	-4.0242033e+00	1.1562115e+00	6.5194435e-01	5.0303653e+00	2.5028021e+00	2.1860968e+00	-6.0197727e-01	-2.4716653e-01	-3.1688321e+00	1.0319610e+00	-2.3204296e+00	2.9333789e+00	2.2833621e-02	-2.6317972e-01
1.6324556e-01	-9.7991818e-01	-7.7278462e-01	-3.9691950e-01	-8.9851780e-02	1.7842844e+00	-5.1176965e+00	2.2292434e+00	4.1574982e-01	5.5284051e+00	3.4741206e+00	2.4062781e+00	-1.0337403e+00	1.5761129e-01	-2.6067395e+00	1.7119285e+00	-2.5833128e+00	2.4159157e+00	4.5014852e-01	-4.1308096e-01
4.0047798e-01	-1.8360307e+00	-9.6227402e-01	-5.5052749e-01	1.1814175e+00	1.3608245e+00	-6.0592126e+00	3.3044994e+00	6.4734798e-01	5.4263951e+00	4.0731324e+00	2.0562120e+00	-1.3698690e+00	3.9869874e-01	-2.1178925e+00	2.2025548e+00	-3.7223250e+00	1.6044325e+00	7.7382251e-01	-2.9224069e-01
4.5993436e-01	-2.7831811e+00	-1.0291439e+00	-3.8876463e-01	1.6987324e+00	1.3617141e+00	-6.5787516e+00	4.0990797e+00	1.1989134e+00	4.7034293e+00	3.8336760e+00	1.4999020e+00	-1.6366072e+00	2.0757837e-01	-1.6928016e+00	1.8962284e+00	-5.1666256e+00	8.2734808e-01	1.0559808e+00	9.2224105e-02
4.9181247e-01	-3.2821106e+00	-8.2052764e-01	8.2141727e-02	1.6410553e+00	1.6326039e+00	-6.5421289e+00	4.3204472e+00	1.6830158e+00	3.8191455e+00	2.9953559e+00	1.2067717e+00	-1.7408412e+00	-8.8517348e-02	-1.2745312e+00	9.8495937e-01	-6.2384714e+00	6.8308111e-01	1.2073648e+00	6.2229030e-01
3.6889642e-01	-3.2459326e+00	-5.8596409e-01	7.8375662e-01	1.4190947e+00	1.9030488e+00	-5.9278452e+00	4.0698705e+00	1.8980077e+00	3.1790627e+00	2.5625550e+00	1.1224059e+00	-1.6324556e+00	-1.3299843e-01	-8.6456391e-01	4.6393766e-01	-6.3972688e+00	1.3784687e+00	1.1327848e+00	1.1510221e+00
-3.7067566e-03	-3.0414679e+00	-6.7967089e-01	1.7550751e+00	1.1135097e+00	2.3414840e+00	-5.1402335e+00	3.6960812e+00	1.7200833e+00	2.6561135e+00	3.0116656e+00	9.8599726e-01	-1.4859646e+00	-6.0345998e-02	-3.6474485e-01	9.0934153e-01	-5.6591795e+00	2.3662452e+00	1.0481225e+00	1.6025050e+00
-3.1522258e-01	-2.9216656e+00	-1.2125542e+00	2.7183870e+00	6.1146657e-01	2.9123245e+00	-4.6832646e+00	3.3297053e+00	1.0917140e+00	2.0278924e+00	3.6799197e+00	8.1637608e-01	-1.5436417e+00	-5.6490971e-02	4.9670539e-02	1.8911872e+00	-4.5968230e+00	2.9098039e+00	1.2303467e+00	1.8238725e+00
-3.1640874e-01	-2.6049603e+00	-1.9976453e+00	3.1938898e+00	1.8578264e-01	3.0089968e+00	-4.5858510e+00	3.0660808e+00	5.0308101e-01	1.4336252e+00	4.0157518e+00	9.1601369e-01	-1.8772498e+00	5.2339403e-02	-1.4738064e-01	2.7336589e+00	-3.8657023e+00	2.7665749e+00	1.5727027e+00	1.6403139e+00
-1.9512367e-01	-1.8034112e+00	-2.6783541e+00	3.1652736e+00	1.3892924e-01	2.4375632e+00	-4.3607768e+00	3.1270199e+00	5.4771036e-01	1.1345641e+00	4.1202824e+00	1.4066400e+00	-2.1653389e+00	3.1566739e-01	-1.0622082e+00	3.1704631e+00	-3.6849609e+00	2.4113193e+00	1.8217967e+00	1.1409397e+00
-1.7777605e-01	-8.7464629e-01	-3.0088485e+00	2.8418962e+00	1.5286664e-01	1.8007424e+00	-3.4404632e+00	3.4094747e+00	1.0580566e+00	1.2758656e+00	4.1486020e+00	1.7949598e+00	-2.0487985e+00	4.3695247e-01	-1.8302481e+00	3.1418469e+00	-3.6407763e+00	2.5183704e+00	1.8773981e+00	6.6291635e-01
-2.4079091e-01	-4.3724901e-01	-3.0457678e+00	2.0926865e+00	-6.1976971e-02	1.6214836e+00	-2.0866074e+00	3.7463448e+00	1.6284523e+00	1.8653882e+00	4.0492609e+00	1.6170355e+00	-1.5429004e+00	3.1121929e-01	-1.4177603e+00	2.8494579e+00	-3.2039721e+00	2.9415338e+00	1.7371344e+00	2.7993426e-01
-2.7044496e-01	-5.7143360e-01	-2.9043179e+00	8.2023110e-01	-1.5405280e-01	1.8241691e+00	-1.3228673e+00	4.3274159e+00	2.0637738e+00	2.5718960e+00	3.5762788e+00	1.1882379e+00	-8.4869899e-01	1.5850091e-01	3.1136756e-03	2.7299521e+00	-2.5056192e+00	2.9124728e+00	1.5731475e+00	-2.9995075e-01
-2.1943999e-01	-6.6958852e-01	-2.4516488e+00	-3.9662296e-01	3.6103809e-01	2.1484361e+00	-1.4729168e+00	5.1602500e+00	2.0544328e+00	2.8186177e+00	2.6000674e+00	1.0592428e+00	-3.5777615e-01	8.2141727e-02	1.3121918e+00	3.0094416e+00	-2.1949930e+00	2.3337740e+00	1.6048773e+00	-9.8525591e-01
-1.3047783e-02	-3.0528847e-01	-1.7074804e+00	-7.7219154e-01	1.5128015e+00	2.5059157e+00	-1.8094903e+00	5.7715683e+00	1.4408904e+00	2.3128679e+00	1.4434110e+00	1.3510387e+00	-5.4756209e-01	-6.9390484e-02	1.8929665e+00	3.7269214e+00	-2.3133127e+00	1.8521921e+00	1.8373651e+00	-1.2681556e+00
4.1130171e-01	2.0624394e-01	-1.3548937e+00	-3.7289972e-01	2.7904464e+00	2.7576787e+00	-1.8139384e+00	5.7119637e+00	5.7825403e-01	1.3897372e+00	4.8098874e-01	1.7335759e+00	-1.3817306e+00	-3.9024734e-01	1.9291444e+00	4.7442037e+00	-2.1958826e+00	1.7400998e+00	2.0674806e+00	-1.0853383e+00
8.0347656e-01	4.3205955e-01	-2.0691115e+00	1.3729827e-01	3.4173331e+00	2.7339554e+00	-1.7759812e+00	5.0491956e+00	-7.6803997e-02	7.2593122e-01	-3.5406939e-01	1.7970356e+00	-2.3536422e+00	-7.0591473e-01	1.9101658e+00	5.5123919e+00	-1.5116153e+00	1.6447620e+00	2.0397540e+00	-8.9214218e-01
6.0553576e-01	3.9084042e-01	-3.3934615e+00	3.6948950e-01	2.9173657e+00	2.5782716e+00	-2.0793422e+00	4.3865758e+00	-4.8217490e-01	6.5831997e-01	-9.6301537e-01	1.5663271e+00	-3.1160479e+00	-6.7359181e-01	2.2403637e+00	5.5220295e+00	-6.2525571e-01	1.3108574e+00	1.7102975e+00	-8.5804002e-01
-4.8558512e-01	3.5955539e-01	-4.2437915e+00	1.8266897e-01	1.8341032e+00	2.4233292e+00	-2.5509899e+00	4.2501671e+00	-8.5062651e-01	1.0844487e+00	-8.1919321e-01	1.3344324e+00	-3.7190630e+00	-4.5518971e-02	2.7475963e+00	4.8307935e+00	-1.1891275e-01	1.0138721e+00	1.2229331e+00	-7.9991808e-01
-1.9481230e+00	5.5438252e-01	-4.2761144e+00	-4.2420123e-01	1.3418459e+00	1.9246963e+00	-2.8205452e+00	4.4392117e+00	-1.2896548e+00	1.7871015e+00	8.5255402e-02	1.1983203e+00	-4.2853072e+00	1.0076447e+00	2.9407924e+00	3.8762295e+00	6.6869889e-02	1.1731143e+00	5.3317987e-01	-8.8769407e-01
-2.8463443e+00	1.0433779e+00	-3.9340549e+00	-1.1077271e+00	1.7543338e+00	8.4113721e-01	-2.7782882e+00	4.3803484e+00	-1.6738230e+00	2.4093918e+00	1.0352230e+00	1.0980896e+00	-4.7072844e+00	1.8296551e+00	2.7744332e+00	3.1439227e+00	5.5037922e-01	1.6167390e+00	-3.9336101e-01	-1.4389629e+00
-2.8039390e+00	1.5721096e+00	-3.7031981e+00	-1.4969366e+00	2.3812204e+00	-3.3286674e-01	-2.4077608e+00	3.8310071e+00	-1.7817638e+00	2.7172009e+00	1.3669036e+00	1.0592428e+00	-4.7694096e+00	1.9453059e+00	2.5154050e+00	2.7603475e+00	1.3283533e+00	1.7100010e+00	-1.2453220e+00	-2.2455532e+00
-2.1272335e+00	1.7650092e+00	-3.7635441e+00	-1.6718955e+00	2.6601168e+00	-9.4729872e-01	-1.7418791e+00	2.9341203e+00	-1.5348938e+00	2.8183212e+00	8.7434975e-01	1.2242676e+00	-4.4587834e+00	1.6844985e+00	2.2373983e+00	2.4749273e+00	1.7685677e+00	1.1745970e+00	-1.8000010e+00	-2.8961631e+00
-1.3867718e+00	1.7272003e+00	-4.0176794e+00	-1.8222416e+00	2.6143013e+00	-8.7953921e-01	-9.9059364e-01	2.1428019e+00	-9.3425094e-01	2.7364760e+00	-6.8056051e-02	1.4831475e+00	-4.0725394e+00	1.6475792e+00	2.0376782e+00	2.1860968e+00	1.6450586e+00	3.6000020e-01	-2.1588151e+00	-3.3126543e+00
-1.1560633e+00	1.8182383e+00	-4.2291128e+00	-1.7356517e+00	2.5539553e+00	-3.4947301e-01	-4.8632647e-01	1.8775464e+00	-4.1515674e-02	2.4999849e+00	-5.6283392e-01	1.2838722e+00	-3.8873498e+00	2.0345646e+00	2.3488975e+00	1.9135760e+00	1.3766894e+00	-1.5345972e-01	-2.4021266e+00	-3.4804962e+00
-1.5930157e+00	2.0176618e+00	-4.1607602e+00	-1.1166234e+00	2.6014018e+00	2.4064264e-01	-4.4807274e-01	2.0556189e+00	7.1896251e-01	2.4790788e+00	-1.6813848e-01	2.6392107e-01	-3.8668885e+00	2.6604134e+00	3.4647795e+00	1.5159152e+00	1.3545971e+00	-1.9467886e-01	-2.5471349e+00	-3.2973824e+00
-2.1557014e+00	2.2095235e+00	-3.7346314e+00	-6.4497565e-02	2.6255698e+00	3.5525555e-01	-7.0294932e-01	2.4150261e+00	6.6721619e-01	2.9230000e+00	5.6179603e-01	-9.5426742e-01	-3.7073497e+00	3.2233956e+00	4.9074492e+00	9.3721634e-01	1.5197702e+00	-8.7034645e-02	-2.6427692e+00	-2.9390132e+00
-2.2443670e+00	2.4823408e+00	-3.2070858e+00	1.0694734e+00	2.6512206e+00	-1.7599680e-01	-7.8286700e-01	2.7403310e+00	-3.1285026e-01	3.5464765e+00	1.1400501e+00	-1.2660798e+00	-3.2275471e+00	3.6201668e+00	5.7608929e+00	5.0070868e-01	1.6099185e+00	-2.5947296e-02	-2.6704957e+00	-2.8303311e+00
-2.0382713e+00	2.7582717e+00	-3.0638567e+00	2.0745975e+00	2.8089802e+00	-9.0444861e-01	-3.5911058e-01	2.7550098e+00	-1.4113846e+00	3.9782395e+00	1.6917637e+00	-5.2858349e-01	-2.6313524e+00	3.7831158e+00	5.6313047e+00	7.1970386e-01	1.5562447e+00	-8.1548646e-03	-2.5337906e+00	-3.0880248e+00
-2.1342022e+00	2.9329341e+00	-3.5374320e+00	2.8238072e+00	3.0800182e+00	-1.2129990e+00	4.1693598e-01	2.3018959e+00	-1.8987490e+00	4.1889315e+00	2.2482220e+00	5.5482733e-01	-2.0891280e+00	3.4380909e+00	4.8726057e+00	1.5234770e+00	1.5442348e+00	-7.5766105e-02	-2.2590458e+00	-3.3397877e+00
-2.5437247e+00	3.1839557e+00	-4.2814522e+00	3.0254547e+00	3.4477285e+00	-8.8561829e-01	1.0583531e+00	1.4591277e+00	-1.8990455e+00	4.3415016e+00	2.5419454e+00	1.5921261e+00	-1.6799021e+00	2.5465418e+00	4.0758013e+00	1.9810390e+00	1.6240042e+00	-2.0505778e-01	-2.2384362e+00	-3.1946311e+00
-2.6925880e+00	3.4475802e+00	-4.7701510e+00	2.6197873e+00	4.0016662e+00	-1.5939053e-01	1.1769694e+00	5.8848468e-01	-1.7983700e+00	4.5959334e+00	2.5042848e+00	2.3511216e+00	-1.6684853e+00	1.5648444e+00	3.6087500e+00	1.4884852e+00	1.6438724e+00	-4.0047798e-01	-2.7026704e+00	-2.6555204e+00
-2.4000508e+00	3.3259986e+00	-4.8038083e+00	2.1322747e+00	4.7445002e+00	5.5986852e-01	7.1955559e-01	1.6813848e-01	-1.6800504e+00	5.0127211e+00	2.4055368e+00	2.5337906e+00	-2.0354542e+00	1.0098688e+00	3.3866411e+00	4.8721609e-01	1.6231146e+00	-7.4520635e-01	-3.0500676e+00	-2.0866074e+00
-2.1714180e+00	2.8966079e+00	-4.4233468e+00	2.1383538e+00	5.3816175e+00	8.5166440e-01	3.4102161e-03	1.4426697e-01	-1.4534934e+00	5.4814034e+00	2.6062947e+00	2.3603143e+00	-2.1555531e+00	1.0104619e+00	3.0330165e+00	-2.1365745e-01	1.5985017e+00	-1.2967717e+00	-2.5963606e+00	-1.7900669e+00
-2.3680244e+00	2.7146803e+00	-3.8821603e+00	2.7240213e+00	5.5550937e+00	5.1775976e-01	-4.9937425e-01	-3.5140053e-02	-1.0866728e+00	5.7552586e+00	3.3362292e+00	2.4012369e+00	-1.6340866e+00	1.2749760e+00	2.4918301e+00	-2.1261956e-01	1.4076779e+00	-1.9742186e+00	-1.5504622e+00	-1.6997703e+00
-2.6933294e+00	3.0039556e+00	-3.5460316e+00	3.5446972e+00	5.3116340e+00	-5.9752917e-02	-4.9892944e-01	-4.4288328e-01	-7.0042873e-01	5.7853575e+00	4.3745659e+00	2.7290625e+00	-9.7532180e-01	1.5037570e+00	2.1310885e+00	2.9594745e-01	1.1427189e+00	-2.5311217e+00	-5.8759506e-01	-1.5621755e+00
-2.6924397e+00	3.3592111e+00	-3.4799031e+00	4.0459990e+00	5.0330341e+00	-1.7688643e-01	6.3163133e-02	-6.5935787e-01	-6.4141716e-01	5.8258352e+00	5.0972352e+00	2.9833460e+00	-8.3135137e-01	1.7147456e+00	2.0587326e+00	1.0402642e+00	1.1971341e+00	-2.8257347e+00	8.2883078e-02	-1.3006268e+00
-2.3603143e+00	3.2720282e+00	-3.4403149e+00	3.7564272e+00	4.9010736e+00	2.3248777e-01	1.0586497e+00	-5.9085700e-01	-1.0579083e+00	5.9208765e+00	5.2432814e+00	3.1267233e+00	-1.1974307e+00	1.9393751e+00	2.1998859e+00	1.9352235e+00	1.5000503e+00	-2.8450098e+00	6.3667252e-01	-1.0335920e+00
-2.0827524e+00	2.8685848e+00	-3.2033791e+00	2.7404793e+00	4.8635612e+00	5.0145003e-01	2.1482879e+00	-4.9937425e-01	-1.5418625e+00	5.7499209e+00	5.0813702e+00	3.4723413e+00	-1.6410553e+00	1.9690291e+00	2.7650922e+00	2.7889637e+00	1.5768543e+00	-2.6239389e+00	1.1572494e+00	-8.2408613e-01
-2.0526535e+00	2.6801333e+00	-2.6725715e+00	1.8753223e+00	4.9451099e+00	4.4154885e-01	2.9323410e+00	-5.6624414e-01	-1.7070356e+00	5.1360820e+00	4.7824574e+00	4.1494916e+00	-1.8578264e+00	1.7034771e+00	3.7788160e+00	3.2659491e+00	1.4680239e+00	-2.3638728e+00	1.6784194e+00	-7.1733154e-01
-2.0851247e+00	2.8058665e+00	-1.8953388e+00	2.3337740e+00	5.0681742e+00	7.0769397e-01	3.2751419e+00	-8.2156554e-01	-1.4918954e+00	4.4226055e+00	4.5570866e+00	4.7547308e+00	-1.8492267e+00	1.2463598e+00	4.8601510e+00	3.0866904e+00	1.5520931e+00	-2.2210886e+00	2.1844658e+00	-8.0169732e-01
-2.0418298e+00	2.9520610e+00	-1.0602807e+00	4.1932314e+00	4.8611889e+00	1.6063600e+00	3.4386840e+00	-1.2522907e+00	-1.1520600e+00	4.0596398e+00	4.9016667e+00	4.7252251e+00	-1.7596715e+00	6.7596414e-01	5.6490971e+00	2.3005614e+00	1.8151246e+00	-2.1362780e+00	2.5775303e+00	-9.5663975e-01
-1.9556848e+00	2.9209242e+00	-4.1026382e-01	6.0875323e+00	4.0981901e+00	2.4191776e+00	3.6837747e+00	-1.7768709e+00	-1.2985510e+00	3.9476958e+00	5.9284383e+00	4.1382231e+00	-1.7701987e+00	1.6220767e-01	5.7577792e+00	1.4290288e+00	1.9273652e+00	-2.0683702e+00	2.7005946e+00	-9.1112078e-01
-1.7423239e+00	2.7133458e+00	-1.8177934e-01	6.8770714e+00	3.1282060e+00	2.3149436e+00	3.8487995e+00	-2.2900342e+00	-2.2246471e+00	3.7169873e+00	7.0916185e+00	3.5110399e+00	-1.9662120e+00	0.0000000e+00	4.8321279e+00	1.0381884e+00	1.6112530e+00	-2.0514674e+00	2.6005122e+00	-7.0947322e-01
-1.2124060e+00	2.5091777e+00	-3.6682063e-01	6.5660004e+00	2.4629174e+00	1.3722413e+00	3.5610069e+00	-2.7954876e+00	-3.3452737e+00	3.3433462e+00	7.7517177e+00	2.9452405e+00	-2.2032961e+00	3.2663939e-01	3.2094581e+00	1.2551078e+00	8.9644202e-01	-2.0326371e+00	2.5588482e+00	-6.0583230e-01
-4.7283387e-01	2.6150427e+00	-6.1665603e-01	5.4814034e+00	2.2584527e+00	3.5377285e-01	2.8945321e+00	-3.2167234e+00	-3.8176628e+00	3.0786838e+00	7.6891477e+00	2.2473324e+00	-2.2987822e+00	9.6894618e-01	1.8868874e+00	1.7553717e+00	1.0630978e-01	-1.8815497e+00	2.5521761e+00	-6.9598062e-01
7.7248808e-02	3.0915833e+00	-6.2288338e-01	3.9385030e+00	2.4233292e+00	-2.7059323e-01	2.4485351e+00	-3.2001171e+00	-3.5648620e+00	3.0930660e+00	7.2824423e+00	1.6023567e+00	-2.2280573e+00	1.5557999e+00	1.5301491e+00	2.2276125e+00	-4.6645825e-01	-1.6326039e+00	2.6159323e+00	-8.1430029e-01
1.5390453e-01	3.5421766e+00	-4.6289977e-01	2.5702650e+00	2.7618302e+00	-7.0739743e-01	2.5154050e+00	-2.4813029e+00	-3.1912209e+00	3.2795900e+00	7.2950453e+00	1.5165083e+00	-1.9410060e+00	1.7811707e+00	1.9088314e+00	2.7323244e+00	-7.1777635e-01	-1.6010223e+00	3.1098205e+00	-5.8551927e-01
-2.0817145e-01	3.6210564e+00	-4.2864934e-01	2.0314509e+00	2.8754052e+00	-1.1619941e+00	2.8386342e+00	-1.2570353e+00	-3.0816492e+00	3.2451913e+00	7.9532170e+00	2.0029830e+00	-1.3482215e+00	1.7002151e+00	2.4225879e+00	3.2044170e+00	-5.9115355e-01	-2.1491775e+00	3.7221767e+00	-1.4085675e-02
-7.7708446e-01	3.3016823e+00	-7.0117008e-01	2.5432798e+00	2.3125713e+00	-1.4760305e+00	3.2008585e+00	-9.0444861e-03	-3.1910726e+00	2.5747131e+00	8.4155237e+00	2.2809898e+00	-6.8678787e-01	1.7224557e+00	2.6937742e+00	3.3457185e+00	-9.5041240e-02	-3.1345817e+00	3.5862129e+00	4.2790798e-01
-1.2585180e+00	2.7828846e+00	-1.2288640e+00	3.7561306e+00	1.0912691e+00	-1.5495725e+00	3.6161635e+00	8.6515699e-01	-3.3472012e+00	1.2957338e+00	7.8200703e+00	1.7633783e+00	-3.3123577e-01	2.0573982e+00	2.5744166e+00	3.2738074e+00	4.8588166e-01	-3.9574816e+00	2.6590789e+00	5.4919306e-01
-1.4023402e+00	2.4784857e+00	-1.7469203e+00	4.6469384e+00	-1.5716648e-01	-1.3408080e+00	3.9963284e+00	1.1568046e+00	-3.4530662e+00	-1.4530486e-01	6.2934797e+00	7.2652430e-01	-1.6502480e-01	2.4064264e+00	2.2176783e+00	3.1792110e+00	6.8174668e-01	-4.4921442e+00	1.7688643e+00	4.4584869e-01
-1.2565905e+00	2.6209735e+00	-1.8772498e+00	4.3198542e+00	-8.9229045e-01	-8.3995105e-01	4.0185690e+00	7.2311408e-01	-3.6676133e+00	-1.3336910e+00	4.5278773e+00	-2.4257015e-01	2.0120275e-01	2.4583210e+00	1.9951247e+00	2.8527199e+00	3.1626047e-01	-5.1187343e+00	1.3964094e+00	1.8815497e-01
-1.1032790e+00	2.9416821e+00	-1.4149431e+00	3.0287167e+00	-1.1416810e+00	-2.8082388e-01	3.5186016e+00	-3.5229015e-01	-4.0474817e+00	-2.1393916e+00	3.0693427e+00	-8.9243872e-01	7.7337770e-01	2.2992270e+00	2.0805284e+00	2.3377773e+00	-2.0357507e-01	-5.9760330e+00	1.4238394e+00	8.3476159e-02
-1.1544323e+00	2.9747463e+00	-7.4031343e-01	1.5795231e+00	-1.0343334e+00	1.1965410e-01	2.7314348e+00	-1.5191771e+00	-4.2959826e+00	-2.7756194e+00	2.1766075e+00	-1.3743171e+00	1.2668211e+00	2.2034444e+00	2.3632797e+00	1.9322581e+00	-4.1248788e-01	-6.6539247e+00	1.6727851e+00	4.4110404e-01
-1.2598524e+00	2.6550756e+00	-4.1056036e-01	4.4080750e-01	-7.5217505e-01	2.9579918e-01	2.1428019e+00	-2.2227195e+00	-4.3979926e+00	-3.4342359e+00	1.8854047e+00	-1.8871839e+00	1.5288147e+00	2.2989305e+00	2.5793095e+00	1.5206598e+00	-2.7815502e-01	-6.6103332e+00	1.7737572e+00	1.0651736e+00
-1.0404124e+00	2.3907097e+00	-3.9039561e-01	-1.4960470e-01	-8.2601364e-01	2.4494248e-01	2.1943999e+00	-2.5165912e+00	-4.6825232e+00	-3.9981077e+00	1.9711049e+00	-2.3339222e+00	1.6090289e+00	2.4685516e+00	2.4165088e+00	9.3469575e-01	3.0988485e-02	-6.0603988e+00	1.3614176e+00	1.5384523e+00
-7.0591473e-01	2.3738069e+00	-3.7112047e-01	-2.7429999e-01	-1.4754374e+00	1.3092264e-01	2.8052734e+00	-2.8420444e+00	-5.2512880e+00	-4.4000684e+00	1.9553882e+00	-2.3211710e+00	1.5498691e+00	2.5370525e+00	1.8338066e+00	4.4362463e-01	1.6576616e-01	-5.6378285e+00	6.8411900e-01	1.7822086e+00
-9.0252110e-01	2.1681561e+00	-3.3701831e-01	-4.4688658e-01	-2.2952237e+00	4.6112052e-02	3.3635110e+00	-3.3888652e+00	-5.7917331e+00	-4.7287835e+00	1.5934605e+00	-1.5893090e+00	1.3311704e+00	2.4581727e+00	1.2789793e+00	3.8668885e-01	-2.1795729e-01	-5.4114198e+00	1.8029664e-01	2.1089962e+00
-1.6265248e+00	1.4563105e+00	-4.2019793e-01	-1.0107584e+00	-2.7892602e+00	-1.6072497e-01	3.4072507e+00	-4.0907766e+00	-5.8104151e+00	-4.9073009e+00	1.1098029e+00	-5.0441544e-01	1.0798523e+00	2.2618629e+00	1.3173813e+00	6.7299873e-01	-8.7034645e-01	-5.1789321e+00	9.1927564e-03	2.7284694e+00
-2.4119124e+00	6.8812230e-01	-6.3593116e-01	-1.6512859e+00	-2.5627033e+00	-4.7609582e-01	3.0009902e+00	-4.9221280e+00	-5.2231166e+00	-4.8752746e+00	6.3163133e-01	1.7925875e-01	1.0049759e+00	2.1018793e+00	2.0989139e+00	7.8761165e-01	-1.1799348e+00	-5.0451923e+00	3.1255372e-01	3.6114188e+00
-3.1872176e+00	2.0817145e-01	-9.3024764e-01	-1.8689467e+00	-1.6919120e+00	-5.5260328e-01	2.4614347e+00	-5.7616342e+00	-4.4401013e+00	-5.0334789e+00	1.2365740e-01	1.9408578e-01	1.1710385e+00	2.0430160e+00	3.0994416e+00	3.4235604e-01	-1.0071999e+00	-5.2202995e+00	1.1197370e+00	4.5504144e+00
-3.9708260e+00	-2.4212534e-01	-1.1977272e+00	-1.8818462e+00	-9.4047829e-01	-1.0482708e-01	2.0470193e+00	-6.4353743e+00	-3.9008424e+00	-5.7899538e+00	-1.3210881e-01	5.1894593e-03	1.5681063e+00	1.6944326e+00	3.6303974e+00	-5.5423425e-01	-8.1177970e-01	-5.6442042e+00	1.9472334e+00	4.9505959e+00
-4.4869547e+00	-7.2667257e-01	-1.1965410e+00	-2.1683043e+00	-8.2883078e-01	5.9604646e-01	1.8833289e+00	-6.7121949e+00	-3.8188489e+00	-6.7417007e+00	1.1283367e-01	5.0115349e-02	2.0916486e+00	8.7598072e-01	3.6819955e+00	-1.6726369e+00	-9.0207629e-01	-5.9653576e+00	2.1820935e+00	4.5631657e+00
-4.5452250e+00	-9.7799067e-01	-9.4507467e-01	-2.5112535e+00	-1.0045310e+00	8.3283408e-01	1.9980901e+00	-6.1813873e+00	-4.0931489e+00	-7.0591473e+00	5.8878122e-01	1.6710059e-01	2.3486010e+00	1.9542021e-01	3.6395902e+00	-2.9154382e+00	-1.1888310e+00	-5.9188007e+00	1.8398857e+00	4.0898870e+00
-4.1219134e+00	-9.6093958e-01	-7.4550289e-01	-2.5739718e+00	-8.9614548e-01	3.7794090e-01	2.2713522e+00	-5.0287343e+00	-4.3656697e+00	-6.5531009e+00	9.4344369e-01	6.0345998e-02	2.0771181e+00	1.8207588e-01	3.5653068e+00	-4.0221275e+00	-1.4136087e+00	-5.6360493e+00	1.3138228e+00	4.2018310e+00
-3.5426214e+00	-9.4537121e-01	-5.9990149e-01	-2.4280739e+00	-4.8261971e-01	-8.0510754e-02	2.4922749e+00	-4.2697388e+00	-4.0752082e+00	-5.7518484e+00	9.3721634e-01	-2.5250426e-01	1.6300833e+00	6.1472852e-01	3.3821930e+00	-4.6697720e+00	-1.1993582e+00	-5.2905796e+00	6.9642543e-01	4.8345002e+00
-3.4794583e+00	-1.1654043e+00	-3.1952242e-01	-2.1506602e+00	-8.1696916e-02	2.0831972e-01	2.5951744e+00	-4.4000684e+00	-2.7948945e+00	-5.1059831e+00	2.5576621e-01	-6.9939084e-01	1.4483039e+00	9.8110434e-01	3.1798041e+00	-4.9199039e+00	-6.4289987e-01	-4.7270043e+00	-7.4135132e-02	5.5074990e+00
-3.9668227e+00	-1.5473485e+00	8.1103835e-02	-1.8381065e+00	7.7248808e-02	1.2552561e+00	2.6169702e+00	-4.8514031e+00	-1.0592428e+00	-4.7207770e+00	-1.0095722e+00	-1.0840039e+00	1.5292595e+00	9.1126905e-01	3.0917316e+00	-4.9526716e+00	-3.5095572e-01	-3.8821603e+00	-8.7939094e-01	5.7046984e+00
-4.3619629e+00	-1.9098693e+00	4.2182890e-01	-1.7451410e+00	-2.6421761e-01	2.4821925e+00	2.5192601e+00	-5.0161313e+00	-1.7199351e-01	-4.6058675e+00	-2.2243505e+00	-1.0399676e+00	1.5783370e+00	3.8713366e-01	3.1053724e+00	-4.5763617e+00	-4.6364112e-01	-3.0831319e+00	-1.5162117e+00	5.1799700e+00
-4.3710074e+00	-2.2184197e+00	6.5565111e-01	-1.9464920e+00	-1.0209890e+00	3.1209408e+00	2.1850589e+00	-4.8672680e+00	-6.3563462e-01	-4.7204804e+00	-2.9874976e+00	-5.6253738e-01	1.4041194e+00	-2.4968713e-01	2.9467232e+00	-3.6517483e+00	-5.2517328e-01	-2.4584693e+00	-1.8252070e+00	4.0412543e+00
-4.0787667e+00	-2.3260639e+00	9.0370726e-01	-2.2290952e+00	-1.5289630e+00	2.6721267e+00	1.6146632e+00	-4.6079433e+00	-1.7350586e+00	-5.0423752e+00	-3.3067234e+00	-1.4337735e-01	1.0708079e+00	-6.2792457e-01	2.5081398e+00	-2.4967230e+00	-1.2810551e-01	-1.8189796e+00	-1.7479581e+00	2.6003639e+00
-3.5430662e+00	-2.0106931e+00	1.1141028e+00	-2.3840376e+00	-1.4380733e+00	1.5181392e+00	1.1025377e+00	-4.3229678e+00	-2.6718302e+00	-5.4526390e+00	-3.2182061e+00	-2.0535432e-01	4.3472842e-01	-4.4466252e-01	2.2489634e+00	-1.5469037e+00	6.3400365e-01	-1.2327190e+00	-1.3175296e+00	1.1780073e+00
-2.8654711e+00	-1.3953715e+00	1.0564256e+00	-2.2654214e+00	-1.0507914e+00	4.5474490e-01	8.3135137e-01	-4.0492609e+00	-3.0875800e+00	-5.6885370e+00	-2.9425717e+00	-4.8158182e-01	-7.0799051e-01	3.3449772e-01	2.5191118e+00	-1.1787486e+00	1.1450913e+00	-8.8205980e-01	-6.9197732e-01	-7.7100538e-03
-2.3302155e+00	-9.5530531e-01	7.5603008e-01	-1.8596057e+00	-8.3357543e-01	-4.1752907e-01	5.4607938e-01	-3.8354552e+00	-2.9659984e+00	-5.7505139e+00	-2.8497545e+00	-4.5652414e-01	-1.9706601e+00	1.1361950e+00	2.9345651e+00	-1.4582381e+00	9.6538769e-01	-7.3230684e-01	-9.7561834e-02	-7.8093948e-01
-2.3337740e+00	-1.0644322e+00	4.5415182e-01	-1.4228015e+00	-1.1691110e+00	-1.2210056e+00	3.3390464e-01	-3.7435276e+00	-2.4282221e+00	-5.7749785e+00	-3.0515503e+00	-1.3848443e-01	-2.9332306e+00	1.2706762e+00	2.9667397e+00	-1.7931806e+00	5.0026387e-01	-6.1591468e-01	4.4911063e-01	-1.0415986e+00
-2.8447133e+00	-1.5789300e+00	3.0543675e-01	-1.2138887e+00	-2.1558496e+00	-1.4379250e+00	7.6700208e-01	-3.8341208e+00	-1.6177769e+00	-5.7401350e+00	-3.4133298e+00	2.4686999e-01	-3.6560482e+00	6.6528868e-01	2.6086670e+00	-1.6195561e+00	4.0388820e-01	-4.0285031e-01	8.9451451e-01	-7.6626073e-01
-3.2370364e+00	-2.0946140e+00	5.2606290e-01	-1.3845477e+00	-3.4938405e+00	-6.8500862e-01	1.6816813e+00	-3.9674157e+00	-8.8383905e-01	-5.6317495e+00	-3.9310895e+00	5.0604641e-01	-3.9478441e+00	-3.2397053e-01	2.2035927e+00	-1.1615493e+00	5.0308101e-01	-1.6028016e-01	8.9881434e-01	1.8237243e-02
-3.0628189e+00	-2.5721926e+00	1.2358327e+00	-2.1172994e+00	-4.6343354e+00	4.5400355e-01	2.2734280e+00	-3.9970698e+00	-5.8685371e-01	-5.5279603e+00	-4.8085530e+00	4.7149944e-01	-3.4391288e+00	-1.2247124e+00	1.8529335e+00	-7.9117013e-01	2.1039551e-01	-9.8154915e-02	4.3724901e-01	1.0386332e+00
-2.5155533e+00	-3.1919623e+00	2.1820935e+00	-3.3474978e+00	-5.0253241e+00	9.5308126e-01	2.3899684e+00	-3.9717156e+00	-7.6833651e-01	-5.4711728e+00	-5.8852916e+00	2.0120275e-01	-2.5091777e+00	-1.6472826e+00	1.3461457e+00	-3.8194420e-01	-3.2886345e-01	-4.5726550e-01	-6.2273511e-02	1.7681229e+00
-1.9269204e+00	-3.6483381e+00	2.9796392e+00	-4.6292942e+00	-4.7127704e+00	5.1820457e-01	2.6438071e+00	-3.8200351e+00	-1.1436086e+00	-5.2916175e+00	-6.5053579e+00	-1.0052724e-01	-1.8504129e+00	-1.6846467e+00	6.5594765e-01	6.5535457e-02	-5.5304809e-01	-1.3053714e+00	-3.1151583e-01	1.9080900e+00
-1.4147949e+00	-3.5469213e+00	3.2266575e+00	-5.6384216e+00	-4.4488493e+00	-1.6457999e-01	3.5939229e+00	-3.3386015e+00	-1.3277602e+00	-4.7198873e+00	-6.2758355e+00	-3.0306442e-01	-1.6985842e+00	-1.5939053e+00	-1.2751243e-02	2.1677113e-01	-3.1136756e-01	-2.4172501e+00	-3.4354220e-01	1.5896055e+00
-1.2296053e+00	-3.3215505e+00	2.5766407e+00	-6.2770217e+00	-4.6716995e+00	-3.3064269e-01	5.2111067e+00	-2.4228844e+00	-1.1941687e+00	-3.7930499e+00	-5.6903162e+00	-6.5031338e-01	-1.8644986e+00	-1.4413352e+00	-4.4911063e-01	-9.3410267e-03	9.4744699e-02	-3.3211057e+00	-3.8342690e-01	8.8324597e-01
-1.4563105e+00	-3.5390629e+00	1.2466564e+00	-6.3413709e+00	-5.1440886e+00	2.0728183e-01	6.8738095e+00	-1.1366398e+00	-8.7108780e-01	-3.0008419e+00	-5.5789652e+00	-1.2202643e+00	-1.9227688e+00	-1.2527355e+00	-4.8914360e-01	-4.7965431e-01	1.1357502e-01	-3.4545489e+00	-5.9293279e-01	-2.2151578e-01
-1.4825544e+00	-3.9340549e+00	1.2602972e-02	-5.7475485e+00	-5.6109916e+00	1.1139545e+00	7.9272697e+00	2.7771021e-01	-4.6586517e-01	-2.8002322e+00	-6.0427546e+00	-1.3488146e+00	-1.7132629e+00	-9.8347667e-01	-1.7925875e-01	-9.6761175e-01	-4.3458015e-01	-2.8577611e+00	-9.7443218e-01	-1.3219777e+00
-9.3425094e-01	-4.0485196e+00	-5.8685371e-01	-4.9080423e+00	-5.9666920e+00	2.0148446e+00	8.3533984e+00	1.5044984e+00	-6.7018160e-02	-3.1191616e+00	-6.6881751e+00	-7.2963797e-01	-1.4941195e+00	-4.9166420e-01	1.3492594e-01	-1.2654867e+00	-1.0834108e+00	-2.2744659e+00	-1.4732133e+00	-1.9018627e+00
-3.5125226e-01	-4.0615674e+00	-5.4548630e-01	-4.3572183e+00	-6.0657365e+00	2.8115008e+00	8.7224431e+00	2.2698695e+00	1.7332794e-01	-3.5546313e+00	-7.4465775e+00	1.3996713e-01	-1.4609069e+00	3.7853399e-01	1.6309729e-01	-1.5068707e+00	-1.4881886e+00	-2.1109238e+00	-1.9384854e+00	-1.8317308e+00
-2.4093918e-01	-4.4894753e+00	-1.3863270e-01	-4.2408261e+00	-5.9296244e+00	3.5570036e+00	9.4851454e+00	2.6304628e+00	3.2026377e-01	-3.6947467e+00	-8.3559190e+00	8.4425089e-01	-1.6554375e+00	1.4877438e+00	1.5093913e-01	-1.7260142e+00	-1.7808741e+00	-2.1751248e+00	-2.2735762e+00	-1.2445806e+00
-3.5140053e-01	-5.2913209e+00	2.0120275e-01	-4.6301838e+00	-5.7789818e+00	4.2209579e+00	1.0526447e+01	3.0094416e+00	7.3467916e-01	-3.3609904e+00	-9.0169079e+00	1.1462774e+00	-2.0510226e+00	2.3368876e+00	4.2850106e-01	-1.5977604e+00	-2.2227195e+00	-2.3401496e+00	-2.4566900e+00	-4.3383879e-01
-6.7907781e-02	-5.7382075e+00	1.7881394e-01	-5.5109092e+00	-5.5006785e+00	4.6433799e+00	1.1402428e+01	3.6111223e+00	1.4285840e+00	-2.8509406e+00	-8.9673856e+00	8.2853424e-01	-2.3813687e+00	2.7646474e+00	6.6869889e-01	-1.2075130e+00	-2.9501335e+00	-2.7173491e+00	-2.2520770e+00	2.2551907e-01
7.6640900e-01	-5.3420294e+00	-8.6589835e-02	-6.1575158e+00	-4.8555546e+00	4.6561311e+00	1.1890979e+01	4.1830007e+00	1.9570192e+00	-2.6319455e+00	-8.2829701e+00	4.1663944e-02	-2.4408251e+00	3.0813526e+00	4.6883058e-01	-1.0911209e+00	-3.6882228e+00	-3.2920447e+00	-1.4763270e+00	4.8573339e-01
1.5623238e+00	-4.3025065e+00	-3.2663939e-01	-5.7914365e+00	-4.1511226e+00	4.2182890e+00	1.2227849e+01	4.2651424e+00	2.0978760e+00	-2.7329175e+00	-7.4075824e+00	-5.5230674e-01	-2.4089470e+00	3.3317811e+00	1.1060962e-01	-1.3505938e+00	-3.8529511e+00	-3.5863612e+00	-4.3309744e-01	2.9757842e-01
1.7323898e+00	-3.2924895e+00	-4.1604636e-01	-4.7474656e+00	-3.9017320e+00	3.6028192e+00	1.2585625e+01	3.6854057e+00	1.9073487e+00	-2.6868055e+00	-6.8140566e+00	-2.9120280e-01	-2.3574972e+00	3.2930826e+00	9.0444861e-02	-1.6191113e+00	-3.2192440e+00	-3.0380577e+00	4.8958841e-01	-2.4998367e-01
1.5378592e+00	-3.1583049e+00	-4.5044506e-01	-4.0001835e+00	-4.1389644e+00	3.2428190e+00	1.2808920e+01	2.9745980e+00	1.3458492e+00	-2.2219782e+00	-6.7242048e+00	7.6418494e-01	-1.9716980e+00	3.1035932e+00	4.1352577e-01	-1.7618956e+00	-2.0876453e+00	-1.7734606e+00	1.1756349e+00	-8.2734808e-01
1.6827192e+00	-4.1948623e+00	-5.9738090e-01	-3.9769050e+00	-4.2931655e+00	3.2751419e+00	1.2925460e+01	2.7180905e+00	5.5289982e-01	-1.7405446e+00	-6.9165113e+00	1.8532300e+00	-1.0943828e+00	3.1212373e+00	8.4365781e-01	-1.9742186e+00	-9.5219164e-01	-4.9077458e-01	1.5815989e+00	-9.0504170e-01
2.2354708e+00	-5.6874991e+00	-7.9280110e-01	-4.2773006e+00	-3.9263449e+00	3.4668553e+00	1.3057866e+01	2.7765090e+00	1.3344324e-01	-1.7316484e+00	-7.0579611e+00	2.1645976e+00	-4.2257025e-02	3.3362292e+00	1.4892265e+00	-2.2817311e+00	-2.2685350e-01	3.2041204e-01	1.7120767e+00	-4.4421771e-01
2.7216490e+00	-6.5347154e+00	-8.6530526e-01	-4.2402330e+00	-3.3022753e+00	3.4996231e+00	1.3002857e+01	2.7215007e+00	4.7253733e-01	-1.8375134e+00	-7.0495097e+00	1.3821754e+00	7.4327884e-01	3.5599691e+00	2.2860309e+00	-2.3638728e+00	-1.4382216e-02	5.9827052e-01	1.6653716e+00	-5.6935782e-02
2.8816326e+00	-6.4006791e+00	-8.2601364e-01	-3.6911882e+00	-2.7541202e+00	3.2552737e+00	1.2593631e+01	2.4236257e+00	1.1350089e+00	-1.2199677e+00	-7.0188178e+00	-6.2273511e-02	9.7784240e-01	3.8880911e+00	2.4824890e+00	-2.1085514e+00	-1.3774308e-01	5.3955549e-01	1.6103633e+00	-1.2573318e-01
2.6968878e+00	-5.8594926e+00	-9.1942391e-01	-3.1190133e+00	-2.2568217e+00	2.8321103e+00	1.2003219e+01	2.0814180e+00	1.4379250e+00	1.0097205e-01	-7.0856877e+00	-1.3614176e+00	5.6579933e-01	4.2884209e+00	1.7650092e+00	-1.8908907e+00	-3.6889642e-01	6.1205965e-01	1.8198692e+00	-3.7764436e-01
2.4688482e+00	-5.3764281e+00	-1.2969200e+00	-3.0806113e+00	-1.8066732e+00	2.3899684e+00	1.1505476e+01	2.1042516e+00	1.2450254e+00	1.4190947e+00	-7.0302346e+00	-2.1745317e+00	-2.9787496e-01	4.2811556e+00	7.4624424e-01	-1.9390785e+00	-5.9278452e-01	1.2319776e+00	2.3465252e+00	-4.4570042e-01
2.7465584e+00	-4.9372515e+00	-1.6266731e+00	-3.3689970e+00	-1.4185016e+00	2.0891280e+00	1.1217090e+01	2.5923573e+00	8.2423440e-01	2.3179090e+00	-6.6451767e+00	-2.6543343e+00	-1.0496052e+00	3.7702163e+00	-8.7627726e-02	-2.1555531e+00	-7.8612894e-01	2.1500671e+00	2.7246144e+00	-3.6563447e-01
3.5469213e+00	-4.5213534e+00	-1.4647619e+00	-3.1273164e+00	-1.0153548e+00	1.8578264e+00	1.1016777e+01	3.1569705e+00	3.6355869e-01	2.5541036e+00	-6.1877630e+00	-2.6945155e+00	-1.1329331e+00	3.3378602e+00	-6.9583235e-01	-2.4543177e+00	-8.2082418e-01	2.5904298e+00	2.6248285e+00	-4.5593106e-01
4.1420781e+00	-4.2783385e+00	-8.7731516e-01	-2.1370193e+00	-6.9375657e-01	1.2763104e+00	1.0589462e+01	3.4530662e+00	-1.7051080e-02	2.1055860e+00	-5.8599374e+00	-2.1420605e+00	-5.9426722e-01	3.2503807e+00	-1.2699348e+00	-2.6546308e+00	-5.7721614e-01	2.3348119e+00	2.3133127e+00	-9.6761175e-01
3.8324898e+00	-4.2408261e+00	-2.8319621e-01	-1.1270023e+00	-6.4171371e-01	1.7510718e-01	9.6179955e+00	3.4440217e+00	-9.3113726e-02	1.5107257e+00	-5.5838582e+00	-1.5538724e+00	1.6799021e-01	3.0226376e+00	-2.0532466e+00	-2.5607757e+00	-1.5004951e-01	1.9709566e+00	2.0806766e+00	-1.6882052e+00
2.9065420e+00	-4.1973829e+00	8.0362483e-02	-5.8492619e-01	-7.5469565e-01	-1.0429330e+00	8.3310096e+00	3.2895241e+00	2.2566734e-01	1.3663105e+00	-5.3716834e+00	-1.5276285e+00	8.7731516e-01	2.3460804e+00	-2.7495238e+00	-2.2949272e+00	4.2301506e-01	1.8821427e+00	1.7592267e+00	-2.0938727e+00
2.3985681e+00	-4.0147140e+00	2.2003307e-01	-4.1100517e-01	-7.1777635e-01	-2.1039551e+00	7.3854902e+00	3.0643016e+00	7.4238921e-01	1.7595232e+00	-5.3392122e+00	-1.8800670e+00	1.2241193e+00	1.7991114e+00	-2.7650922e+00	-2.2307261e+00	1.0899347e+00	1.8788808e+00	1.0595393e+00	-2.0846799e+00
2.7339554e+00	-3.6781405e+00	1.7495891e-01	-4.3220782e-01	-4.3962133e-01	-2.9723740e+00	6.7892954e+00	2.8175798e+00	1.2829826e+00	2.3699519e+00	-5.5920130e+00	-2.1546635e+00	9.0281764e-01	1.9175793e+00	-2.2421429e+00	-2.4922749e+00	1.5639548e+00	1.7912531e+00	1.6502480e-01	-2.0616980e+00
3.4397219e+00	-3.1339886e+00	1.0556843e-01	-5.3673836e-01	-1.4589794e-01	-3.3529838e+00	5.9573510e+00	2.8607265e+00	1.5899020e+00	2.7845156e+00	-5.9778123e+00	-2.0568051e+00	-4.5815512e-02	2.4732963e+00	-1.7693091e+00	-2.7170526e+00	1.7249763e+00	1.7366896e+00	-4.2909415e-01	-2.2737245e+00
3.9138902e+00	-2.5364594e+00	3.1522258e-01	-9.1690332e-01	-1.3551902e-01	-3.0481401e+00	4.8444344e+00	3.3775966e+00	1.3396218e+00	2.7619785e+00	-6.0280759e+00	-1.6068049e+00	-1.1565081e+00	3.0137414e+00	-1.5614342e+00	-2.6682717e+00	1.5827851e+00	1.7623404e+00	-3.4042853e-01	-2.4835269e+00
3.8768226e+00	-2.1515498e+00	8.4410262e-01	-1.7252728e+00	-5.1538744e-01	-2.4639553e+00	3.9540714e+00	4.0734290e+00	8.1919321e-01	2.5296390e+00	-5.4188334e+00	-1.2270847e+00	-1.9368545e+00	3.1516327e+00	-1.8237243e+00	-2.5111052e+00	1.1095064e+00	1.7964425e+00	3.9662296e-01	-2.3588316e+00
3.5144501e+00	-1.9442680e+00	1.3932957e+00	-2.3914511e+00	-1.0964586e+00	-2.1675630e+00	3.4216329e+00	4.4980750e+00	7.1184554e-01	2.6844331e+00	-4.3286021e+00	-1.2900996e+00	-2.3078267e+00	2.8034942e+00	-2.6779092e+00	-2.3468217e+00	5.2472847e-01	1.7243832e+00	1.0700665e+00	-2.0157342e+00
3.3024236e+00	-1.8035595e+00	1.8010389e+00	-2.3478596e+00	-1.5479416e+00	-2.1316816e+00	2.9843839e+00	4.3380914e+00	1.1003136e+00	3.4570695e+00	-3.2947136e+00	-1.6981393e+00	-2.2769865e+00	2.3365911e+00	-3.6772508e+00	-2.1097376e+00	1.4278426e-01	1.3430321e+00	9.7813894e-01	-2.0361955e+00
3.5246807e+00	-1.6678922e+00	2.1433949e+00	-1.7696056e+00	-1.6463930e+00	-2.0213685e+00	2.6048120e+00	3.6941536e+00	1.5004951e+00	4.3085856e+00	-2.7444826e+00	-2.0351577e+00	-1.7359483e+00	2.0235926e+00	-4.4350602e+00	-1.7721262e+00	1.5479416e-01	7.4698559e-01	3.0691945e-01	-2.7246144e+00
3.9291620e+00	-1.4786993e+00	2.4114676e+00	-1.0232131e+00	-1.4818130e+00	-1.8599022e+00	2.3124230e+00	3.0773493e+00	1.6640372e+00	4.5521937e+00	-2.7217972e+00	-2.0450918e+00	-1.0015656e+00	1.8794739e+00	-4.8772021e+00	-1.4511211e+00	6.3963792e-01	3.0810561e-01	-3.9869874e-01	-3.6071190e+00
3.9493268e+00	-1.4299184e+00	2.5859817e+00	-1.8963767e-01	-1.4131639e+00	-1.9146139e+00	1.9082383e+00	2.6598203e+00	1.6186665e+00	4.1423747e+00	-2.9007595e+00	-1.7946633e+00	-5.0545333e-01	1.8386996e+00	-4.8862466e+00	-1.4225049e+00	1.5018295e+00	2.5561794e-01	-1.0530154e+00	-4.0900352e+00
3.4656692e+00	-1.6618131e+00	2.8257347e+00	6.6825408e-01	-1.5294078e+00	-2.2713522e+00	1.3427355e+00	2.1694905e+00	1.4901162e+00	3.6274320e+00	-2.8402652e+00	-1.4428179e+00	-1.6635924e-01	1.7623404e+00	-4.6312217e+00	-1.8413684e+00	2.4992436e+00	6.5668900e-01	-1.6754540e+00	-4.1345163e+00
2.9897216e+00	-2.1505119e+00	3.2225059e+00	1.2902478e+00	-1.4574967e+00	-2.8023080e+00	8.4187856e-01	1.5930157e+00	1.5325215e+00	3.4541041e+00	-2.4393424e+00	-1.0927519e+00	2.2937410e-01	1.4907092e+00	-4.5621278e+00	-2.3972336e+00	3.2103478e+00	1.1674801e+00	-2.0400506e+00	-4.0550435e+00
2.8344826e+00	-2.9888320e+00	3.6911882e+00	1.6069531e+00	-9.9860023e-01	-3.4174813e+00	6.0746327e-01	1.2616317e+00	1.7068873e+00	3.5776132e+00	-1.8529335e+00	-7.4046170e-01	6.8322938e-01	8.1860013e-01	-4.6989812e+00	-2.7837742e+00	3.2027860e+00	1.1723730e+00	-2.1134444e+00	-3.9514026e+00
2.7604958e+00	-3.8815673e+00	4.0855871e+00	1.8687984e+00	-3.2841864e-01	-3.9662296e+00	4.9492614e-01	1.3516317e+00	1.7463272e+00	3.7840054e+00	-1.0435261e+00	-4.4273501e-01	1.1175130e+00	-2.5650756e-01	-4.7249285e+00	-3.2253231e+00	2.5973985e+00	6.6410252e-01	-2.1091445e+00	-3.6444831e+00
2.4513523e+00	-4.2093928e+00	4.0965591e+00	2.0864592e+00	3.7008258e-01	-4.2087997e+00	6.7907781e-02	1.6008740e+00	1.5919778e+00	3.9559989e+00	-1.7866567e-01	-5.6950609e-01	1.6493584e+00	-1.4942677e+00	-4.6416006e+00	-3.8142526e+00	2.1499188e+00	3.0247134e-02	-1.9629500e+00	-3.1808420e+00
1.7957012e+00	-3.9370203e+00	3.4426873e+00	1.9217309e+00	8.7746343e-01	-4.1453401e+00	-7.8420143e-01	1.6432793e+00	1.3439217e+00	3.9877288e+00	1.1728178e-01	-1.3680897e+00	2.4130986e+00	-2.7455205e+00	-4.7258181e+00	-4.1364438e+00	2.3607592e+00	-6.3103825e-01	-1.4391112e+00	-2.8499028e+00
1.0761456e+00	-3.4889476e+00	2.3110886e+00	1.3522248e+00	9.2298240e-01	-3.9634124e+00	-1.6499515e+00	1.4075296e+00	1.1560633e+00	4.0105624e+00	-3.6978604e-01	-2.4479421e+00	3.1113032e+00	-3.7310729e+00	-5.1778942e+00	-4.0064108e+00	2.8129835e+00	-1.2376119e+00	-8.7079126e-01	-2.7857017e+00
7.0280105e-01	-3.2174647e+00	1.1482049e+00	9.4759526e-01	5.5645830e-01	-3.8195903e+00	-2.1662286e+00	1.0668046e+00	1.1043169e+00	4.3625560e+00	-1.1068375e+00	-3.1937415e+00	3.4053232e+00	-4.0823252e+00	-5.8479275e+00	-3.6443348e+00	2.8601334e+00	-1.5292595e+00	-8.5744694e-01	-2.8134283e+00
4.7298214e-01	-3.3049442e+00	1.7169697e-01	1.1812692e+00	1.7214178e-01	-3.8098044e+00	-2.5041365e+00	8.1919321e-01	1.1366398e+00	4.9826222e+00	-1.5517966e+00	-3.4114022e+00	3.2090133e+00	-3.9607436e+00	-6.3446329e+00	-3.1476294e+00	2.5965089e+00	-1.3473319e+00	-1.2554043e+00	-2.6559653e+00
-1.2395394e-01	-3.4973990e+00	-6.1117003e-01	1.8329170e+00	9.4448159e-02	-3.8225557e+00	-2.8863772e+00	7.4016516e-01	1.2694900e+00	5.3356537e+00	-1.5924226e+00	-3.3380085e+00	2.6701992e+00	-3.9408754e+00	-6.5492459e+00	-2.5681893e+00	2.4985022e+00	-8.2245516e-01	-1.4340700e+00	-2.3893753e+00
-1.1224059e+00	-3.3464599e+00	-1.1369364e+00	2.4270360e+00	3.1448123e-01	-3.6601998e+00	-2.9517644e+00	7.0472857e-01	1.5646961e+00	4.9707606e+00	-1.2285674e+00	-3.1649771e+00	2.2925548e+00	-4.4323913e+00	-6.5203332e+00	-2.2289469e+00	2.4168053e+00	-3.3761139e-01	-1.1791934e+00	-2.3917476e+00
-2.2083373e+00	-2.8786672e+00	-1.2920271e+00	2.9370857e+00	6.2659014e-01	-3.4781239e+00	-2.4055368e+00	5.0456371e-01	1.8851081e+00	4.0182724e+00	-4.2464604e-01	-2.9397545e+00	2.3104955e+00	-5.4066752e+00	-6.2263132e+00	-2.4280739e+00	1.8797704e+00	-2.7963772e-01	-7.9383900e-01	-2.7830329e+00
-3.0930660e+00	-2.3938234e+00	-1.1866069e+00	3.5862129e+00	8.6382256e-01	-3.6149773e+00	-1.8573816e+00	8.7924267e-02	2.0539880e+00	3.2536427e+00	5.9100527e-01	-2.8813361e+00	2.3969371e+00	-6.3707285e+00	-5.6599208e+00	-2.9468715e+00	1.0338886e+00	-5.5601349e-01	-5.3777625e-01	-3.2112374e+00
-3.5532969e+00	-1.9795563e+00	-1.1662939e+00	4.2675148e+00	1.0100170e+00	-4.1213203e+00	-2.0799353e+00	-4.1574982e-01	2.0585844e+00	3.3368223e+00	1.3157503e+00	-3.1795076e+00	2.3236916e+00	-6.8782576e+00	-4.9053734e+00	-3.3704797e+00	3.9128523e-01	-6.7344354e-01	-3.5614518e-01	-3.2124236e+00
-3.4776791e+00	-1.6598856e+00	-1.3449596e+00	4.6719960e+00	1.2101819e+00	-4.7861641e+00	-2.8651746e+00	-9.3855078e-01	1.9639879e+00	3.9557024e+00	1.4920437e+00	-3.7132805e+00	2.1822418e+00	-7.0171868e+00	-4.2614357e+00	-3.8152904e+00	1.8192761e-01	-4.8098874e-01	-2.7830329e-01	-2.7984530e+00
-3.0095898e+00	-1.4942677e+00	-1.5083534e+00	4.7210735e+00	1.4629827e+00	-5.3151924e+00	-3.5787994e+00	-1.5159152e+00	1.9089797e+00	4.2786350e+00	1.2097371e+00	-4.1985691e+00	2.1377607e+00	-7.0807948e+00	-4.1067898e+00	-4.4252743e+00	2.8912702e-01	-3.8209247e-01	-4.0967074e-01	-2.5216324e+00
-2.5102156e+00	-1.4735099e+00	-1.4567553e+00	4.4724243e+00	1.4662446e+00	-5.5352255e+00	-3.9930665e+00	-1.9644327e+00	1.9341856e+00	4.2305955e+00	5.5794101e-01	-4.4826549e+00	2.3865582e+00	-7.2511573e+00	-4.3395741e+00	-4.8445826e+00	4.9270209e-01	-7.8331181e-01	-4.8380587e-01	-2.6733129e+00
-2.3109403e+00	-1.5575791e+00	-1.2199677e+00	4.0099693e+00	1.0415986e+00	-5.5633969e+00	-4.1325888e+00	-2.1084032e+00	1.8874805e+00	4.5398872e+00	-1.6428345e-01	-4.5917818e+00	2.8952735e+00	-7.7179121e+00	-4.5778444e+00	-4.9092285e+00	7.3067586e-01	-1.4358492e+00	-1.8815497e-01	-2.8292932e+00
-2.4200673e+00	-1.6498032e+00	-1.0859314e+00	3.6102327e+00	3.7616166e-01	-5.6318977e+00	-4.2153236e+00	-2.1014345e+00	1.6069531e+00	5.3547806e+00	-3.7037912e-01	-4.4403979e+00	3.1900347e+00	-8.4530361e+00	-4.7299697e+00	-4.6195084e+00	1.0976448e+00	-1.6063600e+00	3.0410231e-01	-2.5106604e+00
-2.4445319e+00	-1.6773815e+00	-1.1535427e+00	3.4763446e+00	-2.8749604e-01	-5.6962470e+00	-4.4755379e+00	-2.0590292e+00	1.0395228e+00	5.9422274e+00	1.2855032e-01	-4.0059660e+00	2.9364926e+00	-8.8907299e+00	-4.7000191e+00	-3.8255211e+00	1.6087324e+00	-1.0080895e+00	6.5016511e-01	-1.8569368e+00
-1.9472334e+00	-1.7091113e+00	-1.1428672e+00	3.3491287e+00	-8.6441564e-01	-5.4613869e+00	-4.7576963e+00	-1.8867391e+00	4.1441539e-01	5.7706787e+00	8.2023110e-01	-3.5322425e+00	2.2384362e+00	-8.6687693e+00	-4.4088163e+00	-2.8494579e+00	2.0323405e+00	-1.5983535e-01	9.1453099e-01	-1.3759481e+00
-8.6411910e-01	-1.9177276e+00	-8.5136786e-01	2.8866738e+00	-1.3457009e+00	-4.9087837e+00	-4.7919467e+00	-1.4020436e+00	1.1520600e-01	4.9326552e+00	1.2267882e+00	-3.3082061e+00	1.3151572e+00	-8.2515368e+00	-4.0965591e+00	-2.3085680e+00	2.1708249e+00	2.4212534e-01	1.4057504e+00	-1.3144159e+00
3.6059328e-01	-2.3997542e+00	-3.9128523e-01	2.3011545e+00	-1.8346963e+00	-4.4335775e+00	-4.6426385e+00	-6.1710084e-01	2.4642518e-01	3.8321933e+00	1.3295395e+00	-3.4554385e+00	5.3955549e-01	-8.0716849e+00	-3.9224899e+00	-2.3082715e+00	2.1104789e+00	7.8583240e-02	2.0637738e+00	-1.4684687e+00
1.1335262e+00	-3.1032966e+00	-1.7495891e-02	2.1677113e+00	-2.5404627e+00	-4.3492117e+00	-4.5246154e+00	-2.3723242e-03	6.1428371e-01	2.9688155e+00	1.2091440e+00	-3.6914848e+00	3.0469539e-01	-8.1183901e+00	-3.7991290e+00	-2.5318630e+00	1.9473817e+00	-1.0200994e-01	2.5747131e+00	-1.4601656e+00
1.2430979e+00	-3.8378275e+00	1.8889632e-01	2.5471349e+00	-3.4738240e+00	-4.3446153e+00	-4.5980092e+00	1.2350913e-01	9.7532180e-01	2.6445484e+00	1.0184684e+00	-3.4410563e+00	6.1057695e-01	-8.3947658e+00	-3.6176462e+00	-2.7467067e+00	1.7478099e+00	1.0571670e-01	2.8966079e+00	-1.1431637e+00
8.8976986e-01	-4.2093928e+00	3.7260317e-01	2.7217972e+00	-4.3283056e+00	-3.9261966e+00	-4.9173833e+00	3.5733134e-02	1.2568870e+00	2.6790954e+00	9.9756234e-01	-2.4148778e+00	1.1548771e+00	-8.8160017e+00	-3.4066576e+00	-2.9139555e+00	1.6419449e+00	2.5458004e-01	3.1276130e+00	-8.4855072e-01
4.8291625e-01	-3.9941044e+00	6.5046165e-01	1.9751082e+00	-4.8743849e+00	-3.2594252e+00	-5.2664115e+00	-1.7792432e-02	1.5052397e+00	2.8221762e+00	1.2491770e+00	-1.1605114e+00	1.5417142e+00	-9.0338107e+00	-3.2484532e+00	-2.8582059e+00	1.7079252e+00	-2.2299848e-01	3.1680907e+00	-1.0598359e+00
3.5599691e-01	-3.4194088e+00	1.1016481e+00	2.9906112e-01	-5.3196406e+00	-2.7034117e+00	-5.2489156e+00	-9.2965456e-02	1.6161459e+00	3.0886179e+00	1.6533617e+00	-5.2754560e-01	1.4334769e+00	-8.7384563e+00	-3.0669704e+00	-2.3706933e+00	1.9856354e+00	-1.0279577e+00	2.9117315e+00	-1.6492102e+00
4.7950604e-01	-2.7687989e+00	1.7381723e+00	-1.5273320e+00	-5.9425239e+00	-2.2875136e+00	-4.8542202e+00	-3.7719955e-01	1.5070190e+00	3.3927202e+00	1.8766567e+00	-6.4453084e-01	7.7856716e-01	-7.8864954e+00	-2.8546474e+00	-1.6413518e+00	2.5079915e+00	-1.5197702e+00	2.5257840e+00	-1.8567885e+00
5.1790803e-01	-2.0379748e+00	2.3862616e+00	-2.5173326e+00	-6.4633974e+00	-2.0906107e+00	-4.5569383e+00	-1.1014998e+00	1.4432628e+00	3.5338735e+00	1.7188972e+00	-1.1384191e+00	-5.8418484e-02	-6.6198225e+00	-2.8367067e+00	-9.7472872e-01	3.1759491e+00	-1.6331970e+00	2.2228678e+00	-1.3216811e+00
2.3308086e-01	-1.2635592e+00	2.8224728e+00	-2.3440046e+00	-6.3563462e+00	-2.2827690e+00	-4.6478280e+00	-2.1401330e+00	1.8169038e+00	3.2954549e+00	1.2749760e+00	-1.6598856e+00	-6.5980268e-01	-5.4139404e+00	-2.9450923e+00	-3.9499198e-01	3.6247632e+00	-1.6099185e+00	2.0078759e+00	-6.3029689e-01
-1.7747951e-01	-9.4270234e-01	2.8049769e+00	-1.5606928e+00	-5.4968235e+00	-2.7320279e+00	-5.0892286e+00	-2.8589472e+00	2.4543177e+00	2.4887164e+00	7.3082413e-01	-2.0249270e+00	-9.6657386e-01	-4.8970703e+00	-2.6725715e+00	1.3863270e-01	3.6034122e+00	-1.4751409e+00	1.8713190e+00	-4.7624409e-01
-5.3851760e-01	-1.3669036e+00	2.2517805e+00	-9.3321305e-01	-4.2116169e+00	-2.9710396e+00	-5.8001845e+00	-2.8496062e+00	2.6193425e+00	1.4339217e+00	4.3472842e-01	-2.2359156e+00	-9.4789180e-01	-4.9276140e+00	-1.9232136e+00	5.6906128e-01	3.4972507e+00	-1.3332462e+00	1.8283206e+00	-6.3207614e-01
-8.9184564e-01	-1.9755530e+00	1.4376285e+00	-6.6350943e-01	-3.0767563e+00	-2.7342519e+00	-6.4596906e+00	-2.5189635e+00	2.0195893e+00	7.1896251e-01	5.9026392e-01	-2.2606767e+00	-5.1079106e-01	-4.6888988e+00	-1.1821588e+00	8.7375667e-01	3.8857188e+00	-1.3990782e+00	1.8367720e+00	-4.3087339e-01
-9.6657386e-01	-2.0698529e+00	5.2724906e-01	-5.8507446e-01	-2.6485517e+00	-2.2215334e+00	-6.6141882e+00	-2.4593589e+00	1.1442016e+00	2.8052734e-01	9.2920975e-01	-2.1425053e+00	1.9719945e-01	-3.7991290e+00	-6.8767749e-01	9.9934158e-01	4.7554722e+00	-1.4726203e+00	1.9454541e+00	1.0289956e-01
-5.6313047e-01	-1.5015330e+00	-6.2199376e-01	-7.4016516e-01	-3.0731978e+00	-1.6303798e+00	-6.3048965e+00	-2.6964430e+00	4.8336106e-01	-3.7482723e-01	1.2723071e+00	-2.1969205e+00	8.0851775e-01	-2.5149602e+00	-3.3286674e-01	8.6886375e-01	5.5420460e+00	-1.1446464e+00	2.1213027e+00	4.3650766e-01
-1.6606270e-02	-6.3593116e-01	-1.7527028e+00	-1.1748936e+00	-3.7859329e+00	-9.0207629e-01	-6.0098386e+00	-2.9695569e+00	4.1070863e-02	-1.3298360e+00	1.7359483e+00	-2.7395897e+00	9.5545359e-01	-1.2838722e+00	-1.2321259e-01	6.4586527e-01	5.7230839e+00	-3.5406939e-01	2.1645976e+00	2.7859983e-01
3.6800680e-01	-5.1004971e-02	-2.1340539e+00	-1.5867884e+00	-4.1733631e+00	-1.6873156e-01	-6.1856872e+00	-3.1237579e+00	-2.5813853e-01	-2.4031644e+00	2.2559321e+00	-3.5335769e+00	6.6944024e-01	-4.4940717e-01	-2.3115334e-01	5.2413539e-01	5.1279271e+00	6.3074171e-01	1.9875629e+00	-1.3596383e-01
6.5327879e-01	-2.8616161e-02	-1.5701821e+00	-1.5679580e+00	-4.2958344e+00	2.5146637e-01	-6.9706300e+00	-3.1428848e+00	-2.8067561e-01	-3.4761964e+00	2.3557180e+00	-3.7356693e+00	3.7942361e-01	3.5584864e-03	-6.1102176e-01	4.0937420e-01	4.0351753e+00	1.3457009e+00	1.5824885e+00	-2.3085680e-01
9.6093958e-01	-2.3322913e-01	-8.4973689e-01	-1.2316811e+00	-4.2449777e+00	4.8291625e-01	-7.9370555e+00	-3.1964104e+00	-1.1268540e-02	-4.3435774e+00	1.6253386e+00	-3.0250099e+00	4.2331161e-01	2.9950593e-01	-9.0889672e-01	2.1054378e-01	3.1046311e+00	1.3077437e+00	1.1602148e+00	2.8527199e-01
1.1745970e+00	-9.0444861e-03	-8.1622781e-01	-1.1593252e+00	-3.9009907e+00	9.8125261e-01	-8.5105649e+00	-3.4607762e+00	3.1225718e-01	-4.8457688e+00	4.3769382e-01	-2.0428677e+00	7.8701856e-01	3.7808917e-01	-1.1256678e+00	1.9527194e-01	2.7180905e+00	4.3398706e-01	1.2591111e+00	1.2301984e+00
1.0071999e+00	7.6255397e-01	-1.4947125e+00	-1.4840371e+00	-3.5469213e+00	1.8035595e+00	-8.5686869e+00	-3.9475475e+00	5.7766095e-01	-4.9526716e+00	-4.2331161e-01	-1.2772001e+00	1.2226366e+00	-4.6260323e-02	-1.4902644e+00	6.9197732e-01	2.6211217e+00	-7.5143370e-01	2.0095069e+00	2.1984032e+00
3.1878107e-01	1.5335593e+00	-2.3789964e+00	-1.9537573e+00	-3.5355045e+00	2.4304462e+00	-8.1591644e+00	-4.5467077e+00	9.0593132e-01	-4.6424903e+00	-5.9219144e-01	-7.1303170e-01	1.6624062e+00	-8.5848483e-01	-1.6665578e+00	1.5845643e+00	2.4040541e+00	-1.4318459e+00	2.7440378e+00	2.6952569e+00
-7.0976976e-01	1.9900835e+00	-2.8805947e+00	-2.5253391e+00	-3.8502822e+00	2.4522419e+00	-7.3073517e+00	-4.9532647e+00	1.3024060e+00	-4.1941210e+00	-1.6873156e-01	-3.5332804e-01	2.1712698e+00	-1.4432628e+00	-1.2152231e+00	2.5348284e+00	1.9321098e+00	-1.0973482e+00	2.7086012e+00	2.4483869e+00
-1.6219284e+00	2.2221265e+00	-2.8039390e+00	-3.0178930e+00	-4.2172511e+00	2.2473324e+00	-6.3837762e+00	-4.7757852e+00	1.5320766e+00	-4.1183549e+00	5.1138414e-01	-2.7593096e-01	2.4028679e+00	-1.5359317e+00	-1.8919286e-01	3.2090133e+00	1.2506597e+00	1.5775956e-01	2.0473158e+00	1.7180076e+00
-1.9881560e+00	2.2360639e+00	-2.6696061e+00	-3.0088485e+00	-4.1377783e+00	2.5256357e+00	-5.9112389e+00	-4.0101176e+00	1.3330979e+00	-4.7025397e+00	1.1379743e+00	-5.7276803e-01	1.9768874e+00	-1.6071014e+00	1.1563598e+00	3.2465257e+00	5.5794101e-01	1.6828675e+00	1.6990290e+00	1.2245641e+00
-1.8517473e+00	2.0228512e+00	-2.9517644e+00	-2.3450425e+00	-3.3427531e+00	3.2652078e+00	-6.1425405e+00	-3.1759491e+00	8.0303175e-01	-5.9549786e+00	1.5771508e+00	-1.1907585e+00	1.2700831e+00	-1.8975628e+00	2.3951579e+00	2.7289142e+00	2.7444826e-01	2.7306935e+00	1.9436749e+00	1.6336418e+00
-1.6139218e+00	1.8900011e+00	-3.3710727e+00	-1.3738723e+00	-2.0468710e+00	3.7453069e+00	-7.0769397e+00	-2.7496721e+00	5.4607938e-01	-7.3715527e+00	1.8787325e+00	-1.7018461e+00	9.0548651e-01	-2.0477606e+00	3.0030659e+00	2.2148612e+00	5.3481084e-01	3.0445816e+00	1.9992762e+00	2.7794744e+00
-1.3126367e+00	2.1548118e+00	-3.3105785e+00	-6.3904484e-01	-5.9204317e-01	3.5512211e+00	-8.3016521e+00	-2.6997050e+00	1.0472329e+00	-8.3488021e+00	2.3993094e+00	-1.7504787e+00	8.6486045e-01	-1.9356683e+00	2.9698534e+00	2.1462121e+00	8.4677148e-01	2.9400511e+00	1.2562940e+00	3.8001669e+00
-6.6780927e-01	2.6008087e+00	-2.5112535e+00	-2.9209242e-01	7.0117008e-01	2.9796392e+00	-9.0722127e+00	-2.6475138e+00	2.0385679e+00	-9.0112736e+00	3.3359327e+00	-1.5059811e+00	7.7752927e-01	-1.7300174e+00	2.6871020e+00	2.6227527e+00	6.9286695e-01	2.9932801e+00	1.8978594e-02	4.1681737e+00
2.1247129e-01	2.8117973e+00	-1.3095230e+00	-8.0362483e-02	1.4798855e+00	2.5293424e+00	-9.0817020e+00	-2.3177608e+00	2.7499686e+00	-9.5305161e+00	4.2139892e+00	-1.3350255e+00	5.4934133e-01	-1.3621589e+00	2.2698695e+00	3.4105126e+00	8.5848483e-02	3.4711552e+00	-1.0203960e+00	3.9601505e+00
1.0699182e+00	2.6801333e+00	-3.3894582e-01	7.8879781e-02	1.4763270e+00	2.3364428e+00	-8.6285880e+00	-1.8788808e+00	2.5908746e+00	-9.5999066e+00	4.5339564e+00	-1.2792758e+00	3.7527204e-01	-7.0280105e-01	1.7036253e+00	4.1159825e+00	-6.6098884e-01	4.1499364e+00	-1.6188147e+00	3.5095572e+00
1.8468544e+00	2.4700343e+00	-1.3655691e-01	3.2619458e-02	9.6479461e-01	2.2018134e+00	-8.0162319e+00	-1.5993913e+00	1.6699680e+00	-9.2072869e+00	4.3546977e+00	-1.1480567e+00	3.4665588e-01	7.5173024e-02	1.1563598e+00	4.5155709e+00	-1.4868542e+00	4.7700027e+00	-1.9208413e+00	3.0997382e+00
2.3518629e+00	2.5951744e+00	-9.5663975e-01	-1.4827026e-01	8.4721629e-01	1.9779253e+00	-7.3432331e+00	-1.4960470e+00	6.3845176e-01	-8.7448319e+00	3.8892773e+00	-1.0844487e+00	2.4271842e-01	5.1509090e-01	9.3899559e-01	4.6814853e+00	-2.6205287e+00	5.2354230e+00	-1.8787325e+00	2.6916984e+00
2.3858168e+00	3.1735767e+00	-2.4560969e+00	-1.3210881e-01	1.7163766e+00	1.6893914e+00	-6.7572690e+00	-1.5648444e+00	6.8204322e-02	-8.2940903e+00	3.2090133e+00	-1.4346631e+00	-1.1476118e-01	4.8217490e-01	1.2696383e+00	4.8853569e+00	-3.8694091e+00	5.6056539e+00	-1.3833616e+00	2.1327195e+00
2.1208579e+00	3.8934289e+00	-3.7696232e+00	1.7229005e-01	3.1314680e+00	1.5632134e+00	-6.4868241e+00	-1.6686336e+00	9.0741402e-02	-7.7139088e+00	2.4282221e+00	-2.1250094e+00	-4.9981906e-01	5.5527214e-01	1.8730983e+00	5.3605631e+00	-4.5342530e+00	6.1466921e+00	-7.7515694e-01	1.5031639e+00
1.8446304e+00	4.3112545e+00	-4.3351260e+00	4.4955544e-01	4.4455873e+00	1.9321098e+00	-6.5778620e+00	-1.4936746e+00	3.7616166e-01	-7.1707948e+00	1.6880570e+00	-2.7342519e+00	-5.3792452e-01	1.0705113e+00	2.3134609e+00	5.9988666e+00	-4.3609250e+00	6.9162148e+00	-5.1034625e-01	1.0960138e+00
1.6796056e+00	4.3997718e+00	-4.2741869e+00	5.3481084e-01	5.5807445e+00	2.5635929e+00	-6.7615689e+00	-9.7458045e-01	5.3540393e-01	-6.9261489e+00	1.1310056e+00	-2.8447133e+00	-1.7110389e-01	1.5663271e+00	2.5885023e+00	6.4030514e+00	-3.8836430e+00	7.4781591e+00	-5.5853409e-01	1.2098854e+00
1.7684194e+00	4.6267736e+00	-3.9525887e+00	6.4794106e-01	6.4257367e+00	2.7388483e+00	-6.5430185e+00	-2.6184529e-01	5.3036274e-01	-6.9790814e+00	8.7790824e-01	-2.2932962e+00	3.6889642e-01	1.6686336e+00	2.9854218e+00	6.4567252e+00	-3.7196561e+00	7.4126236e+00	-6.9612889e-01	1.7924392e+00
2.0879419e+00	5.1641050e+00	-3.5372837e+00	8.0095597e-01	6.7486694e+00	2.2497047e+00	-5.6416836e+00	4.9329517e-01	5.9960495e-01	-7.1012561e+00	6.6395424e-01	-1.4116812e+00	8.8161499e-01	1.5685511e+00	3.6676133e+00	6.4672524e+00	-3.9946975e+00	6.6594107e+00	-8.7123607e-01	2.2998201e+00
2.2290952e+00	5.5319636e+00	-3.0687497e+00	5.7558517e-01	6.8775162e+00	1.6283040e+00	-4.4000684e+00	1.2408738e+00	9.0207629e-01	-7.1725741e+00	1.6205940e-01	-7.1570057e-01	1.2161127e+00	1.6465413e+00	4.3324571e+00	6.6898061e+00	-4.4233468e+00	5.5533145e+00	-8.7019818e-01	2.3158333e+00
1.8974146e+00	5.2521776e+00	-2.6939224e+00	-2.9654053e-01	7.3751112e+00	1.4420766e+00	-3.4613693e+00	2.0421264e+00	1.1863104e+00	-7.2249135e+00	-3.0484366e-01	-4.4051096e-01	1.2170023e+00	2.0221099e+00	4.3512875e+00	7.0014702e+00	-4.5462629e+00	4.6958676e+00	-4.3161474e-01	2.2796553e+00
1.2730485e+00	4.5172019e+00	-2.4276290e+00	-1.4271013e+00	8.2156554e+00	1.6305281e+00	-3.1943346e+00	2.7536754e+00	8.5581597e-01	-7.0277140e+00	-2.7711712e-01	-4.5326220e-01	7.6700208e-01	2.4778927e+00	3.6518966e+00	7.0615196e+00	-4.0470369e+00	4.3440222e+00	1.6398691e-01	2.9554712e+00
9.5411915e-01	3.9232312e+00	-1.9441197e+00	-2.0599188e+00	8.9019984e+00	1.7577440e+00	-3.3758174e+00	3.0616327e+00	-3.0558502e-01	-6.3121617e+00	2.7088977e-01	-4.2657355e-01	-9.0593132e-02	2.8420444e+00	2.9498369e+00	6.9357864e+00	-3.1025553e+00	4.3415016e+00	4.6067571e-01	4.1613532e+00
1.3795065e+00	3.6579757e+00	-9.0518997e-01	-1.9894904e+00	9.0784400e+00	1.7424721e+00	-3.4232639e+00	2.8716985e+00	-1.6935430e+00	-5.2465433e+00	1.0960138e+00	-2.0935761e-01	-8.9243872e-01	3.0548123e+00	2.7060806e+00	7.0698228e+00	-2.2661627e+00	4.5532316e+00	5.6950609e-01	4.8285694e+00
1.9663602e+00	3.5599691e+00	4.8469550e-01	-1.6689301e+00	8.7651450e+00	1.7756847e+00	-3.1975965e+00	2.3735104e+00	-2.5447626e+00	-4.1325888e+00	1.8283206e+00	4.2998377e-03	-1.0573153e+00	2.9535437e+00	2.5781234e+00	7.4922447e+00	-2.0333784e+00	4.8731988e+00	8.8784234e-01	4.4512216e+00
1.5374144e+00	3.6191289e+00	1.5117636e+00	-1.5040536e+00	8.2209931e+00	1.6922085e+00	-3.0739391e+00	1.9340373e+00	-2.6313524e+00	-3.0554053e+00	2.2497047e+00	-8.8369078e-02	-4.7565101e-01	2.5182222e+00	2.1684526e+00	7.8875333e+00	-2.2477772e+00	5.0890803e+00	1.2204125e+00	3.6238735e+00
-1.4367389e-01	3.9147798e+00	1.6926533e+00	-1.5694408e+00	7.6621625e+00	1.2964752e+00	-3.1296887e+00	1.8698363e+00	-2.3419288e+00	-2.1622253e+00	2.3426702e+00	-5.8640890e-01	5.1953901e-01	2.0530984e+00	1.6119943e+00	8.1516026e+00	-2.1837245e+00	4.9285036e+00	1.0097205e+00	3.0675635e+00
-1.9902318e+00	4.2589151e+00	1.1271506e+00	-1.5433452e+00	7.2590156e+00	9.9133499e-01	-3.0653395e+00	2.0995069e+00	-2.2298365e+00	-1.8139384e+00	2.0735597e+00	-1.2024718e+00	1.5240700e+00	1.8407753e+00	1.2439875e+00	8.2539091e+00	-1.7186006e+00	4.3806450e+00	3.1700183e-01	2.9099522e+00
-2.9817150e+00	4.2578772e+00	2.4850096e-01	-1.0476777e+00	7.2861491e+00	1.1447947e+00	-2.7271350e+00	2.2590458e+00	-2.3521595e+00	-2.1230819e+00	1.4944160e+00	-1.4990124e+00	2.2099683e+00	1.9220274e+00	1.0622082e+00	8.0839914e+00	-1.4143501e+00	3.7788160e+00	-1.6250421e-01	2.8158006e+00
-3.1588980e+00	4.0304306e+00	-3.8313036e-01	-2.4953886e-01	7.7346666e+00	1.5919778e+00	-2.1884691e+00	2.2498530e+00	-2.3263605e+00	-2.7151251e+00	7.9635959e-01	-1.4540865e+00	2.4196224e+00	2.1631149e+00	6.9553581e-01	7.7831510e+00	-1.4699514e+00	3.3603973e+00	7.6655727e-02	2.5460970e+00
-3.0318304e+00	4.0805460e+00	-3.5896231e-01	2.9980248e-01	8.1170556e+00	2.1832796e+00	-1.6954705e+00	2.0996552e+00	-2.0341198e+00	-3.1457019e+00	1.3670518e-01	-1.4884852e+00	2.4546142e+00	2.3299189e+00	-2.6243837e-02	7.7835958e+00	-1.7082217e+00	3.2101995e+00	7.3438262e-01	2.2593423e+00
-2.8930494e+00	4.3745659e+00	2.1706767e-01	2.9075799e-01	8.1498234e+00	2.8616161e+00	-1.4649102e+00	1.5867884e+00	-1.8327687e+00	-3.0841698e+00	-3.0247134e-01	-1.8378099e+00	2.7203145e+00	2.2148612e+00	-7.0591473e-01	8.1370721e+00	-2.0633290e+00	3.4269706e+00	1.0303301e+00	1.9386337e+00
-2.8387825e+00	4.4372842e+00	9.2906148e-01	-1.3373978e-01	8.0786536e+00	3.3424566e+00	-1.4950091e+00	7.2800700e-01	-1.9189138e+00	-2.3053061e+00	-2.1291610e-01	-2.2516322e+00	3.0346475e+00	1.7694573e+00	-9.5827072e-01	8.1852600e+00	-2.4301496e+00	3.7599856e+00	6.1042868e-01	1.2558491e+00
-2.8954217e+00	4.0363614e+00	1.3617141e+00	-5.7098879e-01	8.1507130e+00	3.3801172e+00	-1.7516649e+00	-9.9192807e-02	-1.9896387e+00	-1.1772659e+00	4.4688658e-01	-2.3763275e+00	3.1618634e+00	1.1560633e+00	-1.0009726e+00	7.4098065e+00	-2.5898367e+00	3.6382558e+00	-2.6095567e-02	3.2278437e-01
-3.1827695e+00	3.5190465e+00	1.2582215e+00	-7.1436613e-01	8.4055896e+00	3.0815009e+00	-1.9451576e+00	-6.0360825e-01	-1.7675298e+00	-5.9708436e-01	1.1201818e+00	-2.0404954e+00	3.4090299e+00	6.9434965e-01	-1.0702148e+00	6.0504647e+00	-2.7149768e+00	2.9955042e+00	-4.4629350e-02	-2.8542026e-01
-3.8060977e+00	3.5270531e+00	9.9489348e-01	-7.4787521e-01	8.6561663e+00	2.6018466e+00	-1.5037570e+00	-7.3126895e-01	-1.3255362e+00	-8.3046175e-01	1.1959480e+00	-1.4272496e+00	3.9912873e+00	4.7861641e-01	-1.0147617e+00	4.6358181e+00	-3.2795900e+00	2.4821925e+00	8.2201035e-01	-2.8186177e-01
-4.4226055e+00	4.2199200e+00	1.3714999e+00	-9.0593132e-01	8.3576983e+00	1.9937902e+00	-3.7275145e-01	-6.7507451e-01	-7.7411905e-01	-1.1507255e+00	7.1051111e-01	-1.0199512e+00	4.7655546e+00	2.4864923e-01	-7.1644192e-01	3.5746478e+00	-4.2295576e+00	2.6269043e+00	2.0612532e+00	-4.3294917e-02
-4.5143847e+00	5.0666915e+00	2.4348943e+00	-9.8392148e-01	7.2928212e+00	1.5138394e+00	8.7820478e-01	-6.6617830e-01	-2.4731480e-01	-9.5560186e-01	1.0171340e-01	-9.9948985e-01	5.5553903e+00	-4.5963782e-02	-1.6191113e-01	3.0282719e+00	-4.9652746e+00	3.2606114e+00	2.9136590e+00	-8.0659024e-02
-4.0127864e+00	5.2837591e+00	3.3126543e+00	-8.3387197e-01	5.9072356e+00	1.3345807e+00	1.7172662e+00	-7.4995100e-01	-1.1654043e-01	-4.4258674e-01	-4.3932479e-01	-1.1880896e+00	6.1621122e+00	-1.7792432e-01	4.9581576e-01	2.9483542e+00	-5.0583883e+00	3.9798704e+00	3.1075965e+00	-3.6533793e-01
-3.3343017e+00	4.5419630e+00	3.4438734e+00	-5.4711728e-01	4.5689482e+00	1.2235262e+00	2.1063274e+00	-7.8375662e-01	-6.5149954e-01	-4.5963782e-03	-7.3868246e-01	-1.2807585e+00	6.4100201e+00	-9.4448159e-02	9.0474515e-01	3.1993758e+00	-4.5143847e+00	4.7120290e+00	3.0193757e+00	-5.4800690e-01
-2.9587331e+00	3.5310564e+00	3.3276295e+00	-2.1276783e-01	3.4472837e+00	9.4359196e-01	2.2795070e+00	-6.4378949e-01	-1.4969366e+00	4.2850106e-01	-4.5741377e-01	-8.5670559e-01	6.3459673e+00	-4.2701836e-02	1.0214339e+00	3.5040712e+00	-3.6375144e+00	5.4539734e+00	3.0069210e+00	-5.0100522e-01
-3.0711220e+00	3.1894417e+00	3.8126216e+00	2.5339388e-01	2.8123904e+00	5.2220787e-01	2.3219123e+00	-3.8728193e-01	-2.0498364e+00	1.0891934e+00	2.5472831e-01	1.1001654e-01	6.3487845e+00	-2.3174642e-01	1.1473153e+00	3.4833133e+00	-2.7974151e+00	5.9278452e+00	3.0471022e+00	-3.7245490e-01
-3.5177120e+00	3.4490629e+00	4.8792779e+00	1.0730319e+00	2.6742025e+00	1.3759481e-01	2.3548283e+00	-2.3130161e-02	-2.1949930e+00	1.7614507e+00	8.5225748e-01	9.5233991e-01	6.6310910e+00	-4.9151593e-01	1.3852891e+00	2.8393756e+00	-2.1537739e+00	5.9400033e+00	2.9516162e+00	-2.7711712e-01
-3.8292279e+00	3.5242359e+00	5.7137429e+00	2.1404295e+00	2.7496721e+00	-9.9044537e-02	2.3585351e+00	5.5868236e-01	-2.0923900e+00	2.0015003e+00	1.1163268e+00	1.0988309e+00	6.7768407e+00	-6.5253743e-01	1.6130322e+00	1.7307588e+00	-1.6616649e+00	5.7966260e+00	2.5622584e+00	-1.6339383e-01
-3.4747137e+00	2.9568056e+00	5.8363624e+00	2.9047628e+00	2.8571680e+00	-2.2166405e-01	2.0544328e+00	1.2812034e+00	-1.9602812e+00	1.7037736e+00	1.1452395e+00	8.1904494e-01	6.3585703e+00	-7.5276813e-01	1.8121592e+00	9.1126905e-01	-1.2204125e+00	5.9904152e+00	1.9116485e+00	-5.4711728e-02
-2.3804791e+00	2.0275959e+00	5.3986686e+00	2.9175140e+00	2.7103804e+00	-3.1863280e-01	1.6280075e+00	1.8382547e+00	-2.0520605e+00	1.2020270e+00	1.0837074e+00	6.9449792e-01	5.5255880e+00	-6.4779279e-01	2.1190786e+00	9.2787532e-01	-7.9324592e-01	6.5661487e+00	1.2475460e+00	-1.4827026e-03
-9.6983580e-01	1.4370354e+00	4.7250768e+00	2.2400672e+00	1.9994245e+00	-4.2004966e-01	1.6002810e+00	1.8997869e+00	-2.2465910e+00	9.6538769e-01	1.0596876e+00	7.8257046e-01	4.6887506e+00	-1.1401983e-01	2.4842683e+00	1.4171672e+00	-4.5459663e-01	7.0179282e+00	7.9724921e-01	1.9112037e-01
3.4205950e-01	1.4269530e+00	4.1361473e+00	1.2743829e+00	1.0599841e+00	-4.3235609e-01	1.8811048e+00	1.3848443e+00	-2.3142023e+00	1.1869035e+00	1.0048276e+00	8.1741397e-01	4.0980418e+00	4.5771031e-01	2.4267394e+00	1.5900503e+00	-1.9378924e-01	6.6468077e+00	6.8649133e-01	6.4542046e-01
1.2453220e+00	1.4741030e+00	3.8799363e+00	5.8477792e-01	5.6164776e-01	-3.4858339e-01	1.8729500e+00	5.4207609e-01	-2.5060640e+00	1.6959153e+00	8.3372370e-01	7.3631013e-01	3.7043843e+00	2.9565091e-01	1.7217143e+00	1.0788144e+00	4.1070863e-02	5.2071034e+00	1.0288474e+00	1.2121094e+00
1.3451078e+00	1.0024553e+00	3.9288655e+00	5.3406949e-01	5.3347641e-01	-4.4243847e-01	1.2749760e+00	-2.7163112e-01	-3.1568222e+00	2.1487327e+00	6.7285046e-01	5.2339403e-01	3.1961138e+00	-4.1634290e-01	1.0328507e+00	1.1980237e-01	1.4530486e-02	3.2711386e+00	1.6968049e+00	1.6625545e+00
6.4052754e-01	9.6375672e-02	3.9430994e+00	8.4439916e-01	5.0308101e-01	-9.3173034e-01	2.7133458e-01	-6.8263630e-01	-4.1247305e+00	2.3156850e+00	5.4400360e-01	1.6131805e-01	2.4566900e+00	-7.2089003e-01	1.0031966e+00	-7.8286700e-01	-4.9018149e-01	1.6957670e+00	2.1290127e+00	1.7500339e+00
-2.2551907e-01	-6.2154895e-01	3.5593760e+00	1.0255854e+00	1.6383864e-01	-1.5012364e+00	-6.0864944e-01	-4.9018149e-01	-5.0067903e+00	2.2200507e+00	2.3515664e-01	-2.5947296e-02	1.8059318e+00	-4.3102166e-01	1.2911375e+00	-1.1821588e+00	-1.1477601e+00	9.4967104e-01	1.8352893e+00	1.5053880e+00
-7.3482743e-01	-6.8649133e-01	2.8500510e+00	1.0254372e+00	-4.6972020e-01	-1.6406105e+00	-7.9635959e-01	1.2573318e-01	-5.4778449e+00	2.0977277e+00	-3.3345983e-01	3.3138404e-01	1.5396384e+00	-1.9245480e-01	1.2666729e+00	-9.7354256e-01	-1.3815823e+00	7.8331181e-01	1.0230648e+00	1.1783038e+00
-9.1542061e-01	-1.5568378e-01	2.3311051e+00	1.2404290e+00	-1.1246300e+00	-1.4675791e+00	-2.7593096e-01	7.9769402e-01	-5.4258021e+00	2.2332467e+00	-9.5530531e-01	1.0454536e+00	1.6785677e+00	-3.8520615e-01	8.7049472e-01	-4.6408593e-01	-1.0289956e+00	5.6313047e-01	2.9416821e-01	8.8784234e-01
-9.2090661e-01	4.6675479e-01	2.2446635e+00	1.8811048e+00	-1.6054704e+00	-1.5593584e+00	3.6296561e-01	1.2672660e+00	-4.9529682e+00	2.5094742e+00	-1.3138228e+00	1.5651409e+00	2.1101824e+00	-6.1265273e-01	4.2657355e-01	-9.4151618e-02	-4.7164771e-01	-1.6013189e-02	-1.8059318e-01	7.8434970e-01
-7.7189500e-01	6.4512392e-01	2.2139716e+00	2.5824232e+00	-1.9765909e+00	-1.9823734e+00	5.4133474e-01	1.3620107e+00	-4.2915345e+00	2.5198531e+00	-1.1453878e+00	1.5724062e+00	2.5591448e+00	-3.9677123e-01	2.1499188e-01	-1.5331145e-01	-1.6680405e-01	-9.6835310e-01	-5.2354230e-01	1.0752560e+00
-4.6868231e-01	2.7726539e-01	1.8840703e+00	3.0390956e+00	-2.3733621e+00	-2.1132961e+00	1.6176286e-01	9.6079131e-01	-3.7021602e+00	2.2921100e+00	-5.8329522e-01	1.2921754e+00	2.7044496e+00	-3.4546972e-02	2.2373983e-01	-5.5645830e-01	-2.6229010e-01	-2.3502320e+00	-6.7210911e-01	1.6953222e+00
-1.0067551e-01	-3.3850101e-01	1.3842512e+00	3.3338569e+00	-2.7935601e+00	-1.6490619e+00	-5.4711728e-01	2.6851745e-01	-3.3016823e+00	2.2147129e+00	-4.4481079e-03	1.2949925e+00	2.5778268e+00	-1.2024718e-01	2.9817150e-01	-9.7754585e-01	-6.5090646e-01	-4.1462297e+00	-7.3942381e-01	2.2416981e+00
2.7459653e-01	-7.7589829e-01	9.7828721e-01	3.4733792e+00	-3.0416162e+00	-1.1215163e+00	-1.3846960e+00	-3.2990134e-01	-3.0849111e+00	2.3432633e+00	4.2909415e-01	1.5875297e+00	2.4122089e+00	-7.7545348e-01	3.2960480e-01	-1.2247124e+00	-1.1327848e+00	-6.1904318e+00	-9.5960515e-01	2.2746141e+00
6.7967089e-01	-6.5402014e-01	6.8752922e-01	3.3609904e+00	-3.0023246e+00	-9.9948985e-01	-2.1104789e+00	-6.3207614e-01	-3.0441368e+00	2.4360804e+00	5.5571695e-01	1.4687652e+00	2.2295400e+00	-1.6406105e+00	2.2907756e-01	-1.1270023e+00	-1.5724062e+00	-8.1231347e+00	-1.0549429e+00	1.8109730e+00
1.0596876e+00	1.7199351e-01	4.9255382e-01	2.9880906e+00	-2.7277281e+00	-1.1431637e+00	-2.3914511e+00	-5.5601349e-01	-3.1114515e+00	2.4128020e+00	1.5375626e-01	8.4795764e-01	1.8831806e+00	-2.2003307e+00	2.4449767e-01	-5.4741382e-01	-2.0062450e+00	-9.4388850e+00	-6.2762803e-01	1.4233945e+00
1.3421424e+00	1.4088641e+00	4.8588166e-01	2.4157674e+00	-2.2476289e+00	-1.3806927e+00	-2.1353884e+00	-2.0446469e-01	-3.2253231e+00	2.3011545e+00	-6.6958852e-01	3.3790793e-01	1.3427355e+00	-2.2541528e+00	6.9257041e-01	9.4151618e-02	-2.4323737e+00	-9.9980122e+00	-4.0032971e-02	1.4567553e+00
1.5602480e+00	2.4111710e+00	5.4696901e-01	1.9484195e+00	-1.6262283e+00	-1.7470685e+00	-1.6886500e+00	5.4118647e-02	-3.3618800e+00	2.1356849e+00	-1.4560140e+00	-5.2191133e-02	8.8161499e-01	-2.0114344e+00	1.1167716e+00	1.2662281e-01	-2.7754711e+00	-1.0159479e+01	-3.6622755e-02	1.6099185e+00
1.6773815e+00	2.6853228e+00	6.0553576e-01	1.8725052e+00	-1.2043994e+00	-2.0719287e+00	-1.4377768e+00	-8.3327889e-02	-3.4782721e+00	2.0753389e+00	-1.8335101e+00	-6.4230679e-01	8.2260343e-01	-1.5236252e+00	7.4520635e-01	-5.1894593e-01	-3.1212373e+00	-1.0149989e+01	-7.9487689e-01	1.6893914e+00
1.4475626e+00	2.1905449e+00	8.8680445e-01	1.9706601e+00	-1.4524555e+00	-2.0716321e+00	-1.3427355e+00	-5.3896241e-01	-3.5114847e+00	2.2820276e+00	-1.6861294e+00	-1.0166892e+00	1.1353054e+00	-7.9220802e-01	-3.8372344e-01	-1.4216153e+00	-3.4072507e+00	-9.8414388e+00	-1.7774639e+00	1.9472334e+00
9.2906148e-01	1.3070024e+00	1.3029991e+00	1.8582712e+00	-2.3990129e+00	-1.7912531e+00	-1.2180402e+00	-9.4285061e-01	-3.1935932e+00	2.8037907e+00	-9.9341077e-01	-6.6336116e-01	1.4606104e+00	-2.8186177e-01	-1.5320766e+00	-2.1389468e+00	-3.2555702e+00	-9.2852771e+00	-2.2755038e+00	2.3570524e+00
7.4327884e-01	7.6388840e-01	1.5325215e+00	1.4791442e+00	-3.4284533e+00	-1.5605445e+00	-1.1452395e+00	-1.0759973e+00	-2.3788481e+00	3.4585522e+00	-9.9341077e-02	1.6650751e-01	1.4426697e+00	-1.7095562e-01	-2.1764592e+00	-2.2795070e+00	-2.6715336e+00	-8.7510593e+00	-2.1945482e+00	2.5269701e+00
1.3067058e+00	9.6776002e-01	1.4893748e+00	1.1268540e+00	-3.9089973e+00	-1.5399350e+00	-1.2938063e+00	-9.3988521e-01	-1.5393419e+00	3.6644996e+00	3.1581566e-01	1.0209890e+00	9.9563483e-01	-5.0115349e-02	-2.3443012e+00	-1.8252070e+00	-2.2808415e+00	-8.3437609e+00	-2.0993587e+00	2.5503968e+00
2.1988480e+00	1.4456351e+00	1.2149265e+00	1.0282543e+00	-3.7779263e+00	-1.4168706e+00	-1.7596715e+00	-5.4682074e-01	-1.3187157e+00	2.9873493e+00	9.6968753e-02	1.6050256e+00	3.1032966e-01	2.5532140e-01	-2.2747624e+00	-1.3620107e+00	-2.5354215e+00	-8.0962978e+00	-2.2541528e+00	2.8012701e+00
2.5713029e+00	1.5652892e+00	8.4736456e-01	1.0166892e+00	-3.3335604e+00	-9.9785888e-01	-2.4603968e+00	-7.8731511e-02	-1.7421756e+00	1.7785018e+00	-3.3301501e-01	1.7529993e+00	-3.7067566e-01	6.2273511e-01	-2.1092928e+00	-1.5024226e+00	-3.2225059e+00	-7.8999880e+00	-2.3020441e+00	3.1197546e+00
2.1933620e+00	1.1668870e+00	5.1316339e-01	8.9955570e-01	-2.9618468e+00	-7.7130192e-01	-2.8730329e+00	1.2899513e-01	-2.0579913e+00	8.4825418e-01	-7.6151608e-01	1.7068873e+00	-8.6841894e-01	8.9258699e-01	-2.0579913e+00	-2.2867723e+00	-3.6868884e+00	-7.4560668e+00	-2.0860144e+00	3.1049276e+00
1.7605611e+00	4.9329517e-01	7.7841889e-02	7.4639251e-01	-3.0333131e+00	-9.4507467e-01	-2.5320113e+00	-1.0126859e-01	-1.5744819e+00	7.5321294e-01	-1.2269364e+00	1.7900669e+00	-1.0524223e+00	9.2194451e-01	-2.3789964e+00	-3.0822423e+00	-3.3553561e+00	-6.6218983e+00	-1.8642020e+00	2.6896226e+00
1.8953388e+00	2.4019783e-02	-4.9121939e-01	6.1888008e-01	-3.5295736e+00	-8.6930856e-01	-1.7248280e+00	-6.8930846e-01	-5.9308106e-01	1.3620107e+00	-1.6890949e+00	2.0290786e+00	-9.8036299e-01	7.1051111e-01	-2.9399028e+00	-3.0992933e+00	-2.4142847e+00	-5.4456703e+00	-1.6987324e+00	2.1561462e+00
2.4079091e+00	-4.5963782e-03	-9.1705159e-01	4.3028031e-01	-3.9525887e+00	-2.6406934e-01	-1.0451571e+00	-1.3913682e+00	5.7084052e-02	2.0037244e+00	-2.0047622e+00	2.3202814e+00	-8.9777645e-01	3.7319626e-01	-3.3154714e+00	-2.3551249e+00	-1.6373485e+00	-4.2426054e+00	-1.3938888e+00	1.7113354e+00
2.7722091e+00	2.8097215e-01	-1.0807420e+00	1.9957178e-01	-4.0993763e+00	3.2382226e-01	-7.2370716e-01	-1.8923734e+00	1.6724886e-01	2.0258166e+00	-2.0065415e+00	2.5471349e+00	-1.0921588e+00	3.3805620e-02	-3.2060479e+00	-1.5356351e+00	-1.3302808e+00	-3.4674484e+00	-9.4685391e-01	1.3253879e+00
2.7652404e+00	8.1355894e-01	-1.1006102e+00	1.0319610e-01	-4.3576631e+00	4.6423420e-01	-6.5683727e-01	-1.8771016e+00	1.3003302e-01	1.2435427e+00	-1.6173320e+00	2.7317314e+00	-1.7608577e+00	-1.7688643e-01	-2.6089636e+00	-1.0626530e+00	-1.2653384e+00	-3.1072999e+00	-5.9174663e-01	9.8229050e-01
2.5684858e+00	1.5626203e+00	-1.1788969e+00	6.6276808e-02	-4.7278939e+00	6.0345998e-02	-7.1184554e-01	-1.2432462e+00	1.7940702e-01	-3.8550269e-02	-8.9199391e-01	2.9777117e+00	-2.7971185e+00	8.8517348e-02	-1.8292103e+00	-9.3810596e-01	-1.4806269e+00	-2.8466408e+00	-3.9158177e-01	6.6884716e-01
2.6016983e+00	2.4937576e+00	-1.4487488e+00	-2.8527199e-01	-4.7676304e+00	-8.6723278e-01	-8.4855072e-01	-3.8298209e-01	2.4523902e-01	-1.2856515e+00	-5.1598052e-02	3.2233956e+00	-3.8391620e+00	1.0570187e+00	-1.2785345e+00	-1.0229166e+00	-2.0292268e+00	-2.6086670e+00	-2.7311383e-01	4.9151593e-01
3.0011384e+00	3.5111881e+00	-1.7968873e+00	-8.5551943e-01	-4.5545660e+00	-2.0101000e+00	-8.8606310e-01	1.1713351e-02	3.6444831e-01	-2.0379748e+00	6.4304814e-01	3.3673660e+00	-4.5007439e+00	2.0830489e+00	-1.2275295e+00	-1.1849760e+00	-2.5180739e+00	-2.3767723e+00	-5.2724906e-01	7.1629365e-01
3.3552078e+00	4.0695740e+00	-1.9395233e+00	-8.6174678e-01	-4.4190470e+00	-2.8691779e+00	-4.6986847e-01	-4.1070863e-01	8.6752932e-01	-2.2277607e+00	1.0840039e+00	3.4658174e+00	-4.6582069e+00	2.2715005e+00	-1.4364423e+00	-1.2585180e+00	-2.5198531e+00	-2.0869040e+00	-1.3792100e+00	1.3173813e+00
3.4154055e+00	3.6673167e+00	-1.6011706e+00	5.2487674e-02	-4.3073995e+00	-3.0610396e+00	3.5866577e-01	-1.3747619e+00	1.8687984e+00	-2.0876453e+00	1.2969200e+00	3.6748785e+00	-4.4700519e+00	1.7527028e+00	-1.1133614e+00	-1.1525048e+00	-1.7664919e+00	-1.8278758e+00	-2.2298365e+00	1.7839878e+00
3.3977614e+00	2.6451415e+00	-9.5752937e-01	1.2979579e+00	-4.1588327e+00	-2.5936917e+00	1.2138887e+00	-2.1531808e+00	2.8513855e+00	-1.9823734e+00	1.3700172e+00	3.9935113e+00	-4.0384372e+00	1.3910716e+00	7.8434970e-02	-9.8925921e-01	-3.9543680e-01	-1.7016978e+00	-2.5412041e+00	1.5298526e+00
3.4082886e+00	1.7263107e+00	-6.8708441e-01	2.1561462e+00	-4.2944999e+00	-1.9389303e+00	2.0139550e+00	-2.1595564e+00	3.2376295e+00	-2.2329502e+00	1.2567388e+00	4.1708425e+00	-3.4953232e+00	1.5661788e+00	1.3846960e+00	-9.3024764e-01	8.3238927e-01	-1.7062942e+00	-2.6194908e+00	5.6402009e-01
3.2201336e+00	1.1157337e+00	-1.0662115e+00	2.4801167e+00	-4.8918808e+00	-1.5678098e+00	2.7566408e+00	-1.6785677e+00	3.0850594e+00	-2.6965913e+00	8.3728218e-01	4.0016662e+00	-3.0843180e+00	2.0077277e+00	1.9018627e+00	-9.6998407e-01	1.4130156e+00	-1.8790291e+00	-2.7769538e+00	-4.0922593e-01
2.7704299e+00	6.2110414e-01	-1.5083534e+00	2.5953227e+00	-5.5014199e+00	-1.5497208e+00	3.2367399e+00	-1.5101326e+00	2.8504958e+00	-3.0530330e+00	3.0128518e-01	3.4818306e+00	-2.9152899e+00	2.4295566e+00	1.6890949e+00	-9.4462986e-01	1.6578098e+00	-2.2670523e+00	-3.0444333e+00	-6.0257036e-01
2.5010228e+00	1.7940702e-01	-1.5148773e+00	2.7673162e+00	-5.5969059e+00	-1.6072497e+00	3.3515011e+00	-2.0090621e+00	2.7335106e+00	-3.3942029e+00	-9.6672213e-02	2.8415996e+00	-3.0267892e+00	2.8005288e+00	1.5036088e+00	-8.7850132e-01	1.9973487e+00	-2.6715336e+00	-3.4847960e+00	1.6013189e-01
2.7569373e+00	-1.5464589e-01	-1.3806927e+00	2.9124728e+00	-5.1715186e+00	-1.4005609e+00	3.2606114e+00	-2.7951910e+00	2.6657511e+00	-3.8649610e+00	-3.6281734e-01	2.4762617e+00	-3.4561799e+00	3.1615669e+00	1.6882052e+00	-1.0946794e+00	2.3474148e+00	-2.7920774e+00	-3.9920286e+00	1.2122577e+00
3.4667071e+00	-3.1833626e-01	-1.3268706e+00	2.8285518e+00	-4.6758511e+00	-9.4285061e-01	3.2683214e+00	-3.0623740e+00	2.7240213e+00	-4.1625394e+00	-4.6690306e-01	2.5579586e+00	-3.9917321e+00	3.3181403e+00	1.9378924e+00	-1.7663437e+00	2.2787657e+00	-2.6685682e+00	-4.2166581e+00	1.7472168e+00
4.3748624e+00	-3.1581566e-01	-9.6701867e-01	2.5337906e+00	-4.6155051e+00	-5.4948960e-01	3.4453561e+00	-2.5155533e+00	3.0820940e+00	-4.0799529e+00	-3.5703480e-01	2.9705948e+00	-4.1963450e+00	2.9975799e+00	2.0495399e+00	-2.6346143e+00	1.6810883e+00	-2.4575796e+00	-3.9459166e+00	1.5365248e+00
4.9425893e+00	-1.8548610e-01	-1.8845151e-01	2.3520112e+00	-5.0483060e+00	-4.1975312e-01	3.6502656e+00	-1.7126698e+00	3.6965260e+00	-3.8803811e+00	-2.3056026e-01	3.5752409e+00	-3.7389313e+00	2.3423736e+00	2.2594906e+00	-3.3738899e+00	1.1037238e+00	-2.1165580e+00	-3.6026709e+00	8.7434975e-01
4.7136600e+00	6.9835295e-02	5.6253738e-01	2.6340213e+00	-5.5031991e+00	-4.5578279e-01	3.9557024e+00	-1.1280402e+00	4.3787175e+00	-3.6735441e+00	-2.4108745e-01	4.3383879e+00	-2.6801333e+00	1.8812531e+00	2.7303969e+00	-3.8456859e+00	1.0355195e+00	-1.5836747e+00	-3.7570202e+00	2.1439880e-01
3.9097386e+00	2.9149934e-01	8.9777645e-01	3.2620941e+00	-5.3928861e+00	-2.8749604e-01	4.4076302e+00	-7.0443203e-01	5.0026387e+00	-3.3718141e+00	-3.1626047e-01	5.1746322e+00	-1.5814506e+00	1.9740703e+00	3.0371681e+00	-3.8652575e+00	1.1594735e+00	-1.0214339e+00	-4.3644835e+00	-2.6614512e-01
3.1053724e+00	2.1869864e-01	6.7388835e-01	3.8017979e+00	-4.5212052e+00	2.4879750e-01	4.7504310e+00	-3.4991782e-01	5.5195089e+00	-3.0901006e+00	-4.8558512e-01	5.6965436e+00	-1.0644322e+00	2.3199848e+00	2.6961465e+00	-3.5211222e+00	9.5189510e-01	-7.2652430e-01	-5.0351099e+00	-8.0184559e-01
2.5391283e+00	-7.5024754e-02	1.2780897e-01	4.1011555e+00	-3.3608421e+00	9.2698569e-01	4.6278115e+00	-1.4293254e-01	5.9318485e+00	-2.9324893e+00	-7.3260338e-01	5.6004644e+00	-1.1659974e+00	2.2586009e+00	1.9748117e+00	-3.4245983e+00	5.5883063e-01	-5.0841874e-01	-5.3427707e+00	-1.6023567e+00
2.2612698e+00	-1.5598032e-01	-6.5238916e-02	4.1918969e+00	-2.5250426e+00	1.4134604e+00	3.7810400e+00	8.1400375e-02	6.2389162e+00	-2.7243178e+00	-8.7360840e-01	5.1657360e+00	-1.4751409e+00	1.6637406e+00	1.4798855e+00	-3.8046150e+00	4.2924242e-01	1.6769367e-01	-4.9507441e+00	-2.4283704e+00
2.3644659e+00	1.6828675e-01	4.4911063e-01	4.1622429e+00	-2.0751906e+00	1.2923236e+00	2.4589141e+00	5.7588171e-01	6.6174502e+00	-2.1871347e+00	-9.2253759e-01	4.7992119e+00	-1.8397374e+00	1.0255854e+00	1.3339876e+00	-4.1432643e+00	5.4904479e-01	1.2585180e+00	-4.0686843e+00	-2.8883048e+00
2.4940541e+00	5.1331166e-01	1.1296711e+00	4.2257025e+00	-1.8590126e+00	5.5082403e-01	1.4831475e+00	1.0030483e+00	7.3012726e+00	-1.3507421e+00	-9.3187861e-01	4.5987505e+00	-2.3070853e+00	6.3474500e-01	1.3176778e+00	-4.1282890e+00	6.4601354e-01	2.0596222e+00	-3.4625555e+00	-3.0451747e+00
2.1933620e+00	3.4517318e-01	1.3636416e+00	4.4411392e+00	-1.8610884e+00	-2.0490951e-01	1.4423731e+00	7.8434970e-01	8.1148316e+00	-6.6973679e-01	-7.7011575e-01	4.5615347e+00	-2.5950262e+00	2.6451415e-01	1.2534768e+00	-3.9835772e+00	6.1635949e-01	1.9620604e+00	-3.5242359e+00	-3.0985520e+00
1.7375792e+00	-3.0573329e-01	1.3068541e+00	4.7453898e+00	-1.8299516e+00	-4.6393766e-01	2.1571841e+00	1.7644161e-02	8.8079951e+00	-5.4014857e-01	-4.0448128e-01	4.6641377e+00	-2.4691447e+00	-1.0319610e-01	9.4774353e-01	-3.9310895e+00	4.7505793e-01	1.2140369e+00	-3.8095079e+00	-2.7978599e+00
1.5962777e+00	-8.3920970e-01	1.1401983e+00	5.1093933e+00	-1.3904785e+00	-1.7925875e-01	3.0001005e+00	-4.7594755e-01	9.3583743e+00	-7.9546997e-01	7.0724916e-02	4.8046979e+00	-2.2491116e+00	7.1762808e-02	3.5421766e-01	-4.0639397e+00	4.0566744e-01	6.3400365e-01	-3.8111389e+00	-1.9460472e+00
1.5706269e+00	-7.6981921e-01	6.4378949e-01	5.4778449e+00	-5.9945668e-01	3.8950599e-01	3.3990958e+00	-1.9749599e-01	9.7455080e+00	-9.2061007e-01	6.6410252e-01	4.9615679e+00	-2.2286503e+00	9.4922623e-01	-2.6718302e-01	-4.4258674e+00	6.6039576e-01	7.2504159e-01	-3.4262293e+00	-9.9771061e-01
1.1821588e+00	-8.2586537e-02	-4.7446485e-03	5.9027875e+00	1.0779248e-01	8.8873197e-01	3.1901830e+00	4.6660652e-01	9.9097914e+00	-6.7003333e-01	1.3944818e+00	5.3054066e+00	-2.1138892e+00	1.8127523e+00	-7.3378954e-01	-4.9411066e+00	1.1462774e+00	1.4555692e+00	-2.7209076e+00	-7.3527224e-01
4.5430009e-01	7.6136781e-01	-3.2738074e-01	6.5476149e+00	4.2998377e-01	1.0506431e+00	2.5773820e+00	9.6553596e-01	9.7855409e+00	-1.4856681e-01	2.1508085e+00	5.8388830e+00	-1.6415001e+00	1.8988973e+00	-1.1399018e+00	-5.3567081e+00	1.5001985e+00	2.3241364e+00	-2.0037244e+00	-1.3588970e+00
-2.9238896e-01	1.1796382e+00	-2.3189469e-01	7.3432331e+00	3.9691950e-01	8.1652435e-01	1.8434442e+00	1.0673976e+00	9.4046346e+00	5.8744679e-01	2.7203145e+00	6.2325406e+00	-1.1649595e+00	1.1514669e+00	-1.5331145e+00	-5.3062962e+00	1.5128015e+00	2.6586341e+00	-1.7909565e+00	-2.2052236e+00
-1.0024553e+00	1.1983203e+00	2.7726539e-02	7.9035465e+00	2.9268550e-01	4.0818804e-01	1.0819281e+00	9.2565126e-01	8.8542554e+00	1.4459316e+00	2.9677776e+00	6.2439574e+00	-1.1866069e+00	1.4930816e-01	-1.8071180e+00	-4.7231493e+00	1.3391770e+00	2.1373159e+00	-2.2889963e+00	-2.7071185e+00
-1.7549269e+00	1.2273813e+00	1.9571675e-01	7.9487689e+00	4.8632647e-01	3.2144993e-01	2.5754545e-01	9.9948985e-01	8.2110590e+00	2.1436915e+00	3.0441368e+00	5.9875981e+00	-1.9694739e+00	-5.1212549e-01	-1.8674640e+00	-4.0150105e+00	1.3311704e+00	1.2146300e+00	-3.0995899e+00	-2.9597710e+00
-2.5721926e+00	1.1372329e+00	1.4500832e-01	7.5860998e+00	1.0117963e+00	8.1370721e-01	-5.2991793e-01	1.4908575e+00	7.7738100e+00	2.5757510e+00	3.0721599e+00	5.6830510e+00	-3.3609904e+00	-7.0799051e-01	-1.7267555e+00	-3.5475144e+00	1.5746302e+00	8.2408613e-01	-3.6459658e+00	-3.0223411e+00
-3.4529179e+00	5.4415187e-01	-2.0743010e-01	7.1031836e+00	1.4647619e+00	1.3922578e+00	-1.2251572e+00	2.0256684e+00	7.8460176e+00	2.8593921e+00	2.8291449e+00	5.3091134e+00	-4.5275808e+00	-7.4298230e-01	-1.6898362e+00	-3.3019788e+00	1.9450093e+00	1.0703630e+00	-3.8815673e+00	-2.5355698e+00
-4.1972347e+00	-3.4887993e-01	-7.1421786e-01	6.7468901e+00	1.4994572e+00	1.4672825e+00	-1.8026699e+00	2.0683702e+00	8.2693292e+00	2.9818633e+00	2.2147129e+00	4.8011394e+00	-4.7582893e+00	-9.9830369e-01	-2.1543669e+00	-3.1623082e+00	2.3534939e+00	1.1688145e+00	-3.7960153e+00	-1.5015330e+00
-4.3440222e+00	-1.0378919e+00	-1.1837898e+00	6.4614699e+00	1.0912691e+00	1.2456185e+00	-1.9801494e+00	1.5311870e+00	8.6666935e+00	2.9415338e+00	1.4531969e+00	4.2811556e+00	-4.2618805e+00	-1.3750584e+00	-2.9124728e+00	-3.0524399e+00	2.6925880e+00	9.0489342e-01	-2.8352240e+00	-6.0968733e-01
-3.6434452e+00	-1.4647619e+00	-1.8768050e+00	5.7671202e+00	5.2116998e-01	1.3502973e+00	-1.5958329e+00	8.1504164e-01	8.8859852e+00	2.8046803e+00	6.3044517e-01	3.7896397e+00	-3.4936922e+00	-1.2500666e+00	-3.3110233e+00	-2.9049110e+00	2.9413855e+00	7.8227392e-01	-1.0967551e+00	-3.3568388e-01
-2.5102156e+00	-1.7906600e+00	-2.8946804e+00	4.5358839e+00	3.1359161e-01	1.7871015e+00	-1.0728836e+00	4.1486020e-01	8.8581104e+00	2.5155533e+00	-1.3032956e-01	3.2186509e+00	-2.6494414e+00	-1.7125216e-01	-3.1458502e+00	-2.7126045e+00	3.0165585e+00	9.3884732e-01	2.8023080e-01	-4.4747966e-01
-1.5414177e+00	-1.8486337e+00	-3.7516825e+00	3.4595901e+00	7.3215857e-01	1.9257342e+00	-9.1230694e-01	6.6350943e-01	8.4858038e+00	2.4351908e+00	-3.8016496e-01	2.5045813e+00	-1.9672499e+00	1.4767718e+00	-2.6916984e+00	-2.4042023e+00	2.7348450e+00	1.1225542e+00	6.0805636e-01	-5.3436603e-01
-7.9799056e-01	-1.4333286e+00	-4.0102658e+00	3.0634119e+00	1.4815165e+00	1.5608411e+00	-1.0770352e+00	1.4788476e+00	7.9956223e+00	3.2222094e+00	-2.3723242e-02	1.7061459e+00	-1.6849433e+00	2.6368384e+00	-2.2037409e+00	-2.0860144e+00	2.3566076e+00	1.3471836e+00	3.0469539e-01	-3.8490961e-01
-8.0214213e-02	-7.3126895e-01	-3.6870367e+00	3.0718633e+00	2.1697871e+00	1.2746795e+00	-1.2926202e+00	2.3778102e+00	7.8589171e+00	4.5907439e+00	5.0649122e-01	1.1430155e+00	-1.8358824e+00	2.7704299e+00	-1.8971180e+00	-2.0433125e+00	2.4341529e+00	1.5810058e+00	7.1614538e-02	1.3863270e-01
4.5252085e-01	-2.2299848e-01	-3.3007926e+00	3.1018139e+00	2.6360970e+00	1.5326697e+00	-1.4247290e+00	2.9145486e+00	8.1567921e+00	5.5193606e+00	8.3490986e-01	1.1043169e+00	-2.2703143e+00	2.4148778e+00	-1.9387820e+00	-2.1815004e+00	2.8112042e+00	1.4656516e+00	1.2395394e-01	1.0322576e+00
5.9411895e-01	-2.9209242e-01	-3.3685521e+00	3.0141862e+00	2.7317314e+00	2.1463604e+00	-1.4327356e+00	3.0364267e+00	8.5027066e+00	5.5862305e+00	6.4912722e-01	1.3603797e+00	-2.7066737e+00	2.4125055e+00	-2.3130161e+00	-2.3812204e+00	2.8045321e+00	8.7346013e-01	4.7757852e-01	1.8760637e+00
6.5209262e-01	-8.7612899e-01	-3.7808917e+00	2.7929670e+00	2.3745483e+00	2.6580410e+00	-1.4512694e+00	3.0361302e+00	8.6752932e+00	5.1200688e+00	-5.0856701e-02	1.4557175e+00	-2.8181729e+00	2.9108418e+00	-2.9056524e+00	-2.8725881e+00	2.2296882e+00	9.4892969e-02	1.1829002e+00	2.0544328e+00
9.8555245e-01	-1.5168048e+00	-4.1982725e+00	2.6516654e+00	1.8862943e+00	2.7983047e+00	-1.7559647e+00	3.1144169e+00	8.7836787e+00	4.5968230e+00	-6.2940727e-01	1.2153714e+00	-2.4381562e+00	3.1780249e+00	-3.5028850e+00	-3.6265424e+00	1.3787652e+00	-4.0892939e-01	1.8404788e+00	1.4248772e+00
1.4649102e+00	-1.8874805e+00	-4.5157192e+00	2.6989636e+00	1.7457341e+00	2.7452239e+00	-2.3130161e+00	3.2008585e+00	8.9617513e+00	4.1870040e+00	-5.5364117e-01	8.4232337e-01	-1.6360141e+00	2.8085354e+00	-3.9127040e+00	-4.2212544e+00	6.1635949e-01	-4.3191128e-01	2.0388644e+00	4.2034620e-01
1.9085348e+00	-2.0704460e+00	-4.6669548e+00	2.7553063e+00	2.1084032e+00	2.8540543e+00	-2.6288318e+00	3.0570363e+00	9.2495439e+00	3.8941702e+00	1.3789135e-01	5.7617825e-01	-5.8032982e-01	2.4279256e+00	-4.2353401e+00	-4.3753072e+00	1.4871508e-01	-3.2649112e-01	2.1107755e+00	-5.4444841e-01
2.4615829e+00	-2.1638562e+00	-4.5290635e+00	2.7106770e+00	2.8331482e+00	3.0597052e+00	-2.2427360e+00	2.5693754e+00	9.4981932e+00	3.7801504e+00	1.0825212e+00	3.3079096e-01	4.4051096e-01	2.6728681e+00	-4.5373666e+00	-4.1460814e+00	-6.4497565e-02	-2.9209242e-01	2.4353391e+00	-1.2613351e+00
3.1611220e+00	-2.1602978e+00	-4.0101176e+00	2.6417313e+00	3.5306115e+00	3.0238238e+00	-1.3526696e+00	2.0207754e+00	9.3795769e+00	3.6045984e+00	1.7712366e+00	-4.1219134e-02	1.1753384e+00	3.5435111e+00	-4.5671690e+00	-3.5538900e+00	7.6359186e-02	-4.2553566e-02	2.7266902e+00	-1.3719448e+00
3.7002327e+00	-2.2158991e+00	-3.1669046e+00	2.7882223e+00	3.7964601e+00	2.7084529e+00	-6.2065933e-01	1.7618956e+00	8.6752932e+00	3.0528847e+00	1.8514508e+00	-5.0456371e-01	1.6431311e+00	4.7019466e+00	-4.2876795e+00	-2.5149602e+00	6.7477797e-01	2.7682058e-01	2.7180905e+00	-6.4482738e-01
3.8135112e+00	-2.5982881e+00	-2.3364428e+00	3.1798041e+00	3.7481240e+00	2.3705450e+00	-4.0759496e-01	1.8480406e+00	7.4812727e+00	2.3450425e+00	1.2981062e+00	-1.0331472e+00	1.9169863e+00	5.6929851e+00	-4.1736597e+00	-1.4204291e+00	1.2927684e+00	9.6227402e-02	2.7219455e+00	5.0812220e-01
3.5709411e+00	-3.4124401e+00	-1.9343339e+00	3.3546147e+00	3.7653234e+00	2.3981233e+00	-7.2148311e-01	2.0745975e+00	6.0615850e+00	2.0336749e+00	4.0640880e-01	-1.5995396e+00	1.9270686e+00	6.2578948e+00	-4.6064606e+00	-9.6924272e-01	1.5348938e+00	-5.8151598e-01	3.0165585e+00	1.5750750e+00
3.3866411e+00	-4.3028031e+00	-2.1263439e+00	2.9393097e+00	3.9084042e+00	3.0448782e+00	-1.3142676e+00	2.1227854e+00	4.7015018e+00	2.3404461e+00	-2.6881399e-01	-2.0461297e+00	1.5073155e+00	6.5619971e+00	-5.4231332e+00	-1.2204125e+00	1.5107257e+00	-1.2147783e+00	3.3824895e+00	2.4489800e+00
3.6203151e+00	-4.7284870e+00	-2.7679093e+00	2.1244164e+00	4.1029348e+00	3.9549610e+00	-1.6324556e+00	1.7977770e+00	3.7599856e+00	2.9101005e+00	-2.5146637e-01	-2.2998201e+00	6.8975327e-01	6.8469725e+00	-6.2501847e+00	-1.5090948e+00	1.1241851e+00	-1.4391112e+00	3.4374978e+00	2.9821598e+00
4.0792115e+00	-4.6324079e+00	-3.5519625e+00	1.3491111e+00	4.4937752e+00	4.4100025e+00	-1.4195395e+00	1.2441358e+00	3.4871684e+00	3.1726871e+00	5.3466257e-01	-2.5073984e+00	5.3970376e-02	7.1156383e+00	-6.8340730e+00	-1.3630485e+00	5.7973673e-02	-1.2048442e+00	2.9243344e+00	2.8491614e+00
4.3736763e+00	-4.4039234e+00	-4.1956037e+00	8.4944035e-01	5.1144345e+00	4.2206614e+00	-1.0580566e+00	7.2029695e-01	3.6981569e+00	2.8871186e+00	1.7731641e+00	-2.7935601e+00	1.5153221e-01	7.3715527e+00	-6.9644026e+00	-1.0375953e+00	-1.2981062e+00	-5.5156538e-01	1.9238067e+00	2.1052895e+00
4.4532974e+00	-4.4605626e+00	-4.3954720e+00	5.4652420e-01	5.5208433e+00	3.9410236e+00	-8.1860013e-01	3.6252080e-01	3.8204799e+00	2.3405944e+00	3.0039556e+00	-3.1365092e+00	6.7789165e-01	7.7133157e+00	-6.4715522e+00	-1.0325541e+00	-1.8636090e+00	3.1314680e-01	1.0149100e+00	1.1329331e+00
4.3757520e+00	-4.8573339e+00	-3.8545821e+00	1.4189464e-01	5.2377954e+00	3.9697881e+00	-5.1405301e-01	2.4761134e-01	3.3440875e+00	1.8478923e+00	3.7169873e+00	-3.4644830e+00	1.0448606e+00	7.9886536e+00	-5.5390805e+00	-1.2561457e+00	-1.1169199e+00	8.0896256e-01	8.0925910e-01	1.4219118e-01
4.1020451e+00	-5.1565433e+00	-2.5876127e+00	-5.2116998e-01	4.4546318e+00	4.1164274e+00	-1.8578264e-01	2.4583210e-01	2.3322913e+00	1.3414011e+00	3.4030991e+00	-3.7172838e+00	1.1028342e+00	7.9063636e+00	-4.6528692e+00	-1.2070682e+00	4.1204307e-01	4.8143355e-01	1.5007916e+00	-7.0146662e-01
3.7528687e+00	-5.0548299e+00	-1.1157337e+00	-1.2399842e+00	3.8299692e+00	4.3081408e+00	-1.7436583e-01	1.0823729e-02	1.2316811e+00	8.7004991e-01	2.0784526e+00	-3.8960977e+00	9.1986872e-01	7.3788180e+00	-4.1577948e+00	-8.3535467e-01	1.9561296e+00	-2.3619453e-01	2.8991285e+00	-1.3194571e+00
3.6391454e+00	-4.8347968e+00	-5.1153241e-02	-1.7273486e+00	3.6387006e+00	4.6825232e+00	-7.2222446e-01	-7.2430024e-01	2.8853393e-01	7.0131835e-01	5.5586522e-01	-4.1606119e+00	6.0257036e-01	6.5244847e+00	-3.9760154e+00	-3.2530496e-01	3.0945487e+00	-6.1635949e-01	4.3223748e+00	-1.9364097e+00
3.9058836e+00	-4.7928363e+00	6.9672197e-01	-1.8796221e+00	3.7331487e+00	4.8674162e+00	-1.7776122e+00	-1.8861460e+00	-5.3080755e-01	8.1578300e-01	-3.1670529e-01	-4.5458180e+00	2.3026372e-01	5.6885370e+00	-3.6105292e+00	2.0372334e-01	3.7420449e+00	-5.8685371e-01	5.0474163e+00	-2.6750921e+00
4.4273501e+00	-4.7430175e+00	1.6655199e+00	-1.8109730e+00	3.9696398e+00	4.1226547e+00	-2.7345485e+00	-2.8755535e+00	-1.3099678e+00	1.2444323e+00	-3.6904469e-01	-4.7523585e+00	-1.3581556e-01	5.1107278e+00	-2.7900016e+00	3.6459658e-01	3.9755706e+00	-4.8573339e-01	4.9290967e+00	-3.3353396e+00
5.1013867e+00	-4.4571524e+00	2.7696885e+00	-1.6957670e+00	4.1988656e+00	2.4427526e+00	-2.9532471e+00	-3.0015832e+00	-2.0551741e+00	2.2043340e+00	8.0065943e-03	-4.6960158e+00	-4.4154885e-01	4.5891130e+00	-2.0353059e+00	-2.2240540e-03	4.0035937e+00	-5.7039571e-01	3.9788326e+00	-3.6882228e+00
5.9410412e+00	-3.9475475e+00	3.4401667e+00	-1.6629993e+00	4.2264439e+00	7.0799051e-01	-2.6387659e+00	-2.0864592e+00	-2.7220938e+00	3.4508421e+00	2.9787496e-01	-4.6241047e+00	-7.4135132e-01	3.7945326e+00	-1.7654540e+00	-4.1604636e-01	4.0565262e+00	-8.6649143e-01	2.4641035e+00	-3.7690301e+00
6.7311735e+00	-3.2701007e+00	3.5900679e+00	-1.8194244e+00	3.9278276e+00	-4.3517323e-01	-2.3994577e+00	-5.3525566e-01	-3.1833626e+00	4.2796729e+00	1.9616156e-01	-4.6285529e+00	-1.0785179e+00	2.5443177e+00	-1.4772166e+00	-2.1291610e-01	3.9917321e+00	-1.2383533e+00	1.1676283e+00	-4.0265756e+00
7.1146004e+00	-2.6670855e+00	3.5583381e+00	-2.3351084e+00	3.3879755e+00	-9.3128553e-01	-2.2354708e+00	8.2349305e-01	-3.3271847e+00	4.1674323e+00	-3.7052739e-01	-4.6473832e+00	-1.2758656e+00	9.8036299e-01	-7.2370716e-01	8.2897905e-01	3.4587005e+00	-1.5649926e+00	3.3375637e-01	-4.7809747e+00
7.1040732e+00	-2.5650756e+00	3.6541207e+00	-3.3943512e+00	2.8066078e+00	-9.4804007e-01	-1.7734606e+00	1.3600831e+00	-3.3165093e+00	3.2620941e+00	-1.1909068e+00	-4.6181739e+00	-1.0023070e+00	-3.1299853e-01	2.9594745e-01	2.0487985e+00	2.4707757e+00	-1.7227522e+00	-4.9596404e-01	-5.5728862e+00
7.0072527e+00	-3.0549605e+00	4.0111555e+00	-4.8242696e+00	2.2246471e+00	-7.1896251e-01	-1.1861621e+00	1.1520600e+00	-3.4929509e+00	2.3057509e+00	-1.7817638e+00	-4.4360980e+00	-3.2456361e-01	-7.9932500e-01	1.2850584e+00	2.7161630e+00	1.4365906e+00	-1.5393419e+00	-1.4610552e+00	-5.8709094e+00
6.9116184e+00	-3.6467072e+00	4.3202990e+00	-5.9072356e+00	1.6360141e+00	-3.5614518e-01	-1.0318128e+00	6.0079111e-01	-3.9276793e+00	1.9384854e+00	-1.8007424e+00	-4.2338574e+00	1.6324556e-01	-5.9604646e-01	1.9940868e+00	2.9960972e+00	7.8879781e-01	-1.0337403e+00	-2.3247295e+00	-5.8104151e+00
6.5517665e+00	-3.7966084e+00	4.2203648e+00	-5.9751434e+00	1.2911375e+00	7.2355889e-02	-1.2558491e+00	1.9571675e-02	-4.3366087e+00	1.9668051e+00	-1.2328673e+00	-4.3490634e+00	1.0171340e-01	-5.4652420e-01	2.3073819e+00	3.3959821e+00	6.0894598e-01	-5.5453079e-01	-2.8628023e+00	-5.5914199e+00
5.7788336e+00	-3.5303150e+00	4.0320616e+00	-5.3224577e+00	1.3366564e+00	4.1960485e-01	-1.1315987e+00	-3.3924237e-01	-4.6049779e+00	1.6518790e+00	-3.8090631e-01	-4.5997884e+00	-2.6525550e-01	-1.4272496e+00	2.2710556e+00	4.0949282e+00	7.4950619e-01	-4.1960485e-01	-2.8801499e+00	-5.2262303e+00
5.0174658e+00	-3.1525224e+00	4.2513533e+00	-4.7757852e+00	1.5362282e+00	6.3400365e-01	-2.6392107e-01	-2.0565086e-01	-4.9259830e+00	8.3891316e-01	1.8963767e-01	-4.4795412e+00	-4.6141706e-01	-2.8567232e+00	1.9900835e+00	4.8296073e+00	1.2616317e+00	-6.5031338e-01	-2.3434115e+00	-4.9701675e+00
4.9191626e+00	-2.7360312e+00	4.6653239e+00	-4.5458180e+00	1.6842019e+00	8.3846835e-01	9.7028061e-01	5.5260328e-01	-5.2389815e+00	1.0378919e-02	4.3146647e-02	-3.9580747e+00	-3.4710069e-01	-3.8080252e+00	1.8950423e+00	5.0140555e+00	2.0943175e+00	-1.1616975e+00	-1.5967225e+00	-5.1473505e+00
5.4940064e+00	-2.1644493e+00	4.8144838e+00	-4.4359498e+00	1.5764095e+00	1.0411538e+00	1.8225381e+00	1.5587653e+00	-5.1337096e+00	-5.9634300e-01	-6.9019808e-01	-3.3844171e+00	-2.9565091e-01	-4.0520781e+00	2.4448284e+00	4.3441705e+00	2.9123245e+00	-1.7317967e+00	-1.3256844e+00	-5.7552586e+00
5.9766261e+00	-1.3669036e+00	4.8045497e+00	-4.3690799e+00	9.7117023e-01	1.0450088e+00	1.8093420e+00	2.1334608e+00	-4.5293600e+00	-1.0180236e+00	-1.4084192e+00	-3.1488156e+00	-6.2303165e-01	-4.1268063e+00	3.4465423e+00	3.1961138e+00	3.5902162e+00	-1.9014179e+00	-1.9052729e+00	-6.3652425e+00
5.6086193e+00	-5.6594760e-01	5.0146486e+00	-4.3849448e+00	1.5538724e-01	9.2802359e-01	1.2782380e+00	2.0412367e+00	-3.9315343e+00	-1.2430979e+00	-1.5550585e+00	-3.4127367e+00	-1.2746795e+00	-4.4403979e+00	4.3855379e+00	2.2025548e+00	4.0332477e+00	-1.6081393e+00	-2.8008253e+00	-6.3892622e+00
4.4567076e+00	-1.5064259e-01	5.5502008e+00	-4.5814029e+00	-1.3729827e-01	9.3202688e-01	9.5130202e-01	1.7141525e+00	-3.8895739e+00	-1.3870683e+00	-1.0522741e+00	-3.7837089e+00	-1.9638397e+00	-5.0315514e+00	5.0041214e+00	1.6704128e+00	3.9006941e+00	-1.4144983e+00	-3.3522424e+00	-5.7545172e+00
3.3795241e+00	-2.6006604e-01	6.0878288e+00	-4.7766748e+00	4.0121934e-01	9.2505818e-01	1.0490121e+00	1.5974638e+00	-4.4580420e+00	-1.5166565e+00	-2.5887988e-01	-3.7349280e+00	-2.2806932e+00	-5.8245008e+00	5.1798217e+00	1.5021261e+00	3.2871518e+00	-1.6376451e+00	-3.6336594e+00	-5.0314032e+00
2.8773328e+00	-5.8121944e-01	6.0529853e+00	-4.5816994e+00	1.3252396e+00	7.0042873e-01	1.3072989e+00	1.4970849e+00	-5.1870869e+00	-1.4486005e+00	3.8787501e-01	-3.3052407e+00	-2.1806108e+00	-6.6373184e+00	4.9276140e+00	1.4382216e+00	2.7934118e+00	-2.0041692e+00	-3.9459166e+00	-4.7151427e+00
2.6119290e+00	-6.1042868e-01	5.1804148e+00	-3.9273828e+00	1.8708742e+00	4.1856696e-01	1.3049266e+00	1.0117963e+00	-5.6003162e+00	-1.3132297e+00	6.0894598e-01	-2.9673328e+00	-2.1896553e+00	-7.1774670e+00	4.6798544e+00	1.2724554e+00	2.6193425e+00	-2.2599354e+00	-4.2408261e+00	-4.7686683e+00
2.3588316e+00	-2.2967064e-01	3.7327039e+00	-3.2248783e+00	1.5168048e+00	2.3782550e-01	7.5009927e-01	3.2708420e-01	-5.5863788e+00	-1.7126698e+00	5.2902830e-01	-2.8794085e+00	-2.6153392e+00	-7.3519811e+00	4.9270209e+00	9.7176331e-01	2.4703309e+00	-2.3797377e+00	-4.2667734e+00	-4.8574821e+00
2.2459980e+00	1.8326205e-01	2.2092269e+00	-3.0201170e+00	4.0018144e-01	2.9802323e-02	-9.2668915e-02	5.9011565e-02	-5.3850277e+00	-2.8094250e+00	4.2716663e-01	-2.5496555e+00	-3.1298370e+00	-7.1384719e+00	5.4656868e+00	8.4098894e-01	2.1350918e+00	-2.3050095e+00	-3.8144008e+00	-4.8379105e+00
2.1454707e+00	3.0662291e-01	1.2079578e+00	-3.5438076e+00	-7.8093948e-01	-2.4064264e-01	-4.7313041e-01	4.6734787e-01	-5.1793769e+00	-3.9387996e+00	3.1359161e-01	-1.6689301e+00	-3.3738899e+00	-6.5326396e+00	5.6495419e+00	1.2312363e+00	1.6816813e+00	-2.1414674e+00	-2.8398204e+00	-4.8161147e+00
1.9168380e+00	2.8408583e-01	1.2580732e+00	-4.5315841e+00	-1.4997537e+00	-4.1693598e-01	4.1812215e-02	1.1347123e+00	-4.9861807e+00	-4.4159333e+00	1.9749599e-01	-7.2800700e-01	-3.2161303e+00	-5.8838089e+00	5.4081579e+00	1.7660471e+00	1.3655691e+00	-2.1677113e+00	-1.8802152e+00	-4.7793437e+00
1.6680405e+00	4.6897885e-01	2.2058167e+00	-5.2618152e+00	-1.8493750e+00	-4.8884706e-01	1.0014174e+00	1.3961128e+00	-5.0752912e+00	-4.0907766e+00	6.0939079e-02	-1.9112037e-01	-2.5237082e+00	-5.5325567e+00	5.2029519e+00	1.6435759e+00	1.4060469e+00	-2.3880409e+00	-1.9160966e+00	-4.5797719e+00
1.2608903e+00	1.0976448e+00	3.1973000e+00	-5.1104312e+00	-2.1167063e+00	-6.9657370e-01	1.7593750e+00	1.0909726e+00	-5.7938089e+00	-3.1999689e+00	-2.4790788e-01	1.5672167e-01	-1.5070190e+00	-5.4212057e+00	5.1821940e+00	8.8028056e-01	1.7249763e+00	-2.5296390e+00	-3.0396887e+00	-4.1400023e+00
4.8247144e-01	2.1456190e+00	3.4619624e+00	-4.2298541e+00	-2.4497213e+00	-1.1470188e+00	2.3456356e+00	8.1148316e-01	-6.9532823e+00	-2.1819452e+00	-4.4807274e-01	6.5609592e-01	-8.4143375e-01	-5.4134956e+00	5.1556536e+00	2.4953886e-01	2.1734938e+00	-2.3075301e+00	-4.0052247e+00	-3.5039229e+00
-2.9342685e-01	3.1587497e+00	2.8203970e+00	-3.1648288e+00	-3.0049935e+00	-1.6022085e+00	2.9418303e+00	1.1339710e+00	-7.7352597e+00	-1.4724720e+00	-1.0749594e-01	1.2699348e+00	-7.7738100e-01	-5.5212881e+00	4.9046321e+00	6.7166430e-02	2.7410724e+00	-1.5925709e+00	-3.7607270e+00	-2.7916325e+00
-5.3362468e-01	3.6223908e+00	1.7787984e+00	-2.0849765e+00	-3.8194420e+00	-1.8335101e+00	3.2738074e+00	1.9086831e+00	-7.5998890e+00	-1.2767552e+00	5.8448138e-01	1.7977770e+00	-8.7820478e-01	-5.8494102e+00	4.3329019e+00	7.6062646e-02	3.2296229e+00	-5.7202668e-01	-2.6117807e+00	-2.1039551e+00
-3.2678766e-01	3.5478109e+00	9.9385558e-01	-1.1382708e+00	-4.5870372e+00	-1.7644161e+00	3.0479918e+00	2.6460311e+00	-7.0222280e+00	-1.3943336e+00	1.2985510e+00	2.0588809e+00	-7.8687029e-01	-6.4104649e+00	3.8006117e+00	1.6576616e-01	3.2663939e+00	3.9588161e-01	-1.4183534e+00	-1.4896713e+00
-9.9044537e-02	3.3301501e+00	4.5993436e-01	-7.0665608e-01	-4.9550440e+00	-1.4536417e+00	2.3615005e+00	3.0402818e+00	-6.4921618e+00	-1.3199019e+00	1.9644327e+00	2.0003141e+00	-6.1309754e-01	-6.8318490e+00	3.6438900e+00	5.9574992e-01	2.7295073e+00	1.2122577e+00	-7.4772694e-01	-9.4715045e-01
8.6441564e-02	3.2486015e+00	-1.2780897e-01	-7.9932500e-01	-4.8196732e+00	-1.1053548e+00	1.6606270e+00	2.8954217e+00	-5.6894266e+00	-8.4395435e-01	2.3752896e+00	1.9426370e+00	-5.1464609e-01	-6.5922442e+00	3.5958505e+00	1.5135429e+00	2.0224064e+00	1.8573816e+00	-8.3520640e-01	-4.7372350e-01
4.2701836e-01	3.2259161e+00	-4.9507441e-01	-1.1630320e+00	-4.1641704e+00	-8.7790824e-01	1.4668377e+00	2.2673489e+00	-4.2781902e+00	-3.1878107e-01	2.2268711e+00	2.2046306e+00	-2.9194415e-01	-5.7640065e+00	3.4739723e+00	2.3035268e+00	1.7915496e+00	2.0267062e+00	-1.3520765e+00	-4.8484377e-02
7.1451441e-01	3.0202653e+00	-3.6830334e-01	-1.7229005e+00	-3.2170199e+00	-8.3787527e-01	1.8145315e+00	1.5979086e+00	-2.6100015e+00	-1.4886335e-01	1.6416484e+00	2.6240871e+00	1.9393751e-01	-5.0428200e+00	3.4388322e+00	2.1760144e+00	2.1960309e+00	1.8499681e+00	-1.6825710e+00	2.8156523e-01
4.4273501e-01	2.5567724e+00	-1.3952232e-01	-2.3847789e+00	-2.5572173e+00	-9.4047829e-01	2.1826866e+00	1.2026201e+00	-1.4229497e+00	-2.9698534e-01	1.1240369e+00	2.9056524e+00	5.7499209e-01	-4.9262795e+00	3.3856032e+00	1.1486497e+00	2.6783541e+00	2.0111379e+00	-1.7443997e+00	3.9944009e-01
-3.3004961e-01	1.9970522e+00	-1.3403632e-01	-2.9393097e+00	-2.3388152e+00	-9.9860023e-01	2.2462945e+00	1.0497535e+00	-1.1962445e+00	-4.2864934e-01	8.0184559e-01	2.9569539e+00	4.2479431e-01	-5.2367575e+00	3.1548947e+00	-1.0037897e-01	2.7422585e+00	2.5892436e+00	-1.8578264e+00	4.0833631e-01
-9.6983580e-01	1.6139218e+00	-3.0098864e-01	-3.3052407e+00	-2.1608908e+00	-9.3603018e-01	2.1806108e+00	1.0475294e+00	-1.8459648e+00	-5.0634295e-01	5.2517328e-01	2.8570197e+00	-8.7479456e-03	-5.4535286e+00	2.9022422e+00	-7.0487684e-01	2.5721926e+00	3.0708255e+00	-2.1776454e+00	4.1560155e-01
-1.1998030e+00	1.3224225e+00	-5.7187841e-01	-3.6489312e+00	-1.9361131e+00	-8.8339424e-01	2.1135926e+00	9.3647499e-01	-2.8794085e+00	-9.1645851e-01	3.4858339e-01	2.7366243e+00	-1.0186167e-01	-5.3940722e+00	2.7342519e+00	-2.0743010e-01	2.4197707e+00	2.9766738e+00	-2.6221596e+00	2.7281729e-01
-1.3256844e+00	7.9398727e-01	-7.9561824e-01	-4.0986349e+00	-1.9792598e+00	-1.0109067e+00	1.8269862e+00	3.8935771e-01	-3.8184041e+00	-1.6971014e+00	1.5153221e-01	2.5567724e+00	2.5294907e-01	-5.3912551e+00	2.7523409e+00	9.4285061e-01	2.1813521e+00	2.1279748e+00	-2.7250592e+00	7.5469565e-02
-1.7269038e+00	2.8171350e-01	-8.0733159e-01	-4.4928856e+00	-2.3001166e+00	-1.4789959e+00	1.2353878e+00	-5.7855057e-01	-4.5011887e+00	-2.3491941e+00	-1.7317967e-01	2.0680737e+00	7.3023105e-01	-5.7261976e+00	3.0933625e+00	1.8685019e+00	1.8945974e+00	1.0286991e+00	-1.9469368e+00	2.7889637e-01
-2.4817477e+00	3.1433296e-01	-5.6046160e-01	-4.8103322e+00	-2.4211052e+00	-2.2072994e+00	6.2481090e-01	-1.7820603e+00	-4.9577128e+00	-2.5957675e+00	-3.0780907e-01	1.3603797e+00	1.0509396e+00	-6.2320958e+00	3.4612211e+00	2.1745317e+00	1.8124557e+00	3.2960480e-01	-5.5467906e-01	1.0582049e+00
-3.1485191e+00	8.6841894e-01	-4.7149944e-02	-5.1308925e+00	-2.1557014e+00	-2.7719126e+00	2.0253718e-01	-2.9707430e+00	-5.2397229e+00	-2.4996884e+00	-5.5453079e-02	9.5456396e-01	1.0841522e+00	-6.5167747e+00	3.3746312e+00	2.0980242e+00	2.0519122e+00	1.9438232e-01	4.2731490e-01	2.0529501e+00
-3.2342193e+00	1.4960470e+00	5.8922603e-01	-5.0319962e+00	-2.0745975e+00	-2.8003805e+00	4.7891295e-02	-3.7051256e+00	-5.4450772e+00	-2.2796553e+00	4.1560155e-01	8.7627726e-01	9.6242229e-01	-6.3041551e+00	2.7661301e+00	1.8993421e+00	2.4374149e+00	5.2131825e-01	2.8630988e-01	2.7189801e+00
-2.9289308e+00	1.9371510e+00	9.9741407e-01	-4.1969381e+00	-2.6120773e+00	-2.3306603e+00	3.0484366e-01	-3.6263941e+00	-5.6694101e+00	-2.2151578e+00	8.3461332e-01	6.5802343e-01	8.5967099e-01	-5.6166259e+00	1.9814838e+00	1.6247456e+00	2.6561135e+00	9.8125261e-01	-5.7528863e-01	2.9915009e+00
-2.6602651e+00	2.2531149e+00	9.2802359e-01	-3.1044828e+00	-3.2867070e+00	-1.9014179e+00	8.7553591e-01	-2.9912043e+00	-6.0088007e+00	-2.2729832e+00	8.4499224e-01	2.1825383e-01	6.7492624e-01	-4.8291625e+00	1.3658657e+00	1.1668870e+00	2.5985847e+00	1.3034439e+00	-1.1682214e+00	3.3838240e+00
-2.4335599e+00	2.3076784e+00	6.1294927e-01	-2.3809239e+00	-3.4032474e+00	-2.1038068e+00	1.3525214e+00	-2.6636753e+00	-6.5192953e+00	-2.0747458e+00	2.4064264e-01	-1.1372329e-01	2.4568383e-01	-4.4315017e+00	1.0178754e+00	2.9416821e-01	2.4308910e+00	1.5494243e+00	-1.0998688e+00	4.1260649e+00
-2.2381396e+00	1.8151246e+00	6.3266922e-01	-2.2431808e+00	-2.9315997e+00	-2.9234448e+00	1.5082051e+00	-2.9897216e+00	-7.0490649e+00	-1.3772825e+00	-6.5950614e-01	-2.0698529e-01	-3.1003312e-01	-4.5504144e+00	9.1734813e-01	-7.1555230e-01	2.3807756e+00	1.7707918e+00	-7.9117013e-01	4.9117491e+00
-2.2508909e+00	1.0144652e+00	1.2825378e+00	-2.4937576e+00	-2.3703967e+00	-3.7364107e+00	1.5982052e+00	-3.3672177e+00	-7.4394605e+00	-5.3792452e-01	-1.2607421e+00	-2.8008253e-01	-7.0280105e-01	-4.8816502e+00	1.0515327e+00	-1.0811868e+00	2.4289635e+00	1.9407095e+00	-6.8026397e-01	5.3713869e+00
-2.6946638e+00	5.2650771e-01	2.1726042e+00	-2.7827363e+00	-2.1936586e+00	-4.0565262e+00	1.8527852e+00	-3.3460151e+00	-7.5823931e+00	-1.4723237e-01	-1.1765245e+00	-4.3902825e-01	-7.5173024e-01	-5.1279271e+00	1.4702479e+00	-6.3459673e-01	2.3420771e+00	1.9798528e+00	-4.9418479e-01	5.3054066e+00
-3.7002327e+00	5.8181252e-01	2.7188318e+00	-3.0855042e+00	-2.5130327e+00	-3.9952906e+00	1.9469368e+00	-3.0939556e+00	-7.1664950e+00	-2.2314675e-01	-4.5993436e-01	-5.7009917e-01	-3.3761139e-01	-5.1942039e+00	2.1122582e+00	-1.5864918e-02	2.1810556e+00	1.8570851e+00	2.9846804e-01	4.9416996e+00
-4.7006122e+00	9.4018175e-01	2.7504134e+00	-3.5595242e+00	-2.9450923e+00	-3.6923744e+00	1.4698031e+00	-2.9280412e+00	-6.0434960e+00	-3.2693593e-01	3.8476134e-01	-5.5734792e-01	4.3383879e-01	-5.0518645e+00	2.4768548e+00	1.2721589e-01	2.1992928e+00	1.7948116e+00	1.5684029e+00	4.7920950e+00
-4.6777786e+00	1.4122743e+00	2.3487493e+00	-4.1173170e+00	-3.0091450e+00	-3.1191616e+00	5.5571695e-01	-2.9203311e+00	-4.7019466e+00	-3.1715010e-01	7.6240570e-01	-4.5118642e-01	9.8629380e-01	-4.7050603e+00	2.1223406e+00	-1.8771016e-01	2.1764592e+00	2.0066898e+00	2.7945979e+00	5.0073834e+00
-3.4521766e+00	1.9070521e+00	1.7116319e+00	-4.6021607e+00	-2.8040872e+00	-2.5088811e+00	-1.6294902e-01	-2.9621433e+00	-3.7764436e+00	-5.3051101e-01	5.9308106e-01	-5.5497560e-01	8.6322948e-01	-4.3364604e+00	1.4586829e+00	-5.3659009e-01	1.6336418e+00	2.4598037e+00	3.5787994e+00	5.1734461e+00
-1.8613849e+00	2.2759486e+00	1.2089957e+00	-4.9215349e+00	-2.6699027e+00	-2.2185680e+00	-2.4568383e-01	-3.1970034e+00	-3.3801172e+00	-1.2628178e+00	4.2894588e-01	-8.9836953e-01	4.3102166e-01	-4.2331161e+00	1.1947618e+00	-9.2001699e-01	5.7899538e-01	2.8841532e+00	3.6475968e+00	4.7882399e+00
-4.9462960e-01	2.3877443e+00	9.8896266e-01	-4.8149286e+00	-2.4752238e+00	-2.1734938e+00	1.2691935e-01	-3.8937254e+00	-3.2727696e+00	-2.1927689e+00	6.7626068e-01	-1.1955031e+00	2.7296556e-01	-4.5541212e+00	1.3237569e+00	-1.4130156e+00	-4.7772679e-01	2.8503476e+00	3.1252406e+00	3.9238243e+00
7.0650781e-01	2.2597871e+00	8.1889667e-01	-4.2636597e+00	-1.9893421e+00	-1.8333618e+00	5.6416836e-01	-4.9832153e+00	-3.3669212e+00	-2.6667890e+00	1.1968376e+00	-1.4705445e+00	3.4161469e-01	-5.2981414e+00	1.4121260e+00	-1.7964425e+00	-1.1633285e+00	2.2376948e+00	2.4286669e+00	3.2738074e+00
1.4874473e+00	2.0447952e+00	5.7514036e-01	-3.6814024e+00	-1.4735099e+00	-1.1203301e+00	7.6537111e-01	-5.9665437e+00	-3.7730334e+00	-2.6701992e+00	1.7762778e+00	-1.7352069e+00	3.8224074e-01	-6.0467579e+00	1.2989958e+00	-2.0412367e+00	-1.6159976e+00	1.5239218e+00	1.8087490e+00	3.4161469e+00
1.2942511e+00	1.7427687e+00	2.3070853e-01	-3.1624565e+00	-1.2573318e+00	-6.7166430e-01	5.2131825e-01	-6.1407613e+00	-4.3260815e+00	-2.7765090e+00	2.3241364e+00	-1.6813848e+00	4.4451425e-01	-6.1248964e+00	1.0218787e+00	-2.1841693e+00	-2.1251577e+00	1.2012857e+00	1.5753716e+00	4.2009414e+00
2.2359156e-01	1.2691935e+00	-3.5525555e-01	-2.6830987e+00	-1.2389463e+00	-7.4238921e-01	-1.1431637e-01	-5.3747971e+00	-4.7145496e+00	-3.2739557e+00	2.5721926e+00	-1.3501490e+00	5.1850112e-01	-5.4103820e+00	6.6973679e-01	-2.2583044e+00	-2.7570856e+00	1.2816482e+00	2.0812697e+00	5.0272516e+00
-1.0992757e+00	6.1502506e-01	-1.0454536e+00	-2.6521102e+00	-1.2076613e+00	-9.7621142e-01	-9.0489342e-01	-4.5203156e+00	-5.0282895e+00	-3.8920944e+00	2.1373159e+00	-1.2927684e+00	2.7800675e-01	-4.3684868e+00	5.0100522e-01	-2.5099190e+00	-3.2778107e+00	1.5685511e+00	3.0153724e+00	5.4559009e+00
-2.1826866e+00	-3.4887993e-01	-1.4001161e+00	-3.3786345e+00	-1.0571670e+00	-1.2410221e+00	-1.5685511e+00	-4.4151919e+00	-5.2401677e+00	-4.2798212e+00	1.1400501e+00	-1.6653716e+00	-3.8357517e-01	-3.4570695e+00	7.5469565e-01	-2.9247792e+00	-3.3089475e+00	2.0078759e+00	3.5598208e+00	5.3859174e+00
-2.6439554e+00	-1.5178427e+00	-1.2267882e+00	-4.4813205e+00	-6.7285046e-01	-1.5993913e+00	-1.8776946e+00	-4.8878775e+00	-4.9209418e+00	-4.4150437e+00	2.1054378e-01	-1.9764426e+00	-9.4551948e-01	-2.8620609e+00	1.1181061e+00	-3.0304959e+00	-2.9221104e+00	2.5742683e+00	3.4339393e+00	4.7909088e+00
-2.3021924e+00	-2.1149271e+00	-8.4662321e-01	-5.1399370e+00	-1.1565081e-02	-1.6963601e+00	-2.0820111e+00	-5.1316339e+00	-4.1874488e+00	-4.3735280e+00	-2.2492599e-01	-2.0990621e+00	-8.2156554e-01	-2.5213358e+00	8.8754580e-01	-2.6681234e+00	-2.6151909e+00	2.9817150e+00	3.0665256e+00	3.6779922e+00
-1.7521097e+00	-1.5897538e+00	-7.2696911e-01	-5.0278447e+00	7.4668905e-01	-1.1517634e+00	-2.5548449e+00	-4.8697886e+00	-3.8075804e+00	-4.1668392e+00	-3.1181237e-01	-2.4480903e+00	1.1654043e-01	-2.2827690e+00	-2.2240540e-02	-2.1565910e+00	-2.5406110e+00	3.0423576e+00	2.7609406e+00	2.4188811e+00
-1.8937078e+00	-4.2538739e-01	-1.0117963e+00	-4.5327703e+00	1.1323400e+00	-3.7601339e-01	-3.0445816e+00	-4.5283222e+00	-4.0806942e+00	-3.7622097e+00	-2.5932469e-01	-2.9786013e+00	1.4748443e+00	-2.0790457e+00	-8.8131845e-01	-1.6312695e+00	-2.5374973e+00	2.9814185e+00	2.3285845e+00	1.4795890e+00
-2.6516654e+00	6.2006625e-01	-1.4640206e+00	-3.9740879e+00	7.9294938e-01	-1.9764426e-01	-3.0132966e+00	-4.3474324e+00	-4.4951096e+00	-3.1666080e+00	7.1466268e-02	-3.2026377e+00	2.4479421e+00	-1.8674640e+00	-1.1017963e+00	-1.1310056e+00	-2.5331975e+00	2.9529506e+00	1.6380899e+00	9.1245521e-01
-3.1943346e+00	1.3316152e+00	-1.7765743e+00	-3.3380085e+00	3.7660647e-02	-7.9176321e-01	-2.4437905e+00	-4.2768558e+00	-4.5683551e+00	-2.6231975e+00	6.3252095e-01	-3.0198205e+00	2.6605616e+00	-1.5758164e+00	-7.9799056e-01	-1.0708079e+00	-2.4890129e+00	2.9185519e+00	1.0335920e+00	4.0032971e-01
-3.0785355e+00	1.7070356e+00	-2.0707425e+00	-2.6187494e+00	-5.0397063e-01	-1.4867059e+00	-2.0232960e+00	-4.1939727e+00	-4.4398048e+00	-2.3448942e+00	1.0814833e+00	-2.7662783e+00	2.4421595e+00	-1.0593910e+00	-4.6734787e-01	-1.7349104e+00	-2.6094084e+00	2.8571680e+00	8.2542056e-01	-4.1397058e-01
-2.3220606e+00	1.3901820e+00	-2.8364102e+00	-2.0253718e+00	-6.0390479e-01	-1.7457341e+00	-2.3693588e+00	-3.8335277e+00	-4.5103814e+00	-2.3017476e+00	1.2849101e+00	-2.6792437e+00	1.9850423e+00	-1.4841853e-01	-5.7128533e-01	-2.6810229e+00	-3.2451913e+00	2.5618136e+00	7.5395430e-01	-1.5976121e+00
-1.0848935e+00	2.6421761e-01	-4.0673499e+00	-1.8400340e+00	-3.6785853e-01	-1.7018461e+00	-3.1984861e+00	-3.2720282e+00	-4.9110077e+00	-2.4741859e+00	1.3246465e+00	-2.5738235e+00	1.3537075e+00	1.0021587e+00	-1.2715658e+00	-3.2273988e+00	-4.1189480e+00	1.7647127e+00	3.7289972e-01	-2.8851911e+00
1.5805610e-01	-8.9406970e-01	-5.0419303e+00	-1.8735431e+00	1.5019778e-01	-1.5107257e+00	-3.7033464e+00	-3.1224235e+00	-5.4744347e+00	-2.9443509e+00	1.4308081e+00	-2.2415499e+00	8.6070889e-01	1.6807917e+00	-2.3002649e+00	-3.0131483e+00	-4.5041541e+00	6.4215852e-01	-4.3428361e-01	-3.8723745e+00
7.7827062e-01	-1.4388146e+00	-5.1317821e+00	-1.6182217e+00	8.5848483e-01	-1.2153714e+00	-3.5334287e+00	-3.6032640e+00	-6.0042044e+00	-3.5621931e+00	1.7933289e+00	-1.7730158e+00	6.8248803e-01	1.2051407e+00	-3.1397711e+00	-2.1711215e+00	-4.1795905e+00	-2.4642518e-01	-1.3593418e+00	-4.3735280e+00
6.5787516e-01	-1.6868708e+00	-4.3217817e+00	-1.2772001e+00	1.5912365e+00	-1.0546464e+00	-2.9697051e+00	-4.1637256e+00	-6.3413709e+00	-3.9511060e+00	2.1823900e+00	-1.2122577e+00	6.7403662e-01	3.6029674e-02	-3.4572178e+00	-1.2562940e+00	-3.5457351e+00	-4.8009912e-01	-1.8255035e+00	-4.5453732e+00
7.0428376e-02	-2.0616980e+00	-3.1765421e+00	-1.3187157e+00	2.2446635e+00	-1.0770352e+00	-2.3778102e+00	-4.1966416e+00	-6.1265273e+00	-4.0565262e+00	2.3579420e+00	-6.1013214e-01	6.3785868e-01	-6.9049462e-01	-3.2982720e+00	-5.3184544e-01	-3.0958831e+00	-1.4263599e-01	-1.5992431e+00	-4.5511558e+00
-8.6960510e-01	-2.4909404e+00	-2.3754379e+00	-1.4162776e+00	2.6532964e+00	-1.0112032e+00	-1.8971180e+00	-3.4272672e+00	-5.1271858e+00	-4.0166415e+00	2.4786340e+00	-1.8207588e-01	4.2049447e-01	-6.3904484e-01	-2.8737743e+00	1.5509070e-01	-3.0700841e+00	1.2795724e-01	-1.2597042e+00	-4.4973337e+00
-1.9868215e+00	-2.7358829e+00	-2.1061791e+00	-1.0948276e+00	2.6596720e+00	-7.1273516e-01	-1.5615824e+00	-2.0342680e+00	-3.9490302e+00	-3.7972015e+00	2.6693096e+00	8.0955564e-02	5.7825403e-03	-1.7688643e-01	-2.3828514e+00	6.9523927e-01	-3.5295736e+00	-2.2433291e-01	-1.3709069e+00	-4.6423420e+00
-2.9044662e+00	-2.7854052e+00	-2.0066898e+00	-3.9632642e-01	2.4449767e+00	-3.1433296e-01	-1.3087816e+00	-6.0894598e-01	-3.5611552e+00	-3.4490629e+00	2.8909736e+00	4.0744669e-01	-2.5131810e-01	3.8743020e-01	-1.8394409e+00	8.5314710e-01	-4.3718970e+00	-9.5663975e-01	-1.6530652e+00	-5.0634295e+00
-3.3657350e+00	-2.7567890e+00	-1.7608577e+00	3.2767728e-01	2.3739552e+00	-4.8484377e-02	-1.0672494e+00	1.9630983e-01	-4.0163449e+00	-3.1325059e+00	2.9301170e+00	7.2860008e-01	9.3410267e-03	8.1177970e-01	-1.0844487e+00	6.9360830e-01	-5.0969386e+00	-1.4450420e+00	-1.6804952e+00	-5.2627048e+00
-3.5484040e+00	-2.3849272e+00	-1.4321425e+00	6.4571700e-01	2.4329668e+00	-2.6392107e-02	-8.8739753e-01	2.1514015e-01	-4.3435774e+00	-2.8476787e+00	2.4291117e+00	7.9976981e-01	5.0901182e-01	9.2194451e-01	-3.1952242e-01	5.1523917e-01	-5.1388991e+00	-1.4709893e+00	-1.5175462e+00	-4.7960982e+00
-4.0135278e+00	-1.4745478e+00	-1.1170682e+00	4.4807274e-01	2.2434774e+00	-1.9215826e-01	-7.6121954e-01	-2.2388810e-02	-3.7205458e+00	-2.3763275e+00	1.6162942e+00	7.9487689e-01	8.3461332e-01	9.4581602e-01	-5.8566755e-02	6.9257041e-01	-4.4857686e+00	-1.1952066e+00	-1.3805444e+00	-3.9941044e+00
-4.9080423e+00	-6.1606295e-01	-9.9430039e-01	1.4233945e-01	1.7194903e+00	-4.3962133e-01	-7.7011575e-01	-7.0724916e-02	-2.4509075e+00	-1.5473485e+00	1.1043169e+00	1.0370022e+00	1.1780073e+00	1.3869201e+00	-3.4472837e-01	1.2960304e+00	-3.7069049e+00	-8.0866602e-01	-1.3110057e+00	-3.4229673e+00
-5.6485040e+00	-3.2841864e-01	-1.4063435e+00	1.1594735e-01	1.1831967e+00	-5.6298219e-01	-1.2002478e+00	5.7973673e-02	-1.5040536e+00	-4.8276798e-01	9.0237283e-01	1.3130815e+00	1.6572167e+00	2.2818794e+00	-8.0584889e-01	1.8692432e+00	-3.4690794e+00	-4.4688658e-01	-1.1075789e+00	-3.1089309e+00
-5.6538417e+00	-3.1492604e-01	-2.2427360e+00	3.2827037e-01	9.5159856e-01	-3.6948950e-01	-1.9067556e+00	4.3176301e-01	-1.1625871e+00	4.6112052e-01	8.0807294e-01	1.1296711e+00	1.6836089e+00	3.0379095e+00	-1.1547288e+00	1.9389303e+00	-3.8313036e+00	-1.5746302e-01	-6.1220792e-01	-2.8693262e+00
-4.9529682e+00	-2.8927529e-01	-2.9705948e+00	6.3326230e-01	1.2131473e+00	-6.3756214e-02	-2.1433949e+00	1.0823729e+00	-1.0540533e+00	8.0065943e-01	9.8229050e-01	5.3792452e-01	8.5225748e-01	3.2047135e+00	-1.2597042e+00	1.5796714e+00	-4.2942034e+00	3.4843512e-02	-1.0230648e-02	-2.7038565e+00
-4.1767734e+00	-3.1121929e-01	-3.3039063e+00	1.0648770e+00	1.9052729e+00	-2.4612864e-02	-1.4678756e+00	1.5841195e+00	-9.5930861e-01	3.9662296e-01	1.4963435e+00	1.5301491e-01	-2.9728188e-01	2.9474646e+00	-1.1702972e+00	1.3735757e+00	-4.6964606e+00	1.2573318e-01	4.8173009e-01	-2.4077608e+00
-3.8074321e+00	-3.3568388e-01	-3.2481567e+00	1.6379416e+00	2.7004463e+00	-2.7370691e-01	-4.9285036e-01	1.5113188e+00	-6.7848473e-01	-3.3568388e-01	2.0459814e+00	2.5606275e-01	-9.8792477e-01	2.7812536e+00	-1.0018622e+00	1.8210554e+00	-5.0695086e+00	2.5947296e-01	7.9087359e-01	-1.7061459e+00
-3.5879921e+00	-2.7207594e-01	-2.8795568e+00	2.1635597e+00	3.3746312e+00	-4.9907771e-01	-3.4087334e-01	1.0014174e+00	-2.2388810e-02	-1.0546464e+00	2.2449601e+00	3.4932474e-01	-8.9940743e-01	3.0340544e+00	-9.6034650e-01	2.7693920e+00	-5.1952418e+00	6.0805636e-01	9.0518997e-01	-8.6649143e-01
-3.1910726e+00	-5.9308106e-02	-2.3770689e+00	2.4418630e+00	3.8444997e+00	-2.5947296e-01	-1.1406431e+00	4.6497555e-01	8.1089008e-01	-1.5651409e+00	1.9533125e+00	-1.7243832e-01	-1.9067556e-01	3.5196395e+00	-1.3952232e+00	3.5320942e+00	-5.0569056e+00	1.1573977e+00	9.8570072e-01	-3.5184534e-01
-2.8202487e+00	1.7985183e-01	-2.0532466e+00	2.4485351e+00	4.0648293e+00	4.3917652e-01	-1.9202482e+00	5.4859998e-02	1.4773649e+00	-1.5268872e+00	1.4106433e+00	-1.0920105e+00	5.6179603e-01	3.6905952e+00	-2.2279090e+00	3.5676791e+00	-4.7023914e+00	1.7079252e+00	1.0921588e+00	-2.0891280e-01
-2.7320279e+00	1.7792432e-02	-2.0877936e+00	2.2163439e+00	4.0832148e+00	8.4247164e-01	-2.0562120e+00	-1.2795724e-01	1.9844492e+00	-8.1963802e-01	1.0395228e+00	-1.5271837e+00	8.8057710e-01	3.2419293e+00	-2.7376622e+00	3.0018798e+00	-4.0620122e+00	1.9630983e+00	1.1336744e+00	-3.0543675e-01
-2.9015008e+00	-6.1057695e-01	-2.2061133e+00	1.8447786e+00	3.8548786e+00	5.4622765e-01	-1.6824227e+00	1.2128508e-01	2.5386835e+00	1.4100502e-01	8.5285056e-01	-1.1808244e+00	9.2105488e-01	2.6925880e+00	-2.4980574e+00	2.3942682e+00	-3.3082061e+00	1.7635265e+00	1.2258985e+00	-5.7810576e-01
-3.2257679e+00	-1.2213022e+00	-1.9356683e+00	1.7051080e+00	3.3344500e+00	2.1425053e-01	-1.1955031e+00	5.2072517e-01	3.1218304e+00	6.9687024e-01	5.1331166e-01	-8.2097246e-01	1.0656184e+00	2.8672504e+00	-1.9589467e+00	2.0614015e+00	-2.5793095e+00	1.4226532e+00	1.3686828e+00	-7.5247159e-01
-3.5052573e+00	-1.4643171e+00	-1.2654867e+00	2.2443670e+00	2.7902981e+00	6.2377300e-01	-9.4907796e-01	4.5207604e-01	3.6575309e+00	6.7448143e-01	1.3077437e-01	-9.6301537e-01	1.2107750e+00	3.8001669e+00	-1.7783536e+00	1.8136419e+00	-1.8035595e+00	1.4036746e+00	1.2770518e+00	-4.4125231e-01
-3.4475802e+00	-1.2347948e+00	-8.2645845e-01	3.3673660e+00	2.5698202e+00	1.6627027e+00	-8.8013229e-01	-6.1680430e-02	4.2658838e+00	5.9145009e-01	2.0698529e-01	-1.0245475e+00	1.0168375e+00	4.7941707e+00	-2.2397706e+00	1.4585346e+00	-1.1330814e+00	1.7175627e+00	8.1252105e-01	3.0929177e-01
-2.9401993e+00	-5.6090641e-01	-1.0098688e+00	4.4444012e+00	2.6605616e+00	2.5649273e+00	-6.2540398e-01	-3.1655701e-01	4.8785365e+00	8.1904494e-01	7.0532165e-01	-5.3258679e-01	6.4853414e-01	5.2876142e+00	-3.1486673e+00	1.1603631e+00	-8.2527229e-01	2.1104789e+00	1.9749599e-01	1.0565739e+00
-2.0812697e+00	1.4930816e-01	-1.2554043e+00	4.9285036e+00	2.8073492e+00	2.7846638e+00	-1.6784194e-01	3.6029674e-02	5.1642533e+00	1.1250748e+00	1.0860797e+00	1.5983535e-01	6.0375652e-01	5.1790803e+00	-3.9226381e+00	9.2520645e-01	-8.2764462e-01	2.4126537e+00	-1.8059318e-01	1.3977438e+00
-1.1578425e+00	3.2189474e-01	-9.9904504e-01	4.6730339e+00	2.8752570e+00	2.4986505e+00	3.1433296e-02	5.6654068e-01	5.0967903e+00	1.2150748e+00	1.2668211e+00	6.6113711e-01	9.1601369e-01	4.6061640e+00	-4.2202165e+00	5.9708436e-01	-7.9635959e-01	2.4540211e+00	-2.7177940e-01	1.2245641e+00
-5.1538744e-01	-1.8859978e-01	-3.9321274e-01	3.9309413e+00	2.8945321e+00	2.2118958e+00	-3.7186182e-01	9.5575013e-01	5.0846322e+00	1.1038721e+00	1.4256186e+00	9.8184569e-01	1.1252230e+00	3.9650434e+00	-4.1838903e+00	3.6682063e-01	-4.6230669e-01	2.1798694e+00	-3.9425063e-01	9.1779294e-01
-1.7570026e-01	-1.0175788e+00	2.6169702e-01	3.1918140e+00	2.9800840e+00	2.1215992e+00	-1.0451571e+00	1.3636416e+00	5.4078614e+00	9.7665623e-01	1.3732792e+00	1.2496218e+00	1.0055689e+00	3.7906776e+00	-3.9061801e+00	5.2784214e-01	-1.0601324e-01	1.7842844e+00	-6.5149954e-01	1.0562774e+00
7.9621132e-02	-1.7246797e+00	7.4209267e-01	2.9861631e+00	3.1537085e+00	2.1918793e+00	-1.3682380e+00	1.8126040e+00	5.7585205e+00	1.1688145e+00	9.4166445e-01	1.3849925e+00	7.9739748e-01	3.9638573e+00	-3.3206608e+00	1.0334437e+00	-2.6421761e-01	1.4094571e+00	-6.9909430e-01	1.7847292e+00
3.9484371e-01	-2.1589633e+00	9.3069245e-01	3.4687828e+00	3.2576460e+00	2.4449767e+00	-1.2500666e+00	2.0697046e+00	5.8047809e+00	1.8582712e+00	3.6044501e-01	1.1575460e+00	9.1749640e-01	3.8066908e+00	-2.5177774e+00	1.4253221e+00	-9.1482753e-01	9.4537121e-01	-3.5317977e-01	2.6472173e+00
7.5647489e-01	-2.3097542e+00	9.6627731e-01	4.2176959e+00	3.2457844e+00	2.8284036e+00	-1.0220269e+00	1.9528677e+00	5.7519966e+00	2.5922090e+00	-4.4481079e-04	6.0242209e-01	1.4997537e+00	3.1630496e+00	-1.7739054e+00	1.3694242e+00	-1.4835923e+00	2.4924231e-01	6.6869889e-02	3.0884696e+00
9.6227402e-01	-2.1472500e+00	1.0082378e+00	4.8542202e+00	3.3039063e+00	3.1618634e+00	-8.9229045e-01	1.6799021e+00	5.7729028e+00	2.9388649e+00	-5.1153241e-02	2.1054378e-01	1.9653224e+00	2.5589965e+00	-1.2831309e+00	1.1329331e+00	-1.4917471e+00	-5.2976966e-01	3.7141701e-01	3.0828353e+00
8.5374018e-01	-1.8225381e+00	1.1511703e+00	5.3403984e+00	3.4116988e+00	3.3629179e+00	-8.2215862e-01	1.7727193e+00	5.7629686e+00	3.0554053e+00	1.5509070e-01	4.3428361e-01	1.7613025e+00	2.4532798e+00	-9.2224105e-01	1.1034273e+00	-9.7280121e-01	-8.9495932e-01	7.0042873e-01	2.9582883e+00
6.1443198e-01	-1.5142842e+00	1.5236252e+00	5.5048301e+00	3.2293264e+00	3.3749278e+00	-6.6795754e-01	2.2335433e+00	5.6809752e+00	2.9480577e+00	6.8130187e-01	1.0642840e+00	1.2337569e+00	2.7643508e+00	-4.3131820e-01	1.2909892e+00	-2.4790788e-01	-6.2110414e-01	1.0324059e+00	2.8424892e+00
5.3065928e-01	-1.2402808e+00	2.1141857e+00	5.1193274e+00	2.7584200e+00	3.2311056e+00	-4.1738079e-01	2.4735928e+00	5.4707280e+00	2.5750097e+00	1.2714175e+00	1.3820271e+00	9.0266937e-01	3.1089309e+00	2.5932469e-01	1.5420108e+00	6.5550284e-01	-1.8341032e-01	1.0768869e+00	2.8703641e+00
5.9056046e-01	-1.1246300e+00	2.7275798e+00	4.4444012e+00	2.4731480e+00	3.2187992e+00	-2.6481069e-01	2.2114510e+00	5.0908595e+00	2.3631315e+00	1.4185016e+00	1.0862280e+00	7.4387192e-01	3.3007926e+00	9.0281764e-01	1.7359483e+00	1.7690125e+00	3.1136756e-02	6.3504154e-01	3.2348124e+00
5.6565106e-01	-1.4041194e+00	3.1574153e+00	4.0366580e+00	2.6444002e+00	3.5467730e+00	-3.3612869e-01	1.7762778e+00	4.6473832e+00	2.2347294e+00	1.0605772e+00	6.3563462e-01	6.7285046e-01	3.5433628e+00	1.0897864e+00	1.6939878e+00	2.6203804e+00	7.0576646e-02	-5.6490971e-02	3.5753892e+00
4.2079101e-01	-2.0797870e+00	3.3556526e+00	4.0747634e+00	2.9814185e+00	4.0516333e+00	-5.0574987e-01	1.6398691e+00	4.1873005e+00	1.6800504e+00	4.9151593e-01	5.2102171e-01	8.3609602e-01	4.0875147e+00	8.8665618e-01	1.2448771e+00	2.9866079e+00	-5.3377295e-02	-4.1990139e-01	3.3334121e+00
3.4146642e-01	-2.7865914e+00	3.4625555e+00	4.1625394e+00	2.9674811e+00	4.2689975e+00	-7.1065938e-01	1.9448611e+00	3.7054222e+00	1.0380401e+00	0.0000000e+00	8.4973689e-01	1.2686004e+00	4.7409417e+00	9.7962164e-01	4.1649117e-01	3.2778107e+00	-2.5280080e-01	-1.2039545e-01	2.6098532e+00
3.6044501e-01	-3.0462126e+00	3.4898372e+00	3.9220450e+00	2.6180081e+00	3.9610401e+00	-8.7790824e-01	2.4348943e+00	3.4468388e+00	8.9985224e-01	-5.4563457e-02	1.4807751e+00	1.9927524e+00	4.9894427e+00	1.6942843e+00	-4.5652414e-01	3.5534452e+00	-4.4614523e-01	6.8886365e-01	2.0814180e+00
2.9135107e-01	-2.8393756e+00	3.1517810e+00	3.5369872e+00	2.3625384e+00	3.4219294e+00	-6.1991798e-01	2.7443343e+00	3.7195079e+00	1.0150582e+00	6.0509095e-01	2.0588809e+00	3.0806113e+00	4.5063782e+00	2.5675962e+00	-9.2075834e-01	3.5214188e+00	-8.5121959e-01	1.7463272e+00	2.2247953e+00
-1.4975297e-01	-2.7249109e+00	2.2990787e+00	3.4229673e+00	2.2139716e+00	2.9522092e+00	1.9630983e-01	2.7499686e+00	4.4119300e+00	9.9504175e-01	1.6647785e+00	2.2498530e+00	4.1640221e+00	3.5473661e+00	3.1077447e+00	-6.7952262e-01	3.3288157e+00	-1.5176944e+00	2.7419620e+00	2.8009736e+00
-1.0921588e+00	-3.1640874e+00	1.2954373e+00	3.6763612e+00	2.1046964e+00	2.5286011e+00	1.2054373e+00	2.7665749e+00	4.9894427e+00	9.7502526e-01	2.1967722e+00	2.1195234e+00	4.6924573e+00	2.6601168e+00	3.3006444e+00	3.0751253e-01	3.3476460e+00	-2.0424229e+00	3.2871518e+00	3.4641865e+00
-2.1428019e+00	-4.1867075e+00	5.5082403e-01	4.0787667e+00	2.2844000e+00	2.1952895e+00	2.1109238e+00	3.1147134e+00	5.0520127e+00	1.0884520e+00	1.6524721e+00	1.9066073e+00	4.5161640e+00	2.0252235e+00	3.4019130e+00	1.5700338e+00	3.5137087e+00	-2.0872005e+00	3.2048618e+00	4.2896070e+00
-2.6570031e+00	-5.5048301e+00	8.9555240e-02	4.3627043e+00	2.6398038e+00	2.1147788e+00	2.7226869e+00	3.5466247e+00	4.8032152e+00	1.2027684e+00	6.4364122e-01	1.6993255e+00	3.7807435e+00	1.7939219e+00	3.6367731e+00	2.2901825e+00	3.4460975e+00	-1.7894738e+00	2.6436588e+00	5.1652912e+00
-2.4434940e+00	-6.4931997e+00	-4.9225728e-02	4.4183056e+00	2.7910395e+00	2.0247787e+00	2.8162454e+00	3.6720614e+00	4.5631657e+00	1.2490287e+00	2.5650756e-02	1.6733782e+00	2.8611713e+00	2.3202814e+00	3.9979594e+00	2.2003307e+00	3.0291615e+00	-1.6262283e+00	2.0541362e+00	5.7772026e+00
-1.8845151e+00	-6.6346495e+00	1.2143335e-01	4.4332809e+00	2.7630164e+00	1.5024226e+00	2.3459321e+00	3.6185358e+00	4.2445329e+00	1.3949266e+00	-1.8904459e-01	1.9648775e+00	2.1195234e+00	3.4296395e+00	4.2569876e+00	1.6517307e+00	2.4962782e+00	-1.8441856e+00	1.7537407e+00	6.1966592e+00
-1.4877438e+00	-6.1855389e+00	1.9482713e-01	4.5834787e+00	2.5754545e+00	6.5668900e-01	1.5320766e+00	3.6704304e+00	3.7754057e+00	1.7325380e+00	-3.3568388e-01	2.2443670e+00	1.5338559e+00	4.3555873e+00	4.1963450e+00	1.1308573e+00	2.2141199e+00	-2.0861626e+00	1.6692266e+00	6.5031338e+00
-1.4311046e+00	-5.8707611e+00	-6.3904484e-02	4.5247637e+00	1.9574640e+00	6.9093943e-02	8.5359191e-01	3.8625887e+00	3.4681898e+00	2.0999518e+00	-5.2828695e-01	2.1927689e+00	1.0424882e+00	4.5665759e+00	3.7691784e+00	1.2063269e+00	2.3898201e+00	-1.9361131e+00	1.9266238e+00	6.4091305e+00
-1.5500173e+00	-6.0239243e+00	-5.8907776e-01	3.7590960e+00	9.2120315e-01	3.4635934e-01	6.1561814e-01	4.2555049e+00	3.5467730e+00	2.4144330e+00	-7.5217505e-01	2.0249270e+00	9.1438272e-01	4.1563121e+00	3.2649112e+00	2.0148446e+00	2.7363277e+00	-1.4355527e+00	2.6341695e+00	5.6345666e+00
-1.6782711e+00	-6.3757696e+00	-1.4010057e+00	2.4786340e+00	-1.0052724e-01	1.3181227e+00	4.8988495e-01	4.7550274e+00	3.7685853e+00	2.6896226e+00	-8.1845186e-01	2.0053553e+00	1.2668211e+00	3.5008092e+00	3.1881072e+00	2.8540543e+00	2.9464267e+00	-8.8635964e-01	3.1482225e+00	4.3272677e+00
-1.7058494e+00	-6.5289328e+00	-2.2646800e+00	1.5472002e+00	-7.7426732e-01	1.8923734e+00	2.0520605e-01	4.9562301e+00	3.7681405e+00	2.7966737e+00	-7.2726565e-01	2.0397540e+00	1.6159976e+00	2.9234448e+00	3.5653068e+00	2.9550264e+00	3.1135273e+00	-5.9960495e-01	2.8367067e+00	3.1304301e+00
-1.5620272e+00	-6.1200034e+00	-2.7217972e+00	1.6131805e+00	-1.2340534e+00	1.3087816e+00	2.6925880e-01	4.8304970e+00	3.3372671e+00	2.6816160e+00	-7.8390489e-01	1.8815497e+00	1.4564588e+00	2.7324727e+00	3.8026875e+00	2.5075467e+00	3.2705455e+00	-6.8085706e-01	2.0310061e+00	2.6108911e+00
-1.3354703e+00	-4.8892120e+00	-2.8215831e+00	2.3505285e+00	-1.7672333e+00	-3.6474485e-02	1.1774142e+00	4.8205628e+00	2.5377938e+00	2.4633622e+00	-9.5159856e-01	1.3611210e+00	8.5225748e-01	3.1689804e+00	3.6996396e+00	2.3939717e+00	3.3675142e+00	-1.0094240e+00	1.4462282e+00	2.7062289e+00
-1.1854208e+00	-3.3375637e+00	-2.9657018e+00	2.8153558e+00	-2.3143506e+00	-1.2462116e+00	2.5205945e+00	5.0225069e+00	1.7199351e+00	2.1970688e+00	-8.6278467e-01	5.8537100e-01	1.8207588e-01	4.0537090e+00	3.6747302e+00	2.8076457e+00	3.4558833e+00	-1.5125050e+00	1.2522907e+00	2.8583542e+00
-1.1704455e+00	-2.5257840e+00	-3.2054549e+00	2.6553722e+00	-2.4599520e+00	-1.9029006e+00	3.5446972e+00	4.9765432e+00	1.1762280e+00	2.0553224e+00	-3.6593101e-01	-4.1219134e-02	-1.0215821e-01	4.9335448e+00	3.7659165e+00	3.0632637e+00	3.4616659e+00	-2.1714180e+00	1.0552395e+00	2.6082222e+00
-1.2327190e+00	-2.7108252e+00	-3.3876790e+00	2.5211876e+00	-1.9531642e+00	-2.0731148e+00	3.9430994e+00	4.4369877e+00	7.8775992e-01	2.2814346e+00	3.0321269e-01	-2.1395399e-01	2.7415172e-01	5.6329356e+00	3.7070532e+00	2.8800016e+00	3.3663281e+00	-2.8453064e+00	5.5052749e-01	2.2342846e+00
-1.2961787e+00	-3.0663773e+00	-3.5930333e+00	3.0500676e+00	-1.2078096e+00	-1.9794080e+00	3.8112872e+00	3.7601339e+00	1.8682053e-01	2.7019290e+00	7.4060997e-01	8.5996753e-03	1.1342675e+00	6.1910249e+00	3.5954056e+00	2.5864265e+00	3.4091782e+00	-3.3732968e+00	-1.2677108e-01	2.3428185e+00
-1.3903303e+00	-2.8659159e+00	-3.9703811e+00	4.0244998e+00	-8.7405321e-01	-2.0003141e+00	3.4828685e+00	3.4637417e+00	-5.2517328e-01	3.1037414e+00	8.5744694e-01	3.1581566e-01	2.1731973e+00	6.4722936e+00	3.5823579e+00	2.2762451e+00	3.6474485e+00	-3.6556034e+00	-8.1044527e-01	2.8372998e+00
-1.5159152e+00	-2.2219782e+00	-4.6236599e+00	4.6817819e+00	-1.0699182e+00	-2.2940375e+00	3.3900513e+00	3.8080252e+00	-7.4283403e-01	3.5667895e+00	1.0114997e+00	4.6126879e-01	3.0254547e+00	6.2814698e+00	3.4403149e+00	1.8115661e+00	3.7759988e+00	-3.6068225e+00	-1.4640206e+00	3.1283543e+00
-1.4950091e+00	-1.6643337e+00	-5.5481250e+00	4.4114852e+00	-1.3636416e+00	-2.5557346e+00	3.6123085e+00	4.4957027e+00	-3.6118636e-01	3.8230005e+00	1.3310222e+00	5.5037922e-01	3.2087168e+00	5.7454728e+00	2.7615337e+00	1.2260468e+00	3.5639724e+00	-3.3497218e+00	-1.8762119e+00	2.8454546e+00
-1.0521258e+00	-1.3993748e+00	-6.2951106e+00	3.4297878e+00	-1.1621423e+00	-2.5235599e+00	3.7752575e+00	4.7628857e+00	1.0275129e-01	3.4407598e+00	1.3643830e+00	8.4573359e-01	2.7281729e+00	5.2329024e+00	1.4640206e+00	6.8619478e-01	3.1279095e+00	-3.1356196e+00	-1.8990455e+00	1.8799187e+00
-6.9093943e-02	-1.1677766e+00	-6.4046824e+00	2.6252733e+00	-3.1700183e-01	-2.3405944e+00	3.6059328e+00	4.2448294e+00	3.7275145e-01	2.7441861e+00	7.9028051e-01	1.2574801e+00	2.1447294e+00	4.9606782e+00	4.8039566e-02	3.9514026e-01	2.7498203e+00	-3.0055865e+00	-1.6975463e+00	5.0871528e-01
1.0758490e+00	-8.2853424e-01	-5.9939737e+00	2.3801826e+00	6.9672197e-01	-2.2457014e+00	3.3448289e+00	3.4618141e+00	3.7749609e-01	2.3592765e+00	-1.0423400e-01	1.4447455e+00	1.7919944e+00	4.8522927e+00	-7.7411905e-01	4.4570042e-01	2.4805615e+00	-2.9258171e+00	-1.3482215e+00	-5.7336111e-01
1.7312036e+00	-6.5935787e-01	-5.4167576e+00	2.1908414e+00	1.4099019e+00	-2.2053719e+00	3.3943512e+00	2.9726705e+00	1.3344324e-03	2.4566900e+00	-8.3431678e-01	1.4923402e+00	1.5319284e+00	4.6629516e+00	-7.8850127e-01	5.2962139e-01	2.2476289e+00	-2.9388649e+00	-7.7456386e-01	-7.9635959e-01
1.6063600e+00	-8.3298235e-01	-4.8946980e+00	1.5135429e+00	1.6145149e+00	-2.1582220e+00	3.7123909e+00	2.7271350e+00	-4.4421771e-01	2.9990626e+00	-1.1375295e+00	1.5990948e+00	1.1090616e+00	4.3613698e+00	-4.6467901e-01	2.5265253e-01	2.2909239e+00	-2.8476787e+00	-2.1098859e-01	-6.8204322e-02
1.1315987e+00	-1.2528837e+00	-4.5876303e+00	4.7046155e-01	1.3962611e+00	-2.2247953e+00	3.9088490e+00	2.6125221e+00	-4.4495906e-01	3.6947467e+00	-1.0969034e+00	1.5664753e+00	4.3220782e-01	4.1321440e+00	-3.7156528e-01	-3.7542031e-01	2.7885189e+00	-2.2365087e+00	-1.4486005e-01	1.0788144e+00
1.0798523e+00	-1.8332136e+00	-4.5733963e+00	-2.9713361e-01	1.1256678e+00	-2.3592765e+00	3.7995738e+00	2.7324727e+00	-9.5486050e-02	3.8363448e+00	-1.0427848e+00	1.4208739e+00	-1.6561789e-01	3.8885360e+00	-5.5097230e-01	-1.2491770e+00	3.2910068e+00	-1.2602972e+00	-5.7499209e-01	1.6994738e+00
1.6435759e+00	-2.2614181e+00	-4.6199532e+00	-4.5266912e-01	1.0973482e+00	-2.3778102e+00	3.5073331e+00	2.9565091e+00	1.1416810e-02	3.0988485e+00	-1.1468705e+00	1.4843336e+00	-2.5680410e-01	3.6022261e+00	-6.1265273e-01	-2.3072336e+00	3.1603807e+00	-7.0858359e-01	-8.9125256e-01	1.4263599e+00
2.1901001e+00	-2.0876453e+00	-4.3432809e+00	-4.5622760e-01	1.2957338e+00	-2.3324395e+00	3.3630661e+00	2.7323244e+00	-3.3390464e-01	2.0513191e+00	-1.2820930e+00	1.8744327e+00	-4.0032971e-03	3.6404798e+00	-4.6764441e-01	-3.3058338e+00	2.3933786e+00	-1.0146134e+00	-7.2771046e-01	8.3387197e-01
2.1364262e+00	-1.4453385e+00	-3.8926875e+00	-8.2393786e-01	1.4451903e+00	-2.3536422e+00	3.6041536e+00	1.6969532e+00	-7.9502516e-01	1.2073648e+00	-1.2791276e+00	2.5567724e+00	1.1654043e-01	4.0602329e+00	-3.4991782e-01	-4.0139726e+00	1.5842678e+00	-1.8472992e+00	-3.1047793e-01	5.5838582e-01
1.6008740e+00	-8.7805651e-01	-3.8313036e+00	-1.1874965e+00	1.3218294e+00	-2.1804625e+00	3.8080252e+00	3.1329507e-01	-1.1642181e+00	4.5652414e-01	-1.1668870e+00	3.2698041e+00	-1.2973648e-01	4.2903484e+00	-3.3405291e-01	-4.4217158e+00	1.1499842e+00	-2.5625550e+00	-2.1202648e-02	5.7914365e-01
9.1601369e-01	-4.9151593e-01	-4.0697222e+00	-9.5871553e-01	8.0659024e-01	-1.3861787e+00	3.4616659e+00	-5.3392122e-01	-1.5571343e+00	-2.1484361e-01	-1.1553219e+00	3.4105126e+00	-7.2281754e-01	3.7544996e+00	-5.4889652e-01	-4.6061640e+00	1.0856349e+00	-2.8958665e+00	-8.9406970e-02	5.5601349e-01
2.1084032e-01	-6.8056051e-02	-3.9755706e+00	-4.4021442e-01	-8.8813889e-02	-1.6324556e-01	2.9060972e+00	-4.7579928e-01	-2.0670358e+00	-4.6364112e-01	-1.2261951e+00	2.6648615e+00	-1.2601490e+00	2.5939883e+00	-1.0841522e+00	-4.4934786e+00	1.2253055e+00	-2.8599851e+00	-4.4570042e-01	4.2968723e-01
-4.2182890e-01	3.6830334e-01	-3.4164434e+00	-1.8281724e-01	-1.0235096e+00	7.1540403e-01	2.7410724e+00	7.9621132e-02	-2.4848614e+00	-1.6665578e-01	-1.0067551e+00	1.4567553e+00	-1.2945477e+00	1.5070190e+00	-1.7242349e+00	-4.0970040e+00	1.3543006e+00	-2.3684692e+00	-7.5024754e-01	4.3784209e-01
-9.7650796e-01	6.6840235e-01	-2.7019290e+00	-1.1357502e-01	-1.6526204e+00	5.9560165e-01	3.0379095e+00	5.8774333e-01	-2.4526867e+00	2.7237248e-01	-3.8787501e-01	3.9558507e-01	-1.0891934e+00	8.2126900e-01	-2.2508909e+00	-3.9127040e+00	1.1852725e+00	-1.6671509e+00	-8.2008283e-01	7.1911078e-01
-1.5052397e+00	7.5291640e-01	-2.0941692e+00	-3.2619458e-03	-1.8843668e+00	-5.5512387e-01	3.5498867e+00	9.7443218e-01	-1.9503471e+00	4.3932479e-01	2.0535432e-01	-3.2752901e-01	-1.2568870e+00	3.5006609e-01	-2.6267560e+00	-4.4036269e+00	3.4843512e-01	-1.1028342e+00	-7.5084062e-01	1.1719282e+00
-1.8880735e+00	5.7454728e-01	-1.8484854e+00	6.3904484e-02	-1.7101492e+00	-1.9235101e+00	4.0204965e+00	1.2647454e+00	-1.3243500e+00	4.9551922e-01	4.6141706e-01	-8.8205980e-01	-1.7604129e+00	4.4332809e-02	-3.0155206e+00	-5.3320953e+00	-1.1900171e+00	-5.7543690e-01	-5.4948960e-01	1.7998527e+00
-1.9159484e+00	2.6703475e-01	-2.0953554e+00	-1.7822086e-01	-1.2574801e+00	-2.5456522e+00	4.1352577e+00	1.1963928e+00	-8.4439916e-01	7.1762808e-01	6.3578289e-01	-1.3626037e+00	-2.0504295e+00	-4.5667242e-02	-3.3761139e+00	-5.9483065e+00	-2.8687331e+00	-7.6210916e-02	-8.1548646e-02	2.5764924e+00
-1.5365248e+00	8.5403672e-02	-2.5843507e+00	-8.5685386e-01	-8.6471218e-01	-2.2864758e+00	3.5128191e+00	8.5344364e-01	-6.0212554e-01	9.2772705e-01	1.0143169e+00	-1.7180076e+00	-2.0519122e+00	-1.6220767e-01	-3.2582391e+00	-5.6664447e+00	-4.0356201e+00	3.7512377e-02	7.3868246e-01	3.1919623e+00
-9.8406975e-01	1.6591443e-01	-2.9227035e+00	-1.5983535e+00	-9.1052770e-01	-1.7355034e+00	2.1831314e+00	6.9034635e-01	-6.8560170e-01	9.5901207e-01	1.4800338e+00	-1.9877112e+00	-2.1009896e+00	-4.9952252e-01	-2.5425385e+00	-4.5984540e+00	-4.4266088e+00	-3.7912707e-01	1.7174145e+00	3.3740381e+00
-5.1538744e-01	5.8907776e-01	-3.0213032e+00	-1.7629334e+00	-1.5516483e+00	-1.4204291e+00	7.9843537e-01	6.6573349e-01	-9.3232342e-01	1.0690286e+00	1.7976287e+00	-2.2492599e+00	-2.2003307e+00	-9.5441569e-01	-1.8225381e+00	-3.3282226e+00	-4.1168722e+00	-1.0101653e+00	2.4538729e+00	3.0159655e+00
-1.6917637e-01	1.4247290e+00	-2.9302652e+00	-1.3142676e+00	-2.4486834e+00	-1.2700831e+00	-1.1209232e-01	4.3087339e-01	-8.8858370e-01	1.5449762e+00	1.6291937e+00	-2.5385352e+00	-2.1551083e+00	-1.4797372e+00	-1.7601163e+00	-2.2313192e+00	-3.3764105e+00	-1.4583863e+00	2.7686507e+00	2.3511216e+00
-5.3377295e-02	2.4919783e+00	-2.4043506e+00	-8.7924267e-01	-2.9787496e+00	-1.0635426e+00	-6.0687019e-01	4.6705133e-02	-3.0602983e-01	2.1729007e+00	7.7812235e-01	-2.8792603e+00	-1.9371510e+00	-2.1476948e+00	-2.1964757e+00	-1.4371837e+00	-2.6859158e+00	-1.4557175e+00	2.7480411e+00	2.0425712e+00
-2.1143340e-01	3.3021271e+00	-1.0878589e+00	-8.7612899e-01	-2.8639884e+00	-1.1412362e+00	-8.4706802e-01	-1.3507421e-01	6.1947317e-01	2.4003473e+00	-3.8787501e-01	-3.2113857e+00	-1.6569202e+00	-2.8117973e+00	-2.3531974e+00	-1.0625047e+00	-2.3414840e+00	-9.4892969e-01	2.4713688e+00	2.4985022e+00
-2.5695237e-01	3.5245325e+00	8.8131845e-01	-1.2801655e+00	-2.5704133e+00	-1.7500339e+00	-7.6003338e-01	2.0995069e-01	1.4225049e+00	2.1404295e+00	-1.3322083e+00	-3.5707928e+00	-1.5537241e+00	-3.0319786e+00	-2.0264097e+00	-1.0103136e+00	-2.1614839e+00	-3.5481074e-01	1.9903800e+00	3.1774318e+00
7.8434970e-02	3.3955373e+00	2.7057841e+00	-1.9838561e+00	-2.8872669e+00	-2.3540870e+00	-2.5487658e-01	1.0752560e+00	1.8686501e+00	1.9057177e+00	-1.8035595e+00	-4.1629842e+00	-1.8118626e+00	-2.5005780e+00	-1.7703470e+00	-9.6687040e-01	-2.1035102e+00	1.4827026e-04	1.5381557e+00	2.9925388e+00
5.5289982e-01	3.2615010e+00	3.5905127e+00	-2.7556029e+00	-3.8507270e+00	-2.5243013e+00	5.9901187e-01	1.8966732e+00	1.9838561e+00	1.9447128e+00	-1.9367062e+00	-4.9034459e+00	-2.1981067e+00	-1.4404456e+00	-1.8518956e+00	-7.9413554e-01	-2.4817477e+00	3.3716658e-01	1.4395560e+00	1.5584688e+00
9.0845191e-01	3.0823905e+00	3.4701173e+00	-3.4625555e+00	-4.6834128e+00	-2.6752404e+00	1.4297702e+00	2.1539221e+00	1.6757505e+00	1.8247621e+00	-2.0436091e+00	-5.3878449e+00	-2.2455532e+00	-5.1494263e-01	-1.9057177e+00	-4.8514031e-01	-3.2561633e+00	6.7136776e-01	1.7825051e+00	-3.5644172e-01
1.1262609e+00	2.9459819e+00	2.9176623e+00	-4.2492775e+00	-4.9462960e+00	-3.3731485e+00	1.6693749e+00	1.9847458e+00	9.6168094e-01	1.1729661e+00	-2.2163439e+00	-5.4905962e+00	-1.9230653e+00	-2.6555204e-01	-1.6532135e+00	1.6161459e-01	-3.8353069e+00	6.5639246e-01	2.2956685e+00	-1.5944984e+00
1.3230156e+00	3.1597876e+00	2.5627033e+00	-5.0208760e+00	-5.0199863e+00	-4.4952579e+00	1.3197536e+00	1.8733948e+00	1.4337735e-01	4.0803977e-01	-2.4099849e+00	-5.5576143e+00	-1.7507753e+00	-5.6179603e-01	-1.2290122e+00	1.2380567e+00	-3.7694749e+00	3.1047793e-01	2.6298697e+00	-1.5555033e+00
1.5789300e+00	3.5673826e+00	2.5730822e+00	-5.5484216e+00	-5.2420952e+00	-5.4212057e+00	1.0223235e+00	2.0148446e+00	-5.1271858e-01	3.1210891e-01	-2.6546308e+00	-6.0202176e+00	-2.0726700e+00	-8.7983575e-01	-9.3884732e-01	2.4362287e+00	-3.1326542e+00	4.4629350e-02	2.7341037e+00	-7.7426732e-01
1.8086007e+00	3.8840879e+00	2.5127362e+00	-5.6548796e+00	-5.4647971e+00	-5.7583723e+00	1.0759973e+00	2.3093094e+00	-1.1019446e+00	1.0770352e+00	-2.8908253e+00	-7.0999216e+00	-2.5038400e+00	-1.0113515e+00	-8.9258699e-01	3.3190299e+00	-2.4727032e+00	1.1920929e-01	2.8402652e+00	-3.4635934e-01
1.9681395e+00	4.4162298e+00	1.9542021e+00	-5.2198547e+00	-5.7248632e+00	-5.6238911e+00	1.2453220e+00	2.7865914e+00	-1.8035595e+00	2.1368711e+00	-2.9993592e+00	-8.6486045e+00	-2.4624726e+00	-1.1059479e+00	-8.0481100e-01	3.5979262e+00	-2.4320772e+00	4.5192777e-01	3.2127201e+00	-5.5823755e-01
2.1625218e+00	5.3728696e+00	1.1969858e+00	-4.6663618e+00	-6.2661979e+00	-5.4020788e+00	1.3732792e+00	3.4161469e+00	-2.3024889e+00	2.8208418e+00	-3.0554053e+00	-1.0063844e+01	-1.9622087e+00	-1.2960304e+00	-4.4822101e-01	3.3365258e+00	-2.8974975e+00	7.6715035e-01	3.8255211e+00	-8.8635964e-01
2.4592106e+00	6.2147481e+00	1.0490121e+00	-4.6641377e+00	-6.9217008e+00	-5.4424083e+00	1.4380733e+00	3.8919462e+00	-2.2068546e+00	2.9683707e+00	-3.1588980e+00	-1.0760566e+01	-1.4505280e+00	-1.5688477e+00	-2.0609567e-02	2.9698534e+00	-3.0643016e+00	9.6464634e-01	4.3176301e+00	-9.2935802e-01
2.5882057e+00	6.5468735e+00	1.8014837e+00	-5.2822764e+00	-7.1753912e+00	-5.8931499e+00	1.4505280e+00	4.0623087e+00	-1.7860636e+00	2.9548781e+00	-3.1194581e+00	-1.0602510e+01	-1.1139545e+00	-1.7221591e+00	1.3907751e-01	2.9993592e+00	-2.4887164e+00	1.3141194e+00	4.4659004e+00	-4.3383879e-01
2.2160474e+00	6.6436940e+00	2.7545650e+00	-5.9729193e+00	-6.7907781e+00	-6.5092129e+00	1.6250421e+00	4.1505295e+00	-1.5833782e+00	3.0223411e+00	-2.7054875e+00	-9.7195607e+00	-8.3031348e-01	-1.4555692e+00	-6.4645835e-02	3.4815341e+00	-1.5494243e+00	1.9718462e+00	4.3388328e+00	6.5164781e-01
1.5377109e+00	6.7809923e+00	3.0602983e+00	-6.1164450e+00	-6.0295586e+00	-6.7261323e+00	2.0468710e+00	4.4724243e+00	-1.6932464e+00	2.7290625e+00	-2.2603802e+00	-8.4490328e+00	-4.7995085e-01	-9.3009937e-01	-4.3606285e-01	3.9297551e+00	-8.1963802e-01	2.6626374e+00	3.9973663e+00	1.6971014e+00
9.1897910e-01	6.9397897e+00	2.7010394e+00	-5.4587181e+00	-5.3196406e+00	-6.3299541e+00	2.3561628e+00	5.1558019e+00	-1.8547127e+00	1.7927358e+00	-2.4310393e+00	-7.2278789e+00	-4.4481079e-02	-7.5662316e-01	-6.6469560e-01	3.9290137e+00	-3.8550269e-01	3.0798699e+00	3.6210564e+00	1.9146139e+00
5.6194430e-01	7.0329035e+00	2.3119782e+00	-4.3386845e+00	-4.9606782e+00	-5.7018813e+00	2.1938068e+00	5.9104976e+00	-1.9762944e+00	9.0044532e-01	-3.1376953e+00	-6.3682079e+00	3.5777615e-01	-9.5500877e-01	-5.6490971e-01	3.4380909e+00	-2.0313026e-01	3.3122094e+00	3.7137253e+00	1.3222742e+00
6.6810581e-01	6.9801192e+00	2.2771347e+00	-3.3227366e+00	-4.9080423e+00	-5.3134132e+00	1.5507587e+00	6.0396410e+00	-2.0722252e+00	7.1836943e-01	-3.6367731e+00	-6.1962144e+00	6.8886365e-01	-1.0497535e+00	-2.2299848e-01	2.7060806e+00	-4.7535447e-01	3.5074814e+00	4.5072678e+00	5.9871533e-01
1.0155030e+00	6.7909264e+00	2.3849272e+00	-2.7000015e+00	-4.8005464e+00	-5.3309091e+00	7.3794111e-01	5.1531330e+00	-1.8800670e+00	1.0227683e+00	-3.5012540e+00	-6.7548967e+00	9.4492640e-01	-1.0343334e+00	1.3655691e-01	2.1276783e+00	-1.1934274e+00	3.4667071e+00	5.5844512e+00	1.7481064e-01
1.0614668e+00	6.6184881e+00	2.3813687e+00	-2.6398038e+00	-4.3640387e+00	-5.4821448e+00	2.7919291e-01	3.5927368e+00	-1.2773483e+00	1.3209398e+00	-3.0205618e+00	-7.4993617e+00	1.0235096e+00	-1.0699182e+00	2.1454707e-01	1.8754706e+00	-1.8862943e+00	3.1150100e+00	6.3167581e+00	-1.3803962e-01
7.8909435e-01	6.6162640e+00	2.2916652e+00	-3.1698700e+00	-3.7438242e+00	-5.5506456e+00	3.4042853e-01	2.0105448e+00	-6.5846825e-01	1.5697373e+00	-2.8085354e+00	-7.8824921e+00	1.0254372e+00	-1.1870517e+00	-2.4820442e-01	1.9088314e+00	-1.9730324e+00	2.7260971e+00	6.3876313e+00	-6.6944024e-01
4.5222431e-01	6.7295425e+00	2.1032137e+00	-3.8081735e+00	-3.2649112e+00	-5.9096079e+00	4.6942366e-01	1.0749594e+00	-4.6260323e-01	1.8806600e+00	-3.3022753e+00	-7.7321460e+00	1.1126201e+00	-1.5820437e+00	-1.0054207e+00	2.1032137e+00	-1.2921754e+00	2.5210393e+00	6.0678123e+00	-1.3841029e+00
7.6210916e-02	6.6978127e+00	1.7518132e+00	-3.9168556e+00	-2.9439061e+00	-6.6014370e+00	3.7037912e-01	1.1201818e+00	-8.2008283e-01	2.1782385e+00	-4.4360980e+00	-6.9718161e+00	1.2491770e+00	-2.2368052e+00	-1.5374144e+00	2.1511050e+00	-3.0632637e-01	2.5624067e+00	5.8528204e+00	-1.9601329e+00
-1.5420108e-01	6.4653249e+00	1.2420600e+00	-3.3835274e+00	-2.5582551e+00	-6.7786200e+00	2.6836918e-01	1.7174145e+00	-1.4285840e+00	2.3597213e+00	-5.5172848e+00	-5.7103327e+00	1.2138887e+00	-2.7535271e+00	-1.8220933e+00	1.9976453e+00	4.1856696e-01	2.6587824e+00	5.9164284e+00	-2.0891280e+00
9.7561834e-02	6.3166098e+00	7.0013219e-01	-2.4936093e+00	-2.0609567e+00	-6.1606295e+00	3.3983545e-01	2.2663110e+00	-1.8612366e+00	2.3620936e+00	-5.6316012e+00	-4.4918477e+00	7.6967094e-01	-2.9373822e+00	-2.1616322e+00	2.0025382e+00	7.1644192e-01	2.3216158e+00	6.0133971e+00	-1.7356517e+00
7.8850127e-01	6.3677631e+00	4.8232317e-01	-1.5268872e+00	-1.7261624e+00	-5.4486357e+00	5.8581582e-01	2.5656687e+00	-2.1405778e+00	2.3985681e+00	-4.5191294e+00	-3.8041702e+00	3.4917647e-01	-2.9762290e+00	-2.6485517e+00	2.3199848e+00	6.5490976e-01	1.6063600e+00	5.8047809e+00	-1.3231638e+00
1.4864094e+00	6.6051437e+00	7.5276813e-01	-7.7397078e-01	-1.8000010e+00	-4.9253899e+00	1.0668046e+00	2.5391283e+00	-2.4006439e+00	2.6804298e+00	-2.9788979e+00	-3.6017813e+00	6.7981916e-01	-2.9532471e+00	-3.0875800e+00	2.6481069e+00	2.8171350e-01	1.2859480e+00	5.2422435e+00	-1.3403632e+00
1.7288313e+00	7.2302512e+00	1.2192264e+00	-4.4584869e-01	-2.1344987e+00	-4.4037751e+00	1.6551410e+00	2.2547459e+00	-2.3580903e+00	2.8493097e+00	-2.0158825e+00	-3.5814682e+00	1.6216319e+00	-2.6863607e+00	-3.2272506e+00	2.5122914e+00	-2.0950588e-01	1.7059977e+00	4.4688658e+00	-1.7378758e+00
1.2857997e+00	8.1096421e+00	1.5617307e+00	-5.0827047e-01	-2.5437247e+00	-4.0486678e+00	2.0124723e+00	2.0109896e+00	-1.5302974e+00	2.6629340e+00	-1.9900835e+00	-3.6937088e+00	2.3468217e+00	-2.2101166e+00	-2.9888320e+00	1.8655365e+00	-3.6652409e-01	2.4772996e+00	3.5885852e+00	-2.1502154e+00
4.0922593e-01	8.6944200e+00	1.6238559e+00	-7.3571705e-01	-2.9664432e+00	-4.0240550e+00	1.9716980e+00	1.9424887e+00	4.2850106e-02	2.5330492e+00	-2.7243178e+00	-3.9961802e+00	2.1853554e+00	-1.8947457e+00	-2.2674972e+00	1.2884686e+00	1.3640864e-02	3.0457678e+00	2.7195732e+00	-2.3899684e+00
-3.0395404e-01	8.7836787e+00	1.3151572e+00	-8.3861662e-01	-3.0653395e+00	-3.9586678e+00	1.6822744e+00	1.8545645e+00	1.4291771e+00	2.7306935e+00	-3.6333628e+00	-4.0541538e+00	1.3326531e+00	-1.9681395e+00	-1.1990616e+00	1.4835923e+00	6.2673841e-01	3.0777942e+00	2.0058001e+00	-2.4172501e+00
-5.6861646e-01	8.6389670e+00	6.9123597e-01	-6.1576641e-01	-2.5767889e+00	-3.3187333e+00	1.5543172e+00	1.6953222e+00	1.8486337e+00	3.1431813e+00	-4.0608260e+00	-3.4472837e+00	6.1917663e-01	-2.2379914e+00	-5.2013209e-01	2.5627033e+00	1.1056514e+00	2.6288318e+00	1.4214670e+00	-2.3339222e+00
-6.4304814e-01	8.6223607e+00	2.8171350e-02	-6.1976971e-02	-1.9383372e+00	-2.1677113e+00	1.8361790e+00	1.6134770e+00	1.7868050e+00	3.7328522e+00	-3.8668885e+00	-2.6885847e+00	4.4125231e-01	-2.2646800e+00	-7.9458035e-01	3.7780746e+00	1.1931308e+00	2.1017310e+00	6.5535457e-01	-2.2925548e+00
-8.8458040e-01	8.8068089e+00	-4.5667242e-01	6.1057695e-01	-1.9515332e+00	-1.2491770e+00	2.2551907e+00	1.4915989e+00	2.1653389e+00	4.3971030e+00	-3.4029508e+00	-2.5431316e+00	7.6166435e-01	-1.7052563e+00	-1.7590784e+00	4.2953896e+00	8.5151613e-01	1.7664919e+00	-5.6253738e-01	-2.2253884e+00
-1.2761622e+00	8.8807958e+00	-8.4350954e-01	1.1326366e+00	-2.8069044e+00	-1.0039380e+00	2.4047954e+00	1.1397535e+00	2.9603641e+00	4.7860159e+00	-3.1606772e+00	-2.9065420e+00	1.5139877e+00	-7.8731511e-01	-2.6534447e+00	4.0328029e+00	5.4252090e-01	1.5391936e+00	-1.9940868e+00	-2.1909897e+00
-1.4798855e+00	8.6182091e+00	-1.2656350e+00	1.4520107e+00	-3.5844336e+00	-9.6286710e-01	2.2244988e+00	8.1637608e-01	3.4744171e+00	4.6319631e+00	-3.3338569e+00	-2.9916491e+00	2.3008580e+00	-1.4233945e-01	-2.8678435e+00	3.6229839e+00	6.1205965e-01	1.5381557e+00	-3.0648946e+00	-2.4881233e+00
-1.4428179e+00	7.9668579e+00	-1.7761295e+00	1.6843502e+00	-3.2554219e+00	-6.5683727e-01	1.9027523e+00	9.8866612e-01	3.5111881e+00	4.0841044e+00	-3.6578274e+00	-2.3792929e+00	2.5214841e+00	2.3723242e-03	-2.4286669e+00	3.4714517e+00	5.3970376e-01	1.8057836e+00	-3.3869377e+00	-3.0502159e+00
-1.4861129e+00	6.8954569e+00	-2.3653555e+00	1.7226039e+00	-1.9147622e+00	-2.1528842e-01	1.5058328e+00	1.5338559e+00	3.4437252e+00	3.4744171e+00	-3.7976463e+00	-1.4226532e+00	1.9383372e+00	-2.1395399e-01	-1.9515332e+00	3.2726213e+00	-2.1247129e-01	1.7693091e+00	-2.9797875e+00	-3.4207433e+00
-1.7294244e+00	5.5911234e+00	-2.9532471e+00	1.3357668e+00	-4.6171360e-01	1.9734772e-01	9.9726580e-01	1.9017144e+00	3.5224567e+00	3.0398370e+00	-3.7190630e+00	-3.2841864e-01	8.6530526e-01	-4.9225728e-01	-1.9318133e+00	2.9336755e+00	-1.0238062e+00	1.2294570e+00	-2.2427360e+00	-3.2321435e+00
-2.0040209e+00	4.2268887e+00	-3.4306774e+00	5.6668895e-01	1.8889632e-01	5.7795749e-01	5.6298219e-01	1.8945974e+00	3.7101668e+00	2.9198863e+00	-3.7255869e+00	1.1035756e+00	-1.5716648e-01	-3.6133463e-01	-2.2001825e+00	2.8198039e+00	-9.3350959e-01	7.8509105e-01	-1.6877604e+00	-2.5093260e+00
-2.2445153e+00	2.8040872e+00	-3.6142360e+00	-3.8579923e-01	-2.4731480e-01	9.5945688e-01	4.3517323e-01	1.4604621e+00	3.9241208e+00	2.9117315e+00	-4.0356201e+00	2.5942848e+00	-9.1037942e-01	1.8177934e-01	-2.3499354e+00	2.8917150e+00	-2.1395399e-01	6.5268570e-01	-1.5403798e+00	-1.6741196e+00
-2.5941365e+00	1.6038395e+00	-3.3903479e+00	-1.0321093e+00	-1.0037897e+00	1.2838722e+00	3.5644172e-01	5.1924247e-01	4.1926383e+00	2.6798368e+00	-4.3738245e+00	3.5552244e+00	-1.3981886e+00	5.6031333e-01	-2.2879585e+00	2.7665749e+00	7.2652430e-03	3.3672177e-01	-1.5864918e+00	-1.0937897e+00
-3.0841698e+00	9.9963812e-01	-2.9544333e+00	-8.4410262e-01	-9.7695277e-01	1.3639382e+00	-5.9604646e-02	-5.3347641e-01	4.5661311e+00	2.2078925e+00	-4.4045165e+00	3.9555541e+00	-1.4666895e+00	4.2093928e-01	-2.0290786e+00	2.3511216e+00	-6.7299873e-01	-3.9306447e-01	-1.5040536e+00	-8.3031348e-01
-3.6685029e+00	8.1089008e-01	-2.6319455e+00	-1.7688643e-01	1.1313021e-01	1.1692593e+00	-6.4171371e-01	-1.0659149e+00	5.0113867e+00	1.4936746e+00	-4.1305130e+00	4.2961309e+00	-1.0863762e+00	-2.2240540e-03	-1.6509894e+00	1.8462613e+00	-1.4844819e+00	-1.1427189e+00	-1.2414669e+00	-7.3245511e-01
-4.4822101e+00	6.8397073e-01	-2.4955368e+00	2.4701826e-01	1.3381391e+00	8.8131845e-01	-1.0350747e+00	-1.0361126e+00	5.3939240e+00	6.1250446e-01	-3.4684863e+00	4.7695579e+00	-7.5202678e-01	-3.3864928e-01	-1.5987983e+00	1.5077603e+00	-1.4871508e+00	-1.4643171e+00	-1.0937897e+00	-6.0138419e-01
-5.4690970e+00	6.4230679e-01	-2.3846307e+00	3.1092274e-01	1.3852891e+00	8.4810591e-01	-1.2043994e+00	-9.9874850e-01	5.5825237e+00	2.9950593e-02	-2.3445977e+00	4.9946321e+00	-1.0506431e+00	-4.1574982e-01	-2.2577113e+00	1.4743995e+00	-7.4683732e-01	-1.4174637e+00	-1.4106433e+00	-5.5275155e-01
-6.2347646e+00	7.1970386e-01	-2.1890622e+00	2.6140048e-01	3.7957188e-02	1.3086334e+00	-1.2282709e+00	-1.3958163e+00	5.5745171e+00	4.3443188e-02	-1.2791276e+00	4.8232317e+00	-1.8367720e+00	-1.4960470e-01	-3.3248124e+00	1.6082876e+00	-1.7362448e-01	-1.4397043e+00	-2.0695564e+00	-7.4105478e-01
-6.5673348e+00	8.3594775e-01	-1.9868215e+00	2.5013194e-01	-1.5556516e+00	1.8216485e+00	-1.0798523e+00	-2.1537739e+00	5.4117164e+00	3.3775966e-01	-8.5937445e-01	4.5179432e+00	-2.3723242e+00	3.4710069e-01	-4.0498540e+00	1.6063600e+00	-2.2700178e-01	-1.4810717e+00	-2.5349767e+00	-8.1800705e-01
-6.4860827e+00	9.3825423e-01	-2.0372334e+00	3.6652409e-01	-2.3683209e+00	1.6834606e+00	-7.0917668e-01	-2.9035766e+00	4.9325069e+00	3.3583215e-01	-9.0118667e-01	4.2784868e+00	-2.2258332e+00	7.2563468e-01	-4.0368062e+00	1.4377768e+00	-5.0515679e-01	-1.1098029e+00	-2.4648449e+00	-4.3102166e-01
-6.0517991e+00	9.5411915e-01	-2.3825549e+00	7.1762808e-01	-2.4096883e+00	9.5916034e-01	-3.5154880e-01	-3.4926544e+00	3.7917155e+00	-1.2691935e-01	-9.3751288e-01	4.2526877e+00	-1.7052563e+00	7.6507457e-01	-3.6539724e+00	1.2969200e+00	-5.5023095e-01	-5.0634295e-01	-2.0468710e+00	6.3014862e-02
-5.6413870e+00	7.9828710e-01	-2.3228020e+00	1.3087816e+00	-2.0628842e+00	3.3138404e-01	-4.5237258e-01	-4.0624570e+00	2.0692598e+00	-6.0553576e-01	-1.0015656e+00	4.4974819e+00	-1.4269530e+00	5.0797393e-01	-3.4870201e+00	9.7724931e-01	-3.2070858e-01	-3.7023085e-01	-1.7572992e+00	3.9143350e-02
-5.7302009e+00	2.3901167e-01	-1.4282875e+00	1.8972663e+00	-1.5479416e+00	2.7652404e-01	-1.0319610e+00	-4.5739894e+00	4.9878117e-01	-5.8833641e-01	-1.1783038e+00	4.8545167e+00	-1.5265906e+00	2.8467891e-02	-3.5337252e+00	2.1914345e-01	-1.1639216e-01	-9.2565126e-01	-1.7654540e+00	-5.1805630e-01
-6.4636939e+00	-7.8642548e-01	-7.2800700e-01	2.1281231e+00	-1.0279577e+00	8.2779289e-01	-1.7068873e+00	-4.6980916e+00	-3.0588156e-01	-9.7413564e-02	-1.1345641e+00	5.1301512e+00	-1.6456517e+00	-6.3815522e-01	-3.3670694e+00	-4.5756204e-01	-3.1922588e-01	-1.4709893e+00	-1.7180076e+00	-1.1164751e+00
-7.5570388e+00	-1.6489136e+00	-1.2450254e+00	1.8861460e+00	-5.7588171e-01	1.6960636e+00	-2.1484361e+00	-4.3278608e+00	-4.1174652e-01	2.4568383e-01	-7.5691970e-01	5.2588497e+00	-1.5679580e+00	-1.2177437e+00	-2.8948286e+00	-4.5415182e-01	-8.3832008e-01	-1.3265741e+00	-1.4311046e+00	-1.3984851e+00
-8.1603506e+00	-1.5835264e+00	-2.5632963e+00	1.3517800e+00	-9.4596429e-02	2.4248119e+00	-2.2799519e+00	-3.7931982e+00	-2.1929172e-01	-2.5057675e-02	-5.0145003e-01	5.3291299e+00	-1.3206432e+00	-1.3365082e+00	-2.2974478e+00	7.5617835e-03	-1.1433120e+00	-6.7092295e-01	-1.3305774e+00	-1.4287323e+00
-7.6405150e+00	-6.4497565e-01	-3.7737748e+00	9.6805656e-01	4.5311393e-01	2.6165254e+00	-2.2129337e+00	-3.5320942e+00	2.0016486e-02	-6.9509100e-01	-5.0901182e-01	5.4106785e+00	-9.7191158e-01	-1.0831143e+00	-1.6248938e+00	4.8439895e-01	-1.0031966e+00	-1.8548610e-01	-1.6432793e+00	-1.4241359e+00
-6.4232161e+00	3.1522258e-01	-4.3680420e+00	1.0754042e+00	8.7627726e-01	2.1352401e+00	-1.8139384e+00	-3.7739230e+00	2.1084032e-01	-1.3873649e+00	-2.7607923e-01	5.3900689e+00	-5.6995090e-01	-8.6456391e-01	-9.6034650e-01	9.0934153e-01	-6.7403662e-01	-2.9179588e-01	-1.8587160e+00	-1.3304291e+00
-5.3312056e+00	5.1405301e-01	-4.0790632e+00	1.3262775e+00	9.6746348e-01	1.1637733e+00	-9.8718342e-01	-4.4129679e+00	3.0944004e-01	-1.9042350e+00	3.6489312e-01	5.2137756e+00	-1.6116978e-01	-8.8813889e-01	-3.8060977e-01	1.1394570e+00	-3.7497550e-01	-6.7433316e-01	-1.6987324e+00	-1.0000829e+00
-4.7370867e+00	-1.0171340e-01	-3.0468057e+00	1.2726037e+00	7.9932500e-01	8.3179618e-02	-3.1196064e-01	-5.1193274e+00	4.3917652e-01	-2.1482879e+00	1.1533944e+00	5.0026387e+00	-1.4530486e-02	-1.1966893e+00	2.7281729e-01	7.5187851e-01	-3.9884701e-02	-7.8805646e-01	-1.9335925e+00	-6.1339408e-01
-4.4384704e+00	-1.0694734e+00	-1.8962284e+00	1.1476118e+00	6.4808933e-01	-8.4855072e-01	-3.6029674e-01	-5.5315188e+00	7.0013219e-01	-2.2792105e+00	1.8518956e+00	4.9194591e+00	-2.3530491e-01	-1.7141525e+00	1.0666563e+00	-3.6088982e-01	1.6843502e-01	-4.8098874e-01	-3.1691286e+00	-5.1968728e-01
-3.9883218e+00	-1.8913355e+00	-9.9281769e-01	1.2712692e+00	6.2169722e-01	-1.6560306e+00	-9.0518997e-01	-5.4602008e+00	9.7102196e-01	-2.6661959e+00	2.1290127e+00	5.0179106e+00	-4.0255377e-01	-2.1288645e+00	1.7221591e+00	-1.6028016e+00	-1.5449762e-01	4.4777620e-02	-4.6533140e+00	-7.4891311e-01
-3.1369540e+00	-2.2442187e+00	-3.0469539e-01	1.5455692e+00	5.8967084e-01	-2.3093094e+00	-1.4806269e+00	-5.1503159e+00	1.2537734e+00	-3.6926709e+00	1.7344656e+00	5.1915350e+00	-3.5911058e-01	-2.2236092e+00	1.9015661e+00	-2.0356025e+00	-9.2357548e-01	4.4466252e-01	-5.2893934e+00	-9.4477813e-01
-1.9292927e+00	-2.1763109e+00	2.1350918e-01	1.7411377e+00	5.1390474e-01	-2.5877609e+00	-1.8305447e+00	-5.0364443e+00	1.6763436e+00	-5.4209091e+00	8.3817181e-01	5.4335121e+00	-2.7948945e-01	-2.1066239e+00	1.4566071e+00	-1.4834440e+00	-1.5729992e+00	5.0500852e-01	-4.8439895e+00	-8.1192797e-01
-5.1212549e-01	-1.9730324e+00	8.2912732e-01	1.8701328e+00	6.3133479e-01	-2.4037575e+00	-1.7261624e+00	-5.2170375e+00	1.9958660e+00	-7.2771046e+00	1.5598032e-01	5.7149291e+00	7.1762808e-02	-1.9883042e+00	6.7225738e-01	-7.0695262e-01	-1.6115495e+00	2.3530491e-01	-3.7163942e+00	-5.2413539e-01
9.5189510e-01	-1.7215660e+00	1.7841361e+00	2.1844658e+00	1.1799348e+00	-1.7945150e+00	-1.4161293e+00	-5.5355221e+00	1.7489960e+00	-8.6091646e+00	2.5680410e-01	5.8347315e+00	9.0430034e-01	-1.9095727e+00	3.0425058e-01	-1.4619448e-01	-1.0783696e+00	-2.0550259e-01	-2.4845648e+00	-5.3258679e-01
2.1269369e+00	-1.4521590e+00	2.7584200e+00	2.6343178e+00	2.0278924e+00	-7.4387192e-01	-1.5697373e+00	-5.7595584e+00	9.8036299e-01	-9.1651781e+00	7.0458030e-01	5.8323591e+00	1.8300999e+00	-1.7196385e+00	9.1438272e-01	1.6487653e-01	-5.4815517e-01	-5.1405301e-01	-1.8152728e+00	-1.1406431e+00
2.6188977e+00	-1.4269530e+00	3.2340710e+00	2.9281895e+00	2.7075633e+00	5.8225733e-01	-2.1471017e+00	-5.6227050e+00	2.9416821e-01	-8.9841401e+00	7.9591478e-01	6.0013872e+00	2.4652897e+00	-1.3586004e+00	2.2373983e+00	1.1194405e-01	-3.8950599e-01	-4.4229020e-01	-1.9966074e+00	-2.1887656e+00
2.4279256e+00	-1.7279417e+00	3.1175306e+00	2.9651088e+00	2.7861465e+00	1.7884359e+00	-2.4086504e+00	-5.0944180e+00	1.7110389e-01	-8.3830525e+00	5.0486025e-01	6.3228372e+00	2.8088319e+00	-7.5914375e-01	3.4635934e+00	-2.6243837e-02	-5.1509090e-01	-3.7660647e-02	-2.7811054e+00	-3.0245651e+00
2.1192269e+00	-2.0114344e+00	2.8116490e+00	2.7601992e+00	2.3400013e+00	2.6251250e+00	-2.0941692e+00	-4.3963616e+00	4.3369052e-01	-7.7346666e+00	1.2691935e-01	6.5098060e+00	2.9136590e+00	1.5301491e-01	4.1782561e+00	1.2276778e-01	-8.6782586e-01	5.1375647e-01	-3.7783712e+00	-3.3403808e+00
2.2884033e+00	-2.0010555e+00	2.6856193e+00	2.4166570e+00	1.9792598e+00	3.0687497e+00	-1.7488478e+00	-3.7896397e+00	5.1093933e-01	-7.1820633e+00	-1.5731475e-01	6.5273019e+00	2.8712537e+00	9.2075834e-01	4.5050437e+00	2.7148285e-01	-1.2386498e+00	1.0125376e+00	-4.5169053e+00	-3.5687170e+00
2.9654053e+00	-1.9295892e+00	2.7360312e+00	1.9057177e+00	2.1039551e+00	3.2819623e+00	-1.8538231e+00	-3.4704138e+00	1.1416810e-01	-6.7898885e+00	-1.8622745e-01	6.5965441e+00	2.8522751e+00	9.3825423e-01	4.5349943e+00	2.2240540e-02	-1.1096547e+00	1.1286333e+00	-4.6593931e+00	-3.7872674e+00
3.6753233e+00	-2.2375466e+00	2.9569539e+00	9.9548656e-01	2.4509075e+00	3.4965094e+00	-2.3216158e+00	-3.4804962e+00	-5.6238911e-01	-6.7446661e+00	1.6250421e-01	6.9314866e+00	2.7772503e+00	3.0632637e-01	4.4650107e+00	-4.1930831e-01	-4.8084047e-01	7.2326235e-01	-4.3944341e+00	-3.4615176e+00
4.0191621e+00	-2.8334448e+00	3.3687004e+00	-5.4118647e-02	2.6639718e+00	3.6367731e+00	-2.8510889e+00	-3.7636924e+00	-1.0340368e+00	-7.0480270e+00	6.6024749e-01	7.4007620e+00	2.4050920e+00	-5.3822106e-01	4.5570866e+00	-6.4112062e-01	1.9037902e-01	2.4108745e-01	-4.2691457e+00	-2.6012535e+00
4.1706943e+00	-3.2806279e+00	3.6302492e+00	-5.0960490e-01	2.7652404e+00	3.5393595e+00	-3.1505949e+00	-4.1620946e+00	-1.0562774e+00	-7.3980931e+00	9.1586542e-01	7.6620142e+00	1.9057177e+00	-1.4423731e+00	4.6324079e+00	-4.6245496e-01	8.2052764e-01	1.8533783e-01	-4.4903650e+00	-1.8511543e+00
4.3968064e+00	-3.4677449e+00	3.4868718e+00	-2.9906112e-01	2.9009077e+00	3.4374978e+00	-3.1412538e+00	-4.2555049e+00	-7.8108775e-01	-7.5905479e+00	9.6434980e-01	7.6611246e+00	1.6769367e+00	-2.2213851e+00	4.4657521e+00	-1.4530486e-02	1.2638557e+00	3.8787501e-01	-4.7215183e+00	-1.6573650e+00
4.5249119e+00	-3.3606938e+00	3.2216163e+00	-2.8008253e-01	3.0988485e+00	3.6198702e+00	-3.0076623e+00	-3.7995738e+00	-4.2509085e-01	-7.5407291e+00	1.1953549e+00	7.4617011e+00	1.6382382e+00	-2.5766407e+00	4.2936103e+00	2.6555204e-01	9.6776002e-01	3.6593101e-01	-4.7376798e+00	-1.9358166e+00
4.3976960e+00	-2.8886013e+00	3.1024070e+00	-8.9495932e-01	3.2333297e+00	3.9322757e+00	-2.8165419e+00	-3.3280744e+00	-2.8482718e-01	-7.2286202e+00	1.6966566e+00	7.0764949e+00	1.5064259e+00	-2.4771513e+00	4.4521112e+00	1.8622745e-01	-1.6265248e-01	1.2558491e-01	-4.6565759e+00	-2.1257508e+00
4.1987174e+00	-2.3276949e+00	3.1124894e+00	-1.4898196e+00	3.1789145e+00	4.2126548e+00	-2.5511382e+00	-3.6516001e+00	-5.1034625e-01	-6.7086364e+00	2.0805284e+00	6.6181915e+00	1.4557175e+00	-2.0416815e+00	4.9485201e+00	-4.1515674e-03	-1.3965576e+00	5.2635944e-02	-4.6657687e+00	-1.7632300e+00
4.0267238e+00	-2.0194410e+00	3.2655043e+00	-1.4540865e+00	2.9870528e+00	4.6313700e+00	-2.2802484e+00	-4.8144838e+00	-8.7019818e-01	-5.9469720e+00	2.0929831e+00	6.3431502e+00	1.6993255e+00	-1.3704621e+00	5.3783556e+00	-8.6293294e-02	-2.0013520e+00	4.9344344e-01	-4.9323586e+00	-1.1215163e+00
3.4972507e+00	-1.9352235e+00	3.6865919e+00	-9.5634321e-01	2.6362453e+00	5.1214032e+00	-2.0826041e+00	-6.1308272e+00	-1.2850584e+00	-5.0689155e+00	2.0000176e+00	6.3406296e+00	2.0231478e+00	-7.9591478e-01	5.3507773e+00	3.1136756e-03	-2.0550259e+00	1.4865577e+00	-5.4753243e+00	-8.7761170e-01
2.3822583e+00	-1.9183207e+00	4.5183880e+00	-4.9848463e-01	1.9527194e+00	5.2692287e+00	-2.1146305e+00	-6.9688507e+00	-1.9825217e+00	-4.4193435e+00	2.1914345e+00	6.2865109e+00	2.1158167e+00	-7.4668905e-01	5.1012385e+00	1.9423405e-01	-2.2715005e+00	2.5979916e+00	-6.0133971e+00	-1.3458492e+00
1.4367389e+00	-1.8090455e+00	5.6354562e+00	-4.0225723e-01	9.6019823e-01	4.9626058e+00	-2.4280739e+00	-7.1200864e+00	-2.7888154e+00	-4.0342856e+00	2.6527033e+00	6.1151105e+00	1.8848116e+00	-1.0831143e+00	5.0508266e+00	3.4250431e-01	-2.9830495e+00	3.4889476e+00	-6.2005142e+00	-2.2058167e+00
1.4312529e+00	-1.4013023e+00	6.4638422e+00	-4.5148296e-01	-1.8029664e-01	4.6000850e+00	-2.7456688e+00	-6.8720302e+00	-3.3046477e+00	-3.6229839e+00	3.0777942e+00	6.1354235e+00	1.5641030e+00	-1.4413352e+00	5.0787014e+00	5.0263620e-01	-3.6676133e+00	4.1586844e+00	-5.8961153e+00	-2.7354381e+00
1.9607260e+00	-8.3639256e-01	6.4702178e+00	-4.4555215e-01	-1.4357010e+00	4.5391459e+00	-2.8823739e+00	-6.6371701e+00	-3.5337252e+00	-3.0878765e+00	3.2414845e+00	6.3020793e+00	1.3833616e+00	-1.8868874e+00	4.8886189e+00	8.2289997e-01	-3.8012048e+00	4.5183880e+00	-4.9806947e+00	-2.5100673e+00
2.2974478e+00	-5.4103820e-01	5.7709752e+00	-8.1207624e-01	-2.6709405e+00	4.7608099e+00	-3.0230824e+00	-6.3695423e+00	-3.4690794e+00	-2.6463277e+00	3.0088485e+00	6.4152095e+00	1.2174471e+00	-2.2987822e+00	4.3999201e+00	1.2344982e+00	-3.4683380e+00	4.4835445e+00	-3.3156197e+00	-2.0480572e+00
2.4437905e+00	-7.0635954e-01	5.0865597e+00	-1.6220767e+00	-3.4345324e+00	4.9532647e+00	-3.3171024e+00	-5.8279110e+00	-3.0324235e+00	-2.4765582e+00	2.4283704e+00	6.3330678e+00	1.0143169e+00	-2.2449601e+00	3.4941371e+00	1.5285182e+00	-3.0276788e+00	4.3219299e+00	-1.2890617e+00	-2.1352401e+00
2.6980740e+00	-1.2675625e+00	4.9467408e+00	-2.2185680e+00	-3.5421766e+00	4.7133634e+00	-3.6689477e+00	-5.1037590e+00	-2.5876127e+00	-2.4632139e+00	1.9534607e+00	5.7063294e+00	9.7888029e-01	-1.8029664e+00	2.2634939e+00	1.5104292e+00	-2.7090460e+00	4.5763617e+00	2.5324561e-01	-2.6472173e+00
2.9530989e+00	-2.0117310e+00	5.1240721e+00	-2.3693588e+00	-3.3939064e+00	4.2377124e+00	-3.8347139e+00	-4.4368394e+00	-2.6231975e+00	-2.4212534e+00	2.0590292e+00	4.2810074e+00	1.0967551e+00	-1.4481557e+00	1.1913516e+00	1.2918788e+00	-2.5465418e+00	5.4504149e+00	1.0304783e+00	-3.0371681e+00
2.8447133e+00	-2.4641035e+00	5.1820457e+00	-2.5170360e+00	-3.2278437e+00	4.2172511e+00	-3.5344666e+00	-3.9936596e+00	-3.1826212e+00	-2.3907097e+00	2.7658335e+00	2.3441529e+00	1.1439051e+00	-1.2746795e+00	5.5112057e-01	1.2103302e+00	-2.6005122e+00	6.4331502e+00	1.4118295e+00	-3.3308915e+00
2.3834445e+00	-2.2685350e+00	5.0401511e+00	-3.0232307e+00	-2.9479094e+00	4.8299039e+00	-2.8662125e+00	-3.9912873e+00	-4.0111555e+00	-2.5883540e+00	3.7459000e+00	6.3667252e-01	1.1522082e+00	-1.0457502e+00	3.7630993e-01	1.2112198e+00	-2.8857842e+00	6.8870055e+00	1.6816813e+00	-3.7863777e+00
2.0470193e+00	-1.6533617e+00	4.8290142e+00	-3.6385523e+00	-2.6243837e+00	5.7036605e+00	-2.3872995e+00	-4.3658179e+00	-4.9462960e+00	-2.9888320e+00	4.5871854e+00	-2.4583210e-01	1.3287981e+00	-7.8790819e-01	8.0199386e-01	1.0390780e+00	-3.2652078e+00	6.7956710e+00	1.9082383e+00	-4.1798870e+00
2.1210061e+00	-1.1221094e+00	4.7063947e+00	-3.7233629e+00	-2.3045647e+00	6.5194435e+00	-2.5465418e+00	-4.4943683e+00	-5.8427380e+00	-3.0497711e+00	5.0932319e+00	-3.4072507e-01	1.6314177e+00	-7.5009927e-01	1.7611542e+00	5.2102171e-01	-3.5940712e+00	6.5406462e+00	2.0436091e+00	-3.9137419e+00
2.4359322e+00	-9.9177980e-01	4.7794920e+00	-3.1993758e+00	-1.8023733e+00	7.1918492e+00	-3.1305784e+00	-3.9820945e+00	-6.5585869e+00	-2.4111710e+00	5.2932484e+00	-1.3151572e-01	1.8299516e+00	-1.0291439e+00	2.7428516e+00	-4.6378939e-01	-3.5811717e+00	6.2992622e+00	2.1978101e+00	-2.8263278e+00
2.5305286e+00	-1.2580732e+00	5.0942698e+00	-2.8771845e+00	-9.6687040e-01	7.6808445e+00	-3.5445489e+00	-3.1256854e+00	-7.1375823e+00	-1.4524555e+00	5.2032484e+00	1.0883037e-01	1.8317308e+00	-1.5541689e+00	3.3351913e+00	-1.7043667e+00	-3.0257513e+00	5.9414860e+00	2.7192767e+00	-1.6478757e+00
1.9900835e+00	-1.7128181e+00	5.5510904e+00	-3.5298702e+00	-9.2965456e-02	7.8896091e+00	-3.6160152e+00	-2.3521595e+00	-7.5279779e+00	-6.7803992e-01	4.8978117e+00	4.1945658e-01	1.6665578e+00	-2.0846799e+00	3.5117812e+00	-3.0487332e+00	-2.3187987e+00	5.2733802e+00	3.4925061e+00	-1.2961787e+00
1.0804454e+00	-2.2000342e+00	5.7911400e+00	-4.9234624e+00	1.0645805e-01	7.6362152e+00	-3.5734616e+00	-1.8343997e+00	-7.5754244e+00	-3.5051091e-01	4.5167571e+00	6.8026397e-01	1.1947618e+00	-2.2388810e+00	3.1898865e+00	-4.4939235e+00	-1.9960143e+00	4.4319465e+00	3.9500681e+00	-1.7663437e+00
4.5771031e-01	-2.5760476e+00	5.5447148e+00	-6.1210413e+00	-6.2866592e-01	6.8521620e+00	-3.5598208e+00	-1.6297867e+00	-7.4228543e+00	-4.5400355e-01	4.2018310e+00	6.9049462e-01	3.5777615e-01	-1.8215002e+00	2.4560969e+00	-5.4364775e+00	-2.0440539e+00	3.7767402e+00	3.8519132e+00	-2.3441529e+00
2.0476124e-01	-2.5017642e+00	4.9222762e+00	-6.6390976e+00	-1.7240866e+00	5.9088666e+00	-3.5970366e+00	-1.7759812e+00	-7.3220305e+00	-5.7217495e-01	4.0517815e+00	5.5097230e-01	-4.2153236e-01	-1.0227683e+00	1.7694573e+00	-5.0616503e+00	-2.1382055e+00	3.3801172e+00	3.2677284e+00	-2.7114183e+00
-9.8154915e-02	-1.9642845e+00	4.2735938e+00	-6.6115194e+00	-2.4322254e+00	5.2337921e+00	-3.7945326e+00	-2.1052895e+00	-7.1968904e+00	-5.4607938e-01	3.8803811e+00	4.3843517e-01	-7.2682084e-01	-3.0336096e-01	1.3010716e+00	-3.6145325e+00	-2.1915828e+00	2.9490956e+00	2.2918135e+00	-3.0700841e+00
-5.5067576e-01	-1.6238559e+00	3.9881736e+00	-6.2091139e+00	-2.5073984e+00	5.0039732e+00	-4.0851423e+00	-2.1264921e+00	-6.6640070e+00	-6.3341057e-01	3.4185192e+00	2.2596388e-01	-5.3688663e-01	7.3245511e-02	8.9006640e-01	-2.3263605e+00	-2.3792929e+00	2.1079584e+00	1.2322742e+00	-3.6329180e+00
-8.7924267e-01	-1.7885842e+00	4.1182066e+00	-5.6093607e+00	-2.1936586e+00	5.3940722e+00	-4.0234619e+00	-1.6100668e+00	-5.6063952e+00	-6.6988506e-01	2.7185353e+00	-8.6886375e-02	-3.3212539e-02	2.8378929e-01	5.0441544e-01	-1.9264755e+00	-2.8018632e+00	7.8257046e-01	6.3326230e-01	-4.3376466e+00
-8.5996753e-01	-1.8455200e+00	4.3428361e+00	-4.9897392e+00	-1.7005117e+00	6.2435126e+00	-3.5358010e+00	-1.1358985e+00	-4.6045331e+00	-4.4332809e-01	1.9401164e+00	-1.8266897e-01	4.5400355e-01	4.7772679e-01	2.3693588e-01	-2.2480738e+00	-3.2004137e+00	-7.0265278e-01	7.8983570e-01	-4.8104805e+00
-3.5911058e-01	-1.4113846e+00	4.4449943e+00	-4.4567076e+00	-1.1115822e+00	6.8351109e+00	-3.1290957e+00	-1.1874965e+00	-4.3544011e+00	-4.0803977e-01	1.1507255e+00	-1.4367389e-01	6.9227387e-01	6.6528868e-01	1.3729827e-01	-3.0118139e+00	-3.1820281e+00	-1.8714673e+00	1.2226366e+00	-4.7806781e+00
3.5792442e-01	-1.0295887e+00	4.4175643e+00	-4.1706943e+00	-7.5217505e-01	6.6478456e+00	-2.9686672e+00	-1.4358492e+00	-4.7855711e+00	-9.5738110e-01	5.2843522e-01	-4.6067571e-01	8.9836953e-01	9.3350959e-01	3.3568388e-01	-3.9165590e+00	-2.8650263e+00	-2.4216982e+00	9.8570072e-01	-4.5083057e+00
5.8270214e-01	-1.1342675e+00	4.1358508e+00	-4.1529018e+00	-8.3016521e-01	5.9078287e+00	-2.6961465e+00	-1.4692101e+00	-5.2122929e+00	-1.8421098e+00	3.6000020e-01	-1.0587980e+00	1.3465905e+00	1.3605279e+00	9.3825423e-01	-4.4915511e+00	-2.6942190e+00	-2.5913194e+00	-2.2136751e-01	-4.3698212e+00
6.4645835e-02	-1.4804786e+00	3.4635934e+00	-3.9804635e+00	-9.3929213e-01	5.1903489e+00	-2.1717146e+00	-1.2300501e+00	-5.2588497e+00	-2.5201497e+00	6.7507451e-01	-1.2178920e+00	1.8109730e+00	1.9736255e+00	1.5477933e+00	-4.3730832e+00	-2.6229010e+00	-2.7913360e+00	-1.7553717e+00	-4.2660321e+00
-7.5855067e-01	-1.8069697e+00	2.6660476e+00	-3.1519293e+00	-6.4719971e-01	4.8315348e+00	-1.6266731e+00	-8.0125251e-01	-5.0417821e+00	-2.6043672e+00	1.1274471e+00	-7.7382251e-01	1.8539714e+00	2.6183046e+00	1.6733782e+00	-3.6447796e+00	-2.3699519e+00	-3.0551088e+00	-2.8174316e+00	-4.0218309e+00
-1.3474802e+00	-2.0674806e+00	2.0600671e+00	-1.8037078e+00	5.1301512e-02	4.8539237e+00	-1.0924553e+00	-3.5377285e-01	-4.7069878e+00	-2.1757179e+00	1.3313187e+00	-4.4629350e-01	1.3144159e+00	2.9050593e+00	1.4398525e+00	-2.9206277e+00	-1.9513850e+00	-3.4025060e+00	-3.0702324e+00	-3.8200351e+00
-1.3612693e+00	-2.1548118e+00	1.5842678e+00	-5.7039571e-01	1.0205442e+00	5.0883389e+00	-4.0952247e-01	-1.4263599e-01	-4.2715181e+00	-1.6867225e+00	1.1320435e+00	-6.4586527e-01	2.8230658e-01	2.6571514e+00	1.2820930e+00	-2.8951252e+00	-1.5695890e+00	-3.8895739e+00	-2.6887330e+00	-3.9026216e+00
-8.3668910e-01	-1.8858495e+00	1.0576118e+00	9.4892969e-02	2.0465745e+00	5.4000030e+00	3.9484371e-01	-3.3449772e-01	-3.5074814e+00	-1.5145808e+00	7.8049467e-01	-9.3425094e-01	-1.0961621e+00	2.1451742e+00	1.4699514e+00	-3.6690960e+00	-1.5113188e+00	-4.2434950e+00	-2.0544328e+00	-4.2848624e+00
-1.4871508e-01	-1.3402149e+00	3.7660647e-01	2.2878102e-01	2.9473163e+00	5.9269556e+00	1.1783038e+00	-7.4920965e-01	-2.3741035e+00	-1.7070356e+00	6.8189495e-01	-9.4418505e-01	-2.4870854e+00	1.7205282e+00	1.8490785e+00	-4.7170702e+00	-1.8421098e+00	-4.3283056e+00	-1.5761129e+00	-4.6199532e+00
3.9084042e-01	-9.7102196e-01	-4.4466252e-01	3.4102161e-01	3.7690301e+00	6.6987023e+00	1.5194737e+00	-1.1295229e+00	-1.5027191e+00	-1.9012696e+00	8.8072537e-01	-1.0005277e+00	-3.0929177e+00	1.6569202e+00	1.9318133e+00	-5.4988993e+00	-2.2412533e+00	-4.4814687e+00	-1.6241525e+00	-4.4423254e+00
6.6469560e-01	-1.0249923e+00	-1.0472329e+00	7.9428381e-01	4.3925066e+00	7.2745840e+00	1.1089133e+00	-1.6045808e+00	-1.2404290e+00	-1.6219284e+00	1.1369364e+00	-1.4514176e+00	-2.4322254e+00	1.9147622e+00	1.4314011e+00	-5.8061153e+00	-2.2894412e+00	-4.8251592e+00	-2.1318299e+00	-3.8738572e+00
5.9871533e-01	-1.1857173e+00	-9.2832013e-01	1.1504290e+00	4.3807932e+00	7.2051935e+00	6.1546987e-01	-2.2136751e+00	-1.0559808e+00	-9.6879791e-01	1.0478260e+00	-2.1600012e+00	-1.1731143e+00	1.7851740e+00	5.0441544e-01	-5.7359835e+00	-1.7549269e+00	-4.9842532e+00	-2.6288318e+00	-3.5344666e+00
3.6518966e-01	-1.1404949e+00	-1.5998362e-01	8.1459683e-01	3.7054222e+00	6.5431668e+00	9.1705159e-01	-2.5465418e+00	-5.7350938e-01	-5.9619473e-01	2.8230658e-01	-2.8550922e+00	-2.4627691e-01	8.0644197e-01	-2.8141696e-01	-5.5245501e+00	-8.9318007e-01	-4.6639894e+00	-2.9249275e+00	-3.5515176e+00
3.6978604e-01	-1.0656184e+00	5.8492619e-01	-8.9703510e-02	2.9679259e+00	5.7921779e+00	1.8474475e+00	-2.3097542e+00	3.2471188e-02	-7.3245511e-01	-9.4299888e-01	-3.2279919e+00	1.3344324e-02	-3.5881404e-01	-3.8327863e-01	-5.3071859e+00	-2.9861631e-01	-3.9669709e+00	-3.0104795e+00	-3.3839722e+00
6.3000035e-01	-1.2567388e+00	8.9599721e-01	-1.0457502e+00	2.7593096e+00	5.4539734e+00	2.5758993e+00	-1.6071014e+00	5.6535452e-01	-9.8644207e-01	-2.1095893e+00	-3.0471022e+00	-2.9920939e-01	-9.6627731e-01	7.6062646e-02	-5.0987179e+00	-2.8690296e-01	-3.3596559e+00	-2.7711712e+00	-2.5606275e+00
6.4482738e-01	-1.7128181e+00	1.0186167e+00	-1.6721920e+00	3.1531154e+00	5.5073507e+00	2.6973327e+00	-6.4645835e-01	8.3861662e-01	-1.2377602e+00	-2.9949111e+00	-2.5724891e+00	-7.5217505e-01	-1.2605938e+00	5.1701841e-01	-4.9557853e+00	-6.5846825e-01	-3.2254713e+00	-2.3683209e+00	-1.1774142e+00
2.1439880e-01	-2.1290127e+00	1.1083202e+00	-1.6441690e+00	3.7072014e+00	5.5073507e+00	2.5146637e+00	4.8425068e-01	8.4336127e-01	-1.5933123e+00	-3.7542031e+00	-2.2627525e+00	-8.0718332e-01	-1.7860636e+00	6.6291635e-01	-4.9912219e+00	-1.0014174e+00	-3.3879755e+00	-2.0047622e+00	1.5049432e-01
-1.7036253e-01	-2.0550259e+00	9.5411915e-01	-7.7174673e-01	4.1164274e+00	5.3169717e+00	2.4577279e+00	1.7626369e+00	8.4039586e-01	-1.8289137e+00	-4.4753897e+00	-2.1352401e+00	-3.5214188e-01	-2.4879750e+00	6.0716673e-01	-5.1915350e+00	-1.0759973e+00	-3.5119295e+00	-1.5555033e+00	7.5914375e-01
-6.9835295e-02	-1.4081227e+00	6.5149954e-01	6.4734798e-01	4.4765758e+00	5.3408432e+00	2.5428350e+00	2.7968220e+00	1.0036414e+00	-1.6717472e+00	-4.9113042e+00	-1.8802152e+00	2.4331150e-01	-2.8823739e+00	4.2716663e-01	-5.3272023e+00	-8.9006640e-01	-3.4501008e+00	-9.0341072e-01	4.5177950e-01
3.5540382e-01	-6.9301522e-01	4.8173009e-01	1.8877770e+00	4.6453074e+00	5.8422932e+00	2.5257840e+00	2.8951252e+00	1.4182051e+00	-1.1461291e+00	-4.9457029e+00	-1.4505280e+00	5.7780922e-01	-2.6881399e+00	1.7362448e-01	-5.0435613e+00	-5.1375647e-01	-3.1826212e+00	-1.4456351e-01	-3.9143350e-01
7.0458030e-01	-3.4309739e-01	4.1960485e-01	2.2726866e+00	4.1821111e+00	6.3222441e+00	2.2723901e+00	1.9899352e+00	2.0943175e+00	-5.0056041e-01	-4.8393932e+00	-1.0838556e+00	5.4326225e-01	-2.1843175e+00	1.7792432e-02	-4.2617322e+00	-1.3092264e-01	-2.8903805e+00	5.2561809e-01	-1.1216646e+00
8.1785878e-01	-3.6682063e-01	3.9306447e-01	1.6914672e+00	3.1777283e+00	6.1377959e+00	1.8163107e+00	8.5136786e-01	2.8321103e+00	7.2059349e-02	-4.6719960e+00	-8.9762818e-01	2.6495896e-01	-1.6941360e+00	1.1149924e-01	-3.4025060e+00	-7.4431673e-02	-2.8976458e+00	8.5967099e-01	-1.1897206e+00
7.6640900e-01	-6.5060992e-01	4.4925890e-01	7.3527224e-01	2.3051578e+00	5.3469223e+00	1.2683038e+00	2.7370691e-01	3.4852408e+00	5.1034625e-01	-4.3025065e+00	-8.4899554e-01	-6.1532160e-02	-1.2393911e+00	3.1640874e-01	-2.8893426e+00	-3.7749609e-01	-3.3909410e+00	6.7107122e-01	-4.6586517e-01
6.3874830e-01	-1.0571670e+00	6.1176311e-01	1.7466237e-01	1.8816979e+00	4.3708591e+00	7.5780932e-01	3.4161469e-01	4.0710567e+00	6.4823760e-01	-4.0209413e+00	-9.5322953e-01	-2.9313031e-01	-9.3766115e-01	4.0032971e-01	-2.8820774e+00	-6.7448143e-01	-4.1486020e+00	7.0428376e-02	6.5935787e-01
4.1782561e-01	-1.3897372e+00	9.6242229e-01	2.2225713e-01	1.8078593e+00	3.6250597e+00	4.3991788e-01	5.8344349e-01	4.5606451e+00	4.6186187e-01	-4.2264439e+00	-1.2101819e+00	-4.3561804e-01	-8.2482748e-01	1.9734772e-01	-3.2606114e+00	-6.5668900e-01	-4.7006122e+00	-4.9952252e-01	1.5817472e+00
1.7599680e-01	-1.4282875e+00	1.5827851e+00	5.0382236e-01	1.9496057e+00	3.3618800e+00	4.9003322e-01	6.5431668e-01	5.0140555e+00	4.0270204e-01	-4.6880092e+00	-1.3491111e+00	-6.7077468e-01	-7.4327884e-01	-4.8291625e-01	-3.5570036e+00	-2.6051085e-01	-4.8033635e+00	-6.0701846e-01	1.9531642e+00
2.6006604e-01	-1.0316645e+00	2.2161956e+00	8.2112073e-01	1.9399681e+00	3.3393429e+00	8.5715040e-01	5.6402009e-01	5.4904479e+00	8.6219159e-01	-4.9580094e+00	-1.2017305e+00	-1.1459809e+00	-6.6855062e-01	-1.4892265e+00	-3.3756691e+00	3.0158172e-01	-4.6845990e+00	-2.7029669e-01	1.8633124e+00
7.8672202e-01	-4.2331161e-01	2.4893095e+00	1.4112364e+00	1.6595891e+00	3.1772835e+00	1.1587321e+00	2.8912702e-01	5.7345008e+00	1.5682546e+00	-4.8865431e+00	-1.0426365e+00	-1.7799845e+00	-5.5349290e-01	-2.3712863e+00	-2.8552405e+00	5.9026392e-01	-4.6530174e+00	1.4545313e-01	1.6072497e+00
1.2319776e+00	-9.1927564e-02	2.5105121e+00	2.2722418e+00	1.4539382e+00	2.8322586e+00	1.2769035e+00	-4.4214193e-01	5.4945995e+00	1.9205447e+00	-4.4700519e+00	-1.1369364e+00	-2.5214841e+00	-3.3360810e-01	-3.0745322e+00	-2.4523902e+00	4.7372350e-01	-4.6387835e+00	5.0471198e-01	1.5876780e+00
1.1425707e+00	-2.5013194e-01	2.7053392e+00	2.9028352e+00	1.2711210e+00	2.4436422e+00	1.5311870e+00	-1.6314177e+00	5.0308101e+00	1.7497374e+00	-3.9352411e+00	-1.4103468e+00	-3.3046477e+00	-1.5820437e-01	-3.8289313e+00	-2.1936586e+00	3.4561799e-01	-4.5204638e+00	1.0180236e+00	2.2111545e+00
8.9911088e-01	-7.3794111e-01	3.2153890e+00	2.9388649e+00	9.3825423e-01	2.0106931e+00	1.9023075e+00	-2.8841532e+00	5.0167244e+00	1.4401491e+00	-3.6398867e+00	-1.6131805e+00	-3.8588819e+00	-3.4576626e-01	-4.5123090e+00	-1.7546303e+00	4.9581576e-01	-4.3812380e+00	1.8338066e+00	3.4680415e+00
1.1777107e+00	-1.3584522e+00	3.7697715e+00	2.5047296e+00	7.9443208e-01	1.4153879e+00	2.1958826e+00	-3.8459824e+00	5.8276145e+00	1.3098195e+00	-3.4990300e+00	-1.6499515e+00	-4.0808425e+00	-9.7339429e-01	-4.8371691e+00	-1.2487322e+00	8.1281759e-01	-4.3001342e+00	2.7587165e+00	4.9199039e+00
2.0106931e+00	-1.8877770e+00	3.9681571e+00	2.0581395e+00	1.0920105e+00	6.9004981e-01	2.7800675e+00	-4.1681737e+00	7.0306794e+00	1.1981720e+00	-3.2263610e+00	-1.5709235e+00	-4.0273169e+00	-1.4207257e+00	-4.7390142e+00	-9.8851785e-01	1.1278919e+00	-4.3557356e+00	3.3007926e+00	6.1675982e+00
2.6968878e+00	-1.9445645e+00	3.5608587e+00	2.1408744e+00	1.6693749e+00	6.1828700e-02	3.7596891e+00	-3.7373003e+00	7.8989501e+00	8.0436619e-01	-2.9415338e+00	-1.2847618e+00	-3.6980087e+00	-1.1059479e+00	-4.3388328e+00	-9.5693629e-01	1.5036088e+00	-4.5885199e+00	3.1571187e+00	7.0426893e+00
2.7432964e+00	-1.3531144e+00	2.6863607e+00	2.8155041e+00	2.1820935e+00	-1.4886335e-01	4.3168888e+00	-3.0018798e+00	8.1065284e+00	2.2225713e-01	-2.9418303e+00	-6.9405311e-01	-3.3004961e+00	-4.2879761e-01	-3.9508095e+00	-1.0805937e+00	2.1834279e+00	-4.7563618e+00	2.6931811e+00	7.3125412e+00
2.5778268e+00	-3.7794090e-01	1.8373651e+00	3.5461799e+00	2.3293259e+00	1.7006599e-01	3.9306447e+00	-2.5515830e+00	7.6497078e+00	-1.8207588e-01	-3.1215339e+00	1.0823729e-02	-3.0877283e+00	-1.7940702e-01	-3.7758506e+00	-1.2804620e+00	3.0193757e+00	-4.4534457e+00	2.5852403e+00	6.7471867e+00
2.6862124e+00	4.8439895e-01	1.4416318e+00	3.8138077e+00	2.1420605e+00	7.2000040e-01	3.0825388e+00	-2.6707923e+00	6.9049462e+00	-3.1285026e-01	-3.0380577e+00	4.6186187e-01	-2.9572504e+00	-5.2220787e-01	-3.6256528e+00	-1.3382874e+00	3.4357186e+00	-3.5980745e+00	2.9246310e+00	5.7422108e+00
2.8485683e+00	9.2431683e-01	1.4976779e+00	3.4635934e+00	1.8348445e+00	1.0983861e+00	2.3588316e+00	-3.1593428e+00	6.6505144e+00	-1.9764426e-01	-2.7111218e+00	4.5771031e-01	-2.9576952e+00	-9.7739758e-01	-3.3744830e+00	-1.2128508e+00	3.2895241e+00	-2.6187494e+00	3.0638567e+00	5.0454888e+00
2.7160147e+00	1.1670353e+00	1.7513684e+00	2.7348450e+00	1.5381557e+00	1.1533944e+00	1.8542679e+00	-3.4269706e+00	7.1242379e+00	3.5436593e-01	-2.5595896e+00	1.9853388e-01	-3.4659657e+00	-1.1839381e+00	-3.2070858e+00	-1.0724388e+00	2.9931318e+00	-2.0314509e+00	2.5926538e+00	4.8184871e+00
2.2087821e+00	1.3310222e+00	2.0745975e+00	2.0667392e+00	1.5369696e+00	9.3988521e-01	1.4913023e+00	-3.0442851e+00	7.7082745e+00	1.3485181e+00	-2.4334116e+00	2.4612864e-02	-4.4994095e+00	-1.1695558e+00	-3.3515011e+00	-1.0501983e+00	2.8439719e+00	-1.8613849e+00	1.9338891e+00	4.6816336e+00
1.4202809e+00	9.3958867e-01	2.1700836e+00	1.7191937e+00	2.1263439e+00	5.2739733e-01	1.2660798e+00	-2.2884033e+00	7.9761989e+00	2.4022748e+00	-2.0259649e+00	-1.8385513e-02	-5.7355386e+00	-8.7093953e-01	-3.7942361e+00	-1.0690286e+00	2.9295239e+00	-1.7721262e+00	1.6619614e+00	4.3982891e+00
6.3029689e-01	-1.3996713e-01	1.4742512e+00	1.7939219e+00	3.0865421e+00	1.1624389e-01	1.2393911e+00	-1.7277934e+00	8.0393620e+00	3.1547464e+00	-1.6981393e+00	-1.0378919e-01	-6.8007122e+00	-3.3390464e-01	-4.1763285e+00	-8.1400375e-01	3.3976131e+00	-1.4819613e+00	1.8582712e+00	4.0264273e+00
2.3619453e-01	-1.2214504e+00	2.9654053e-04	2.3877443e+00	3.8485030e+00	2.0313026e-02	1.4663929e+00	-1.3639382e+00	7.9787195e+00	3.5823579e+00	-1.7713849e+00	-3.0039556e-01	-7.3444193e+00	-1.8489302e-01	-4.1975312e+00	-2.8542026e-01	4.0073004e+00	-8.6886375e-01	2.2904790e+00	3.6253562e+00
3.7630993e-01	-1.5996879e+00	-1.3692759e+00	3.3707762e+00	3.9961802e+00	3.2930826e-01	1.7126698e+00	-8.6767759e-01	7.7733652e+00	3.9075146e+00	-1.8830324e+00	-3.9395409e-01	-7.2800700e+00	-8.7064299e-01	-3.9939561e+00	1.9304788e-01	4.1512709e+00	-2.2032961e-01	2.6675303e+00	3.3136921e+00
7.0280105e-01	-1.1366398e+00	-1.9125381e+00	4.1975312e+00	3.6086017e+00	8.0436619e-01	1.7000669e+00	-1.7866567e-01	7.4164786e+00	4.1960485e+00	-1.4693583e+00	-1.4219118e-01	-6.8862642e+00	-1.8173486e+00	-3.9459166e+00	4.5207604e-01	3.8683712e+00	-5.2487674e-02	2.7326210e+00	3.3961304e+00
8.0051116e-01	-2.2507426e-01	-1.7771674e+00	4.2667734e+00	3.0041038e+00	1.1062444e+00	1.5388971e+00	5.0500852e-01	6.9485377e+00	4.4036269e+00	-6.3785868e-01	3.4561799e-01	-6.7620137e+00	-2.1223406e+00	-4.1054554e+00	2.9565091e-01	3.7312212e+00	-4.5533798e-01	2.4182880e+00	3.9675640e+00
5.6357528e-01	5.3377295e-01	-1.4693583e+00	3.6553068e+00	2.2540046e+00	1.0008243e+00	1.3720930e+00	9.7650796e-01	6.3966758e+00	4.6272184e+00	-1.4945643e-01	6.8322938e-01	-7.2551606e+00	-1.7286830e+00	-3.9960319e+00	-2.6303145e-01	3.9840220e+00	-1.0202477e+00	1.8114178e+00	4.6236599e+00
1.0527189e-01	7.6448148e-01	-1.4425214e+00	3.1974483e+00	1.6397209e+00	5.4415187e-01	1.2190781e+00	1.1735591e+00	5.6471696e+00	4.7342695e+00	-2.0253718e-01	5.1138414e-01	-7.8884229e+00	-1.2257503e+00	-3.2723247e+00	-6.0464614e-01	4.5287670e+00	-1.1848277e+00	9.8229050e-01	4.9293932e+00
-3.4191123e-01	4.9907771e-01	-1.9635431e+00	3.5242359e+00	1.8180900e+00	7.6062646e-02	9.9385558e-01	1.0120928e+00	4.7050603e+00	4.4111886e+00	-1.0112032e-01	-7.2355889e-02	-7.9005811e+00	-1.0586497e+00	-2.1721594e+00	-2.0728183e-01	5.2326059e+00	-6.5579938e-01	8.9258699e-02	5.0059007e+00
-5.6698549e-01	4.0626053e-02	-2.8269209e+00	4.4936269e+00	2.9142521e+00	-2.5517313e-01	4.3962133e-01	4.6749614e-01	3.8278934e+00	3.8935771e+00	5.8107117e-01	-4.6957193e-01	-7.0016184e+00	-1.3557833e+00	-1.1394570e+00	6.9093943e-01	5.9546821e+00	3.5362458e-01	-5.4000030e-01	5.1018315e+00
-5.0011560e-01	-3.5481074e-01	-3.4979921e+00	5.5178779e+00	4.2970205e+00	-5.6149949e-01	-2.5443177e-01	-1.6280075e-01	3.3297053e+00	3.8410895e+00	1.3849925e+00	-2.9387166e-01	-5.6443524e+00	-1.9822252e+00	-4.1589809e-01	1.4809234e+00	6.4748142e+00	1.3538558e+00	-7.4090651e-01	4.9995251e+00
-1.2054373e-01	-6.4912722e-01	-3.6406281e+00	5.9819638e+00	5.3592287e+00	-7.9339419e-01	-3.0528847e-01	-5.0382236e-01	3.2735109e+00	4.5619795e+00	1.6933947e+00	2.4420113e-01	-4.7938742e+00	-2.7848121e+00	-7.7397078e-02	1.8464096e+00	6.6368736e+00	1.9678430e+00	-7.1332824e-01	4.3766417e+00
4.3354225e-01	-7.9013224e-01	-3.5617483e+00	5.7586688e+00	5.9884877e+00	-7.9784229e-01	4.6304804e-01	-3.5303150e-01	3.2027860e+00	5.7441383e+00	1.5388971e+00	6.4334468e-01	-4.7372350e+00	-3.5074814e+00	-9.3410267e-03	2.0272993e+00	6.5725243e+00	2.1451742e+00	-6.6766100e-01	3.1415504e+00
6.9390484e-01	-7.2771046e-01	-3.8912048e+00	5.5085369e+00	6.2789492e+00	-6.6306462e-01	1.2172989e+00	2.6629340e-01	2.6719784e+00	6.6687517e+00	1.3778756e+00	5.0070868e-01	-4.6788165e+00	-3.7119461e+00	-1.4827026e-02	2.5410558e+00	6.4659180e+00	2.1337574e+00	-5.4000030e-01	1.4655033e+00
3.4383874e-01	-7.4149959e-01	-4.6590965e+00	5.8746162e+00	6.0950940e+00	-8.1296586e-01	1.3215329e+00	1.0448606e+00	1.9847458e+00	6.8563136e+00	1.2448771e+00	-7.5173024e-02	-4.0651258e+00	-3.3500184e+00	-4.1515674e-02	3.3977614e+00	6.2103000e+00	2.2095235e+00	-1.4070848e-01	-1.4945643e-01
-2.0535432e-01	-1.1978755e+00	-5.3018481e+00	6.4659180e+00	5.3494429e+00	-1.5661788e+00	8.9822126e-01	1.5940536e+00	1.7790949e+00	6.4174336e+00	7.0339414e-01	-6.1680430e-01	-3.1061138e+00	-2.8036424e+00	1.3092264e-01	3.7914189e+00	5.6796408e+00	2.4593589e+00	5.2576636e-01	-1.2595559e+00
-5.2932484e-01	-2.0272993e+00	-5.6508763e+00	6.3951931e+00	4.6171360e+00	-2.4528350e+00	2.7415172e-01	1.8919286e+00	2.1419122e+00	5.7536276e+00	-2.2833621e-01	-8.7449802e-01	-2.0492433e+00	-2.4983540e+00	8.6352602e-01	3.2905620e+00	5.1107278e+00	2.8767397e+00	1.0421917e+00	-1.9499022e+00
-9.3276823e-01	-2.6565583e+00	-6.0135454e+00	5.3817658e+00	4.6703651e+00	-2.8189143e+00	-2.9728188e-01	2.2692764e+00	2.6221596e+00	5.3685697e+00	-8.9214218e-01	-8.9836953e-01	-1.0030483e+00	-2.5994743e+00	2.0981725e+00	2.7289142e+00	4.9225728e+00	3.3965752e+00	9.9563483e-01	-2.5770855e+00
-1.5036088e+00	-2.5944331e+00	-6.3722112e+00	3.9404306e+00	5.4391464e+00	-2.8869703e+00	-4.2953896e-01	2.8937908e+00	2.9167726e+00	5.5396736e+00	-7.9650786e-01	-9.7028061e-01	-1.1461291e-01	-2.8619126e+00	3.4609245e+00	3.0887662e+00	5.2210408e+00	3.8772674e+00	4.6838577e-01	-3.1440710e+00
-1.6793090e+00	-2.0259649e+00	-6.6138917e+00	2.8813361e+00	6.2914039e+00	-3.0720116e+00	1.3892924e-01	3.5366906e+00	3.1219787e+00	5.9073839e+00	-1.9571675e-02	-1.2703796e+00	6.2762803e-01	-3.1019622e+00	4.6309252e+00	4.2151754e+00	5.6999538e+00	4.1314027e+00	-1.8489302e-01	-3.3980579e+00
-1.2379084e+00	-1.4557175e+00	-7.0122939e+00	2.4729997e+00	6.8572032e+00	-3.2262127e+00	9.2950629e-01	3.7580581e+00	3.4542524e+00	5.8514860e+00	9.5100548e-01	-1.5515000e+00	1.3302808e+00	-3.4179261e+00	5.3498877e+00	5.0999040e+00	6.0388996e+00	4.0104141e+00	-5.4859998e-01	-3.4154055e+00
-4.4154885e-01	-1.1744488e+00	-7.4834968e+00	2.3702485e+00	7.0890979e+00	-3.1858832e+00	1.1955031e+00	3.4856857e+00	3.9196727e+00	5.2726389e+00	1.6168872e+00	-1.6007258e+00	1.7393585e+00	-3.6943019e+00	5.4166093e+00	5.0714361e+00	6.1796081e+00	3.6275803e+00	-4.7135117e-01	-3.3789311e+00
3.7853399e-01	-1.3052231e+00	-7.4443534e+00	2.3564593e+00	7.2089003e+00	-3.1287991e+00	8.3001694e-01	3.2816658e+00	4.2383055e+00	4.5735446e+00	1.8389961e+00	-1.4580898e+00	1.4506763e+00	-3.5943678e+00	4.7692613e+00	4.2832314e+00	6.1601847e+00	3.2207267e+00	-4.3502496e-01	-3.2173165e+00
7.6537111e-01	-1.8642020e+00	-6.8824091e+00	2.3213193e+00	7.5533321e+00	-3.3642523e+00	2.6733129e-01	3.6000020e+00	4.3133303e+00	4.0964109e+00	1.8772498e+00	-1.0986827e+00	6.9835295e-01	-3.3056855e+00	3.6292113e+00	3.2813692e+00	5.8074497e+00	2.9132142e+00	-8.1207624e-01	-3.0740874e+00
5.2191133e-01	-2.6417313e+00	-6.1960661e+00	1.9676947e+00	8.1768086e+00	-4.0418474e+00	-1.1802313e-01	4.2915345e+00	4.3595906e+00	3.8049115e+00	2.1585185e+00	-4.4332809e-01	2.1973653e-01	-3.4105126e+00	2.5649273e+00	2.6191942e+00	5.0520127e+00	2.6270525e+00	-1.1031308e+00	-3.3165093e+00
1.6502480e-01	-3.2324400e+00	-5.4645006e+00	1.2383533e+00	8.5944859e+00	-4.9861807e+00	-3.8194420e-01	4.8353899e+00	4.3256367e+00	3.4815341e+00	2.7662783e+00	2.5843507e-01	3.1715010e-01	-4.0845492e+00	2.2145647e+00	2.4461628e+00	4.1907108e+00	2.0265580e+00	-7.2578295e-01	-3.8465755e+00
2.2789140e-01	-3.4016164e+00	-4.7648132e+00	5.1197722e-01	8.2467921e+00	-5.8663130e+00	-8.0421792e-01	4.8221938e+00	3.8889808e+00	3.2488980e+00	3.3105785e+00	4.3131820e-01	7.8998397e-01	-5.1780425e+00	2.7311383e+00	2.4102814e+00	3.4434286e+00	1.0881555e+00	9.3261996e-02	-4.1328854e+00
4.2998377e-01	-3.2798865e+00	-4.3028031e+00	2.2833621e-02	7.3524259e+00	-6.4764452e+00	-1.3191605e+00	4.4617488e+00	3.0872834e+00	3.4130332e+00	3.5317977e+00	-4.0922593e-02	1.3489629e+00	-6.2970381e+00	3.6401833e+00	2.2296882e+00	2.8350757e+00	4.5000025e-01	8.0229040e-01	-3.9413202e+00
2.3293259e-01	-3.1763939e+00	-4.0473334e+00	-3.4769377e-01	6.5560663e+00	-6.6583728e+00	-1.6650751e+00	4.2663286e+00	2.4813029e+00	3.8615508e+00	3.5454386e+00	-5.3955549e-01	1.6865743e+00	-6.7740236e+00	4.2291128e+00	1.9029006e+00	2.3634280e+00	4.8261971e-01	1.2003961e+00	-3.3858998e+00
-2.0520605e-01	-3.2619458e+00	-3.6900021e+00	-4.5563452e-01	6.0088007e+00	-6.2630842e+00	-1.8628676e+00	4.2345988e+00	2.5658169e+00	4.1115344e+00	3.5829509e+00	-6.4319641e-01	1.7531476e+00	-6.4848966e+00	4.0436267e+00	1.5651409e+00	1.9823734e+00	8.0303175e-01	1.3333945e+00	-2.5228186e+00
-3.5214188e-01	-3.3664764e+00	-3.2336262e+00	-6.7018160e-02	5.5924578e+00	-5.5199537e+00	-1.9415991e+00	3.9454717e+00	3.0887662e+00	3.9425063e+00	3.8053563e+00	-6.9331176e-01	1.8088972e+00	-6.1158519e+00	3.3629179e+00	1.4038229e+00	1.6717472e+00	1.0270681e+00	1.2110715e+00	-1.5980569e+00
-3.0944004e-01	-3.2370364e+00	-3.0828353e+00	3.7705128e-01	5.4215022e+00	-4.9986354e+00	-1.6945809e+00	3.2841864e+00	3.2619458e+00	3.6301009e+00	4.0590468e+00	-1.0727354e+00	1.9911214e+00	-6.2352094e+00	2.8937908e+00	1.4193912e+00	1.5743337e+00	1.0762939e+00	9.0726575e-01	-1.0448606e+00
-6.5995095e-01	-2.8453064e+00	-3.0730495e+00	2.1247129e-01	5.4808103e+00	-4.9534130e+00	-1.0488639e+00	2.5426868e+00	2.8697710e+00	3.4548454e+00	3.9714190e+00	-1.5371178e+00	2.1164098e+00	-6.8531999e+00	2.9504300e+00	1.4641689e+00	1.8031147e+00	8.0718332e-01	7.3186203e-01	-8.2601364e-01
-1.4374802e+00	-2.4148778e+00	-2.5855369e+00	-5.1687014e-01	5.3233473e+00	-5.0153900e+00	-2.7148285e-01	2.0960967e+00	2.3742517e+00	3.4511387e+00	3.4750102e+00	-1.6423897e+00	2.0938727e+00	-7.7140571e+00	3.4179261e+00	1.4282875e+00	2.2520770e+00	1.7495891e-01	1.0398194e+00	-4.4836928e-01
-2.0000176e+00	-2.2474807e+00	-1.7166731e+00	-1.1496876e+00	4.5204638e+00	-4.7889813e+00	3.3479426e-01	2.1441363e+00	1.9238067e+00	3.6713200e+00	2.9189967e+00	-1.3725378e+00	2.2135268e+00	-8.4060344e+00	3.9232312e+00	1.1682214e+00	2.8119456e+00	-3.7438242e-01	1.7838396e+00	2.4301496e-01
-1.7605611e+00	-2.4547625e+00	-1.1640698e+00	-1.1734109e+00	3.2348124e+00	-4.3472842e+00	6.7878127e-01	2.4949437e+00	1.5122084e+00	4.2214027e+00	2.6298697e+00	-9.3039591e-01	2.5360146e+00	-8.5212404e+00	3.9319791e+00	7.8612894e-01	3.3793759e+00	-3.9736431e-01	2.4409734e+00	8.8428386e-01
-7.2089003e-01	-2.9796392e+00	-1.2076613e+00	-6.4245506e-01	2.0215168e+00	-4.1026382e+00	6.8574997e-01	2.7698368e+00	1.3523731e+00	4.8380587e+00	2.7050427e+00	-3.6014847e-01	2.6822091e+00	-7.9355728e+00	3.3891617e+00	8.6070889e-01	3.7829675e+00	-9.9341077e-02	2.6534447e+00	1.1335262e+00
4.0833631e-01	-3.5561140e+00	-1.3646795e+00	1.1861621e-03	1.2055855e+00	-4.3567735e+00	3.6563447e-01	2.7753228e+00	1.2543664e+00	4.8926222e+00	3.1636426e+00	2.2151578e-01	2.5794578e+00	-6.9543202e+00	2.7615337e+00	1.6689301e+00	3.8129181e+00	1.8978594e-02	2.6911053e+00	1.0912691e+00
7.3378954e-01	-3.7524239e+00	-1.0942346e+00	4.4851755e-01	8.7064299e-01	-4.7685200e+00	1.8252070e-01	2.5578103e+00	7.0576646e-01	4.2529843e+00	3.7512377e+00	5.8907776e-01	2.5796061e+00	-6.0813049e+00	2.3309568e+00	2.5852403e+00	3.2819623e+00	-9.0148321e-02	2.8834118e+00	1.2122577e+00
5.9011565e-02	-3.5933299e+00	-5.4400360e-01	6.3622771e-01	9.7754585e-01	-4.8273833e+00	5.1687014e-01	2.2861792e+00	-2.0639221e-01	3.5515176e+00	3.9078111e+00	7.8864954e-01	2.7044496e+00	-5.4642041e+00	2.1353884e+00	2.8834118e+00	2.4052402e+00	-5.8270214e-02	3.1216822e+00	1.6469861e+00
-1.1151407e+00	-3.5317977e+00	4.9818809e-02	5.0011560e-01	1.1851242e+00	-4.6138741e+00	1.0071999e+00	2.0726700e+00	-8.6130197e-01	3.3033132e+00	3.4833133e+00	9.8673861e-01	2.4749273e+00	-4.9427375e+00	2.0892763e+00	2.4704791e+00	1.7270520e+00	3.2011550e-01	3.2179096e+00	2.0723735e+00
-2.1712698e+00	-3.5562623e+00	8.2275170e-01	1.8978594e-01	9.1023115e-01	-4.4401013e+00	1.2536251e+00	1.9464920e+00	-1.0966069e+00	3.4162952e+00	2.9556195e+00	1.1348606e+00	1.7052563e+00	-4.5686517e+00	1.9212861e+00	1.6210388e+00	1.5603963e+00	8.8576656e-01	3.2133132e+00	2.1766075e+00
-2.5827197e+00	-3.2190957e+00	1.5641030e+00	-6.7018160e-02	-2.0861626e-01	-4.2366745e+00	1.3881062e+00	1.8824393e+00	-1.3746136e+00	3.5286840e+00	2.7553063e+00	1.1873483e+00	9.0355899e-01	-4.5597554e+00	1.4646137e+00	6.6721619e-01	1.7620438e+00	1.3528179e+00	3.2529013e+00	1.7832465e+00
-2.1356849e+00	-2.5933952e+00	1.8839220e+00	-3.7601339e-01	-1.9365579e+00	-3.7568720e+00	1.4930816e+00	1.8022251e+00	-1.9800011e+00	3.4189640e+00	2.7521927e+00	1.2801655e+00	6.4616181e-01	-4.7419796e+00	8.2364132e-01	-1.4975297e-01	1.9757013e+00	1.5787818e+00	3.2413363e+00	1.0826695e+00
-1.1784521e+00	-2.0275959e+00	1.9758495e+00	-8.2423440e-01	-3.7218802e+00	-3.2213198e+00	1.4099019e+00	1.6145149e+00	-2.7083047e+00	3.1046311e+00	2.5235599e+00	1.6020602e+00	9.1794121e-01	-4.4854720e+00	4.0863285e-01	-8.2542056e-01	2.0907590e+00	1.6437242e+00	3.0159655e+00	7.8775992e-01
-2.7696885e-01	-1.3464423e+00	2.1207096e+00	-1.2344982e+00	-5.1615845e+00	-3.1430331e+00	1.1240369e+00	1.2853549e+00	-3.2662457e+00	2.7102322e+00	2.0614015e+00	2.0972829e+00	1.2172989e+00	-3.6389971e+00	6.8293284e-01	-1.3221259e+00	2.0849765e+00	1.7420273e+00	2.8711054e+00	1.2192264e+00
2.4464594e-01	-4.2034620e-01	2.0990621e+00	-1.5430486e+00	-6.0707777e+00	-3.5605621e+00	7.5306467e-01	1.0356678e+00	-3.3939064e+00	2.4037575e+00	1.7617473e+00	2.3036751e+00	1.0587980e+00	-2.8765914e+00	1.3888476e+00	-1.3154538e+00	1.8515991e+00	2.0016486e+00	3.0723082e+00	1.6552892e+00
2.0298199e-01	3.0736426e-01	1.7927358e+00	-1.9009731e+00	-6.4410086e+00	-4.0239067e+00	5.0411890e-01	1.0626530e+00	-3.0087002e+00	2.2003307e+00	1.7451410e+00	1.8226864e+00	4.1960485e-01	-2.6338730e+00	1.7355034e+00	-6.9983565e-01	1.6489136e+00	2.4279256e+00	3.1041863e+00	1.3436251e+00
-4.7194425e-01	4.2864934e-01	1.3820271e+00	-2.2762451e+00	-6.4751107e+00	-4.0615674e+00	7.1733154e-01	1.2205608e+00	-2.4639553e+00	1.9929006e+00	1.7045150e+00	8.7598072e-01	-2.7934118e-01	-2.6973327e+00	1.4552726e+00	5.4563457e-02	1.7977770e+00	2.8027528e+00	2.3781068e+00	5.3747971e-01
-1.5334111e+00	9.3410267e-02	7.9962154e-01	-2.4691447e+00	-6.4017169e+00	-3.4010233e+00	1.3621589e+00	1.4588311e+00	-2.1776454e+00	1.7948116e+00	1.2948442e+00	1.3062610e-01	-7.9383900e-01	-2.7695403e+00	8.7449802e-01	3.0795734e-01	2.0929831e+00	2.6796885e+00	1.2170023e+00	-9.0593132e-02
-2.4437905e+00	-2.9831977e-01	1.3551902e-01	-2.5366077e+00	-6.2398058e+00	-2.1989963e+00	1.8284689e+00	1.7746468e+00	-2.2849930e+00	1.6781229e+00	4.1263615e-01	-3.8401999e-02	-1.1748936e+00	-2.4820442e+00	3.4176296e-01	-1.3640864e-01	2.1737903e+00	1.8253552e+00	5.8448138e-01	-3.5421766e-01
-2.8106111e+00	-4.7461312e-01	-1.9571675e-02	-2.5192601e+00	-5.9567579e+00	-1.0487156e+00	1.6801986e+00	1.8361790e+00	-2.6274974e+00	1.6677439e+00	-5.6906128e-01	1.2469529e-01	-1.2978096e+00	-1.6708576e+00	4.4925890e-02	-7.8612894e-01	2.0436091e+00	6.1591468e-01	1.0991275e+00	-3.6934123e-01
-2.7965255e+00	-2.7281729e-01	5.1390474e-01	-2.0949106e+00	-5.7517001e+00	-4.9789155e-01	1.1207749e+00	1.4359975e+00	-2.9923905e+00	1.5354869e+00	-1.0160961e+00	2.0535432e-01	-1.0113515e+00	-8.3001694e-01	1.7080734e-01	-1.0329989e+00	1.8290620e+00	-3.1166410e-01	2.3097542e+00	-2.3426702e-01
-2.6783541e+00	3.1032966e-01	1.1344158e+00	-1.2598524e+00	-5.9537925e+00	-5.6461317e-01	7.1273516e-01	8.6990164e-01	-3.4450596e+00	9.3944040e-01	-8.4291645e-01	5.9011565e-02	-5.4252090e-01	-2.1158167e-01	7.7471213e-01	-8.4573359e-01	1.3427355e+00	-7.9917673e-01	3.1700183e+00	-1.3863270e-01
-2.5321596e+00	1.0985344e+00	1.2368705e+00	-6.7032987e-01	-6.5692623e+00	-9.6257056e-01	7.1184554e-01	6.5179608e-01	-3.9009907e+00	5.3970376e-02	-5.6609587e-01	-1.8118626e-01	-3.8446480e-01	4.6675479e-01	1.5245149e+00	-6.0197727e-01	5.5601349e-01	-1.0564256e+00	3.1293922e+00	-1.5894572e-01
-2.5376456e+00	1.7830982e+00	6.5490976e-01	-7.0769397e-01	-7.2440403e+00	-1.6326039e+00	6.5831997e-01	9.9563483e-01	-3.9555541e+00	-5.7276803e-01	-4.8988495e-01	-1.7421756e-01	-1.0223235e+00	1.1281884e+00	1.9490126e+00	-4.7995085e-01	-1.1550254e-01	-1.0963103e+00	2.3877443e+00	-1.0126859e-01
-2.8614678e+00	1.9521263e+00	-4.2835279e-01	-1.0251406e+00	-7.8138429e+00	-2.3755862e+00	1.7154870e-01	1.5298526e+00	-3.6547138e+00	-8.7523937e-01	-4.0537090e-01	3.7705128e-01	-2.3149436e+00	1.4577932e+00	1.6809400e+00	-2.9683707e-01	-4.0448128e-01	-7.0176316e-01	1.4902644e+00	1.5716648e-01
-3.3602490e+00	1.5912365e+00	-1.4475626e+00	-1.2164093e+00	-8.4605978e+00	-2.7010394e+00	-3.5273496e-01	1.7795397e+00	-3.5237911e+00	-1.2444323e+00	-1.5538724e-01	1.3250914e+00	-3.3710727e+00	1.3858822e+00	7.8568413e-01	5.3377295e-02	-3.3405291e-01	2.5887988e-01	9.4967104e-01	4.3724901e-01
-3.6231322e+00	1.3414011e+00	-1.8137901e+00	-1.1814175e+00	-9.2510266e+00	-2.5672996e+00	-4.5355874e-01	1.8272827e+00	-3.7525721e+00	-1.6392760e+00	1.6013189e-01	2.1029172e+00	-3.6244666e+00	1.0570187e+00	-1.2054373e-01	3.5495901e-01	-2.2092269e-02	1.5205116e+00	9.4715045e-01	5.0426717e-01
-3.3805620e+00	1.6612200e+00	-1.5282216e+00	-1.0850418e+00	-9.8635311e+00	-2.4077608e+00	-2.1291610e-01	1.9291444e+00	-4.0672016e+00	-1.5199185e+00	6.6202673e-01	2.2777278e+00	-3.2382226e+00	6.8041224e-01	-6.3993446e-01	3.4843512e-01	2.1350918e-01	2.5121431e+00	1.1578425e+00	4.7505793e-01
-3.0060313e+00	2.4274808e+00	-1.0742181e+00	-1.3759481e+00	-9.9662824e+00	-2.5151085e+00	1.2499183e-01	1.9186172e+00	-4.2387503e+00	-8.1919321e-01	1.5099844e+00	2.0034278e+00	-2.8072009e+00	3.7912707e-01	-8.1919321e-01	-8.3031348e-03	-5.3822106e-02	2.7335106e+00	1.0340368e+00	7.1021457e-01
-2.9136590e+00	3.3214022e+00	-8.3743045e-01	-2.3294741e+00	-9.4956726e+00	-2.9046145e+00	4.6334458e-01	1.6754540e+00	-4.2107272e+00	-1.2336086e-01	2.3491941e+00	1.7644161e+00	-3.0165585e+00	2.7355864e-01	-6.7462970e-01	-4.2553566e-01	-7.9873192e-01	2.2339881e+00	4.8499204e-01	1.3738723e+00
-2.6532964e+00	3.7958670e+00	-8.4439916e-01	-3.3832309e+00	-8.4067757e+00	-3.4558833e+00	7.2489332e-01	1.3892924e+00	-3.9626711e+00	2.4879750e-01	2.7228351e+00	1.7658989e+00	-3.8998045e+00	3.9247139e-01	-3.2560150e-01	-6.0153246e-01	-1.5122084e+00	1.7024392e+00	-1.1253713e-01	2.3867064e+00
-1.8507094e+00	3.4137746e+00	-9.0133494e-01	-3.6821438e+00	-6.9360830e+00	-4.1051588e+00	7.8538759e-01	1.0482708e+00	-3.6177945e+00	5.6001679e-01	2.7217972e+00	1.7959977e+00	-4.7364936e+00	5.5986852e-01	1.5716648e-02	-6.9701851e-01	-1.9973487e+00	1.5799679e+00	-4.8721609e-01	3.4265258e+00
-1.1474636e+00	2.5425385e+00	-7.5514046e-01	-3.3098371e+00	-5.9616508e+00	-4.8304970e+00	5.7173014e-01	5.2754560e-01	-3.5147466e+00	1.0734767e+00	2.6718302e+00	1.6535100e+00	-4.8296073e+00	7.4713386e-01	2.7207594e-01	-1.0058655e+00	-2.4810063e+00	1.5823403e+00	-4.6334458e-01	3.9989973e+00
-1.1585838e+00	2.0479089e+00	-3.4724896e-01	-3.0215997e+00	-6.0611401e+00	-5.3534462e+00	9.7858375e-02	5.6046160e-02	-3.8860154e+00	1.6177769e+00	2.6986671e+00	1.4134604e+00	-4.2291128e+00	1.0573153e+00	3.3775966e-01	-1.4537899e+00	-2.9618468e+00	1.3984851e+00	3.2026377e-02	3.9327205e+00
-1.4767718e+00	2.3343670e+00	-3.5436593e-02	-2.9734119e+00	-6.7550450e+00	-5.4321777e+00	-5.4948960e-01	-7.3542051e-02	-4.6086846e+00	1.7249763e+00	2.7659818e+00	1.1993582e+00	-3.4994748e+00	1.4168706e+00	2.4701826e-01	-1.7292761e+00	-3.2781073e+00	1.1479084e+00	4.9863290e-01	3.5024402e+00
-1.3233121e+00	2.9480577e+00	-1.7747951e-01	-2.8429341e+00	-7.4006137e+00	-5.3120788e+00	-1.1305608e+00	1.0527189e-01	-5.2689321e+00	1.1138062e+00	2.8415996e+00	9.4018175e-01	-2.8687331e+00	1.8431477e+00	1.0616151e-01	-1.7323898e+00	-3.4772342e+00	1.0619116e+00	3.1670529e-01	3.0125552e+00
-6.7996743e-01	3.1606772e+00	-6.0761154e-01	-2.6753887e+00	-7.9134806e+00	-5.3887345e+00	-1.2847618e+00	3.9869874e-01	-5.3544841e+00	7.4876484e-02	3.0490297e+00	6.3548635e-01	-2.2817311e+00	2.5142189e+00	-2.4138399e-01	-1.7211212e+00	-3.6028192e+00	1.1886827e+00	-3.7972015e-01	2.7088977e+00
-1.2261951e-01	2.7167561e+00	-8.1266932e-01	-2.5735270e+00	-8.3028383e+00	-5.6717824e+00	-8.5715040e-01	7.3201030e-01	-4.7925398e+00	-7.0754570e-01	3.4346807e+00	6.5090646e-01	-1.8498198e+00	3.2686180e+00	-8.7316359e-01	-1.8673157e+00	-3.5607104e+00	1.4041194e+00	-1.0418951e+00	2.8558336e+00
1.0037897e-01	1.9257342e+00	-3.9662296e-01	-2.3357015e+00	-8.3160343e+00	-5.8743196e+00	-2.3886340e-01	1.1627354e+00	-4.0550435e+00	-9.1764467e-01	3.8410895e+00	1.1296711e+00	-1.8404788e+00	3.5925885e+00	-1.5753716e+00	-2.1766075e+00	-3.3197712e+00	1.5719613e+00	-1.2995889e+00	3.3575801e+00
9.2817186e-02	1.3003302e+00	5.9797398e-01	-1.8057836e+00	-7.7729204e+00	-5.8393278e+00	-1.5746302e-01	1.5762612e+00	-3.5719789e+00	-8.8591483e-01	4.0476300e+00	1.4517142e+00	-2.2333950e+00	3.1712044e+00	-2.1135926e+00	-2.7920774e+00	-3.0318304e+00	1.6520273e+00	-1.0982379e+00	3.6825886e+00
-9.1482753e-02	1.0381884e+00	1.5869366e+00	-1.1229990e+00	-6.8865607e+00	-5.5310740e+00	-8.3046175e-01	1.8926699e+00	-3.4640382e+00	-7.8316354e-01	3.8526546e+00	1.0285508e+00	-2.3370359e+00	2.3741035e+00	-2.4092435e+00	-3.7067566e+00	-2.9680742e+00	1.6109564e+00	-7.4728213e-01	3.5556692e+00
-3.6000020e-01	8.4128548e-01	1.9203965e+00	-6.9434965e-01	-6.1111072e+00	-5.0281412e+00	-1.6650751e+00	2.3222089e+00	-3.5006609e+00	-4.9537095e-01	3.4056197e+00	1.2454702e-01	-1.7550751e+00	1.9758495e+00	-2.5890954e+00	-4.4601178e+00	-3.2281402e+00	1.2918788e+00	-6.2896246e-01	3.2785521e+00
-5.0293274e-01	4.8780917e-01	1.6005775e+00	-7.5232332e-01	-5.7840230e+00	-4.7130669e+00	-2.0031313e+00	2.8390790e+00	-3.2686180e+00	-4.1441539e-01	3.1637909e+00	-5.7425073e-01	-1.1897206e+00	2.1460638e+00	-2.8804464e+00	-4.6172843e+00	-3.5356527e+00	5.8151598e-01	-8.1148316e-01	3.0748287e+00
-3.9276793e-01	2.5932469e-01	1.1790451e+00	-1.0288474e+00	-5.8202010e+00	-4.7399038e+00	-1.6604787e+00	3.2855208e+00	-2.8086836e+00	-9.6464634e-01	3.1689804e+00	-8.2690327e-01	-1.2505114e+00	2.4371183e+00	-3.2652078e+00	-4.3214851e+00	-3.6468554e+00	-1.1179578e-01	-1.1612527e+00	2.6503310e+00
-2.2477772e-01	4.9537095e-01	9.7458045e-01	-1.1489463e+00	-5.7804645e+00	-4.5922266e+00	-8.1741397e-01	3.7857847e+00	-2.6245320e+00	-1.6198526e+00	2.9523575e+00	-1.0292922e+00	-1.5040536e+00	2.6358005e+00	-3.5467730e+00	-3.8903152e+00	-3.6172014e+00	-2.8126869e-01	-1.5767060e+00	1.9343339e+00
-3.1314680e-01	1.0073482e+00	8.0362483e-01	-1.0413021e+00	-5.3764281e+00	-3.9438408e+00	-7.7100538e-03	4.2885691e+00	-2.8149110e+00	-1.6240042e+00	2.3628349e+00	-1.5740371e+00	-1.3652726e+00	2.8163937e+00	-3.8492443e+00	-3.4017647e+00	-3.5556692e+00	-1.1594735e-01	-1.7957012e+00	1.4448937e+00
-4.6586517e-01	1.2548112e+00	5.2695252e-01	-8.6293294e-01	-4.5287670e+00	-3.3504632e+00	1.2454702e-01	4.4976302e+00	-2.8635436e+00	-1.1829002e+00	1.7654540e+00	-2.3769206e+00	-1.0444157e+00	3.1268716e+00	-4.3280090e+00	-3.0656360e+00	-3.5272013e+00	-1.8237243e-02	-1.6022085e+00	1.4583863e+00
-6.4794106e-02	1.0058655e+00	4.2182890e-01	-7.0769397e-01	-3.2563116e+00	-3.4729344e+00	-5.0678776e-01	4.2707767e+00	-2.4338564e+00	-1.0407090e+00	1.4478591e+00	-2.9962455e+00	-1.0939380e+00	3.7393761e+00	-4.7376798e+00	-3.2714351e+00	-3.5018471e+00	-1.0067551e-01	-1.3359151e+00	1.7022909e+00
1.1636250e+00	3.8743020e-01	5.9515684e-01	-6.3311403e-01	-1.9820769e+00	-4.0626053e+00	-1.3937405e+00	3.5866577e+00	-1.7822086e+00	-1.5147290e+00	1.3734275e+00	-2.9889803e+00	-1.5246631e+00	4.6361146e+00	-4.8749780e+00	-3.9350928e+00	-3.5110399e+00	-3.4102161e-01	-1.4072331e+00	1.7472168e+00
2.6654545e+00	-4.8039566e-01	7.0591473e-01	-7.4876484e-01	-1.2872824e+00	-4.2549118e+00	-1.8747292e+00	2.7575304e+00	-1.2938063e+00	-2.3827032e+00	1.2763104e+00	-2.3331809e+00	-1.9527194e+00	5.4739899e+00	-4.8094426e+00	-4.4389152e+00	-3.7939395e+00	-6.5757862e-01	-1.7561130e+00	1.3436251e+00
3.3784862e+00	-1.3104126e+00	6.6825408e-01	-9.6627731e-01	-1.2613351e+00	-3.6637582e+00	-1.5589136e+00	2.3853720e+00	-1.1670353e+00	-3.2315504e+00	8.3935797e-01	-1.4617965e+00	-2.1242681e+00	5.7343525e+00	-4.6936435e+00	-4.5213534e+00	-4.3971030e+00	-9.6612904e-01	-2.1941034e+00	6.6677138e-01
2.8276622e+00	-1.5461623e+00	6.3400365e-01	-1.0238062e+00	-1.5350420e+00	-2.5699685e+00	-6.6009922e-01	2.4695895e+00	-1.3680897e+00	-3.6793266e+00	-3.4102161e-02	-9.6820483e-01	-1.8919286e+00	5.1928695e+00	-4.6924573e+00	-4.4633798e+00	-5.0358513e+00	-1.1803796e+00	-2.7057841e+00	3.0247134e-02
1.6578098e+00	-1.0106101e+00	5.5645830e-01	-7.2785873e-01	-1.7988149e+00	-1.4459316e+00	3.6163118e-01	2.5241530e+00	-1.5759646e+00	-3.5344666e+00	-1.0211373e+00	-1.2112198e+00	-1.2264916e+00	4.2885691e+00	-4.8576304e+00	-4.4685692e+00	-5.4278778e+00	-1.2020270e+00	-3.3004961e+00	-4.4570042e-01
7.0769397e-01	-2.5710064e-01	4.7031328e-01	-6.9835295e-02	-2.0367886e+00	-7.0205970e-01	1.1013515e+00	2.5185187e+00	-1.6284523e+00	-2.9630330e+00	-1.4496384e+00	-1.9079418e+00	-3.9899528e-01	3.7840054e+00	-5.2022105e+00	-4.6402662e+00	-5.3611562e+00	-1.0374470e+00	-3.7180252e+00	-6.0123592e-01
3.2797383e-01	7.3097240e-02	5.7855057e-01	4.6719960e-01	-2.3322913e+00	-4.7105463e-01	1.2413187e+00	2.7185353e+00	-1.8272827e+00	-2.3867064e+00	-9.8303185e-01	-2.4713688e+00	-4.1663944e-02	4.0204965e+00	-5.6913541e+00	-5.1953901e+00	-4.9640885e+00	-7.4149959e-01	-3.5074814e+00	-3.2070858e-01
6.0953906e-01	-2.0698529e-01	8.9406970e-01	1.5301491e-01	-2.6833952e+00	-6.9953911e-01	8.4543705e-01	3.1344334e+00	-2.3653555e+00	-2.2720935e+00	-3.1729837e-02	-2.7397379e+00	-5.1271858e-01	4.7797885e+00	-5.9938254e+00	-6.0682571e+00	-4.8881741e+00	-3.2115339e-01	-2.6802816e+00	5.6935782e-02
1.3537075e+00	-9.6004996e-01	1.1803796e+00	-9.1986872e-01	-3.0832802e+00	-1.3282050e+00	1.0719940e-01	3.6298043e+00	-2.7510065e+00	-2.8031976e+00	7.8479451e-01	-2.9099522e+00	-1.2085509e+00	5.6074331e+00	-5.6883887e+00	-6.6632657e+00	-5.4422601e+00	6.2125241e-02	-1.9350752e+00	6.4052754e-02
2.1405778e+00	-1.8533783e+00	1.3081885e+00	-1.7900669e+00	-3.3455703e+00	-2.0768216e+00	-7.7367424e-01	4.1342198e+00	-2.4123572e+00	-3.5540382e+00	1.0559808e+00	-3.0961797e+00	-1.3763929e+00	6.0918321e+00	-4.8247144e+00	-6.5089163e+00	-6.0682571e+00	2.0639221e-01	-1.8889632e+00	-3.7052739e-01
2.6135600e+00	-2.4047954e+00	1.3588970e+00	-1.7820603e+00	-3.0066244e+00	-2.4042023e+00	-1.3292429e+00	4.4607109e+00	-1.6877604e+00	-3.9863943e+00	7.2296581e-01	-3.3605455e+00	-1.0927519e+00	6.1176311e+00	-4.0780254e+00	-5.8025568e+00	-6.0538749e+00	1.9482713e-01	-2.5901333e+00	-1.0054207e+00
2.3911546e+00	-2.2927031e+00	1.4032298e+00	-1.2170023e+00	-1.8784360e+00	-2.0161791e+00	-1.3720930e+00	4.2311885e+00	-1.3910716e+00	-4.1533467e+00	1.2514010e-01	-3.6975639e+00	-8.0540408e-01	5.8385865e+00	-3.9066249e+00	-5.0133142e+00	-5.3707938e+00	2.0505778e-01	-3.7364107e+00	-1.5197702e+00
1.3422907e+00	-1.6714507e+00	1.4742512e+00	-8.6649143e-01	-4.2953896e-01	-1.2522907e+00	-1.3338393e+00	3.5089641e+00	-1.7531476e+00	-4.3609250e+00	-1.9082383e-01	-3.8680747e+00	-6.4912722e-01	5.4114198e+00	-3.9085524e+00	-4.4845824e+00	-4.6789647e+00	2.2166405e-01	-4.8536271e+00	-1.7718297e+00
2.1202648e-02	-1.0023070e+00	1.4899679e+00	-8.3179618e-01	4.8336106e-01	-6.7759511e-01	-1.4788476e+00	3.0509572e+00	-2.3579420e+00	-4.7381246e+00	3.5881404e-02	-3.7754057e+00	-5.2591463e-01	4.9532647e+00	-3.5998538e+00	-4.4672348e+00	-4.4039234e+00	3.2174647e-02	-5.4699866e+00	-1.9094245e+00
-9.4967104e-01	-6.4586527e-01	1.3605279e+00	-5.9693609e-01	3.5970366e-01	-4.1752907e-01	-1.5332628e+00	3.2892276e+00	-2.8077940e+00	-5.2974000e+00	4.2464604e-01	-3.7435276e+00	-3.6904469e-01	4.7164771e+00	-3.1098205e+00	-4.8060324e+00	-4.3337916e+00	-5.8878122e-01	-5.3845829e+00	-2.1057343e+00
-1.4021919e+00	-5.5586522e-01	1.3805444e+00	1.1565081e-02	-3.6133463e-01	-2.2551907e-01	-1.3505938e+00	3.7995738e+00	-2.9437578e+00	-5.7632652e+00	5.8151598e-01	-3.9284207e+00	-3.5688653e-01	4.9176799e+00	-2.7472997e+00	-4.8272350e+00	-4.1966416e+00	-1.4142018e+00	-4.8754228e+00	-2.4388976e+00
-1.3242017e+00	-4.3369052e-01	1.7577440e+00	6.4304814e-01	-7.7382251e-01	-1.6309729e-01	-1.2328673e+00	4.0614191e+00	-2.6188977e+00	-5.7270872e+00	6.1472852e-01	-4.0159001e+00	-6.9820468e-01	5.3159338e+00	-2.5269701e+00	-4.1147964e+00	-3.9134454e+00	-1.7221591e+00	-4.4229020e+00	-2.7886671e+00
-8.0896256e-01	-2.3841859e-01	2.0399023e+00	1.0715492e+00	-4.1841869e-01	-5.3807279e-01	-1.4466730e+00	4.0832148e+00	-1.9115003e+00	-5.2836109e+00	6.5060992e-01	-3.9493268e+00	-1.2174471e+00	5.3341710e+00	-2.1886174e+00	-3.1081896e+00	-3.6154221e+00	-1.2463598e+00	-4.1441539e+00	-2.7729505e+00
-1.0675459e-01	-1.1579908e-01	1.9107589e+00	1.4705445e+00	3.7986842e-01	-1.0651736e+00	-1.9202482e+00	4.0268721e+00	-1.2214504e+00	-4.8979599e+00	5.2517328e-01	-4.1164274e+00	-1.6291937e+00	4.9058182e+00	-1.5001985e+00	-2.5354215e+00	-3.5125226e+00	-7.6596419e-01	-3.7977946e+00	-2.2406602e+00
6.3785868e-01	-2.1395399e-01	1.7590784e+00	1.9730324e+00	8.5492635e-01	-1.0125376e+00	-2.4523902e+00	3.7269214e+00	-8.1489337e-01	-4.8005464e+00	1.8252070e-01	-4.6094260e+00	-1.6603304e+00	4.6923091e+00	-6.2495917e-01	-2.3782550e+00	-3.5865094e+00	-1.0372988e+00	-3.2901172e+00	-1.6266731e+00
1.5406763e+00	-5.4118647e-01	1.9083866e+00	2.4477938e+00	6.1354235e-01	-1.9527194e-01	-2.9751911e+00	3.0819457e+00	-6.0583230e-01	-4.9202005e+00	-2.1973653e-01	-5.1383060e+00	-9.8095607e-01	5.0188002e+00	6.9390484e-02	-2.1172994e+00	-3.7507929e+00	-1.5996879e+00	-2.9815668e+00	-1.5178427e+00
2.4654380e+00	-5.0471198e-01	2.0614015e+00	2.7253557e+00	1.7051080e-02	8.3565121e-01	-3.5487005e+00	2.3530491e+00	-3.6682063e-01	-4.8100357e+00	-5.1627706e-01	-5.3439569e+00	2.5057675e-01	5.5195089e+00	4.8410241e-01	-1.8031147e+00	-3.8777122e+00	-1.4225049e+00	-3.1041863e+00	-1.9865250e+00
2.8085354e+00	4.1634290e-01	1.6631476e+00	2.7553063e+00	-4.1901177e-01	1.5350420e+00	-4.0812873e+00	1.8720604e+00	-1.0690286e-01	-3.8427204e+00	-4.9833636e-01	-4.9264278e+00	1.3242017e+00	5.8317660e+00	8.1800705e-01	-1.9238067e+00	-3.6714683e+00	-6.8945673e-02	-3.3113198e+00	-2.5277115e+00
2.3336257e+00	1.8045974e+00	6.5387187e-01	2.5458004e+00	-6.0612884e-01	1.8487819e+00	-4.4186022e+00	1.7709400e+00	-1.3967059e-01	-2.1450259e+00	-1.3744654e-01	-4.1066415e+00	1.7862119e+00	5.8861812e+00	1.3387322e+00	-2.5861300e+00	-2.9917974e+00	1.9158001e+00	-3.3046477e+00	-2.7567890e+00
1.5578757e+00	2.9700017e+00	-2.1469534e-01	2.2200507e+00	-7.0220797e-01	2.0151412e+00	-4.7529516e+00	2.0203306e+00	-5.8344349e-01	-8.0925910e-01	2.5769372e-01	-3.5436593e+00	1.6917637e+00	5.9121285e+00	2.0894246e+00	-3.4004302e+00	-2.0975794e+00	3.3184368e+00	-3.0909902e+00	-2.7911877e+00
1.3443665e+00	3.6908917e+00	-2.6584858e-01	2.0102482e+00	-8.2660673e-01	2.2190128e+00	-5.2300853e+00	2.5406110e+00	-1.1350089e+00	-5.9011565e-01	3.5644172e-01	-3.4984369e+00	1.2199677e+00	6.1529194e+00	2.8005288e+00	-3.9408754e+00	-1.3092264e+00	3.3909410e+00	-2.7888154e+00	-2.8826705e+00
2.1043999e+00	4.1318475e+00	1.6739713e-01	1.8828841e+00	-1.1141028e+00	2.4786340e+00	-5.5786687e+00	2.9980248e+00	-1.4889300e+00	-1.1020929e+00	1.2425048e-01	-3.6378109e+00	5.3659009e-01	6.3252095e+00	3.1879590e+00	-4.0419957e+00	-6.7729857e-01	2.4341529e+00	-2.6888812e+00	-3.2917481e+00
3.2534944e+00	4.4230503e+00	1.6517307e-01	1.5764095e+00	-1.6890949e+00	2.6911053e+00	-5.5931992e+00	2.8951252e+00	-1.5408246e+00	-1.5882711e+00	-1.4886335e-01	-3.7125392e+00	-1.0023070e-01	5.9502340e+00	3.1698700e+00	-3.7496067e+00	-1.4827026e-01	1.0819281e+00	-3.0284202e+00	-4.0608260e+00
4.0749117e+00	4.4310569e+00	-7.1570057e-01	1.0988309e+00	-2.5320113e+00	2.7194249e+00	-5.1771528e+00	2.1525877e+00	-1.2419117e+00	-1.6963601e+00	-8.5107132e-02	-3.9380582e+00	-3.2723247e-01	5.2916175e+00	2.8150592e+00	-3.2755867e+00	3.4591453e-01	-2.5487658e-01	-3.6057846e+00	-4.6731822e+00
4.3810898e+00	3.9641538e+00	-1.9954212e+00	8.1014873e-01	-3.5712376e+00	2.5659652e+00	-4.3477290e+00	1.2571836e+00	-7.3542051e-01	-1.6428345e+00	3.8505788e-01	-4.1868557e+00	3.6029674e-02	5.0641709e+00	2.2995235e+00	-2.6396555e+00	8.3980278e-01	-1.3424390e+00	-3.9094421e+00	-4.7507275e+00
4.2190304e+00	2.9605124e+00	-2.9350099e+00	9.2490991e-01	-4.6872679e+00	2.3263605e+00	-3.6367731e+00	9.5619494e-01	-3.9810566e-01	-1.7876946e+00	8.3179618e-01	-3.8084700e+00	7.5039581e-01	5.4609421e+00	1.9967557e+00	-1.5964259e+00	1.2254537e+00	-2.1039551e+00	-3.6637582e+00	-4.5481904e+00
3.8440549e+00	1.5707752e+00	-3.2831485e+00	1.1172164e+00	-5.4910410e+00	2.0504295e+00	-3.4302326e+00	1.4975297e+00	-4.9359171e-01	-2.0597705e+00	9.3439921e-01	-2.8825222e+00	1.3829168e+00	6.2816180e+00	2.3168712e+00	-3.4458009e-01	1.3072989e+00	-2.4927197e+00	-3.0422093e+00	-4.5344012e+00
3.4677449e+00	3.2486015e-01	-3.1578601e+00	9.8659034e-01	-5.6445007e+00	1.8477440e+00	-3.3240711e+00	2.1241198e+00	-1.0071999e+00	-2.1946965e+00	8.6515699e-01	-2.0642186e+00	1.7830982e+00	7.3946829e+00	3.3909410e+00	4.2642528e-01	1.0353713e+00	-2.4854544e+00	-2.3945648e+00	-4.8614854e+00
3.0889144e+00	-1.5079086e-01	-2.7535271e+00	6.7907781e-01	-5.4566423e+00	1.9568710e+00	-3.1606772e+00	1.9964591e+00	-1.6389795e+00	-2.1890622e+00	6.3919311e-01	-1.5178427e+00	2.1545152e+00	8.5090822e+00	4.9120456e+00	2.8556853e-01	6.2021452e-01	-2.3021924e+00	-1.8963767e+00	-5.1045004e+00
2.8595403e+00	2.0817145e-01	-2.1740869e+00	7.7441559e-01	-5.4938581e+00	2.5438729e+00	-3.4136263e+00	1.1347123e+00	-1.9706601e+00	-1.9886008e+00	1.4204291e-01	-1.2128508e+00	2.6352074e+00	9.1576164e+00	6.0973181e+00	-4.9803982e-01	1.4545313e-01	-2.1008414e+00	-1.4898196e+00	-4.9024080e+00
3.0407266e+00	8.3209273e-01	-1.4948608e+00	1.6730817e+00	-5.6960988e+00	3.3000513e+00	-3.9932148e+00	3.5570036e-01	-1.9332960e+00	-1.4379250e+00	-2.8245485e-01	-1.1487980e+00	3.1895899e+00	9.2800876e+00	6.3093446e+00	-1.1834933e+00	-4.3650766e-01	-1.6618131e+00	-1.1210715e+00	-4.3667076e+00
3.5119295e+00	1.2490287e+00	-1.0518293e+00	2.9302652e+00	-5.4756209e+00	3.5573002e+00	-4.2603978e+00	4.5237258e-01	-1.8652399e+00	-8.5418499e-01	-2.8690296e-01	-9.3454748e-01	3.6419625e+00	9.2032836e+00	5.7476968e+00	-1.4311046e+00	-9.8985229e-01	-9.3588191e-01	-8.5833656e-01	-3.7181734e+00
3.6358834e+00	1.5369696e+00	-1.1007584e+00	3.6904469e+00	-4.5204638e+00	2.9846804e+00	-3.9736431e+00	1.2315328e+00	-1.9653224e+00	-5.6772684e-01	1.3344324e-03	-2.8764431e-01	3.6569378e+00	9.1338931e+00	4.9978941e+00	-1.4896713e+00	-1.4486005e+00	-3.5555209e-01	-7.5158197e-01	-3.2558667e+00
2.9241862e+00	1.7829499e+00	-1.4365906e+00	3.8149939e+00	-3.2247300e+00	1.9743668e+00	-3.2352572e+00	1.8837737e+00	-2.0025382e+00	-4.1204307e-01	1.9082383e-01	3.2960480e-01	3.2678766e+00	9.1424928e+00	4.3819794e+00	-1.4073814e+00	-1.7580405e+00	-1.9527194e-01	-6.8856711e-01	-3.1415504e+00
1.8083041e+00	1.7957012e+00	-1.8244656e+00	3.8197386e+00	-2.4151743e+00	1.2650419e+00	-2.1803142e+00	1.9297375e+00	-1.7509236e+00	-3.9721604e-01	-4.1960485e-02	4.5163123e-01	3.0554053e+00	9.2256724e+00	3.7648786e+00	-1.1777107e+00	-1.6690784e+00	-2.7341037e-01	-5.1627706e-01	-3.0909902e+00
1.2051407e+00	1.5153221e+00	-2.2408085e+00	3.9862461e+00	-2.4595071e+00	1.1754867e+00	-1.0727354e+00	1.3550419e+00	-1.4915989e+00	-7.3764457e-01	-6.6662311e-01	4.4955544e-01	3.5292771e+00	9.2480612e+00	2.5625550e+00	-1.1327848e+00	-1.2227849e+00	-4.2049447e-01	-1.8785843e-01	-2.7637577e+00
1.2957338e+00	1.1044652e+00	-2.7223903e+00	3.9310895e+00	-2.9241862e+00	1.4592759e+00	-3.0425058e-01	4.9626058e-01	-1.5901986e+00	-1.1419776e+00	-1.4789959e+00	9.7369083e-01	4.7462794e+00	9.3183413e+00	4.9225728e-01	-1.3458492e+00	-7.8598067e-01	-6.2110414e-01	2.4939059e-01	-2.1994411e+00
1.5546137e+00	7.6907786e-01	-3.2354054e+00	3.2404466e+00	-3.3142852e+00	1.7620438e+00	-6.7611241e-02	-1.5909399e-01	-1.7850257e+00	-1.0914174e+00	-2.3044165e+00	2.0984691e+00	6.2279442e+00	9.7090335e+00	-1.7835430e+00	-1.4849267e+00	-5.9782571e-01	-7.8034640e-01	6.1057695e-01	-1.5810058e+00
1.6715990e+00	7.6596419e-01	-3.5847302e+00	2.2860309e+00	-3.3205126e+00	1.9470851e+00	-1.0438227e-01	-4.6675479e-01	-1.6541031e+00	-5.7306457e-01	-2.8930494e+00	3.4025060e+00	7.2028212e+00	1.0043679e+01	-3.3651419e+00	-1.3629003e+00	-6.7418489e-01	-1.0101653e+00	7.1021457e-01	-9.6509115e-01
1.6283040e+00	1.1345641e+00	-3.4951749e+00	1.7587819e+00	-2.7097874e+00	2.0436091e+00	4.2257025e-02	-7.0013219e-01	-1.3775790e+00	5.6935782e-02	-3.1511879e+00	4.3521771e+00	7.3558361e+00	9.7139264e+00	-4.0292444e+00	-1.2024718e+00	-7.5350948e-01	-1.7086665e+00	5.8907776e-01	-3.7823745e-01
1.4118295e+00	1.5681063e+00	-2.9227035e+00	1.7921427e+00	-1.7223074e+00	2.0757837e+00	5.5497560e-01	-1.0540533e+00	-1.3016647e+00	5.8462965e-01	-3.2162786e+00	4.5613864e+00	6.9114701e+00	8.9758370e+00	-4.1312544e+00	-1.2516976e+00	-5.0308101e-01	-2.7487824e+00	3.3316328e-01	1.7540372e-01
1.1625871e+00	1.8320274e+00	-2.2477772e+00	2.0728183e+00	-8.9747991e-01	2.1677113e+00	1.2688969e+00	-1.4420766e+00	-1.3440699e+00	9.2253759e-01	-3.2385191e+00	4.4058509e+00	5.9586854e+00	8.5826243e+00	-4.0474817e+00	-1.4130156e+00	-1.1313021e-01	-3.4005785e+00	4.6260323e-02	5.5245501e-01
1.1416810e+00	1.9485678e+00	-1.8587160e+00	2.3600178e+00	-6.2970381e-01	2.3517147e+00	1.8345480e+00	-1.5858988e+00	-1.2939546e+00	8.5907791e-01	-3.1809903e+00	4.8509582e+00	4.5677620e+00	8.6850790e+00	-3.9807601e+00	-1.4638723e+00	-1.2380567e-01	-3.3454220e+00	-7.4283403e-02	4.2598047e-01
1.1393087e+00	2.0118792e+00	-1.8195727e+00	2.5837576e+00	-1.1158820e+00	2.2922583e+00	1.9325546e+00	-1.3158986e+00	-1.2018788e+00	2.6896226e-01	-2.6457346e+00	5.9149457e+00	3.0515503e+00	8.7590659e+00	-4.0474817e+00	-1.1433120e+00	-3.7838572e-01	-2.9425717e+00	-1.0260302e-01	-2.7059323e-01
6.3163133e-01	1.8719121e+00	-2.0627359e+00	2.7295073e+00	-2.0783043e+00	1.7638231e+00	1.6238559e+00	-9.5678802e-01	-1.2450254e+00	-5.5319636e-01	-1.4115329e+00	6.7230186e+00	1.5114671e+00	8.4899554e+00	-4.1887832e+00	-3.1507431e-01	-7.8434970e-02	-2.5733787e+00	-3.6029674e-01	-1.0678424e+00
-3.9988490e-01	1.3854374e+00	-2.3268053e+00	2.7618302e+00	-2.8241037e+00	9.8792477e-01	1.1587321e+00	-8.6678797e-01	-1.5136911e+00	-1.2279743e+00	-6.4052754e-02	6.9937601e+00	-5.7825403e-03	7.9926569e+00	-4.2218475e+00	7.3912727e-01	1.0659149e+00	-2.3785516e+00	-9.0341072e-01	-1.3371012e+00
-1.6481723e+00	8.8458040e-01	-2.1770523e+00	2.5667066e+00	-3.0512538e+00	3.0321269e-01	5.7810576e-01	-8.8250462e-01	-2.0639221e+00	-1.6066566e+00	6.5728208e-01	6.8487518e+00	-1.2128508e+00	7.4499877e+00	-4.2169546e+00	1.5934605e+00	2.4735928e+00	-2.3920442e+00	-1.4572002e+00	-9.9252115e-01
-2.8288484e+00	8.2660673e-01	-1.5463106e+00	1.9540538e+00	-3.0564432e+00	-1.9008248e-01	-8.9851780e-02	-7.2607949e-01	-2.8421927e+00	-1.3907751e+00	5.7647479e-01	6.1087349e+00	-2.0102482e+00	7.0916185e+00	-4.4543353e+00	2.0080242e+00	3.1723906e+00	-2.4007921e+00	-1.7243832e+00	-5.3584874e-01
-3.5617483e+00	1.3904785e+00	-8.2853424e-01	8.6797413e-01	-3.0923246e+00	-5.7009917e-01	-6.0168073e-01	-4.3354225e-01	-3.4932474e+00	-3.0573329e-01	-2.0565086e-01	4.7056534e+00	-2.3357015e+00	6.9687024e+00	-4.9390308e+00	1.9476782e+00	2.6570031e+00	-2.0741527e+00	-1.5050915e+00	-4.9210901e-01
-3.6148291e+00	2.3975302e+00	-4.6156533e-01	-5.3777625e-01	-3.0740874e+00	-7.4268576e-01	-6.1621122e-01	-1.4174637e-01	-3.3937581e+00	1.2933615e+00	-1.3992265e+00	3.0344992e+00	-1.9284031e+00	6.8988671e+00	-5.2899865e+00	1.6569202e+00	1.5230322e+00	-1.4999020e+00	-8.6545353e-01	-1.0322576e+00
-3.2420776e+00	3.1959656e+00	-5.3836933e-01	-2.0935761e+00	-2.7708747e+00	-4.7075809e-01	7.8434970e-02	-2.9950593e-02	-2.3168712e+00	2.7716161e+00	-2.5093260e+00	1.6729334e+00	-9.8125261e-01	6.7461488e+00	-5.1460161e+00	1.5009399e+00	8.3224100e-01	-1.0955690e+00	-1.6591443e-01	-1.8980077e+00
-2.9671845e+00	3.0957349e+00	-7.6611246e-01	-3.4713034e+00	-2.2209403e+00	1.4915989e-01	1.2774966e+00	-3.9306447e-01	-9.5189510e-01	3.7002327e+00	-3.3125060e+00	8.8413559e-01	-2.4420113e-01	6.4902343e+00	-4.5348460e+00	1.6100668e+00	1.0241027e+00	-1.1049100e+00	3.7438242e-01	-2.7063771e+00
-3.1409573e+00	2.3647625e+00	-9.9370731e-01	-4.1245822e+00	-1.7100010e+00	6.7981916e-01	2.2634939e+00	-1.1031308e+00	-1.6013189e-02	3.9651917e+00	-3.9772016e+00	3.8461307e-01	-2.4627691e-01	6.1302341e+00	-3.7860812e+00	1.9721428e+00	1.6314177e+00	-1.5221425e+00	7.5914375e-01	-3.2619458e+00
-3.8237419e+00	1.9617639e+00	-1.3199019e+00	-3.8379758e+00	-1.2468047e+00	1.0055689e+00	2.4345977e+00	-1.5593584e+00	4.2894588e-01	3.7558341e+00	-4.6718478e+00	-2.5369042e-01	-9.0400380e-01	5.3696076e+00	-3.1516327e+00	2.4697378e+00	1.7656023e+00	-2.1714180e+00	9.8436629e-01	-3.5071848e+00
-4.6598379e+00	2.1350918e+00	-1.6704128e+00	-3.1329507e+00	-8.1326240e-01	1.2849101e+00	2.0536914e+00	-1.3547454e+00	4.0166415e-01	3.1087826e+00	-5.4332156e+00	-1.0555360e+00	-1.7270520e+00	3.9125557e+00	-2.6209735e+00	2.8048286e+00	1.1333779e+00	-2.7360312e+00	1.0759973e+00	-3.4514352e+00
-5.0075316e+00	2.4033127e+00	-1.7850257e+00	-2.7409241e+00	-6.7507451e-01	1.2969200e+00	1.8680571e+00	-5.1850112e-01	-2.0194410e-01	1.9571675e+00	-6.1674499e+00	-1.6422415e+00	-2.1773488e+00	2.0554707e+00	-2.1945482e+00	2.9115832e+00	4.3828690e-01	-2.8920115e+00	1.1630320e+00	-3.0886179e+00
-4.6318148e+00	2.4040541e+00	-1.5388971e+00	-2.8543509e+00	-8.3876489e-01	8.4158202e-01	2.1273818e+00	5.4415187e-01	-1.1004619e+00	7.3037932e-01	-6.6355392e+00	-1.7111871e+00	-2.0425712e+00	4.5163123e-01	-1.9558331e+00	3.0340544e+00	2.9357512e-01	-2.5180739e+00	1.2998854e+00	-2.3843341e+00
-3.9666744e+00	2.0146964e+00	-1.0328507e+00	-3.4140711e+00	-1.0663597e+00	4.0670534e-01	2.4802650e+00	1.3354703e+00	-1.5838230e+00	2.2907756e-01	-6.8116842e+00	-1.3574143e+00	-1.5482381e+00	-4.1026382e-01	-1.8075628e+00	3.2225059e+00	4.3280090e-01	-1.7310553e+00	1.3394736e+00	-1.4861129e+00
-3.6131981e+00	1.3347289e+00	-3.3064269e-01	-4.3929514e+00	-1.2032132e+00	4.7416831e-01	2.5821267e+00	1.5565412e+00	-1.2392429e+00	8.5403672e-01	-6.8773680e+00	-9.7220813e-01	-1.1161786e+00	-6.3000035e-01	-1.5869366e+00	3.4096230e+00	4.0047798e-01	-7.6833651e-01	1.2214504e+00	-7.5499219e-01
-3.7853399e+00	6.3059344e-01	5.6461317e-01	-5.3104478e+00	-9.0607959e-01	7.3957208e-01	2.5205945e+00	1.2522907e+00	-3.8920944e-01	1.9300340e+00	-6.8078292e+00	-8.8294943e-01	-1.0607255e+00	-7.0354241e-01	-1.1904620e+00	3.6351421e+00	1.6428345e-01	1.8088972e-02	1.2516976e+00	-5.9056046e-01
-4.2709250e+00	6.8797403e-02	1.4319942e+00	-5.4372189e+00	-2.1202648e-02	8.1993456e-01	2.6224562e+00	6.0553576e-01	4.2939069e-01	2.2858827e+00	-6.4757038e+00	-9.8584899e-01	-1.1510221e+00	-1.0189133e+00	-7.4743040e-01	3.8545821e+00	-2.3723242e-01	4.1560155e-01	1.8778429e+00	-1.0396711e+00
-4.7059499e+00	-3.9232312e-01	1.9306271e+00	-4.5495248e+00	9.0103840e-01	9.3113726e-01	2.8454546e+00	-3.8995080e-01	9.8599726e-01	1.6818296e+00	-5.8144184e+00	-9.7413564e-01	-7.1762808e-01	-1.6799021e+00	-7.1851770e-01	3.9865426e+00	-7.6803997e-01	5.5705138e-01	3.1090792e+00	-1.3800996e+00
-4.8955876e+00	-8.9036294e-01	2.1697871e+00	-3.0694910e+00	1.3390288e+00	1.3756515e+00	2.9338237e+00	-1.4625379e+00	1.1719282e+00	8.6411910e-01	-4.8153734e+00	-7.7693619e-01	2.6525550e-01	-2.3702485e+00	-1.1722247e+00	4.1186514e+00	-8.8576656e-01	6.6039576e-01	4.3591458e+00	-1.0249923e+00
-4.9575646e+00	-1.3348772e+00	2.6429175e+00	-1.6815331e+00	1.3323566e+00	2.0648117e+00	2.7868879e+00	-2.1055860e+00	8.9140083e-01	4.1530501e-01	-3.7642855e+00	-3.6652409e-01	1.0755525e+00	-2.7341037e+00	-1.5562447e+00	4.3933962e+00	-2.2314675e-01	7.9665613e-01	5.0351099e+00	-5.8774333e-01
-4.9035942e+00	-1.4797372e+00	3.3998372e+00	-7.7308116e-01	1.3239052e+00	2.5280080e+00	2.1327195e+00	-2.3838893e+00	3.0588156e-01	1.7406929e-01	-3.2090133e+00	1.7851740e-01	1.4776615e+00	-2.6489965e+00	-1.5064259e+00	4.6061640e+00	4.4762793e-01	7.1406959e-01	5.1291133e+00	-8.0659024e-01
-4.4715346e+00	-1.3550419e+00	3.9113696e+00	-2.7963772e-01	1.9181724e+00	2.3711381e+00	9.7057715e-01	-2.5754545e+00	-1.6280075e-01	-1.7911048e-01	-3.2440051e+00	3.3049442e-01	1.7656023e+00	-2.1777936e+00	-1.1731143e+00	4.5318806e+00	3.6459658e-01	1.0112032e-01	5.0293274e+00	-1.3553385e+00
-3.7392278e+00	-1.2497701e+00	3.8139560e+00	-2.7014842e-01	3.0626706e+00	1.8308412e+00	1.1550254e-01	-2.5627033e+00	-2.1113686e-01	-4.3205955e-01	-3.2056031e+00	-3.0484366e-01	1.8177934e+00	-1.9813355e+00	-8.0896256e-01	4.4663452e+00	-1.6947291e-01	-6.9346003e-01	4.9669056e+00	-1.5833782e+00
-3.2434120e+00	-1.4684687e+00	3.3678108e+00	-1.0902313e+00	3.9144833e+00	1.4844819e+00	1.1416810e-01	-2.2989305e+00	-6.7314700e-02	-2.2581561e-01	-2.5720443e+00	-1.3115988e+00	1.4368871e+00	-2.7510065e+00	-5.0070868e-01	4.6094260e+00	-6.0464614e-01	-1.0325541e+00	4.8585200e+00	-1.5399350e+00
-3.1888486e+00	-2.1204131e+00	3.1236097e+00	-2.4476455e+00	3.9364273e+00	1.5569860e+00	5.1939074e-01	-2.0821593e+00	-2.2225713e-01	2.3723242e-01	-1.6112530e+00	-1.8324722e+00	9.7398737e-01	-4.0971522e+00	-2.8349275e-01	4.7800851e+00	-6.7374008e-01	-9.1023115e-01	4.3687833e+00	-1.6336418e+00
-3.2468223e+00	-3.0355371e+00	3.3949442e+00	-3.3179920e+00	3.4536593e+00	1.7451410e+00	6.8367419e-01	-2.0688150e+00	-6.7121949e-01	3.9365755e-01	-8.4499224e-01	-1.4523072e+00	7.9265283e-01	-5.1697393e+00	-9.3706807e-02	5.0564608e+00	-3.3701831e-01	-6.9064289e-01	3.3482391e+00	-1.7466237e+00
-3.1680907e+00	-3.9180417e+00	4.0895904e+00	-3.0605948e+00	3.1216822e+00	1.7165249e+00	5.3584874e-01	-2.0504295e+00	-9.0207629e-01	1.9215826e-01	-4.8588166e-01	-5.7158187e-01	7.1169727e-01	-5.7184876e+00	2.6140048e-01	5.5368565e+00	1.3833616e-01	-4.9715020e-01	2.3459321e+00	-1.5178427e+00
-2.9978765e+00	-4.5483386e+00	4.9572680e+00	-1.9445645e+00	3.2060479e+00	1.4930816e+00	4.9181247e-01	-1.7891773e+00	-6.6929197e-01	1.4530486e-01	-3.5125226e-01	1.0897864e-01	3.7645820e-01	-5.9533477e+00	7.7678792e-01	5.7304975e+00	4.9626058e-01	-2.5220772e-01	1.8900011e+00	-1.2127025e+00
-2.8783706e+00	-4.9586025e+00	5.7816507e+00	-7.8523932e-01	3.5011058e+00	1.1895723e+00	6.9523927e-01	-1.3545971e+00	-3.1314680e-01	3.5347631e-01	-1.0378919e-01	3.1863280e-01	-1.1387156e-01	-6.1271204e+00	1.2330155e+00	5.2404642e+00	7.9013224e-01	1.0453054e-01	1.6707093e+00	-1.5486829e+00
-2.9259654e+00	-5.2458020e+00	6.3609426e+00	-3.1848453e-01	3.8652575e+00	7.1273516e-01	8.3579948e-01	-1.0384849e+00	-1.4767718e-01	3.1448123e-01	3.0009902e-01	3.2752901e-01	-5.1316339e-01	-6.2518157e+00	1.4560140e+00	4.3956203e+00	1.0620599e+00	5.7024744e-01	1.1870517e+00	-2.7323244e+00
-3.1283543e+00	-5.3067410e+00	6.3415192e+00	-7.6136781e-01	4.3862792e+00	-2.5057675e-02	6.6795754e-01	-1.1335262e+00	-1.2276778e-01	-2.2700178e-01	5.9026392e-01	3.7112047e-01	-7.9650786e-01	-6.0884219e+00	1.3630485e+00	3.8275969e+00	9.5456396e-01	1.0040862e+00	5.1108760e-01	-4.0448128e+00
-3.3147300e+00	-5.1212549e+00	5.2770870e+00	-1.7629334e+00	4.8195250e+00	-7.1911078e-01	3.4828685e-01	-1.9009731e+00	-2.0639221e-01	-9.5871553e-01	5.3822106e-01	2.7978599e-01	-9.6257056e-01	-5.6336770e+00	1.0066068e+00	3.9562955e+00	2.2181232e-01	1.3885510e+00	4.0181242e-02	-4.7759335e+00
-3.3529838e+00	-4.9968562e+00	3.4019130e+00	-2.7821432e+00	4.6134293e+00	-8.1860013e-01	2.9268550e-01	-3.2896724e+00	-3.9706777e-01	-1.5019778e+00	3.0084037e-01	-2.1395399e-01	-9.6182921e-01	-5.1811561e+00	7.1703500e-01	4.6712547e+00	-6.5861652e-01	1.9496057e+00	1.5271837e-02	-5.0797393e+00
-3.2936757e+00	-5.2256372e+00	1.6880570e+00	-3.3507597e+00	3.6591619e+00	-4.5370701e-02	6.5046165e-01	-4.7179598e+00	-6.4527219e-01	-1.7816155e+00	2.0950588e-01	-1.0380401e+00	-6.2807284e-01	-4.8399862e+00	8.1281759e-01	5.5278120e+00	-9.7635969e-01	2.5928021e+00	5.1894593e-01	-5.4354396e+00
-3.0419127e+00	-5.5765929e+00	9.0785883e-01	-3.1771352e+00	2.4099849e+00	1.1860138e+00	1.0860797e+00	-5.6333804e+00	-1.0752560e+00	-1.8201658e+00	1.6695232e-01	-1.7970356e+00	-1.0037897e-01	-4.5492283e+00	1.0914174e+00	6.1157036e+00	-5.2976966e-01	3.0066244e+00	1.3876614e+00	-5.9787019e+00
-2.4666241e+00	-5.4005961e+00	1.0937897e+00	-2.5446143e+00	1.4342183e+00	1.9835596e+00	1.1907585e+00	-6.0264449e+00	-1.6114012e+00	-1.4248772e+00	-5.5749619e-02	-2.1767558e+00	1.8341032e-01	-4.4358015e+00	1.3545971e+00	6.1885043e+00	1.4901162e-01	3.2015998e+00	2.0341198e+00	-6.5357533e+00
-1.9057177e+00	-4.4248295e+00	1.4182051e+00	-2.0437573e+00	9.9519002e-01	1.8717638e+00	9.9860023e-01	-6.1045833e+00	-1.7273486e+00	-5.8018155e-01	-2.5472831e-01	-2.2024065e+00	4.0848458e-01	-4.5403320e+00	1.8424063e+00	5.9176145e+00	3.4843512e-01	3.2890793e+00	2.0369369e+00	-6.7858852e+00
-1.6606270e+00	-3.1459985e+00	1.0037897e+00	-1.7954046e+00	9.4715045e-01	1.2018788e+00	8.2393786e-01	-5.9500857e+00	-1.0894899e+00	1.8845151e-01	-1.4812199e-01	-2.1463604e+00	1.0869693e+00	-4.6558346e+00	2.3979750e+00	5.8081911e+00	1.2039545e-01	3.1363609e+00	1.5371178e+00	-6.3474500e+00
-1.5814506e+00	-2.3359980e+00	-6.0345998e-02	-1.5792266e+00	9.9741407e-01	7.4654078e-01	7.7649138e-01	-5.6602174e+00	4.0477782e-02	4.7950604e-01	2.6021431e-01	-2.1054378e+00	2.0274476e+00	-4.6230669e+00	2.5010228e+00	6.0830841e+00	2.1350918e-02	2.7203145e+00	6.7537106e-01	-5.1900523e+00
-1.3912199e+00	-2.3518629e+00	-1.2242676e+00	-1.3891441e+00	8.7761170e-01	8.8917678e-01	7.2148311e-01	-5.5324084e+00	1.1315987e+00	4.0107107e-01	8.2690327e-01	-1.9758495e+00	2.5200014e+00	-4.3145164e+00	2.2320606e+00	6.5078785e+00	1.0542016e-01	2.4660310e+00	-3.9558507e-01	-3.9401340e+00
-8.0644197e-01	-2.9035766e+00	-2.1279748e+00	-1.5129498e+00	7.3349300e-01	1.1006102e+00	5.7187841e-01	-5.8913707e+00	1.8223898e+00	2.0831972e-01	1.3016647e+00	-1.8487819e+00	2.3100507e+00	-3.7682888e+00	2.0806766e+00	6.8161323e+00	-1.3344324e-02	2.7428516e+00	-9.7250467e-01	-3.0643016e+00
2.7533788e-01	-3.3709245e+00	-2.5262288e+00	-2.1908414e+00	1.0749594e+00	7.5958857e-01	4.8009912e-01	-6.6714206e+00	2.0877936e+00	1.4990124e-01	1.3919612e+00	-1.7808741e+00	1.8357341e+00	-3.2364433e+00	2.3795895e+00	6.9767090e+00	-4.7817160e-01	3.5221601e+00	-6.3059344e-01	-2.1174476e+00
1.4322908e+00	-3.2275471e+00	-2.3546801e+00	-3.1126377e+00	1.8475958e+00	8.1252105e-02	6.8738095e-01	-7.4370882e+00	1.9834113e+00	4.2746317e-01	1.1800830e+00	-1.5102809e+00	1.4895231e+00	-2.8476787e+00	3.1952242e+00	7.0109595e+00	-1.0015656e+00	4.5057851e+00	-4.4184539e-02	-7.5113716e-01
1.9141691e+00	-2.4596554e+00	-1.8730983e+00	-3.6284699e+00	2.4231809e+00	-2.8897875e-01	1.1963928e+00	-7.7754409e+00	1.5784852e+00	9.7680450e-01	1.1427189e+00	-9.0370726e-01	1.3059645e+00	-2.6036258e+00	4.0084866e+00	6.6746825e+00	-1.1513186e+00	5.2775318e+00	1.9942351e-01	4.7876468e-01
1.4426697e+00	-1.6155528e+00	-1.5741854e+00	-3.5971849e+00	2.4538729e+00	-2.2981891e-02	1.6773815e+00	-7.5497736e+00	1.1834933e+00	1.4824061e+00	1.4435593e+00	-2.4968713e-01	1.3617141e+00	-2.4489800e+00	4.0989315e+00	5.7238253e+00	-6.3237268e-01	5.6614035e+00	4.2405296e-01	1.0776283e+00
4.9181247e-01	-1.1154372e+00	-1.7479581e+00	-3.3609904e+00	2.0759320e+00	5.9011565e-01	1.8050422e+00	-7.0385377e+00	1.0755525e+00	1.7135594e+00	1.7790949e+00	7.7100538e-03	1.8572333e+00	-2.1527360e+00	3.5494419e+00	4.4297224e+00	3.3464599e-01	5.6652585e+00	1.0208408e+00	1.2336086e+00
-3.5273496e-01	-8.8576656e-01	-2.3271018e+00	-3.1712044e+00	1.5024226e+00	9.6835310e-01	1.4368871e+00	-6.6687517e+00	1.2195229e+00	1.6220767e+00	2.0333784e+00	-2.1232302e-01	2.7381070e+00	-1.6308246e+00	2.9496886e+00	3.3882721e+00	1.1028342e+00	5.3203819e+00	1.7620438e+00	1.1888310e+00
-9.4240580e-01	-7.8153256e-01	-3.1153065e+00	-3.0929177e+00	8.5018170e-01	9.1260348e-01	7.7337770e-01	-6.4797071e+00	1.2988475e+00	1.4229497e+00	2.3239881e+00	-3.6444831e-01	3.5512211e+00	-1.1542840e+00	2.5616654e+00	2.8794085e+00	1.4735099e+00	5.0247310e+00	2.1846141e+00	1.1271506e+00
-1.4388146e+00	-7.4016516e-01	-3.8154387e+00	-3.1528189e+00	2.6436588e-01	7.8909435e-01	4.4911063e-01	-6.2718322e+00	8.1548646e-01	1.6186665e+00	2.5502486e+00	-3.5436593e-02	3.9352411e+00	-8.6782586e-01	2.4119124e+00	2.7361795e+00	1.7438066e+00	5.1783390e+00	2.2135268e+00	1.5095396e+00
-1.9138726e+00	-7.4579943e-01	-4.1818145e+00	-3.3101337e+00	-1.5182875e-01	9.7991818e-01	8.0495927e-01	-6.1965109e+00	-2.9505783e-01	2.3453390e+00	2.5197049e+00	4.2553566e-01	4.0157518e+00	-7.0265278e-01	2.4366735e+00	2.7501169e+00	2.1436915e+00	5.5588005e+00	1.9315167e+00	2.4030162e+00
-2.2004790e+00	-1.0085343e+00	-4.3047306e+00	-3.3400843e+00	-2.2136751e-01	1.3548937e+00	1.4973814e+00	-6.5074336e+00	-1.3145642e+00	3.1148617e+00	2.2061133e+00	5.5453079e-01	4.0113037e+00	-7.1273516e-01	2.6396555e+00	2.8418962e+00	2.7910395e+00	5.7519966e+00	1.5154704e+00	3.2552737e+00
-2.1241198e+00	-1.3003302e+00	-4.4040717e+00	-3.0892110e+00	2.0698529e-01	1.6318625e+00	1.9838561e+00	-6.8862642e+00	-1.6340866e+00	3.5102985e+00	1.7712366e+00	4.5415182e-01	3.8155870e+00	-1.0101653e+00	3.0892110e+00	2.9874976e+00	3.6539724e+00	5.5588005e+00	1.5344490e+00	3.6784370e+00
-1.8283206e+00	-8.8146672e-01	-4.4444012e+00	-2.6320937e+00	6.0553576e-01	1.8805118e+00	1.9837079e+00	-6.8223597e+00	-1.6288971e+00	3.5055539e+00	1.4972331e+00	5.1894593e-01	3.4508421e+00	-1.4352562e+00	3.3614352e+00	3.0568880e+00	4.3933962e+00	5.0739567e+00	2.1929172e+00	3.7152080e+00
-1.7399516e+00	-2.4909404e-02	-4.4191952e+00	-2.1686009e+00	3.1062620e-01	2.3142023e+00	1.6260800e+00	-6.3194269e+00	-2.0354542e+00	3.1830660e+00	1.4862611e+00	8.2453094e-01	3.3388981e+00	-1.5304457e+00	2.9999523e+00	2.8352240e+00	4.6679927e+00	4.6565759e+00	2.6933294e+00	3.6809576e+00
-2.1390951e+00	3.8920944e-01	-4.5902991e+00	-2.0867557e+00	-3.8683712e-01	2.8946804e+00	1.1704455e+00	-5.7334629e+00	-2.7874810e+00	2.8085354e+00	1.5913848e+00	1.0868210e+00	3.6902986e+00	-1.0991275e+00	2.4288152e+00	2.3276949e+00	4.4719795e+00	4.4131162e+00	2.2185680e+00	3.7943843e+00
-2.8203970e+00	5.1805630e-01	-4.9117491e+00	-2.5238564e+00	-7.4075824e-01	3.2923412e+00	8.9199391e-01	-5.3733144e+00	-3.0846146e+00	2.8899357e+00	1.7771674e+00	1.1766728e+00	4.2421605e+00	-4.9121939e-01	2.3011545e+00	1.6876122e+00	3.8492443e+00	4.0474817e+00	1.0371505e+00	3.9367238e+00
-3.4247466e+00	9.3603018e-01	-4.9725399e+00	-3.0269375e+00	-4.9522268e-01	3.0963279e+00	1.0193581e+00	-5.3279437e+00	-2.4383045e+00	3.4714517e+00	2.1401330e+00	1.2936581e+00	4.5244671e+00	-1.9838561e-01	2.5383869e+00	1.1332296e+00	2.9247792e+00	3.4155538e+00	-4.9077458e-02	4.0689809e+00
-3.8384206e+00	1.5193254e+00	-4.8282729e+00	-3.2652078e+00	1.4486005e-01	2.1460638e+00	1.3706103e+00	-5.3030343e+00	-1.1646629e+00	3.9155211e+00	2.3838893e+00	1.6056187e+00	4.2285197e+00	-4.0685361e-01	2.7226869e+00	1.0045310e+00	2.2855861e+00	2.7382552e+00	-7.4490981e-01	4.3056202e+00
-4.0333960e+00	1.7522580e+00	-4.8812054e+00	-3.1860314e+00	8.1281759e-01	7.8197738e-01	1.5719613e+00	-4.9547474e+00	2.3663934e-01	3.8430170e+00	1.9429335e+00	2.0530984e+00	3.5653068e+00	-7.7916024e-01	2.7478928e+00	1.1886827e+00	2.5813853e+00	2.1313851e+00	-9.8080780e-01	4.4887340e+00
-4.0507436e+00	1.5089465e+00	-4.9703158e+00	-2.6510723e+00	1.0877107e+00	-5.4074166e-01	1.4591277e+00	-4.4648625e+00	1.6333452e+00	3.6612376e+00	9.1749640e-01	2.3309568e+00	2.9562125e+00	-8.4677148e-01	2.9087661e+00	1.0312197e+00	3.6318801e+00	1.4950091e+00	-5.8448138e-01	4.4648625e+00
-4.0080418e+00	1.1568046e+00	-4.6439730e+00	-1.7353552e+00	9.5308126e-01	-1.6481723e+00	1.2746795e+00	-4.2255543e+00	2.7984530e+00	3.8287830e+00	4.0477782e-02	2.1918793e+00	2.7035600e+00	-7.3527224e-01	3.4653726e+00	4.3947306e-01	4.3887998e+00	6.4482738e-01	9.9934158e-02	4.4429185e+00
-3.7823745e+00	1.0082378e+00	-3.8741537e+00	-8.3313062e-01	9.4240580e-01	-2.4294083e+00	1.5772991e+00	-4.3090304e+00	3.1150100e+00	3.9893597e+00	-2.3708415e-01	1.7860636e+00	3.0156689e+00	-8.8858370e-01	4.1647635e+00	5.0708430e-02	4.2429019e+00	-4.3546977e-01	4.6660652e-01	4.5375149e+00
-3.0690462e+00	1.1711868e+00	-2.9003146e+00	-3.7749609e-01	1.4672825e+00	-2.7819950e+00	2.4040541e+00	-4.5315841e+00	2.5072502e+00	3.3716658e+00	-1.0097205e-01	1.4675791e+00	3.6756199e+00	-1.2291605e+00	4.6567242e+00	1.3507421e-01	3.6772508e+00	-1.1195888e+00	5.0723258e-01	4.4718312e+00
-1.9853388e+00	1.5973156e+00	-2.0987656e+00	-4.7253733e-01	2.3570524e+00	-2.7704299e+00	3.0820940e+00	-4.7158840e+00	1.9331477e+00	1.9969039e+00	2.3723242e-03	1.4010057e+00	4.1451918e+00	-1.3104126e+00	4.9411066e+00	3.2812210e-01	3.1835109e+00	-9.2224105e-01	4.4866582e-01	4.0855871e+00
-1.1989134e+00	1.9521263e+00	-1.8950423e+00	-8.3787527e-01	3.0044004e+00	-2.5229668e+00	3.1895899e+00	-4.8216007e+00	2.0618463e+00	8.0703505e-01	6.3756214e-03	1.3213846e+00	4.1656531e+00	-1.1115822e+00	5.1388991e+00	2.1143340e-01	2.7142355e+00	-3.7453069e-01	2.2715005e-01	3.7516825e+00
-1.0675459e+00	1.8808083e+00	-2.1147788e+00	-1.1726695e+00	3.1075965e+00	-2.0542845e+00	3.0210066e+00	-4.8186353e+00	2.4824890e+00	5.5260328e-01	7.0576646e-02	8.1222451e-01	3.8084700e+00	-1.0415986e+00	5.3344676e+00	-3.5451420e-01	2.1487327e+00	-2.5294907e-01	-6.8797403e-02	3.9838737e+00
-1.2041028e+00	1.3821754e+00	-2.0204789e+00	-1.1290781e+00	3.0697876e+00	-1.4954539e+00	3.0254547e+00	-4.5993436e+00	2.6829504e+00	1.1129166e+00	8.5403672e-02	-1.3448113e-01	3.2558667e+00	-1.3498525e+00	5.5721448e+00	-1.0567222e+00	1.5921261e+00	-7.9680440e-01	-9.4596429e-02	4.8843191e+00
-1.2914340e+00	9.4314715e-01	-1.3494077e+00	-3.9158177e-01	3.2631320e+00	-1.1364916e+00	3.2792934e+00	-4.1566086e+00	2.6568549e+00	1.8877770e+00	-1.4856681e-01	-8.6797413e-01	2.8479752e+00	-1.9067556e+00	5.7896573e+00	-1.3547454e+00	1.3774308e+00	-1.6400174e+00	1.4397043e-01	6.0517991e+00
-1.5068707e+00	1.0899347e+00	-6.0257036e-01	8.1874840e-01	3.6708752e+00	-1.0863762e+00	3.5973332e+00	-3.7184700e+00	2.5947296e+00	2.3598695e+00	-5.9159836e-01	-7.6136781e-01	2.7733953e+00	-2.4101332e+00	5.8295420e+00	-1.2992923e+00	1.4376285e+00	-2.2336915e+00	3.6014847e-01	6.8610582e+00
-1.8263931e+00	1.4999020e+00	-2.6303145e-01	1.7842844e+00	4.3112545e+00	-1.4242842e+00	3.8290796e+00	-3.3694418e+00	2.8027528e+00	2.1285679e+00	-9.6998407e-01	-1.2469529e-01	2.5389800e+00	-2.8109077e+00	5.6210740e+00	-1.4004126e+00	1.1929825e+00	-2.5155533e+00	4.9892944e-01	7.0465443e+00
-1.7341690e+00	1.5606928e+00	-3.9276793e-01	1.9029006e+00	5.1067245e+00	-2.2207920e+00	3.8987666e+00	-2.8665090e+00	3.5562623e+00	1.0835591e+00	-1.1646629e+00	2.7489307e-01	1.6137736e+00	-3.3489805e+00	5.2388333e+00	-1.6518790e+00	4.5222431e-01	-2.7873327e+00	7.0962149e-01	6.8852263e+00
-9.2920975e-01	1.4809234e+00	-8.6441564e-01	1.2401325e+00	5.5719965e+00	-3.2690628e+00	3.7863777e+00	-2.1539221e+00	4.5693930e+00	-2.3663934e-01	-1.2779414e+00	8.8369078e-02	4.1456366e-01	-4.0310237e+00	4.6089812e+00	-1.6044325e+00	-2.0313026e-01	-3.2653560e+00	9.9533829e-01	6.6800202e+00
9.7265294e-02	1.5833782e+00	-1.2914340e+00	5.1538744e-01	5.3629355e+00	-4.1158343e+00	3.7024568e+00	-1.4600173e+00	5.1689980e+00	-1.1627354e+00	-1.4180568e+00	-5.2724906e-01	-2.3589799e-01	-4.5852579e+00	3.8157353e+00	-1.0619116e+00	-1.5968707e-01	-3.9469544e+00	1.0476777e+00	6.5658521e+00
5.3051101e-01	1.5160635e+00	-1.1287815e+00	3.9988490e-01	4.7968396e+00	-4.3882068e+00	3.9592609e+00	-9.9741407e-01	5.0901182e+00	-1.4669860e+00	-1.7288313e+00	-1.1596217e+00	-1.8919286e-01	-4.8729022e+00	3.5627862e+00	-1.7406929e-01	2.7370691e-01	-4.5604968e+00	6.7344354e-01	6.6264947e+00
2.3767723e-01	1.0318128e+00	-3.3716658e-01	8.2393786e-01	4.4521112e+00	-4.1582396e+00	4.5859993e+00	-7.9443208e-01	4.6712547e+00	-1.2020270e+00	-2.2823242e+00	-1.4950091e+00	2.3159815e-01	-4.9129352e+00	4.2798212e+00	8.3342716e-01	2.1528842e-01	-4.8155217e+00	-3.7957188e-02	6.8942708e+00
-2.6095567e-01	4.5296566e-01	3.6563447e-01	1.2972165e+00	4.5686517e+00	-3.7768885e+00	5.3043687e+00	-5.9634300e-01	4.4042199e+00	-8.0673851e-01	-2.7695403e+00	-1.5077603e+00	9.0029705e-01	-4.8098874e+00	5.3826554e+00	1.7058494e+00	-6.3518981e-01	-4.5905957e+00	-1.1232955e+00	7.3755560e+00
-5.0619468e-01	1.2069200e-01	3.9884701e-01	1.7309071e+00	5.0963455e+00	-3.4776791e+00	5.7383558e+00	-2.6792437e-01	4.4261639e+00	-1.0410055e+00	-2.7642025e+00	-1.4782545e+00	1.4573484e+00	-4.6874161e+00	5.9305140e+00	2.1729007e+00	-1.7184524e+00	-3.9177452e+00	-2.4735928e+00	7.9750127e+00
-9.4299888e-02	2.5250426e-01	1.5153221e-01	2.3033786e+00	5.8970050e+00	-3.2230990e+00	5.6155880e+00	3.1729837e-02	4.6722926e+00	-2.0513191e+00	-2.3738069e+00	-1.7393585e+00	1.1952066e+00	-4.7262630e+00	5.5138746e+00	2.2093752e+00	-2.2808415e+00	-3.2567564e+00	-3.4560316e+00	8.3996588e+00
1.1301160e+00	8.6575008e-01	2.2551907e-01	2.8813361e+00	6.6023266e+00	-2.7975634e+00	4.8822433e+00	2.7252075e-01	5.2229683e+00	-2.9950593e+00	-1.9496057e+00	-2.2695729e+00	2.5680410e-01	-5.0840391e+00	4.5191294e+00	2.0811214e+00	-2.1580737e+00	-3.2324400e+00	-3.5752409e+00	8.3464297e+00
2.6002156e+00	1.4794407e+00	7.3008278e-01	3.0614844e+00	6.8297732e+00	-2.2918135e+00	3.7215836e+00	4.9270209e-01	5.8792125e+00	-2.9857183e+00	-1.5022743e+00	-2.8614678e+00	-3.5896231e-01	-5.4287675e+00	3.6606446e+00	2.0836420e+00	-1.7965908e+00	-3.7579099e+00	-2.9485025e+00	7.9772368e+00
3.6142360e+00	1.6073979e+00	1.4969366e+00	2.5816818e+00	6.4112062e+00	-2.1943999e+00	2.5618136e+00	5.9604646e-01	6.0351929e+00	-2.0923900e+00	-1.0499017e+00	-3.4075472e+00	-1.0200994e-01	-5.1375647e+00	3.1365092e+00	2.3576455e+00	-1.6038395e+00	-4.2743352e+00	-1.9457507e+00	7.8940572e+00
3.9087007e+00	1.3912199e+00	2.0016486e+00	1.6412036e+00	5.4280261e+00	-2.4897543e+00	1.8286172e+00	4.4466252e-01	5.3817658e+00	-1.2248607e+00	-7.9947327e-01	-3.7285523e+00	6.6973679e-01	-4.0366580e+00	2.5990295e+00	2.8869703e+00	-1.6296385e+00	-4.4134127e+00	-1.0147617e+00	8.3587362e+00
3.5535934e+00	1.2075130e+00	1.7690125e+00	8.1074181e-01	4.4218641e+00	-2.4870854e+00	1.4739547e+00	1.4189464e-01	4.3308262e+00	-9.4270234e-01	-7.0873186e-01	-3.6499691e+00	1.2000995e+00	-2.6028845e+00	2.1229336e+00	3.7341866e+00	-1.6069531e+00	-3.9006941e+00	-5.1953901e-01	9.0268420e+00
3.0100346e+00	1.1446464e+00	1.1760797e+00	5.1775976e-01	3.8787501e+00	-1.7873980e+00	1.2215987e+00	7.3986862e-02	3.7163942e+00	-8.9021467e-01	-6.5831997e-01	-3.3375637e+00	1.3055197e+00	-1.5270355e+00	2.2400672e+00	4.8340554e+00	-1.2527355e+00	-2.8447133e+00	-4.7164771e-01	9.5176166e+00
2.7296556e+00	1.2620765e+00	9.4359196e-01	7.6151608e-01	3.6459658e+00	-7.8583240e-01	1.0897864e+00	3.1359161e-01	3.8968391e+00	-6.9998392e-01	-8.6441564e-01	-3.2039721e+00	1.3717965e+00	-1.1185509e+00	2.9387166e+00	5.4768070e+00	-8.0584889e-01	-1.7264590e+00	-7.1154900e-01	9.8358045e+00
2.7326210e+00	1.6858329e+00	1.1375295e+00	1.3735757e+00	3.3663281e+00	-2.9253723e-01	1.1203301e+00	5.5171365e-01	4.3615181e+00	-5.1509090e-01	-1.4828509e+00	-3.4128850e+00	1.3006268e+00	-1.2456185e+00	3.5270531e+00	5.0770704e+00	-7.3912727e-01	-7.5336121e-01	-9.6093958e-01	1.0172526e+01
2.8980906e+00	2.3140540e+00	1.3461457e+00	2.1690457e+00	2.9636260e+00	-5.7795749e-01	1.2036580e+00	6.2481090e-01	4.6166912e+00	-5.0604641e-01	-2.2436256e+00	-3.6080086e+00	8.6930856e-01	-1.6859812e+00	3.4484698e+00	4.1831490e+00	-9.4403677e-01	3.1136756e-03	-8.7153262e-01	1.0450237e+01
3.0640050e+00	2.9105453e+00	1.3861787e+00	2.9612537e+00	2.7226869e+00	-1.1004619e+00	1.2660798e+00	6.1087349e-01	4.5815512e+00	-7.1347651e-01	-2.7714678e+00	-3.3077613e+00	5.2087344e-01	-2.2173818e+00	2.8684365e+00	3.6520449e+00	-9.6123613e-01	3.9766085e-01	-4.4362463e-01	1.0433482e+01
3.1731319e+00	3.1789145e+00	1.4164258e+00	3.5405456e+00	2.9821598e+00	-1.3808410e+00	1.2193747e+00	6.5372360e-01	4.0849941e+00	-1.1897206e+00	-2.8203970e+00	-2.4365253e+00	6.2940727e-01	-2.7157182e+00	2.2581561e+00	3.6249114e+00	-7.6981921e-01	6.3014862e-01	7.5173024e-02	1.0114849e+01
3.4573660e+00	2.7392931e+00	1.6211871e+00	3.4469871e+00	3.5573002e+00	-1.4472661e+00	1.0386332e+00	7.7352597e-01	3.0724564e+00	-1.7985183e+00	-2.4156192e+00	-1.4220601e+00	9.1645851e-01	-3.2316987e+00	1.7197868e+00	3.9568886e+00	-7.8494278e-01	1.3194571e+00	6.3133479e-01	9.6574354e+00
3.8384206e+00	1.7580405e+00	1.9659154e+00	2.4261463e+00	3.8910566e+00	-1.5334111e+00	7.4520635e-01	8.2393786e-01	1.9705118e+00	-2.1616322e+00	-1.9886008e+00	-9.4047829e-01	9.8495937e-01	-3.6636100e+00	1.2100336e+00	4.4848790e+00	-1.2306432e+00	2.7045979e+00	1.3970024e+00	9.2152935e+00
3.9128523e+00	1.0997206e+00	2.2547459e+00	1.2383533e+00	3.8421274e+00	-1.7240866e+00	3.5555209e-01	6.1754565e-01	1.2057338e+00	-2.1006931e+00	-1.9359648e+00	-1.4070848e+00	7.6818824e-01	-3.8037254e+00	8.1726570e-01	4.8485859e+00	-1.8604953e+00	4.0749117e+00	2.4474973e+00	8.8618172e+00
3.7383382e+00	1.1780073e+00	2.4096883e+00	8.6337775e-01	3.6590136e+00	-1.6483205e+00	5.6046160e-02	1.3700172e-01	7.5173024e-01	-1.7807259e+00	-2.1797212e+00	-2.5939883e+00	2.2210886e-01	-3.7117978e+00	4.7120290e-01	4.7668890e+00	-2.2970029e+00	4.4516664e+00	3.4296395e+00	8.5124924e+00
3.5946643e+00	1.5172496e+00	2.3638728e+00	1.0804454e+00	3.5392112e+00	-8.9036294e-01	-5.4859998e-02	-2.3945648e-01	5.0515679e-01	-1.4316977e+00	-2.3540870e+00	-3.7239560e+00	-6.2510744e-01	-3.4041370e+00	-2.3278432e-02	4.1662462e+00	-2.3392600e+00	3.8293761e+00	3.7786677e+00	7.9382417e+00
3.4830168e+00	1.6020602e+00	1.7089631e+00	1.0472329e+00	3.6508587e+00	2.0238891e-01	-7.9028051e-02	-7.1614538e-02	6.0079111e-01	-1.2534768e+00	-2.2835103e+00	-4.0643845e+00	-1.2688969e+00	-2.7255040e+00	-6.1013214e-01	3.3160645e+00	-2.0250753e+00	3.2011550e+00	3.2708420e+00	7.1057042e+00
3.3436427e+00	1.4033781e+00	3.0128518e-01	7.0324587e-01	3.8877946e+00	8.9925915e-01	-6.5090646e-02	6.0049457e-01	9.6983580e-01	-1.2226366e+00	-2.1396882e+00	-3.6597549e+00	-1.2923236e+00	-2.0298199e+00	-1.1385674e+00	2.7908912e+00	-1.6929499e+00	3.1735767e+00	2.2228678e+00	6.3219475e+00
3.2134614e+00	1.2248607e+00	-9.5975342e-01	6.8441554e-01	3.6937088e+00	1.0552395e+00	-9.4596429e-02	1.4269530e+00	1.2970683e+00	-1.0576118e+00	-1.9258825e+00	-3.1630496e+00	-8.4899554e-01	-1.9816321e+00	-1.4975297e+00	2.6977775e+00	-1.6887983e+00	3.3098371e+00	1.2542182e+00	5.6593277e+00
3.1363609e+00	1.2828343e+00	-1.2064751e+00	1.2170023e+00	2.8295897e+00	1.0082378e+00	-2.0906107e-01	2.0121758e+00	1.5325215e+00	-6.4586527e-01	-1.3287981e+00	-2.9037249e+00	-4.0062625e-01	-2.4753721e+00	-1.3964094e+00	2.6814677e+00	-1.8898528e+00	3.0344992e+00	8.2141727e-01	4.8936601e+00
3.1399194e+00	1.5473485e+00	-7.4817176e-01	1.6693749e+00	1.9288479e+00	9.7428391e-01	-3.3494253e-01	1.9039385e+00	1.8435925e+00	-1.2454702e-01	-3.3687004e-01	-2.6280904e+00	-3.8401999e-01	-2.7897050e+00	-7.2993451e-01	2.8119456e+00	-1.8588643e+00	2.4952403e+00	1.0936415e+00	4.0974488e+00
3.2494911e+00	1.9924558e+00	-1.2795724e-01	1.4477109e+00	1.7386171e+00	1.0829660e+00	-4.9092285e-01	1.0955690e+00	2.2342846e+00	2.6510723e-01	6.9864949e-01	-2.1382055e+00	-7.6715035e-01	-2.5859817e+00	8.6441564e-02	3.2521600e+00	-1.4923402e+00	2.1734938e+00	1.9577606e+00	3.5196395e+00
3.4536593e+00	2.5584034e+00	6.3207614e-01	7.2281754e-01	2.3877443e+00	1.5359317e+00	-6.5431668e-01	4.1411885e-01	2.4165088e+00	2.2789140e-01	1.3222742e+00	-1.5169531e+00	-1.1843829e+00	-2.0826041e+00	5.1049452e-01	3.4882062e+00	-1.2224883e+00	2.0754872e+00	3.0623740e+00	3.3006444e+00
3.4584039e+00	3.1729837e+00	1.3163434e+00	-5.4415187e-02	3.5593760e+00	2.2089304e+00	-7.7308116e-01	6.1191138e-01	2.0418298e+00	-2.5131810e-01	1.1227024e+00	-8.9688683e-01	-1.6161459e+00	-1.6880570e+00	3.5495901e-01	3.0952900e+00	-1.4395560e+00	1.8327687e+00	4.0414026e+00	3.4724896e+00
2.7293590e+00	3.9737914e+00	1.3185675e+00	-5.8581582e-01	4.7557687e+00	2.6120773e+00	-9.0296591e-01	1.4087158e+00	1.0773317e+00	-7.2222446e-01	3.0988485e-01	-5.8996738e-01	-2.2299848e+00	-1.6726369e+00	-1.3151572e-01	2.7040048e+00	-1.9666568e+00	1.4186499e+00	4.3506944e+00	3.6382558e+00
1.2306432e+00	4.9227211e+00	6.6573349e-01	-6.7255392e-01	5.4588663e+00	2.7091943e+00	-9.1230694e-01	2.1822418e+00	-8.5848483e-02	-8.5359191e-01	-2.5724891e-01	-8.1919321e-01	-2.7943014e+00	-2.0118792e+00	-5.1939074e-01	3.1698700e+00	-2.3090128e+00	1.1516151e+00	3.8099527e+00	3.0909902e+00
-3.1789145e-01	5.5826720e+00	2.2314675e-01	-1.3107091e-01	5.4716176e+00	3.0503642e+00	-5.6980263e-01	2.9837908e+00	-9.3321305e-01	-7.2237273e-01	-5.8418484e-02	-1.3252396e+00	-2.9513196e+00	-2.5317148e+00	-5.3362468e-01	4.2308920e+00	-2.3585351e+00	1.1108408e+00	3.2271023e+00	1.6576616e+00
-1.1353054e+00	5.5936440e+00	4.2479431e-01	1.0310714e+00	5.0877459e+00	3.8834948e+00	-3.2174647e-02	4.0121934e+00	-1.1364916e+00	-4.3280090e-01	5.9812225e-01	-1.7205282e+00	-2.6826539e+00	-2.9677776e+00	-2.8304794e-01	4.9385860e+00	-2.4526867e+00	9.6701867e-01	3.2060479e+00	8.6145024e-02
-1.1596217e+00	5.0247310e+00	8.8398732e-01	2.2338398e+00	4.6656204e+00	4.7464277e+00	2.7370691e-01	4.8247144e+00	-7.6210916e-01	-3.0499193e-01	1.2367223e+00	-1.8035595e+00	-2.0894246e+00	-2.9006112e+00	-1.2469529e-01	5.0358513e+00	-2.6461794e+00	3.8253728e-01	3.3225884e+00	-6.9716678e-01
-8.8324597e-01	4.1807767e+00	1.2097371e+00	2.8082388e+00	4.3355708e+00	5.1151759e+00	1.5850091e-01	4.8711230e+00	-4.6675479e-01	-6.8738095e-01	1.8607918e+00	-1.5904951e+00	-1.1885344e+00	-2.0901659e+00	-3.1388815e-01	4.9525234e+00	-2.4956851e+00	-5.4474495e-01	3.0737909e+00	-5.1197722e-01
-6.2822111e-01	3.2362951e+00	1.3894406e+00	2.8848945e+00	4.2282231e+00	4.9778776e+00	-1.2840205e-01	4.1297717e+00	-6.4037927e-01	-1.1579908e+00	2.4906439e+00	-1.2020270e+00	-2.2492599e-01	-8.4499224e-01	-8.1266932e-01	4.8218973e+00	-1.8072663e+00	-1.5372661e+00	2.5128844e+00	1.1594735e-01
-5.9426722e-01	2.3051578e+00	1.5479416e+00	2.9840873e+00	4.3093270e+00	4.5529350e+00	-2.5769372e-01	3.0006936e+00	-6.8649133e-01	-9.6123613e-01	2.6954051e+00	-6.2911073e-01	3.0899523e-01	3.8031323e-01	-1.3362116e+00	4.4636763e+00	-1.1200336e+00	-2.4083539e+00	1.8376617e+00	6.0672192e-01
-1.0552395e+00	1.5282216e+00	1.7254211e+00	3.0832802e+00	4.3173336e+00	4.0895904e+00	-3.4354220e-01	2.0599188e+00	-2.8378929e-01	-2.1306437e-01	2.5499520e+00	1.7347621e-02	3.2293264e-01	1.3818789e+00	-1.6509894e+00	3.7079428e+00	-1.0114997e+00	-2.6518137e+00	1.0616151e+00	8.3209273e-01
-1.9820769e+00	8.2171381e-01	1.9103141e+00	2.9115832e+00	4.3978443e+00	3.9147798e+00	-5.7602998e-01	1.7435100e+00	-5.5008268e-02	9.8006645e-02	2.7315831e+00	3.5555209e-01	3.2723247e-01	1.8710225e+00	-1.7881394e+00	2.3867064e+00	-1.4386664e+00	-1.9109072e+00	1.4100502e-01	8.7879786e-01
-2.8509406e+00	-6.1680430e-02	2.1456190e+00	2.6875468e+00	4.7987671e+00	4.0766909e+00	-6.6024749e-01	1.9668051e+00	-4.2998377e-01	-5.6757857e-01	3.2428190e+00	2.5739718e-01	6.7433316e-01	1.5864918e+00	-1.7718297e+00	5.5734792e-01	-2.0455366e+00	-8.2942386e-01	-9.5070894e-01	7.1051111e-01
-3.1236097e+00	-1.0131307e+00	2.6328351e+00	2.9579918e+00	5.2879107e+00	4.2421605e+00	-3.6696890e-01	2.1933620e+00	-1.1768211e+00	-1.6662612e+00	3.6922261e+00	1.2899513e-02	1.0946794e+00	8.4173029e-01	-1.6352727e+00	-1.5095396e+00	-2.4864923e+00	-3.3479426e-01	-2.1339056e+00	4.9166420e-01
-2.6507758e+00	-1.5455692e+00	3.5325391e+00	3.8450928e+00	5.7540724e+00	4.1889315e+00	-9.4744699e-02	1.9969039e+00	-1.9706601e+00	-2.5188153e+00	4.0154553e+00	-9.9934158e-02	1.2742347e+00	2.3975302e-01	-1.7116319e+00	-3.3786345e+00	-2.4098366e+00	-5.5957198e-01	-3.0469539e+00	4.5237258e-01
-1.6201492e+00	-1.6512859e+00	4.6195084e+00	4.9510407e+00	6.1503988e+00	3.9239726e+00	-2.4894577e-01	1.3397701e+00	-2.6543343e+00	-3.0614844e+00	4.1902659e+00	-7.4728213e-02	1.2061786e+00	4.4481079e-03	-2.2339881e+00	-4.5532316e+00	-1.7826534e+00	-9.1082424e-01	-3.3919788e+00	4.5311393e-01
-4.4436598e-01	-1.8919286e+00	5.4597560e+00	6.0403823e+00	6.2024417e+00	3.3764105e+00	-6.1754565e-01	5.0678776e-01	-2.9708913e+00	-3.4711552e+00	4.1039727e+00	-8.0065943e-02	8.9436624e-01	2.0461297e-02	-3.0023246e+00	-4.8401345e+00	-1.1486497e+00	-9.1601369e-01	-3.4023578e+00	2.8378929e-01
5.1375647e-01	-2.4138399e+00	5.8594926e+00	7.0788672e+00	6.0875323e+00	2.4996884e+00	-7.9813883e-01	-1.4871508e-01	-2.8005288e+00	-3.8833465e+00	3.6831816e+00	-1.9186172e-01	3.8639231e-01	1.8593091e-01	-3.5626379e+00	-4.4303155e+00	-1.1293746e+00	-7.2518986e-01	-3.5627862e+00	-7.8583240e-03
1.1321917e+00	-2.9219621e+00	5.9257694e+00	7.7797408e+00	6.1502506e+00	1.5648444e+00	-6.7166430e-01	-5.2472847e-01	-2.6549274e+00	-4.4371359e+00	3.0729012e+00	-2.6851745e-01	-1.0482708e-01	5.0975317e-01	-3.5820613e+00	-3.6897055e+00	-1.7710883e+00	-7.2860008e-01	-4.0221275e+00	-2.8186177e-01
1.3043335e+00	-3.1290957e+00	5.8661647e+00	7.8421626e+00	6.1882078e+00	1.0134273e+00	-4.7757852e-01	-6.7136776e-01	-3.0795734e+00	-5.2011726e+00	2.5308251e+00	-5.0708430e-02	-2.7800675e-01	1.1783038e+00	-3.1614186e+00	-2.8949769e+00	-2.4058333e+00	-1.0187650e+00	-4.5738411e+00	-5.1924247e-01
9.0711748e-01	-2.8421927e+00	5.8786195e+00	7.3920140e+00	5.8382899e+00	9.3395440e-01	-5.5927544e-01	-6.6425079e-01	-3.8775640e+00	-5.8734300e+00	2.1963274e+00	4.9551922e-01	1.9571675e-02	2.2550425e+00	-2.6556687e+00	-2.1915828e+00	-2.5908746e+00	-1.2254537e+00	-5.1228859e+00	-7.5054408e-01
2.1691940e-01	-2.2775795e+00	6.0012390e+00	6.7855887e+00	5.1383060e+00	8.8991813e-01	-8.9095602e-01	-6.8782576e-01	-4.4706450e+00	-5.8830676e+00	2.2317640e+00	9.4566775e-01	4.3072512e-01	3.3513528e+00	-2.5162947e+00	-1.7145973e+00	-2.7524892e+00	-8.1548646e-01	-5.8505964e+00	-8.8324597e-01
-2.3115334e-01	-1.8256518e+00	6.0058353e+00	6.3736939e+00	4.5633139e+00	5.5616176e-01	-1.2494735e+00	-9.4462986e-01	-4.6172843e+00	-5.2836109e+00	2.8878599e+00	1.0162444e+00	4.9729847e-01	4.0405130e+00	-3.1274647e+00	-1.7116319e+00	-3.1879590e+00	7.7693619e-02	-6.8128704e+00	-7.8049467e-01
-3.9350928e-01	-1.4746961e+00	5.6780098e+00	6.3234302e+00	4.4341705e+00	2.1855037e-01	-1.5643996e+00	-1.3778756e+00	-4.4132644e+00	-4.6960158e+00	4.1503812e+00	9.3069245e-01	2.3456356e-01	4.2294093e+00	-4.1625394e+00	-2.4575796e+00	-3.6870367e+00	5.4207609e-01	-7.7843372e+00	-4.9225728e-01
-7.2118657e-01	-1.0264750e+00	5.0981248e+00	6.4189163e+00	4.5363287e+00	2.2359156e-01	-1.7513684e+00	-1.7224557e+00	-3.9537749e+00	-4.5200190e+00	5.4443358e+00	8.6782586e-01	-2.0387161e-01	3.7527204e+00	-4.7846814e+00	-3.7088324e+00	-4.0078935e+00	1.3492594e-01	-8.5289504e+00	-2.1350918e-01
-1.2890617e+00	-6.1131830e-01	4.5351426e+00	6.4233644e+00	4.6080916e+00	4.4673831e-01	-1.7466237e+00	-1.7856188e+00	-3.3172506e+00	-4.9298380e+00	6.0058353e+00	7.5395430e-01	-7.0754570e-01	2.3013028e+00	-4.9111560e+00	-4.6144672e+00	-3.8403481e+00	-4.7001674e-01	-8.8582587e+00	3.0543675e-02
-1.5265906e+00	-6.1087349e-01	4.2719629e+00	6.2062967e+00	4.6135776e+00	7.1347651e-01	-1.6871673e+00	-1.3412528e+00	-2.6710888e+00	-5.6200361e+00	5.6192948e+00	5.5942371e-01	-1.0706596e+00	2.8868221e-01	-5.2953242e+00	-4.7373832e+00	-3.0476953e+00	-3.9232312e-01	-8.6220642e+00	4.2168063e-01
-1.2181885e+00	-1.0303301e+00	4.3235609e+00	5.5537593e+00	4.4678279e+00	1.0897864e+00	-1.7203799e+00	-2.4004956e-01	-2.2467393e+00	-5.7439901e+00	4.6997226e+00	3.8728193e-01	-1.1447947e+00	-1.2872824e+00	-6.1619639e+00	-4.4148954e+00	-1.9952730e+00	4.5711723e-01	-7.9155563e+00	8.9036294e-01
-9.3039591e-01	-1.2487322e+00	4.2792281e+00	4.5917818e+00	4.0333960e+00	1.4862611e+00	-1.7604129e+00	1.1117304e+00	-2.2999683e+00	-5.1211067e+00	3.5722755e+00	4.2612874e-01	-9.3944040e-01	-2.0255201e+00	-6.7009263e+00	-3.8993597e+00	-1.2973648e+00	1.4039711e+00	-7.1727223e+00	9.3454748e-01
-1.0023070e+00	-8.8413559e-01	3.8777122e+00	3.8129181e+00	3.3635110e+00	1.7144491e+00	-1.5276285e+00	1.9773322e+00	-2.7685024e+00	-4.4995577e+00	2.2821759e+00	9.4863315e-01	-6.2080760e-01	-2.2055202e+00	-6.1160001e+00	-3.2609079e+00	-1.1066893e+00	1.7584853e+00	-6.7824750e+00	2.7800675e-01
-1.1668870e+00	-3.8787501e-01	3.4778273e+00	3.4385357e+00	2.6936259e+00	1.8882218e+00	-8.9036294e-01	2.0003141e+00	-3.0683049e+00	-4.3925066e+00	1.1495394e+00	1.9948281e+00	-3.8283382e-01	-2.1095893e+00	-4.7252251e+00	-2.7170526e+00	-8.4128548e-01	1.4763270e+00	-6.7827715e+00	-6.8945673e-01
-1.1912033e+00	-3.1581566e-01	3.4192606e+00	3.3927202e+00	2.1616322e+00	2.0938727e+00	-9.9044537e-02	1.4134604e+00	-2.7960807e+00	-4.7188494e+00	6.1443198e-01	3.0749770e+00	-2.9594745e-01	-1.6649268e+00	-3.6244666e+00	-2.4329668e+00	-6.5090646e-02	1.1756349e+00	-7.1065938e+00	-1.3955197e+00
-1.0746629e+00	-6.6173019e-01	3.4956198e+00	3.4896889e+00	1.7180076e+00	2.1602978e+00	3.7764436e-01	8.8858370e-01	-2.3331809e+00	-5.0901182e+00	7.4016516e-01	3.6670202e+00	-3.9573334e-01	-8.5359191e-01	-3.3522424e+00	-2.4308910e+00	8.7286705e-01	1.3264258e+00	-7.5684557e+00	-1.7045150e+00
-8.6767759e-01	-1.0469363e+00	3.5488488e+00	3.4720448e+00	1.3130815e+00	2.1301989e+00	2.8823739e-01	1.0018622e+00	-2.4163605e+00	-5.0139073e+00	1.3402149e+00	3.6751750e+00	-8.2319651e-01	-2.9965420e-01	-3.5197878e+00	-2.5409075e+00	1.4259151e+00	1.7240866e+00	-7.6780274e+00	-1.8929665e+00
-5.6357528e-01	-1.2266399e+00	3.6922261e+00	3.2334779e+00	9.1734813e-01	2.3785516e+00	-9.6375672e-02	1.5191771e+00	-3.1467398e+00	-4.4398048e+00	2.1414674e+00	3.2699524e+00	-1.4668377e+00	-6.2021452e-01	-3.6044501e+00	-2.4488317e+00	1.4603138e+00	2.0433125e+00	-7.1749464e+00	-1.9899352e+00
-1.6220767e-01	-1.2213022e+00	3.6382558e+00	2.8144662e+00	6.0612884e-01	3.1009243e+00	-3.6919296e-01	1.8400340e+00	-3.8897221e+00	-3.8410895e+00	2.7898533e+00	2.7868879e+00	-1.6612200e+00	-1.4803303e+00	-3.5079262e+00	-1.9518298e+00	1.2886169e+00	2.0996552e+00	-6.5109921e+00	-1.8349928e+00
2.0164756e-01	-1.1028342e+00	2.7475963e+00	2.2781726e+00	7.1466268e-01	3.8614025e+00	-4.5355874e-01	1.7519614e+00	-4.3787175e+00	-3.4630003e+00	3.0460643e+00	2.5174808e+00	-8.7093953e-01	-1.8557506e+00	-3.2712868e+00	-1.1418293e+00	1.2097371e+00	1.5861953e+00	-6.3065274e+00	-1.7147456e+00
5.3525566e-01	-1.1179578e+00	9.8362494e-01	1.9169863e+00	1.3485181e+00	3.9256035e+00	-3.0617810e-01	1.2444323e+00	-4.9672021e+00	-2.9823081e+00	3.0306442e+00	2.5699685e+00	5.7929192e-01	-1.1929825e+00	-2.6694578e+00	-5.3570047e-01	1.0574635e+00	5.4978614e-01	-6.6619313e+00	-1.8892597e+00
8.4662321e-01	-1.7254211e+00	-8.8413559e-01	2.2280573e+00	1.9768874e+00	3.2290298e+00	2.3560145e-01	5.9960495e-01	-5.8228698e+00	-2.0152894e+00	3.0699358e+00	2.9665915e+00	1.7392102e+00	-9.0593132e-02	-1.5399350e+00	-8.6189505e-01	7.2919316e-01	-3.4799031e-01	-7.1722775e+00	-2.1373159e+00
7.5810586e-01	-2.8407100e+00	-2.0705942e+00	3.1557843e+00	2.1686009e+00	2.4638070e+00	1.0507914e+00	4.7520620e-01	-6.7445178e+00	-6.4126889e-01	3.1381402e+00	3.3390464e+00	1.8281724e+00	5.4741382e-01	-2.8171350e-01	-2.3225054e+00	5.6861646e-01	-6.2970381e-01	-7.3266269e+00	-2.2898860e+00
1.5642513e-01	-3.6929675e+00	-2.2560803e+00	3.9813531e+00	2.1614839e+00	2.2058167e+00	1.5894572e+00	1.2651902e+00	-7.3356713e+00	6.6958852e-01	2.8415996e+00	3.2106443e+00	9.6953926e-01	5.5141711e-01	5.7647479e-01	-4.1626877e+00	8.1637608e-01	-3.2634285e-01	-6.9758194e+00	-2.4173984e+00
-4.4362463e-01	-3.8378275e+00	-1.5571343e+00	4.2182890e+00	2.1626701e+00	2.5351250e+00	1.3244983e+00	2.6558170e+00	-7.1406959e+00	1.4121260e+00	2.1293093e+00	2.8555370e+00	1.8311378e-01	2.6807264e-01	1.1790451e+00	-5.3961480e+00	1.3145642e+00	2.6332799e-01	-6.3865934e+00	-2.5926538e+00
-5.5897890e-01	-3.4523248e+00	-3.8743020e-01	3.8903152e+00	1.9761461e+00	3.3116164e+00	4.2968723e-01	3.6907434e+00	-6.2261650e+00	1.3987817e+00	1.4431145e+00	2.7435930e+00	2.7815502e-01	3.5584864e-03	2.0452400e+00	-5.6719307e+00	1.6699680e+00	6.5965441e-01	-5.8597891e+00	-2.8150592e+00
-2.1365745e-01	-2.9404959e+00	7.9991808e-01	3.2689145e+00	1.5239218e+00	4.2541704e+00	-3.9261966e-01	3.5924402e+00	-5.2806455e+00	8.1207624e-01	1.1344158e+00	2.6435105e+00	9.3884732e-01	1.3344324e-03	3.3503149e+00	-5.2824247e+00	1.5058328e+00	5.7469555e-01	-5.4922271e+00	-3.0193757e+00
2.4509075e-01	-2.7920774e+00	1.5890124e+00	2.7215007e+00	9.8822131e-01	4.9135283e+00	-7.6892959e-01	2.5584034e+00	-4.7532481e+00	-9.5782591e-02	1.2853549e+00	2.2239057e+00	1.2973648e+00	3.1863280e-01	4.7814195e+00	-4.7732646e+00	7.5173024e-01	1.1446464e-01	-5.1279271e+00	-3.2557185e+00
6.7863300e-01	-3.2272506e+00	1.7274969e+00	2.4553556e+00	5.7558517e-01	5.1466092e+00	-7.1777635e-01	1.3394736e+00	-4.5507110e+00	-1.0101653e+00	1.7414343e+00	1.7171179e+00	1.1009067e+00	6.1472852e-01	5.8664613e+00	-4.5053403e+00	-2.5220772e-01	-5.1138414e-01	-4.4980750e+00	-3.6077121e+00
1.1522082e+00	-3.8342690e+00	1.4913023e+00	2.5429833e+00	2.7963772e-01	5.1313373e+00	-3.2322918e-01	4.5044506e-01	-4.4964440e+00	-1.4880404e+00	2.1534773e+00	1.4865577e+00	7.5291640e-01	6.1843527e-01	6.5888340e+00	-4.7403486e+00	-1.0458984e+00	-9.7458045e-01	-3.6130498e+00	-3.9318309e+00
1.5467554e+00	-3.9073663e+00	1.4282875e+00	2.9569539e+00	-1.1565081e-02	4.8033635e+00	1.7140043e-01	8.4662321e-02	-4.3947306e+00	-1.3313187e+00	2.4959816e+00	1.5470519e+00	4.5830339e-01	4.3131820e-01	7.1012561e+00	-5.6544348e+00	-1.4072331e+00	-7.9502516e-01	-2.7668714e+00	-4.0986349e+00
1.5851574e+00	-3.3059821e+00	1.5386005e+00	3.2155372e+00	-1.4945643e-01	4.0505954e+00	5.0604641e-01	3.4383874e-01	-3.9979594e+00	-8.9747991e-01	2.9487990e+00	1.7559647e+00	1.4827026e-01	8.8962159e-03	7.0692297e+00	-6.7995261e+00	-1.2481391e+00	1.9690291e-01	-2.2187162e+00	-4.1567569e+00
1.1213680e+00	-2.7387001e+00	1.2780897e+00	2.7470032e+00	1.0023070e-01	3.0903971e+00	5.5645830e-01	1.0754042e+00	-3.3397877e+00	-6.1962144e-01	3.2293264e+00	2.1137409e+00	-1.0883037e-01	-8.5003343e-01	6.2571534e+00	-7.4049136e+00	-5.6016506e-01	1.6941360e+00	-2.0956519e+00	-4.2302989e+00
5.2561809e-01	-2.7367725e+00	3.8313036e-01	1.7710883e+00	5.5201020e-01	2.1812039e+00	3.4131815e-01	1.8081559e+00	-2.7735436e+00	-3.8372344e-01	3.0568880e+00	2.5022090e+00	-3.0588156e-01	-1.8475958e+00	5.0947146e+00	-7.1810255e+00	4.9388825e-01	3.1661632e+00	-2.2102648e+00	-4.3933962e+00
3.5421766e-01	-2.8544991e+00	-7.5958857e-01	9.8703515e-01	7.4402019e-01	1.3465905e+00	3.3553561e-01	2.2292434e+00	-2.4529833e+00	1.0512362e-01	2.6525550e+00	2.5720443e+00	-4.1115344e-01	-2.5045813e+00	4.1594257e+00	-6.3732491e+00	1.7316484e+00	4.0397716e+00	-2.2341363e+00	-4.4172677e+00
4.6215841e-01	-2.5462453e+00	-1.3873649e+00	6.1117003e-01	4.7728198e-01	5.2902830e-01	8.9273526e-01	2.4835269e+00	-2.1518464e+00	7.1866597e-01	2.2256849e+00	2.3410392e+00	-1.8563437e-01	-2.8322586e+00	3.7368555e+00	-5.3254231e+00	2.7862948e+00	4.1693598e+00	-2.0998035e+00	-4.1398541e+00
3.9410236e-01	-2.0530984e+00	-1.0429330e+00	3.5273496e-01	-2.1039551e-01	-7.1317997e-02	1.3710551e+00	2.8331482e+00	-1.6718955e+00	1.1863104e+00	1.8683536e+00	2.0637738e+00	2.5042848e-01	-3.0081071e+00	3.7829675e+00	-4.1959002e+00	3.2205784e+00	4.0636431e+00	-2.0009072e+00	-4.1182066e+00
1.4070848e-01	-1.8384030e+00	-2.0757837e-02	-4.2998377e-02	-1.0491604e+00	-2.4434940e-01	9.7947337e-01	3.3006444e+00	-1.0651736e+00	1.5448279e+00	1.7110389e+00	1.7341690e+00	3.8476134e-01	-3.1197546e+00	3.9949940e+00	-3.0124070e+00	3.1673494e+00	4.0962626e+00	-2.1568875e+00	-5.0136107e+00
-3.4413528e-01	-1.9364097e+00	1.0149100e+00	-5.1271858e-01	-1.4918954e+00	-2.1736421e-01	-1.1060962e-01	3.6508587e+00	-4.4570042e-01	2.0459814e+00	1.7575957e+00	1.4886335e+00	-1.0304783e-01	-3.1689804e+00	4.2738904e+00	-1.9291444e+00	3.2257679e+00	4.1213203e+00	-2.3908580e+00	-6.5055061e+00
-1.1855690e+00	-2.2372500e+00	1.5424556e+00	-7.9695267e-01	-1.1909068e+00	-2.3752896e-01	-1.0017139e+00	3.5618966e+00	1.9527194e-01	2.8542026e+00	1.8579747e+00	1.6761953e+00	-1.2696383e+00	-3.0626706e+00	4.8009912e+00	-1.2192264e+00	3.7012706e+00	4.0649776e+00	-2.3815170e+00	-7.5103337e+00
-2.0249270e+00	-2.7532305e+00	1.3136745e+00	-7.6299878e-01	-4.3591458e-01	-1.5360799e-01	-1.0576118e+00	3.0307925e+00	6.5194435e-01	3.7092772e+00	1.8781394e+00	2.1121099e+00	-2.6988154e+00	-2.8109077e+00	5.5160987e+00	-8.5285056e-01	4.3873171e+00	3.9868391e+00	-2.0823076e+00	-7.5420636e+00
-2.4019783e+00	-3.3621765e+00	3.9395409e-01	-5.6787511e-01	5.1153241e-02	1.6561789e-01	-4.4540387e-01	2.5198531e+00	6.2406954e-01	4.1038244e+00	1.9172828e+00	1.8908907e+00	-3.4876132e+00	-2.3884857e+00	5.9650610e+00	-4.7179598e-01	4.9526716e+00	3.7711059e+00	-1.3609728e+00	-7.2452265e+00
-2.2544494e+00	-3.7614683e+00	-8.6070889e-01	-4.9255382e-01	9.1779294e-02	3.5955539e-01	3.3271847e-01	2.4286669e+00	4.5385528e-01	4.0298375e+00	2.1214509e+00	5.2205960e-01	-3.3126543e+00	-1.6529169e+00	5.6968401e+00	-7.6655727e-02	5.0862632e+00	3.4447631e+00	-2.6584858e-01	-7.1693121e+00
-1.8535266e+00	-3.8590302e+00	-2.0034278e+00	-6.1546987e-01	3.0662291e-01	4.4332809e-02	9.1601369e-01	2.6470690e+00	6.4467911e-01	3.9561472e+00	2.4436422e+00	-1.2248607e+00	-2.7484859e+00	-7.0932495e-01	4.7387177e+00	-5.6935782e-02	4.7090636e+00	3.3021271e+00	5.6995090e-01	-6.9479446e+00
-1.3934439e+00	-3.8361966e+00	-2.7575304e+00	-8.0777640e-01	9.3410267e-01	-6.2836938e-01	1.2291605e+00	2.8504958e+00	1.1265575e+00	4.1732149e+00	2.6670855e+00	-2.1939551e+00	-2.3131644e+00	-2.2240540e-02	3.6213529e+00	-3.8520615e-01	4.2753731e+00	3.4959163e+00	7.2237273e-01	-6.0765603e+00
-7.7308116e-01	-3.7063118e+00	-3.1577118e+00	-9.4462986e-01	1.4035263e+00	-1.2239710e+00	1.4140535e+00	2.9880906e+00	1.6779746e+00	4.4893271e+00	2.4543177e+00	-2.0087655e+00	-2.1161132e+00	-2.0164756e-02	3.0082554e+00	-7.1392132e-01	4.3975478e+00	3.7897880e+00	4.5874820e-01	-4.8233800e+00
-1.6606270e-02	-3.2917481e+00	-3.3182885e+00	-1.0607255e+00	1.1434603e+00	-1.3793583e+00	1.5592101e+00	3.1375471e+00	2.1063274e+00	4.3520288e+00	1.6610718e+00	-1.1157337e+00	-2.1657838e+00	-6.9227387e-01	3.1818799e+00	-9.6271883e-01	5.1620293e+00	3.7128357e+00	1.1283367e-01	-3.9645986e+00
5.8107117e-01	-2.6853228e+00	-3.1335438e+00	-1.2153714e+00	1.3121918e-01	-1.1495394e+00	1.7618956e+00	3.1153065e+00	2.0430160e+00	3.5995572e+00	6.5698554e-01	-2.1528842e-01	-2.3641694e+00	-1.5004951e+00	3.5830992e+00	-1.1227024e+00	5.9680264e+00	3.1113032e+00	-2.7815502e-01	-3.8557682e+00
9.6093958e-01	-2.3217641e+00	-2.5606275e+00	-1.1702972e+00	-9.5145029e-01	-1.0156513e+00	2.0674806e+00	2.7815502e+00	1.4484522e+00	2.7379587e+00	6.7018160e-02	4.8929187e-03	-2.4418630e+00	-1.8514508e+00	3.3245159e+00	-1.0601324e+00	6.2697564e+00	2.3321430e+00	-6.9523927e-01	-4.1967898e+00
1.3772825e+00	-2.5572173e+00	-1.8008906e+00	-8.2023110e-01	-1.3118953e+00	-1.1360468e+00	2.1663768e+00	2.4369701e+00	8.0125251e-01	2.1476948e+00	1.3003302e-01	-7.0413549e-01	-2.1780902e+00	-1.6664095e+00	2.3405944e+00	-7.5855067e-01	6.2595258e+00	1.7475133e+00	-1.0798523e+00	-4.4229020e+00
1.9718462e+00	-3.2917481e+00	-1.0838556e+00	-5.4711728e-01	-8.8117018e-01	-1.1787486e+00	1.8432959e+00	2.3121265e+00	4.3621112e-01	1.7976287e+00	4.8944014e-01	-1.7739054e+00	-1.5716648e+00	-1.2325707e+00	1.2588145e+00	-4.3131820e-01	6.3418158e+00	1.3918130e+00	-1.4705445e+00	-4.0887008e+00
2.7544167e+00	-4.1222099e+00	-8.3194445e-01	-4.9285036e-01	-1.7688643e-01	-1.0106101e+00	1.4531969e+00	2.2535598e+00	3.9869874e-01	1.5408246e+00	7.4075824e-01	-2.6002156e+00	-8.8739753e-01	-8.9362488e-01	5.1197722e-01	-3.9736431e-01	6.3477466e+00	1.1602148e+00	-1.8041526e+00	-3.1959656e+00
3.6532310e+00	-4.6116500e+00	-1.4015988e+00	-5.6772684e-01	2.6985188e-01	-8.3639256e-01	1.2631144e+00	2.2228678e+00	6.9731505e-01	1.2555526e+00	7.8790819e-01	-3.0433955e+00	-4.8484377e-01	-9.6776002e-01	1.2943994e-01	-6.6084057e-01	5.9453411e+00	1.1645147e+00	-1.6996220e+00	-2.2452566e+00
4.4006615e+00	-4.5609416e+00	-2.5917642e+00	-1.1382708e+00	4.2909415e-01	-8.1711743e-01	1.0266233e+00	2.2009238e+00	1.2398360e+00	1.0018622e+00	5.7691960e-01	-2.8857842e+00	-4.4332809e-01	-1.4314011e+00	-7.0428376e-02	-9.0252110e-01	5.2944346e+00	1.4273978e+00	-8.5329537e-01	-1.6598856e+00
4.6181739e+00	-4.4681244e+00	-3.9476958e+00	-2.4058333e+00	5.0708430e-01	-8.5507462e-01	6.8945673e-01	1.8907424e+00	1.9166897e+00	9.3039591e-01	9.0148321e-02	-2.0029830e+00	-4.9477787e-01	-1.7710883e+00	-2.6392107e-01	-1.0974965e+00	4.6281080e+00	1.6051739e+00	4.3220782e-01	-1.4772166e+00
4.1607602e+00	-4.9285036e+00	-5.0666915e+00	-3.8218143e+00	3.1329507e-01	-7.6685381e-01	7.2667257e-01	1.2235262e+00	2.6368384e+00	1.1072823e+00	-5.1108760e-01	-9.6346018e-01	-2.8912702e-01	-1.5302974e+00	-5.6802338e-01	-1.4122743e+00	3.8889808e+00	1.4655033e+00	1.5286664e+00	-1.7034771e+00
3.3513528e+00	-5.6382734e+00	-5.5823755e+00	-4.6848956e+00	-2.6836918e-01	-6.6217500e-01	1.3818789e+00	6.7092295e-01	3.0712703e+00	1.4849267e+00	-1.0986827e+00	-6.0657365e-01	2.3115334e-01	-9.4270234e-01	-1.0270681e+00	-1.7335759e+00	3.1587497e+00	1.0463433e+00	2.0740045e+00	-2.2081891e+00
2.7037083e+00	-5.9152422e+00	-5.1117656e+00	-4.7234458e+00	-8.5522289e-01	-7.2014868e-01	2.1954378e+00	5.9411895e-01	2.9860149e+00	1.7261624e+00	-1.6708576e+00	-1.1357502e+00	5.7573344e-01	-6.0449787e-01	-1.5913848e+00	-1.7430652e+00	2.6328351e+00	3.5985193e-01	2.2090787e+00	-2.3984198e+00
2.5941365e+00	-5.6560658e+00	-3.6215012e+00	-4.3847965e+00	-1.0441192e+00	-7.4224094e-01	2.5646308e+00	6.3014862e-01	2.7260971e+00	1.4961952e+00	-2.2913687e+00	-2.0550259e+00	1.8429994e-01	-5.9812225e-01	-2.1445811e+00	-1.3494077e+00	2.1604460e+00	-4.9670539e-01	2.3752896e+00	-1.8470027e+00
2.9022422e+00	-5.1460161e+00	-1.8274310e+00	-4.4319465e+00	-8.4084067e-01	-5.0515679e-01	2.2436256e+00	2.9268550e-01	2.7093425e+00	9.0948980e-01	-2.9381236e+00	-2.6844331e+00	-6.1813873e-01	-6.3785868e-01	-2.6918467e+00	-9.0874845e-01	1.4526038e+00	-1.1777107e+00	2.8095732e+00	-9.5634321e-01
3.0901006e+00	-4.4817653e+00	-6.3860003e-01	-5.0830012e+00	-5.7855057e-01	-2.3915994e-01	1.3224225e+00	-3.1803972e-01	2.7726539e+00	4.4258674e-01	-3.4981404e+00	-2.5910229e+00	-9.9771061e-01	-6.6691965e-01	-3.5546313e+00	-8.1148316e-01	4.8232317e-01	-1.4518624e+00	3.3615834e+00	-3.2011550e-01
3.1040380e+00	-3.6339559e+00	-3.5021437e-01	-5.9739572e+00	-5.8225733e-01	-2.8097215e-01	2.1943999e-01	-8.2601364e-01	2.4967230e+00	5.2695252e-01	-4.1021934e+00	-1.9493092e+00	-9.9415212e-01	-7.4075824e-01	-4.7087671e+00	-9.7547007e-01	-3.4665588e-01	-1.3344324e+00	3.7054222e+00	-1.6947291e-01
3.5522590e+00	-2.5570690e+00	-5.4518976e-01	-6.6878786e+00	-9.7724931e-01	-5.6698549e-01	-5.2947311e-01	-9.9355904e-01	1.8870357e+00	1.0258820e+00	-4.7437588e+00	-1.5129498e+00	-1.2331638e+00	-7.6833651e-01	-5.4996407e+00	-9.0711748e-01	-3.9706777e-01	-8.5388845e-01	3.7359659e+00	-5.6831992e-01
4.8198215e+00	-1.2042511e+00	-6.0034630e-01	-7.0200039e+00	-1.6109564e+00	-7.1258689e-01	-7.9888019e-01	-8.0688678e-01	1.2672660e+00	1.4340700e+00	-4.9089319e+00	-1.9160966e+00	-1.8800670e+00	-5.6505798e-01	-5.7030675e+00	-3.5347631e-01	2.3411875e-01	-1.7303140e-01	3.7983876e+00	-1.3015164e+00
6.5818653e+00	8.2734808e-02	-2.9535437e-01	-6.9311901e+00	-2.2197541e+00	-4.1011555e-01	-8.2972040e-01	-5.7973673e-01	8.7598072e-01	1.4598690e+00	-4.1861144e+00	-2.8215831e+00	-2.8063113e+00	-1.4070848e-01	-5.7423591e+00	4.3873171e-01	6.5817170e-01	4.8795744e-01	4.2015345e+00	-1.8650917e+00
8.0719815e+00	6.9598062e-01	-9.7858375e-03	-6.5692623e+00	-2.6260147e+00	3.1181237e-01	-8.2883078e-01	-7.9962154e-01	7.5365776e-01	1.1422741e+00	-2.8770362e+00	-3.2835933e+00	-3.7691784e+00	2.5739718e-01	-5.8811400e+00	9.8866612e-01	5.5660657e-01	9.7695277e-01	4.6909746e+00	-1.9304788e+00
8.5617182e+00	5.5542041e-01	-1.2558491e-01	-6.1551435e+00	-2.6614512e+00	1.0513844e+00	-1.0822247e+00	-1.4733616e+00	6.2154895e-01	7.5365776e-01	-1.9370027e+00	-2.9068385e+00	-4.3274159e+00	5.4400360e-01	-5.9807777e+00	9.5901207e-01	4.7654063e-01	1.1044652e+00	4.8594097e+00	-1.5799679e+00
7.8211082e+00	5.2487674e-02	-4.2434950e-01	-5.7731993e+00	-2.3253226e+00	1.2493252e+00	-1.9942351e+00	-1.8326205e+00	2.3604626e-01	4.8632647e-01	-1.9461955e+00	-2.0863109e+00	-4.3591458e+00	9.1853429e-01	-5.8021120e+00	5.3332814e-01	7.0472857e-01	9.2387202e-01	4.7621444e+00	-1.2183368e+00
6.2771699e+00	-4.8321279e-01	-3.6459658e-01	-5.5504974e+00	-1.9504953e+00	7.1925905e-01	-3.4618141e+00	-1.3393253e+00	-1.8059318e-01	2.1795729e-01	-2.4813029e+00	-1.5218460e+00	-4.3054719e+00	1.5319284e+00	-5.5933475e+00	6.9983565e-02	9.4151618e-01	6.0242209e-01	4.6272184e+00	-1.2376119e+00
4.7427210e+00	-8.3253754e-01	3.6118636e-01	-5.4784380e+00	-1.8895563e+00	-1.6087324e-01	-4.7247803e+00	-5.5156538e-01	-3.0276788e-01	-2.1321264e-01	-2.9864597e+00	-1.6213353e+00	-4.5188329e+00	2.2830655e+00	-5.9475651e+00	-3.0721599e-01	1.0054207e+00	-1.0794075e-01	4.4140058e+00	-1.5294078e+00
3.8443514e+00	-9.6271883e-01	1.4729168e+00	-5.3183061e+00	-2.1902483e+00	-9.5634321e-01	-5.1881248e+00	-2.6881399e-01	-1.3181227e-01	-6.6291635e-01	-3.3635110e+00	-2.0621428e+00	-4.9353240e+00	2.9293756e+00	-6.8293284e+00	-4.9611231e-01	1.0119446e+00	-1.2986992e+00	4.1094587e+00	-1.8002976e+00
3.7703646e+00	-9.0637613e-01	2.1826866e+00	-5.1688497e+00	-2.7059323e+00	-1.5047949e+00	-4.8497721e+00	-4.9121939e-01	1.2039545e-01	-7.7322943e-01	-3.6385523e+00	-2.2027031e+00	-5.3337262e+00	3.3973166e+00	-7.7475661e+00	-3.8757847e-01	1.0918622e+00	-2.3340705e+00	4.0511884e+00	-2.0812697e+00
4.3920618e+00	-4.3013204e-01	1.9536090e+00	-5.3693111e+00	-3.3635110e+00	-1.6635924e+00	-4.1810732e+00	-8.3624429e-01	3.5080745e-01	-4.0759496e-01	-3.7547962e+00	-1.8129005e+00	-5.5307774e+00	3.6868884e+00	-8.3880937e+00	-2.1276783e-01	1.2081061e+00	-2.6952569e+00	4.4454391e+00	-2.3263605e+00
5.0293274e+00	6.3667252e-01	1.1029825e+00	-5.9696574e+00	-4.1672841e+00	-1.3273154e+00	-3.6830334e+00	-1.1622906e+00	5.6446490e-01	1.0275129e-01	-3.4890959e+00	-9.4374023e-01	-5.5364117e+00	3.6788818e+00	-8.4938104e+00	-2.8942356e-01	1.1184026e+00	-2.4427526e+00	4.9118973e+00	-2.3988646e+00
4.7163288e+00	1.7461789e+00	4.0566744e-01	-6.6883234e+00	-5.0744015e+00	-8.3698564e-01	-3.2638733e+00	-1.3179744e+00	6.7922608e-01	2.4138399e-01	-2.8346309e+00	2.7474480e-01	-5.4948960e+00	3.4880580e+00	-8.0734642e+00	-4.0047798e-01	6.7551933e-01	-1.6913189e+00	5.0634295e+00	-2.5529174e+00
3.3251090e+00	2.1514015e+00	2.4716653e-01	-7.2129036e+00	-5.7875815e+00	-7.1940732e-01	-2.6669372e+00	-1.2626696e+00	5.8359176e-01	-2.5013194e-01	-2.3758827e+00	1.3296877e+00	-5.4646489e+00	3.4587005e+00	-7.4538427e+00	-1.1238886e-01	5.3080755e-02	-5.8477792e-01	4.9379929e+00	-3.1707596e+00
1.6020602e+00	2.0052071e+00	3.8253728e-01	-7.5195265e+00	-5.8609753e+00	-1.0085343e+00	-2.1346470e+00	-1.5042018e+00	2.1158167e-01	-1.2213022e+00	-2.5944331e+00	1.6317143e+00	-5.2412056e+00	3.6962294e+00	-6.9525410e+00	5.5304809e-01	-4.4229020e-01	4.0922593e-01	4.8390966e+00	-4.1594257e+00
1.7377275e-01	2.0056519e+00	3.4369047e-01	-7.7601691e+00	-5.4447807e+00	-1.2838722e+00	-1.9015661e+00	-2.4181397e+00	-3.3212539e-01	-2.2448118e+00	-3.2978272e+00	1.3236087e+00	-4.6362629e+00	3.9393927e+00	-6.8274009e+00	1.2482874e+00	-7.8168084e-01	8.5092305e-01	4.9885531e+00	-4.8294591e+00
-6.0968733e-01	2.2188645e+00	-2.5887988e-01	-7.8861988e+00	-5.2429848e+00	-1.3010716e+00	-1.7881394e+00	-3.3455703e+00	-5.6787511e-01	-2.8533130e+00	-4.0359166e+00	1.1692593e+00	-3.9457683e+00	3.9414684e+00	-6.9989496e+00	1.7546303e+00	-1.0454536e+00	7.5009927e-01	5.0970869e+00	-4.5637587e+00
-6.5624419e-01	2.0857178e+00	-1.5082051e+00	-7.7674344e+00	-5.4664281e+00	-1.2659315e+00	-1.7301657e+00	-3.4899855e+00	-1.1772659e-01	-2.8458995e+00	-4.5868889e+00	1.5307422e+00	-3.4597384e+00	3.7911224e+00	-7.0302346e+00	1.9930489e+00	-1.0401159e+00	4.3383879e-01	4.8413207e+00	-3.5965918e+00
-4.8380587e-01	1.5835264e+00	-3.0364267e+00	-7.6015199e+00	-5.6833475e+00	-1.5123567e+00	-1.7859153e+00	-3.1516327e+00	6.8960500e-01	-2.4814511e+00	-4.9285036e+00	2.1413192e+00	-3.0660808e+00	3.7764436e+00	-6.7959676e+00	1.9335925e+00	-6.6454733e-01	1.1565081e-01	4.5062299e+00	-2.6764265e+00
-6.4334468e-01	1.4039711e+00	-4.2771523e+00	-7.7950126e+00	-5.6149949e+00	-2.1029172e+00	-1.7220109e+00	-2.9388649e+00	1.1241851e+00	-2.1973653e+00	-5.0161313e+00	2.8054217e+00	-2.7336589e+00	3.9233795e+00	-6.5218159e+00	1.7438066e+00	-2.5635929e-01	-2.3960475e-01	4.3624077e+00	-2.1247129e+00
-1.1154372e+00	1.8332136e+00	-4.7937259e+00	-8.4239751e+00	-5.4069717e+00	-2.6393590e+00	-1.4457834e+00	-2.8291449e+00	7.3141722e-01	-2.1211544e+00	-4.7821608e+00	3.4057680e+00	-2.5819784e+00	3.8772674e+00	-6.1846493e+00	1.8001493e+00	-3.0158172e-01	-6.3177960e-01	4.1017486e+00	-1.8330653e+00
-1.8747292e+00	2.4950920e+00	-4.5977126e+00	-9.0121632e+00	-5.0655053e+00	-2.6208252e+00	-1.2445806e+00	-2.6396555e+00	-3.8654058e-01	-2.0947623e+00	-4.3099201e+00	3.6341042e+00	-2.4934610e+00	3.4566247e+00	-5.5749619e+00	2.3416323e+00	-8.3298235e-01	-9.4062656e-01	3.5749444e+00	-1.7310553e+00
-2.8031976e+00	3.0432472e+00	-4.2538739e+00	-9.1574681e+00	-4.3406120e+00	-2.1804625e+00	-1.2981062e+00	-2.3730656e+00	-1.7234936e+00	-2.0215168e+00	-3.8851257e+00	3.4122919e+00	-2.2080408e+00	2.8083871e+00	-4.7885365e+00	3.1956690e+00	-1.3674967e+00	-1.0737733e+00	3.1308749e+00	-1.8059318e+00
-3.2173165e+00	3.3243676e+00	-4.2670699e+00	-9.0812572e+00	-3.4013199e+00	-2.0237408e+00	-1.6192596e+00	-2.1516981e+00	-2.6914018e+00	-1.9804459e+00	-3.8897221e+00	3.0917316e+00	-1.8529335e+00	2.2227195e+00	-4.2246646e+00	4.0378441e+00	-1.5912365e+00	-1.1519117e+00	2.9863114e+00	-1.9011213e+00
-2.8285518e+00	3.2813692e+00	-4.5791789e+00	-9.2007630e+00	-2.7526375e+00	-2.4000508e+00	-2.1688974e+00	-2.2323571e+00	-2.9453888e+00	-2.1482879e+00	-4.4226055e+00	3.0098864e+00	-1.7927358e+00	2.0904625e+00	-3.9792774e+00	4.5229844e+00	-1.7157835e+00	-1.3759481e+00	3.0525882e+00	-1.6331970e+00
-2.1984032e+00	3.0653395e+00	-4.9222762e+00	-9.4824765e+00	-2.6363936e+00	-2.8012701e+00	-2.6217148e+00	-2.6580410e+00	-2.4632139e+00	-2.5582551e+00	-4.9500028e+00	3.0816492e+00	-2.0074311e+00	2.5211876e+00	-3.7992773e+00	4.3575148e+00	-2.0191445e+00	-1.6460965e+00	3.3136921e+00	-8.4573359e-01
-1.7820603e+00	2.9597710e+00	-5.0273999e+00	-9.4133826e+00	-3.0717151e+00	-2.8805947e+00	-2.6971844e+00	-3.0067727e+00	-1.5568378e+00	-2.9321928e+00	-4.7922432e+00	3.0213032e+00	-2.1819452e+00	3.0634119e+00	-3.6250597e+00	3.7562789e+00	-2.5237082e+00	-1.7589301e+00	3.9887667e+00	1.7095562e-01
-1.7117802e+00	3.1637909e+00	-4.6585034e+00	-8.7080609e+00	-3.8851257e+00	-2.8113525e+00	-2.5185187e+00	-2.9086178e+00	-7.9354246e-01	-2.9330824e+00	-3.9858013e+00	2.9339720e+00	-2.1548118e+00	3.1458502e+00	-3.4538075e+00	3.2087168e+00	-3.0791286e+00	-1.7605611e+00	5.0653571e+00	1.1919447e+00
-2.2556355e+00	3.5033298e+00	-3.9804635e+00	-7.7512729e+00	-4.6186187e+00	-2.6731646e+00	-2.0866074e+00	-2.3853720e+00	-4.6245496e-01	-2.5634446e+00	-3.3050925e+00	3.1115998e+00	-1.9718462e+00	2.6025880e+00	-3.2349606e+00	2.8564266e+00	-3.2871518e+00	-1.9926041e+00	6.0559507e+00	2.2805449e+00
-3.4874649e+00	3.6255045e+00	-3.5068883e+00	-7.1770222e+00	-4.8656370e+00	-2.3850755e+00	-1.3846960e+00	-1.4812199e+00	-4.3754555e-01	-1.9718462e+00	-3.2362951e+00	3.3706279e+00	-1.7097044e+00	1.7242349e+00	-3.1237579e+00	2.6083705e+00	-2.9674811e+00	-2.6567066e+00	6.5805309e+00	3.3735933e+00
-4.7437588e+00	3.6253562e+00	-3.5525555e+00	-7.1909596e+00	-4.6986847e+00	-1.9764426e+00	-9.6835310e-01	-3.7542031e-01	-5.6817165e-01	-9.8673861e-01	-3.4321601e+00	3.3022753e+00	-1.3311704e+00	1.0195063e+00	-3.2520117e+00	2.5099190e+00	-2.6267560e+00	-3.2592770e+00	6.7559346e+00	4.0139726e+00
-5.1781907e+00	3.8482064e+00	-3.9978111e+00	-7.2960832e+00	-4.4648625e+00	-1.6051739e+00	-1.2945477e+00	4.1308096e-01	-7.0398722e-01	4.4822101e-01	-3.4893924e+00	2.8561301e+00	-6.3978619e-01	8.2601364e-01	-3.5452903e+00	2.7034117e+00	-2.6636753e+00	-3.2721765e+00	6.9485377e+00	3.9975146e+00
-4.8441378e+00	4.4123748e+00	-4.6306286e+00	-6.9348968e+00	-4.2789316e+00	-1.5277768e+00	-2.0321922e+00	6.3860003e-01	-6.2347646e-01	1.8468544e+00	-3.6969708e+00	2.4323737e+00	3.9261966e-01	1.0340368e+00	-3.9109248e+00	3.0892110e+00	-2.8599851e+00	-2.8998698e+00	7.3070552e+00	3.7934947e+00
-4.5443353e+00	5.2652254e+00	-5.3360986e+00	-6.2070381e+00	-4.0937420e+00	-1.6432793e+00	-2.5674479e+00	6.2110414e-01	-1.9393751e-01	2.8503476e+00	-4.4331326e+00	2.5320113e+00	1.2669694e+00	1.2764587e+00	-4.2897553e+00	3.2410397e+00	-2.8561301e+00	-2.6291283e+00	7.5927720e+00	3.8050598e+00
-4.4335775e+00	6.0626228e+00	-5.8397726e+00	-5.5202502e+00	-3.8688160e+00	-1.5176944e+00	-2.5165912e+00	6.5802343e-01	5.0322928e-01	3.5257186e+00	-5.1080589e+00	3.2309573e+00	1.3402149e+00	1.3832133e+00	-4.5747307e+00	3.0128518e+00	-2.4083539e+00	-2.5951744e+00	7.6418494e+00	3.8413860e+00
-3.8046150e+00	6.3093446e+00	-5.9380758e+00	-5.0041214e+00	-3.7079428e+00	-1.1344158e+00	-1.9229171e+00	7.3067586e-01	1.1616975e+00	3.9594091e+00	-4.8816502e+00	3.9979594e+00	7.3542051e-01	1.2846136e+00	-4.5134951e+00	2.7268384e+00	-1.6825710e+00	-2.6507758e+00	7.5935133e+00	3.6490795e+00
-2.5013194e+00	5.9032323e+00	-5.8670544e+00	-4.6679927e+00	-3.9450269e+00	-8.7701862e-01	-1.2187816e+00	9.0518997e-01	1.4454868e+00	4.2466086e+00	-3.9989973e+00	4.1474158e+00	3.7823745e-01	7.1940732e-01	-3.7697715e+00	2.3853720e+00	-1.1366398e+00	-2.7305452e+00	7.4633320e+00	3.4429838e+00
-1.3170848e+00	5.0911561e+00	-5.8538583e+00	-4.6997226e+00	-4.6638412e+00	-9.3395440e-01	-7.3097240e-01	1.4001161e+00	1.2991441e+00	4.4077784e+00	-3.2812210e+00	3.5725720e+00	8.2542056e-01	-2.5205945e-01	-2.4584693e+00	1.6800504e+00	-7.5439911e-01	-2.8353723e+00	7.0779776e+00	3.5541865e+00
-9.2416856e-01	4.1658014e+00	-5.6178121e+00	-5.0226552e+00	-5.4222436e+00	-1.1501324e+00	-4.2924242e-01	2.2197541e+00	1.0687321e+00	4.2827866e+00	-3.0428024e+00	2.9565091e+00	1.7420273e+00	-9.3958867e-01	-1.3428838e+00	6.8945673e-01	-3.4621107e-01	-2.9793427e+00	6.4764452e+00	3.8940220e+00
-1.2687487e+00	3.4671519e+00	-4.8430999e+00	-5.0232483e+00	-5.6952091e+00	-1.2935098e+00	-2.2581561e-01	3.0700841e+00	1.1532461e+00	3.8458341e+00	-3.0509572e+00	3.2101995e+00	2.4513523e+00	-8.3372370e-01	-1.0168375e+00	-1.4530486e-01	-2.0016486e-01	-3.0911385e+00	5.9312554e+00	4.0984867e+00
-1.8683536e+00	3.2536427e+00	-3.9186348e+00	-4.3474324e+00	-5.5528697e+00	-1.2465081e+00	-1.3062610e-01	3.6037088e+00	1.3889958e+00	3.1937415e+00	-2.9544333e+00	4.4432150e+00	2.4672172e+00	-2.2566734e-01	-1.2774966e+00	-4.6734787e-01	-5.7944019e-01	-3.0058831e+00	5.5656209e+00	3.9972181e+00
-2.2729832e+00	3.3328190e+00	-3.5578933e+00	-3.3261468e+00	-5.5319636e+00	-8.9733164e-01	-1.4678756e-01	3.7802987e+00	1.3854374e+00	2.3684692e+00	-2.6740542e+00	5.6972849e+00	1.8649434e+00	3.1492604e-01	-1.4318459e+00	-3.0884696e-01	-1.2267882e+00	-2.7857017e+00	5.2142204e+00	3.7150598e+00
-2.4154709e+00	3.2769211e+00	-3.9143350e+00	-2.5377938e+00	-5.7193772e+00	-1.4411870e-01	-3.0825388e-01	3.9098869e+00	1.4573484e+00	1.6788642e+00	-2.3972336e+00	6.1809425e+00	1.2392429e+00	5.4963787e-01	-1.1489463e+00	-5.8715025e-02	-1.7335759e+00	-2.5010228e+00	4.6786682e+00	3.4429838e+00
-2.4715170e+00	3.0817975e+00	-4.4802826e+00	-2.3007097e+00	-5.8304316e+00	6.4972030e-01	-6.2970381e-01	4.2627701e+00	2.1554048e+00	1.6444655e+00	-2.1875795e+00	5.9953081e+00	1.0951242e+00	5.7514036e-01	-9.3173034e-01	-5.9159836e-02	-1.8627193e+00	-1.9899352e+00	4.0586020e+00	3.1620117e+00
-2.4611381e+00	2.9668880e+00	-4.6568725e+00	-2.3201331e+00	-5.7505139e+00	7.7115365e-01	-9.9652445e-01	4.8218973e+00	3.2238404e+00	2.1881726e+00	-1.9946799e+00	5.3356537e+00	1.2740864e+00	6.2629360e-01	-1.3179744e+00	-2.7533788e-01	-1.4973814e+00	-1.2328673e+00	3.6911882e+00	2.7056358e+00
-2.4019783e+00	2.8524234e+00	-4.4731656e+00	-2.0808249e+00	-5.2441710e+00	1.5123567e-01	-1.1960962e+00	5.3325401e+00	4.0768392e+00	2.6116324e+00	-1.9175793e+00	4.2583220e+00	1.2825378e+00	8.9688683e-01	-2.0471675e+00	-4.5074160e-01	-8.8739753e-01	-5.0812220e-01	3.6253562e+00	2.1967722e+00
-2.5474314e+00	2.7438895e+00	-4.4792447e+00	-1.5638065e+00	-4.2202165e+00	-5.4385533e-01	-1.0972000e+00	5.5856374e+00	4.4756862e+00	2.4952403e+00	-2.0793422e+00	3.2792934e+00	1.2078096e+00	1.3448113e+00	-2.5515830e+00	-4.9299863e-01	-5.9145009e-01	-1.0853383e-01	3.4870201e+00	1.9638397e+00
-2.9827529e+00	2.9081730e+00	-4.8399862e+00	-1.1295229e+00	-3.4180744e+00	-9.2149969e-01	-8.7153262e-01	5.6876474e+00	4.3191128e+00	2.1129995e+00	-2.4574314e+00	3.0500676e+00	1.5079086e+00	1.6886500e+00	-2.7074150e+00	-4.5859993e-01	-7.4402019e-01	-9.1631024e-02	2.9920939e+00	2.0044657e+00
-3.4300843e+00	3.4569212e+00	-5.2769387e+00	-9.1067597e-01	-3.5859163e+00	-1.0838556e+00	-8.4128548e-01	5.7932158e+00	3.7550927e+00	2.0016486e+00	-3.0524399e+00	3.5276461e+00	2.1555531e+00	1.7343173e+00	-2.6682717e+00	-3.2752901e-01	-1.0816316e+00	-3.2723247e-01	2.3091611e+00	2.0520605e+00
-3.7129840e+00	4.2522429e+00	-5.5835616e+00	-6.6617830e-01	-4.3198542e+00	-1.0676942e+00	-1.2009891e+00	5.9370379e+00	3.2503807e+00	2.3810722e+00	-3.8485030e+00	4.1730666e+00	2.7060806e+00	1.4763270e+00	-2.4384528e+00	-1.6576616e-01	-1.4781063e+00	-7.0754570e-01	1.7968873e+00	1.9899352e+00
-3.8858671e+00	4.7863124e+00	-5.5674002e+00	-1.7822086e-01	-4.7084705e+00	-8.4380608e-01	-1.8223898e+00	6.2393610e+00	2.9102488e+00	3.0564432e+00	-4.5957851e+00	4.6562794e+00	2.8147627e+00	1.0891934e+00	-2.0307095e+00	-2.2314675e-01	-1.6155528e+00	-1.1296711e+00	1.4192430e+00	1.9343339e+00
-3.9594091e+00	4.2804143e+00	-4.9538578e+00	3.5466247e-01	-4.5579762e+00	-5.8003328e-01	-2.2222747e+00	6.6570383e+00	2.4089470e+00	3.6201668e+00	-5.0044180e+00	4.9328034e+00	2.5883540e+00	7.3542051e-01	-1.6352727e+00	-7.3082413e-01	-1.0951242e+00	-1.3237569e+00	8.1296586e-01	1.9851906e+00
-3.8655541e+00	2.6568549e+00	-3.6533793e+00	5.5897890e-01	-4.2326712e+00	-5.4518976e-01	-2.1559979e+00	6.8299215e+00	1.7811707e+00	3.7330005e+00	-4.9393273e+00	5.0143521e+00	2.2535598e+00	3.4220777e-01	-1.2327190e+00	-1.6796056e+00	-2.5680410e-01	-1.0370022e+00	-4.1367404e-02	1.9473817e+00
-3.6969708e+00	9.0607959e-01	-2.0925382e+00	5.3436603e-01	-3.8874981e+00	-8.9273526e-01	-2.0486502e+00	6.5157368e+00	1.4088641e+00	3.5682722e+00	-4.3861310e+00	4.9425893e+00	1.7387654e+00	5.5897890e-02	-6.2317992e-01	-2.6828022e+00	1.2425048e-01	-3.7126874e-01	-8.8695272e-01	1.5621755e+00
-3.7768885e+00	-1.4233945e-02	-9.6509115e-01	7.4461327e-01	-3.4231156e+00	-1.5537241e+00	-2.4291117e+00	5.8101186e+00	1.4457834e+00	3.5647137e+00	-3.4404632e+00	4.8380587e+00	1.2441358e+00	2.6080740e-01	-2.7429999e-02	-3.2287333e+00	-2.7103804e-01	2.0149929e-01	-1.7618956e+00	9.4492640e-01
-4.2236268e+00	8.3772700e-02	-4.7980258e-01	1.3652726e+00	-2.7441861e+00	-2.2196059e+00	-3.1575636e+00	5.1191792e+00	1.6582546e+00	3.7183217e+00	-2.3746966e+00	4.7470208e+00	1.1999513e+00	9.0118667e-01	1.3655691e-01	-3.1978931e+00	-9.1601369e-01	2.4775961e-01	-2.7742849e+00	4.7253733e-01
-4.7342695e+00	8.3728218e-01	-1.5301491e-01	2.2237574e+00	-1.9160966e+00	-2.5125879e+00	-3.5138570e+00	4.8783882e+00	1.4632792e+00	3.8311554e+00	-1.6376451e+00	4.5649449e+00	1.3605279e+00	1.3842512e+00	-4.1515674e-02	-2.9069868e+00	-1.0238062e+00	-2.0135102e-01	-3.7048291e+00	3.9469544e-01
-5.0561643e+00	1.6509894e+00	4.8247144e-01	3.1891451e+00	-1.2828343e+00	-2.3388152e+00	-3.0901006e+00	4.8594097e+00	5.3184544e-01	3.8356035e+00	-1.4958987e+00	4.1582396e+00	1.1313021e+00	1.2515493e+00	-2.0046140e-01	-2.7154216e+00	-6.8026397e-01	-8.6530526e-01	-4.2560979e+00	7.3838592e-01
-5.2716010e+00	2.1389468e+00	1.2382050e+00	4.1732149e+00	-1.1676283e+00	-1.8295068e+00	-2.2990787e+00	4.4316499e+00	-5.4385533e-01	3.7275145e+00	-1.6936912e+00	3.5862129e+00	5.5438252e-01	6.2080760e-01	-3.1047793e-01	-2.8175798e+00	-5.1627706e-01	-1.4695066e+00	-4.3563286e+00	1.2273813e+00
-5.5579109e+00	2.2726866e+00	1.7188972e+00	4.9093767e+00	-1.4324390e+00	-1.1901654e+00	-1.8151246e+00	3.6840713e+00	-9.2224105e-01	3.6993431e+00	-1.7297209e+00	3.0863938e+00	1.4159810e-01	-4.7594755e-02	-4.1263615e-01	-3.0448782e+00	-5.6090641e-01	-1.6609235e+00	-4.0787667e+00	1.4825544e+00
-5.9527546e+00	2.1226371e+00	1.9008248e+00	5.4023754e+00	-1.7371344e+00	-9.5352607e-01	-1.7630817e+00	3.2994582e+00	-5.2235614e-01	3.8087666e+00	-1.3768377e+00	2.6866572e+00	9.8006645e-02	-4.8766090e-01	-2.9401993e-01	-3.0026211e+00	-4.3280090e-01	-1.3153055e+00	-3.4115505e+00	1.6275627e+00
-6.3173512e+00	1.9401164e+00	1.9404130e+00	6.1293445e+00	-1.9877112e+00	-1.5172496e+00	-2.0292268e+00	3.4205950e+00	1.3285016e-01	3.6495243e+00	-7.6344359e-01	2.3674313e+00	2.4553556e-01	-9.2179624e-01	1.1846794e-01	-2.6129669e+00	-4.5667242e-02	-7.2667257e-01	-2.5416489e+00	1.9298858e+00
-6.4568735e+00	2.1589633e+00	1.9152070e+00	7.1848805e+00	-2.1075135e+00	-2.3920442e+00	-2.6983705e+00	3.6493760e+00	6.2110414e-01	3.1402159e+00	-1.5701821e-01	2.2231643e+00	3.5258669e-01	-1.5446796e+00	8.1489337e-01	-2.2378431e+00	3.3108750e-01	-2.8675469e-01	-1.9736255e+00	2.1336091e+00
-6.3507120e+00	2.8383377e+00	2.0246305e+00	8.0758365e+00	-1.9808907e+00	-2.6967396e+00	-3.3899031e+00	3.9170039e+00	8.0036289e-01	2.9723740e+00	3.3153231e-01	2.0284855e+00	3.2500842e-01	-2.1869864e+00	1.8471510e+00	-2.2830655e+00	3.2886345e-01	-2.9980248e-01	-1.9353718e+00	1.9880077e+00
-6.1240067e+00	3.6309905e+00	2.5690789e+00	8.4218993e+00	-1.7393585e+00	-2.1033620e+00	-3.4469871e+00	4.3217817e+00	7.1703500e-01	3.5033298e+00	8.5433326e-01	1.4852232e+00	2.3486010e-01	-2.6699027e+00	2.6255698e+00	-2.5956193e+00	-1.9067556e-01	-7.8642548e-01	-2.2673489e+00	1.6609235e+00
-5.8206458e+00	4.3382397e+00	3.3114681e+00	8.2602847e+00	-1.5986500e+00	-9.9948985e-01	-3.0045486e+00	4.6072019e+00	6.3088998e-01	4.1647635e+00	1.5105775e+00	7.9428381e-01	1.9423405e-01	-2.8467891e+00	2.3431150e+00	-2.6685682e+00	-9.9519002e-01	-1.4686170e+00	-2.8159489e+00	1.2733450e+00
-5.4673177e+00	4.7855711e+00	3.7703646e+00	7.9767920e+00	-1.6880570e+00	-1.9645810e-01	-2.6325385e+00	4.4862134e+00	6.4260333e-01	4.4581903e+00	2.0922417e+00	2.6866572e-01	3.3879755e-01	-2.6414348e+00	1.2816482e+00	-2.5243013e+00	-1.7693091e+00	-2.0579913e+00	-3.5019954e+00	8.0184559e-01
-5.3123753e+00	4.6914194e+00	4.0830665e+00	8.0091149e+00	-1.9060143e+00	-5.1345993e-01	-2.3205779e+00	4.0910731e+00	5.0426717e-01	4.6635446e+00	2.3340705e+00	-2.6154875e-01	7.4179613e-01	-2.3116817e+00	3.4902820e-01	-2.5867230e+00	-2.3505285e+00	-2.2468876e+00	-4.0729842e+00	4.1337750e-01
-5.6161811e+00	4.2424571e+00	4.4724243e+00	8.4256061e+00	-1.8551576e+00	-1.9496057e+00	-1.8207588e+00	3.8852740e+00	1.7481064e-01	5.2240062e+00	2.2636421e+00	-1.1053548e+00	1.1903137e+00	-2.1571841e+00	-1.4085675e-02	-2.8936425e+00	-2.4863441e+00	-1.8916320e+00	-4.1029348e+00	2.1024724e-01
-6.0145833e+00	4.0250929e+00	4.6416006e+00	8.9727233e+00	-1.4288805e+00	-3.4758998e+00	-1.2705279e+00	4.1024900e+00	1.1120270e-02	5.9822604e+00	2.0622911e+00	-1.9777771e+00	1.2866894e+00	-2.1220440e+00	2.7163112e-01	-3.2238404e+00	-1.9982384e+00	-1.1836415e+00	-3.5570036e+00	-9.8896266e-02
-5.8734300e+00	4.2255543e+00	4.3941376e+00	9.4683908e+00	-9.8807304e-01	-4.1591292e+00	-8.9836953e-01	4.5412217e+00	2.2433291e-01	6.5281915e+00	1.8548610e+00	-2.2769865e+00	8.5492635e-01	-1.9322581e+00	1.2000995e+00	-3.4333462e+00	-1.2196712e+00	-3.9632642e-01	-2.9750429e+00	-7.0650781e-01
-5.3506290e+00	4.6355216e+00	4.1652083e+00	9.8433663e+00	-6.9894603e-01	-3.9316826e+00	-8.0525581e-01	4.8966255e+00	6.3845176e-01	6.8496414e+00	1.7820603e+00	-2.0873488e+00	2.1143340e-01	-1.4189464e+00	2.3496389e+00	-3.1725389e+00	-6.4023100e-01	7.9472862e-02	-2.8653229e+00	-1.2272330e+00
-5.0703982e+00	5.1654395e+00	4.5263946e+00	9.9465624e+00	-4.6690306e-01	-3.2585356e+00	-8.9629375e-01	4.8683059e+00	1.1916481e+00	6.9928705e+00	1.9817804e+00	-2.1672665e+00	-1.2988475e-01	-7.4713386e-01	2.9504300e+00	-2.3023407e+00	-4.6067571e-01	-4.4481079e-04	-3.2840381e+00	-1.2506597e+00
-5.1632154e+00	5.5871201e+00	5.3484050e+00	9.6727073e+00	-2.4064264e-01	-2.6469208e+00	-9.0014878e-01	4.2982067e+00	1.9405612e+00	6.7808440e+00	2.4633622e+00	-2.9109901e+00	3.8995080e-02	-2.2685350e-01	2.6598203e+00	-1.5372661e+00	-5.9026392e-01	-3.6415177e-01	-3.8191455e+00	-1.0163927e+00
-5.2544016e+00	5.4385533e+00	5.9542373e+00	9.1685884e+00	2.1113686e-01	-2.2498530e+00	-7.7589829e-01	3.3814517e+00	2.5469866e+00	6.2300200e+00	3.1802489e+00	-4.0161967e+00	5.9100527e-01	-8.8665618e-02	1.8237243e+00	-1.5686994e+00	-7.6492630e-01	-7.7663965e-01	-3.8978770e+00	-9.7561834e-01
-4.9955218e+00	4.8254558e+00	5.9014531e+00	8.7592142e+00	1.0888968e+00	-1.8166073e+00	-8.1252105e-01	2.4378597e+00	2.6197873e+00	5.6216671e+00	4.0139726e+00	-4.8880258e+00	1.1757832e+00	-3.4324566e-01	1.0005277e+00	-2.0370852e+00	-7.1110419e-01	-1.3753550e+00	-3.4146642e+00	-1.0843004e+00
-4.4909580e+00	4.4205297e+00	5.1386026e+00	8.6032338e+00	2.0550259e+00	-1.2230814e+00	-1.1866069e+00	1.6050256e+00	2.1521429e+00	5.2228201e+00	4.5618312e+00	-5.0432648e+00	1.3554868e+00	-5.3451430e-01	5.1301512e-01	-2.1706767e+00	-3.5154880e-01	-2.0975794e+00	-2.7585683e+00	-1.1151407e+00
-4.1969381e+00	4.6316665e+00	4.0038902e+00	8.4004001e+00	2.5502486e+00	-6.5624419e-01	-1.6336418e+00	9.1838602e-01	1.4617965e+00	5.0683225e+00	4.4449943e+00	-4.5993436e+00	1.0506431e+00	-2.5354215e-01	2.1128513e-01	-1.8164590e+00	2.1706767e-01	-2.4814511e+00	-2.2184197e+00	-1.2877272e+00
-4.3299365e+00	5.3110409e+00	3.1508914e+00	7.8383075e+00	2.4122089e+00	-1.2425048e-01	-1.6339383e+00	6.3548635e-01	1.0485673e+00	5.0021939e+00	3.8648127e+00	-4.1152412e+00	6.7640895e-01	3.1388815e-01	-2.0965415e-01	-1.3175296e+00	9.1497580e-01	-2.3159815e+00	-1.8134936e+00	-1.8656847e+00
-4.5560487e+00	5.9849292e+00	2.6644167e+00	7.1666432e+00	2.0227029e+00	5.8299868e-01	-1.0596876e+00	9.8199396e-01	9.8940748e-01	4.9891461e+00	3.3817482e+00	-3.8473168e+00	6.7477797e-01	6.7715030e-01	-6.6336116e-01	-9.7695277e-01	1.5666236e+00	-1.8099351e+00	-1.5458658e+00	-2.6777610e+00
-4.4129679e+00	6.4364122e+00	1.9218792e+00	6.9062807e+00	2.0326371e+00	1.4872990e+00	-3.3553561e-01	1.4413352e+00	8.8413559e-01	5.0540885e+00	3.1949277e+00	-3.6812541e+00	1.0884520e+00	5.1583225e-01	-9.7309775e-01	-9.4952277e-01	1.9714014e+00	-1.3141194e+00	-1.5009399e+00	-3.4057680e+00
-3.8932806e+00	6.6800202e+00	9.0118667e-01	7.2358855e+00	2.7745815e+00	2.4258498e+00	2.3144988e-01	1.3639382e+00	7.1510749e-01	5.1572846e+00	2.9124728e+00	-3.6375144e+00	1.5391936e+00	-1.1224059e-01	-1.1900171e+00	-1.2359809e+00	2.1322747e+00	-1.2640040e+00	-1.6290454e+00	-3.7632476e+00
-3.3375637e+00	6.4334468e+00	3.6192772e-01	7.7321460e+00	3.6131981e+00	3.1645323e+00	7.8924262e-01	9.0237283e-01	7.9042878e-01	5.4769553e+00	2.0665909e+00	-3.8688160e+00	1.7082217e+00	-9.6212575e-01	-1.1654043e+00	-1.6256352e+00	1.9439714e+00	-1.5179910e+00	-1.7903634e+00	-3.5463282e+00
-2.9614020e+00	5.5945336e+00	6.5179608e-01	7.7162811e+00	3.7795573e+00	3.4343841e+00	1.6048773e+00	3.5199361e-01	9.9993466e-01	6.2110414e+00	7.8909435e-01	-4.3459497e+00	1.6223732e+00	-1.7065907e+00	-7.1154900e-01	-1.7310553e+00	1.1995064e+00	-1.3203467e+00	-2.1103307e+00	-2.7381070e+00
-2.6814677e+00	4.5447802e+00	1.3053714e+00	7.1457371e+00	3.5681239e+00	3.1179754e+00	2.4799684e+00	-3.3079096e-01	1.0205442e+00	6.9443861e+00	-9.6375672e-02	-4.8619302e+00	1.3827685e+00	-1.8631641e+00	1.7347621e-02	-1.3428838e+00	3.0795734e-01	-5.6357528e-01	-2.6767231e+00	-1.5881228e+00
-2.1493258e+00	3.6702821e+00	1.7223074e+00	6.6880268e+00	3.5092606e+00	2.6255698e+00	2.8988319e+00	-1.0042345e+00	7.5276813e-01	6.9412724e+00	9.5486050e-02	-5.2125894e+00	1.1597700e+00	-1.1473153e+00	8.6945683e-01	-9.1571715e-01	7.4579943e-02	1.8771016e-01	-3.0619292e+00	-6.9998392e-01
-1.1676283e+00	3.4558833e+00	1.7645644e+00	6.5572525e+00	3.6524897e+00	2.7566408e+00	2.7993426e+00	-1.5556516e+00	1.5909399e-01	6.1707119e+00	1.0874141e+00	-5.2907279e+00	1.1158820e+00	7.9028051e-02	1.7921427e+00	-1.2702314e+00	5.2398712e-01	6.7314700e-01	-2.8553888e+00	-5.9233971e-01
-1.1550254e-01	4.1159825e+00	1.5288147e+00	6.3603495e+00	3.9054388e+00	3.5792442e+00	2.5508416e+00	-2.2006273e+00	-6.4126889e-01	5.3495911e+00	2.1235267e+00	-5.0674328e+00	1.2792758e+00	1.1668870e+00	2.6832470e+00	-2.5469866e+00	1.0152065e+00	8.6056062e-01	-2.4546142e+00	-1.1401983e+00
4.1990139e-01	4.8377622e+00	1.0276612e+00	5.9763296e+00	3.9554058e+00	4.2345988e+00	2.5051744e+00	-2.8275139e+00	-1.1017963e+00	5.0281412e+00	2.8364102e+00	-4.7161806e+00	1.8225381e+00	1.8065249e+00	3.3234780e+00	-4.0218309e+00	1.2662281e+00	4.9285036e-01	-2.6114842e+00	-1.8830324e+00
3.6370696e-01	4.6761476e+00	3.9113696e-01	5.4486357e+00	3.4446148e+00	4.1397058e+00	2.6691613e+00	-3.1390298e+00	-6.3756214e-01	5.2358679e+00	3.0485849e+00	-4.5213534e+00	2.6613030e+00	1.9688808e+00	3.4194088e+00	-5.0315514e+00	1.4941195e+00	-6.0064284e-01	-3.2082720e+00	-2.3686175e+00
3.3257020e-01	3.6244666e+00	-5.8863295e-02	4.7114359e+00	2.7099356e+00	3.5949608e+00	2.7355864e+00	-3.2840381e+00	6.9775987e-01	5.7020296e+00	2.6611547e+00	-4.5444836e+00	3.0637085e+00	1.6922085e+00	3.0006936e+00	-5.4794759e+00	1.9531642e+00	-1.8824393e+00	-3.3617317e+00	-2.2640869e+00
9.3691980e-01	2.1976619e+00	-3.1136756e-03	4.0187173e+00	2.5822749e+00	3.3153231e+00	2.6786506e+00	-3.5126708e+00	2.1810556e+00	6.0132489e+00	2.0995069e+00	-4.5975644e+00	2.5825715e+00	1.2941029e+00	2.4789306e+00	-5.5061645e+00	2.4897543e+00	-2.4237740e+00	-2.5383869e+00	-1.7458824e+00
1.8999352e+00	9.0089013e-01	6.1576641e-01	3.8947633e+00	3.4100678e+00	3.5202326e+00	2.8709571e+00	-3.7564272e+00	3.1270199e+00	5.8328039e+00	1.8984525e+00	-4.5133469e+00	1.5933123e+00	1.1071341e+00	2.2357673e+00	-5.1667739e+00	2.6467725e+00	-1.9069039e+00	-9.5411915e-01	-1.3938888e+00
2.3660969e+00	2.5799026e-02	1.3778756e+00	4.2986515e+00	4.7504310e+00	3.8068390e+00	3.5442524e+00	-3.7905293e+00	3.4775308e+00	5.1047969e+00	2.0548776e+00	-4.3671524e+00	6.4319641e-01	1.0263268e+00	2.3865582e+00	-4.6411558e+00	2.2672006e+00	-8.3565121e-01	5.6668895e-01	-1.4354044e+00
2.0388644e+00	-6.1917663e-01	1.9233619e+00	4.5725067e+00	5.7079604e+00	3.9312378e+00	4.4315017e+00	-3.5980745e+00	3.5039229e+00	3.9617815e+00	2.2906273e+00	-4.1600188e+00	6.8797403e-02	9.8703515e-01	2.8746639e+00	-4.1904142e+00	1.6002810e+00	-9.9341077e-03	1.3081885e+00	-1.4760305e+00
1.4386664e+00	-1.4223566e+00	2.4420113e+00	4.4005132e+00	5.6572519e+00	4.0127864e+00	4.9070044e+00	-3.3448289e+00	3.3599525e+00	2.6177115e+00	2.4563935e+00	-3.6914848e+00	5.0708430e-02	1.0825212e+00	3.6105292e+00	-3.9098869e+00	8.3149964e-01	2.0313026e-02	1.4096054e+00	-1.1692593e+00
1.1661456e+00	-2.2658662e+00	3.0789803e+00	3.9503647e+00	4.8559994e+00	4.0881077e+00	4.7480587e+00	-2.9717809e+00	3.2032308e+00	1.4241359e+00	2.4445319e+00	-3.0668222e+00	4.9981906e-01	1.1701489e+00	4.3521771e+00	-3.7461965e+00	-3.7957188e-02	-6.5920960e-01	1.3480732e+00	-6.3044517e-01
1.2150748e+00	-2.5847955e+00	3.5521107e+00	3.4687828e+00	3.9951423e+00	3.9361307e+00	4.5459663e+00	-2.2901825e+00	3.2380743e+00	5.8462965e-01	2.2894412e+00	-2.5364594e+00	9.8169742e-01	1.2115163e+00	4.6995743e+00	-3.4821272e+00	-9.8777650e-01	-1.4073814e+00	1.1510221e+00	-5.2487674e-02
1.2497701e+00	-2.2801001e+00	3.6438900e+00	3.1455537e+00	3.3679591e+00	3.3735933e+00	4.8935118e+00	-1.4818130e+00	3.3236263e+00	-1.7866567e-01	2.4101332e+00	-2.1232302e+00	1.1648112e+00	1.5150256e+00	4.4504803e+00	-3.0186343e+00	-2.0001659e+00	-1.7036253e+00	7.2504159e-01	4.6156533e-01
1.3239052e+00	-1.9205447e+00	3.5300185e+00	2.9240379e+00	2.9600676e+00	2.5959158e+00	5.5272189e+00	-9.0459688e-01	3.0172999e+00	-1.1966893e+00	2.9333789e+00	-1.8919286e+00	1.1714834e+00	2.0702977e+00	3.7759988e+00	-2.5944331e+00	-3.0079589e+00	-1.7214178e+00	2.8630988e-01	7.5973684e-01
1.7036253e+00	-1.8302481e+00	3.4610728e+00	2.7424068e+00	2.7642025e+00	1.9722911e+00	5.7478451e+00	-6.1606295e-01	2.4239223e+00	-2.2427360e+00	3.3433462e+00	-1.8011872e+00	1.1928343e+00	2.1616322e+00	3.0924729e+00	-2.5183704e+00	-3.8130664e+00	-1.8897045e+00	-4.8187836e-02	7.4965446e-01
2.2956685e+00	-1.8404788e+00	3.5430662e+00	2.7907429e+00	2.6055534e+00	1.6674474e+00	5.4268400e+00	-6.3741387e-01	2.3067888e+00	-2.8304794e+00	3.3630661e+00	-1.6508411e+00	1.1751901e+00	1.3150090e+00	2.8994250e+00	-2.8552405e+00	-4.2102824e+00	-2.1568875e+00	-3.5021437e-01	5.2532155e-01
2.6666407e+00	-1.8708742e+00	3.7524239e+00	3.0459160e+00	2.2247953e+00	1.6205940e+00	5.0561643e+00	-1.0979413e+00	3.1181237e+00	-3.0049935e+00	3.2199853e+00	-1.5417142e+00	1.0620599e+00	1.7881394e-01	3.4567729e+00	-3.2757350e+00	-4.2672182e+00	-2.2621594e+00	-4.8795744e-01	2.9980248e-01
2.6722750e+00	-2.0393092e+00	3.8551752e+00	3.0895075e+00	1.5808576e+00	1.4993089e+00	4.8588166e+00	-1.8808083e+00	4.5570866e+00	-3.1971517e+00	3.0635602e+00	-1.6044325e+00	1.0005277e+00	-2.2655696e-01	4.5023749e+00	-3.3947960e+00	-4.4009580e+00	-2.2876619e+00	-3.8787501e-01	2.0149929e-01
2.6122255e+00	-2.3953061e+00	3.6421108e+00	2.6833952e+00	8.7820478e-01	1.0580566e+00	4.4826549e+00	-2.6338730e+00	5.7726062e+00	-3.4437252e+00	2.9295239e+00	-1.6326039e+00	1.0619116e+00	2.5932469e-01	5.3378778e+00	-3.2189474e+00	-4.8850604e+00	-2.3718794e+00	-3.3568388e-01	3.3375637e-01
2.6857676e+00	-2.9920939e+00	3.1169375e+00	2.1654872e+00	3.3242193e-01	6.6439906e-01	3.8975804e+00	-3.2408914e+00	6.0316344e+00	-3.6188323e+00	3.0813526e+00	-1.4441524e+00	1.0057172e+00	1.0504948e+00	5.4572354e+00	-2.8162454e+00	-5.6657034e+00	-2.4095401e+00	-4.2716663e-01	8.2838597e-01
2.9041697e+00	-3.9084042e+00	2.4344495e+00	2.0962450e+00	8.2141727e-02	5.7425073e-01	3.5200844e+00	-3.8391620e+00	5.5764447e+00	-3.8513201e+00	3.6513035e+00	-1.1047617e+00	7.5247159e-01	1.6844985e+00	5.2420952e+00	-2.1389468e+00	-6.5544353e+00	-2.2786174e+00	-4.4273501e-01	1.4933781e+00
3.1305784e+00	-4.8789813e+00	1.9939385e+00	2.5713029e+00	2.5472831e-01	2.5369042e-01	3.3271847e+00	-4.1824076e+00	5.1586190e+00	-4.0479265e+00	4.1595740e+00	-6.8322938e-01	6.5728208e-01	2.0123240e+00	5.3132649e+00	-1.5012364e+00	-7.2047487e+00	-1.9921593e+00	-4.4125231e-01	1.8805118e+00
3.0706772e+00	-5.4493770e+00	2.2043340e+00	3.1394746e+00	6.6795754e-01	-5.9960495e-01	3.2013033e+00	-3.9508095e+00	4.9560819e+00	-4.0924076e+00	4.1711391e+00	-1.9512367e-01	9.2194451e-01	2.0353059e+00	5.3945170e+00	-1.4164258e+00	-7.4974342e+00	-1.8333618e+00	-5.7009917e-01	1.8262448e+00
2.7161630e+00	-5.5054232e+00	2.8731812e+00	3.2143511e+00	9.1364137e-01	-1.4198361e+00	3.2714351e+00	-3.4272672e+00	4.6927539e+00	-4.3621112e+00	3.9210071e+00	2.3278432e-01	1.3827685e+00	1.9249928e+00	4.8393932e+00	-1.9476782e+00	-7.7023437e+00	-2.0332301e+00	-7.6181262e-01	1.5933123e+00
2.4265912e+00	-5.2062138e+00	3.3476460e+00	2.4056850e+00	1.0054207e+00	-1.7838396e+00	3.2551254e+00	-2.8705123e+00	4.3532150e+00	-5.0758842e+00	3.7450103e+00	5.1093933e-01	2.0089138e+00	1.9033454e+00	3.8431653e+00	-2.5625550e+00	-7.8277804e+00	-2.2287986e+00	-1.0266233e+00	1.3689794e+00
2.3972336e+00	-4.6669548e+00	3.3341534e+00	8.7212570e-01	1.3029991e+00	-1.9135760e+00	2.8506441e+00	-2.1562945e+00	4.2168063e+00	-5.8809918e+00	3.6653892e+00	7.0502511e-01	2.9511713e+00	2.0458331e+00	3.1333955e+00	-2.6258664e+00	-7.5521459e+00	-2.1135926e+00	-1.2638557e+00	1.0785179e+00
2.4615829e+00	-3.9413202e+00	3.1224235e+00	-6.4156543e-01	1.7234936e+00	-1.9807425e+00	2.3564593e+00	-1.2932132e+00	4.2707767e+00	-6.2315027e+00	3.5058504e+00	8.0718332e-01	3.9693433e+00	2.2227195e+00	2.9806771e+00	-1.9837079e+00	-6.9558029e+00	-1.9241032e+00	-1.2103302e+00	6.2851765e-01
2.3800343e+00	-3.2400018e+00	2.9867562e+00	-1.4180568e+00	1.7346138e+00	-1.8825875e+00	2.1319781e+00	-5.2606290e-01	4.1913038e+00	-5.7810576e+00	3.0036590e+00	7.6818824e-01	4.4516664e+00	2.1643011e+00	3.1723906e+00	-9.4878142e-01	-6.5290811e+00	-1.7584853e+00	-1.0751077e+00	2.7874810e-02
2.1463604e+00	-2.8687331e+00	2.7787330e+00	-1.4440041e+00	1.2353878e+00	-1.8066732e+00	2.1410226e+00	-1.0808902e-01	4.0913697e+00	-4.7870538e+00	2.3101990e+00	7.5054408e-01	4.1367404e+00	1.8318791e+00	3.3458668e+00	-1.2336086e-01	-6.3911898e+00	-1.4251738e+00	-1.2755691e+00	-4.2509085e-01
2.0594740e+00	-2.6851745e+00	2.4033127e+00	-1.3975955e+00	5.4859998e-01	-2.1124065e+00	2.0492433e+00	-2.2981891e-01	4.3048789e+00	-3.9549610e+00	1.9733290e+00	9.9207634e-01	3.3669212e+00	1.6363106e+00	3.3042028e+00	-3.7067566e-02	-6.2866592e+00	-9.8451456e-01	-1.5581722e+00	-3.3687004e-01
2.3226537e+00	-2.1755696e+00	2.0157342e+00	-1.8492267e+00	-7.6359186e-02	-2.5337906e+00	1.5224391e+00	-8.2942386e-01	4.4730173e+00	-3.7420449e+00	2.0195893e+00	1.3932957e+00	2.7900016e+00	1.9172828e+00	3.1698700e+00	-4.7802333e-01	-6.0663296e+00	-8.5062651e-01	-1.4712858e+00	3.1092274e-01
[truncated: 2,635 more rows]
