# Supplementary material for: New metric for optimizing Continuous Loop Averaging Deconvolution (CLAD) sequences under the 1/f noise model
Source: PLoS One. 2017 Apr 17;12(4):e0175354. doi: 10.1371/journal.pone.0175354 (PMC5393612; doi:10.1371/journal.pone.0175354)
Supplement: S1 File — (ZIP) [file pone.0175354.s001.zip › EEG_MLR.txt]

4.6859334e+00	8.4795764e-01	-1.0679907e+00	2.2630490e+00	-6.0645504e+00	1.2026201e+00	1.3344324e-02	3.3288157e+00	-2.9920939e+00	5.0386684e+00	2.1978101e+00	-1.6516270e+01	1.5890124e+00	-1.1837157e+01	-1.5848164e+01	4.5840718e+00	1.1765839e+01	-7.6062646e-01	-3.9597057e+00	8.2651776e+00
4.5504144e+00	6.9716678e-01	-9.6331191e-01	2.7129010e+00	-5.8913707e+00	8.6871548e-01	-1.4856681e-01	3.1024070e+00	-2.5567724e+00	4.9700193e+00	2.3229502e+00	-1.6491657e+01	1.7209730e+00	-1.1278919e+01	-1.3743616e+01	4.7108428e+00	1.1725213e+01	-6.3074171e-01	-3.7841537e+00	8.3845352e+00
4.4128196e+00	5.2621117e-01	-8.7242224e-01	3.1187167e+00	-5.7715683e+00	4.2019793e-01	-3.2797383e-01	2.8905288e+00	-2.0596222e+00	4.8694920e+00	2.4959816e+00	-1.6503074e+01	1.8372168e+00	-1.0916991e+01	-1.1316283e+01	4.8198215e+00	1.1650633e+01	-5.9293279e-01	-3.6904469e+00	8.5394776e+00
4.3030996e+00	3.8075804e-01	-8.2764462e-01	3.5068883e+00	-5.6808269e+00	-1.3092264e-01	-4.9388825e-01	2.6799850e+00	-1.5126532e+00	4.7600686e+00	2.6571514e+00	-1.6462003e+01	1.9193586e+00	-1.0778062e+01	-8.5642388e+00	4.9731329e+00	1.1533054e+01	-6.5535457e-01	-3.6685029e+00	8.6276984e+00
4.2313368e+00	3.1388815e-01	-8.1904494e-01	3.8940220e+00	-5.5676967e+00	-7.4149959e-01	-6.5164781e-01	2.5234116e+00	-9.1408618e-01	4.6678445e+00	2.7799192e+00	-1.6354803e+01	1.9270686e+00	-1.0840187e+01	-5.5165435e+00	5.1811561e+00	1.1402280e+01	-8.0214213e-01	-3.7399692e+00	8.6216193e+00
4.2363780e+00	3.9321274e-01	-8.1563473e-01	4.2612874e+00	-5.4173507e+00	-1.3713517e+00	-7.9354246e-01	2.4563935e+00	-3.0691945e-01	4.6249944e+00	2.9152899e+00	-1.6216319e+01	1.8281724e+00	-1.1024487e+01	-2.2293917e+00	5.3887345e+00	1.1328590e+01	-1.0043828e+00	-3.9233795e+00	8.5744694e+00
4.3689316e+00	6.1458025e-01	-7.9991808e-01	4.5594589e+00	-5.2317163e+00	-2.0138067e+00	-8.7242224e-01	2.4752238e+00	2.1988480e-01	4.6540553e+00	3.1507431e+00	-1.6098296e+01	1.6661130e+00	-1.1165641e+01	1.1965410e+00	5.5430838e+00	1.1393087e+01	-1.2442841e+00	-4.1984208e+00	8.5409603e+00
4.6126879e+00	8.7924267e-01	-7.8360835e-01	4.7529516e+00	-5.0076799e+00	-2.7057841e+00	-8.8117018e-01	2.5401662e+00	6.0242209e-01	4.7476139e+00	3.5147466e+00	-1.6074572e+01	1.5445313e+00	-1.1092988e+01	4.6279598e+00	5.6485040e+00	1.1594735e+01	-1.5047949e+00	-4.5145330e+00	8.5283574e+00
4.8960324e+00	1.0684355e+00	-8.0377310e-01	4.8764607e+00	-4.7434623e+00	-3.4373495e+00	-9.1260348e-01	2.5902815e+00	8.4543705e-01	4.8582235e+00	3.9239726e+00	-1.6200899e+01	1.5240700e+00	-1.0752856e+01	7.9146667e+00	5.7668237e+00	1.1848870e+01	-1.7448445e+00	-4.8433965e+00	8.5313228e+00
5.1839733e+00	1.1175130e+00	-8.7034645e-01	5.0002664e+00	-4.4607109e+00	-4.1385196e+00	-1.0642840e+00	2.6051085e+00	1.0049759e+00	4.8906947e+00	4.2298541e+00	-1.6472975e+01	1.5652892e+00	-1.0185574e+01	1.0909133e+01	5.9503823e+00	1.2081654e+01	-1.9294410e+00	-5.1793769e+00	8.5471877e+00
5.5036440e+00	1.0415986e+00	-9.4285061e-01	5.1562467e+00	-4.2142857e+00	-4.7682234e+00	-1.3283533e+00	2.6209735e+00	1.1418293e+00	4.7673338e+00	4.3589975e+00	-1.6827341e+01	1.5942019e+00	-9.4467434e+00	1.3505197e+01	6.1674499e+00	1.2283450e+01	-2.0554707e+00	-5.5215847e+00	8.5709109e+00
5.9041219e+00	9.2105488e-01	-9.7769412e-01	5.3270541e+00	-4.0316168e+00	-5.3358020e+00	-1.6321591e+00	2.6752404e+00	1.2663763e+00	4.5084539e+00	4.3718970e+00	-1.7167769e+01	1.5965742e+00	-8.6063475e+00	1.5629169e+01	6.3388504e+00	1.2456926e+01	-2.1196717e+00	-5.8808435e+00	8.6195436e+00
6.3874830e+00	8.6560180e-01	-9.8080780e-01	5.4753243e+00	-3.8923910e+00	-5.8720956e+00	-1.9374475e+00	2.7791778e+00	1.3350255e+00	4.1997552e+00	4.3296400e+00	-1.7411525e+01	1.6161459e+00	-7.7463800e+00	1.7232860e+01	6.4365605e+00	1.2558195e+01	-2.0995069e+00	-6.2733149e+00	8.7374184e+00
6.8752922e+00	9.4537121e-01	-9.7813894e-01	5.5595418e+00	-3.7592443e+00	-6.3845176e+00	-2.2548942e+00	2.9145486e+00	1.2991441e+00	3.9014355e+00	4.2056861e+00	-1.7521690e+01	1.6581064e+00	-6.9178457e+00	1.8297737e+01	6.4869723e+00	1.2548409e+01	-1.9592433e+00	-6.6632657e+00	8.9573032e+00
7.2650947e+00	1.1160303e+00	-9.3247169e-01	5.5582074e+00	-3.6161635e+00	-6.8276974e+00	-2.5936917e+00	3.0511055e+00	1.1443499e+00	3.6234287e+00	3.9675640e+00	-1.7502860e+01	1.6610718e+00	-6.1354235e+00	1.8764788e+01	6.5184056e+00	1.2472643e+01	-1.6763436e+00	-6.9443861e+00	9.2327894e+00
7.5147818e+00	1.2558491e+00	-7.8553586e-01	5.5070542e+00	-3.5163776e+00	-7.1484060e+00	-2.9321928e+00	3.1763939e+00	8.7953921e-01	3.3626213e+00	3.6464106e+00	-1.7360372e+01	1.5956846e+00	-5.4161645e+00	1.8580636e+01	6.5436116e+00	1.2426531e+01	-1.2890617e+00	-7.0327552e+00	9.4206478e+00
7.6556386e+00	1.2807585e+00	-5.6416836e-01	5.4722107e+00	-3.5191947e+00	-7.3482743e+00	-3.2502325e+00	3.2754384e+00	5.2739733e-01	3.1528189e+00	3.3132473e+00	-1.7068280e+01	1.5128015e+00	-4.7827539e+00	1.7833206e+01	6.5762310e+00	1.2452923e+01	-8.9303180e-01	-6.9366761e+00	9.4160514e+00
7.7526073e+00	1.1771176e+00	-3.6593101e-01	5.5000855e+00	-3.6077121e+00	-7.4775660e+00	-3.5553727e+00	3.3387498e+00	1.5464589e-01	3.0561467e+00	3.0522917e+00	-1.6624803e+01	1.4856681e+00	-4.2160650e+00	1.6679812e+01	6.6493283e+00	1.2514010e+01	-5.6668895e-01	-6.7210911e+00	9.2671881e+00
7.8575827e+00	9.5041240e-01	-2.8601334e-01	5.6142536e+00	-3.7288489e+00	-7.5973684e+00	-3.8528028e+00	3.3875307e+00	-1.5953880e-01	3.0669704e+00	2.9272998e+00	-1.6125281e+01	1.5623238e+00	-3.6699856e+00	1.5226318e+01	6.7787682e+00	1.2561605e+01	-3.2915999e-01	-6.4496082e+00	9.0596097e+00
7.9824262e+00	6.0627711e-01	-3.3434945e-01	5.7869884e+00	-3.8318967e+00	-7.7533487e+00	-4.1411885e+00	3.4431321e+00	-3.8461307e-01	3.0783872e+00	2.9293756e+00	-1.5708938e+01	1.7583371e+00	-3.1348782e+00	1.3542709e+01	6.9133976e+00	1.2604159e+01	-1.6680405e-01	-6.1662638e+00	8.7999885e+00
8.1103835e+00	1.6161459e-01	-4.2657355e-01	5.9354070e+00	-3.9012872e+00	-7.9102186e+00	-4.4476631e+00	3.4999196e+00	-5.4311398e-01	2.9990626e+00	2.9935766e+00	-1.5445313e+01	2.0446469e+00	-2.6363936e+00	1.1705048e+01	6.9918326e+00	1.2684669e+01	-5.1301512e-02	-5.9093114e+00	8.4797247e+00
8.2113555e+00	-3.4369047e-01	-5.1316339e-01	6.0182900e+00	-3.9924734e+00	-7.9803505e+00	-4.7909088e+00	3.5392112e+00	-6.6958852e-01	2.8377446e+00	3.0616327e+00	-1.5322397e+01	2.3402979e+00	-2.1853554e+00	9.8086711e+00	7.0118491e+00	1.2784307e+01	5.8863295e-02	-5.7003986e+00	8.1364790e+00
8.2510920e+00	-8.3342716e-01	-6.1739738e-01	6.0621780e+00	-4.1607602e+00	-7.9773850e+00	-5.1329683e+00	3.5294254e+00	-7.5617835e-01	2.6553722e+00	3.0874317e+00	-1.5308460e+01	2.5824232e+00	-1.7678264e+00	7.9452104e+00	6.9934636e+00	1.2801210e+01	1.9868215e-01	-5.5060163e+00	7.8279286e+00
8.1972698e+00	-1.2442841e+00	-7.5054408e-01	6.0854565e+00	-4.3979926e+00	-8.0039254e+00	-5.4151266e+00	3.4311222e+00	-7.7471213e-01	2.5033951e+00	3.0159655e+00	-1.5396088e+01	2.7864431e+00	-1.3870683e+00	6.1757531e+00	6.9347485e+00	1.2664060e+01	3.7808917e-01	-5.2627048e+00	7.6124919e+00
8.0420309e+00	-1.5879745e+00	-8.8991813e-01	6.1033972e+00	-4.6780751e+00	-8.1037113e+00	-5.5906786e+00	3.2514186e+00	-7.5054408e-01	2.4102814e+00	2.8490131e+00	-1.5587949e+01	2.9870528e+00	-1.0638391e+00	4.5581245e+00	6.8239907e+00	1.2401028e+01	5.8359176e-01	-4.9624575e+00	7.5393947e+00
7.8289665e+00	-1.8888149e+00	-1.0114997e+00	6.1453577e+00	-4.9949287e+00	-8.2263308e+00	-5.6222602e+00	3.0586673e+00	-7.8034640e-01	2.3941200e+00	2.6810229e+00	-1.5843864e+01	3.1760973e+00	-7.5869894e-01	3.1741698e+00	6.6770548e+00	1.2082989e+01	8.0421792e-01	-4.6719960e+00	7.6193124e+00
7.6308774e+00	-2.1217475e+00	-1.1204784e+00	6.2033313e+00	-5.3426224e+00	-8.3108449e+00	-5.5120954e+00	2.9290791e+00	-9.4596429e-01	2.4378597e+00	2.5966571e+00	-1.6100371e+01	3.3311880e+00	-3.7215836e-01	2.0913521e+00	6.5525078e+00	1.1757387e+01	1.0522741e+00	-4.4445495e+00	7.8117672e+00
7.5088510e+00	-2.2458497e+00	-1.2555526e+00	6.2670875e+00	-5.6919472e+00	-8.3700047e+00	-5.3229025e+00	2.9084695e+00	-1.2149265e+00	2.5130327e+00	2.6184529e+00	-1.6337456e+01	3.4318635e+00	1.5657340e-01	1.2930650e+00	6.5149954e+00	1.1458474e+01	1.3363599e+00	-4.2718146e+00	8.0562648e+00
7.4679284e+00	-2.2473324e+00	-1.4444489e+00	6.4131338e+00	-5.9855223e+00	-8.4330196e+00	-5.1237755e+00	2.9981730e+00	-1.4838888e+00	2.6411382e+00	2.7309900e+00	-1.6555413e+01	3.4490629e+00	8.2453094e-01	6.9583235e-01	6.5909098e+00	1.1229248e+01	1.6400174e+00	-4.1208755e+00	8.2991315e+00
7.4341228e+00	-2.1374641e+00	-1.6589960e+00	6.7295425e+00	-6.1575158e+00	-8.4706802e+00	-4.9270209e+00	3.1461467e+00	-1.6844985e+00	2.8442685e+00	2.8746639e+00	-1.6703238e+01	3.3836757e+00	1.5987983e+00	2.2047788e-01	6.7842542e+00	1.1074751e+01	1.9450093e+00	-3.9557024e+00	8.4949965e+00
7.3420470e+00	-1.9324064e+00	-1.8453717e+00	7.1805806e+00	-6.1847975e+00	-8.4729043e+00	-4.7052086e+00	3.2910068e+00	-1.7836913e+00	3.0849111e+00	2.9974317e+00	-1.6706500e+01	3.2711386e+00	2.4019783e+00	-1.8074145e-01	7.1027388e+00	1.0952280e+01	2.2534115e+00	-3.7442690e+00	8.6016029e+00
7.2161655e+00	-1.6403139e+00	-1.9700670e+00	7.6540076e+00	-6.0919804e+00	-8.4831349e+00	-4.4568559e+00	3.4023578e+00	-1.7538890e+00	3.3292605e+00	3.1382884e+00	-1.6554227e+01	3.1522258e+00	3.1231649e+00	-5.4444841e-01	7.5217505e+00	1.0855607e+01	2.5760476e+00	-3.4822754e+00	8.5704661e+00
7.1064455e+00	-1.2499183e+00	-2.0151412e+00	8.0771709e+00	-5.9278452e+00	-8.5222783e+00	-4.2276301e+00	3.4634451e+00	-1.5910882e+00	3.5988159e+00	3.3646971e+00	-1.6306764e+01	3.0438403e+00	3.7156528e+00	-9.2402029e-01	7.9678958e+00	1.0819281e+01	2.9093591e+00	-3.1941863e+00	8.3872041e+00
7.0294932e+00	-7.5558527e-01	-1.9862285e+00	8.4303507e+00	-5.7638583e+00	-8.5769900e+00	-4.0584537e+00	3.4521766e+00	-1.2943994e+00	3.9075146e+00	3.6547138e+00	-1.6039136e+01	2.9350099e+00	4.2181408e+00	-1.3376943e+00	8.3385714e+00	1.0842263e+01	3.2486015e+00	-2.9099522e+00	8.1215037e+00
6.9850122e+00	-2.1825383e-01	-1.9340373e+00	8.7386046e+00	-5.6705963e+00	-8.6385222e+00	-3.9115179e+00	3.3482391e+00	-8.5403672e-01	4.2295576e+00	3.9297551e+00	-1.5819399e+01	2.8482718e+00	4.6577621e+00	-1.7177110e+00	8.5227231e+00	1.0881406e+01	3.5707928e+00	-2.6455863e+00	7.8770061e+00
6.9605476e+00	2.4316323e-01	-1.9107589e+00	9.0381105e+00	-5.6793442e+00	-8.6813723e+00	-3.7203975e+00	3.1508914e+00	-3.0825388e-01	4.5415182e+00	4.1428195e+00	-1.5691887e+01	2.8423410e+00	5.0171692e+00	-2.0138067e+00	8.4828384e+00	1.0890451e+01	3.7972015e+00	-2.3852237e+00	7.6789170e+00
6.9383070e+00	5.4118647e-01	-1.9027523e+00	9.3153759e+00	-5.7706787e+00	-8.6552767e+00	-3.5068883e+00	2.8777776e+00	2.4523902e-01	4.8334624e+00	4.2986515e+00	-1.5629762e+01	2.9142521e+00	5.2966587e+00	-2.2755038e+00	8.2927559e+00	1.0843746e+01	3.8866084e+00	-2.1141857e+00	7.4636286e+00
6.9111736e+00	6.6662311e-01	-1.8647951e+00	9.5293299e+00	-5.9204317e+00	-8.5261333e+00	-3.3393429e+00	2.5572173e+00	7.2163138e-01	5.0779600e+00	4.4153402e+00	-1.5548658e+01	2.9848287e+00	5.5189158e+00	-2.5428350e+00	8.0444032e+00	1.0748111e+01	3.8830500e+00	-1.8465579e+00	7.2189826e+00
6.8852263e+00	6.6884716e-01	-1.8072663e+00	9.6363810e+00	-6.1066591e+00	-8.2889009e+00	-3.2536427e+00	2.2252401e+00	1.0832626e+00	5.2293440e+00	4.4940717e+00	-1.5404243e+01	3.0064762e+00	5.6923920e+00	-2.7763607e+00	7.8000538e+00	1.0642543e+01	3.8149939e+00	-1.6171838e+00	7.0314208e+00
6.8638754e+00	6.0509095e-01	-1.8014837e+00	9.5843382e+00	-6.2798388e+00	-7.9858365e+00	-3.2727696e+00	1.9134278e+00	1.3055197e+00	5.2702666e+00	4.5481904e+00	-1.5237883e+01	3.0135931e+00	5.8350280e+00	-2.9496886e+00	7.6422942e+00	1.0586052e+01	3.6920779e+00	-1.5074638e+00	6.9411242e+00
6.8527551e+00	5.0026387e-01	-1.8999352e+00	9.3356889e+00	-6.4195094e+00	-7.7008610e+00	-3.4062128e+00	1.6696714e+00	1.3885510e+00	5.2420952e+00	4.5999367e+00	-1.5115857e+01	3.0684531e+00	6.0010907e+00	-3.0729012e+00	7.6369565e+00	1.0606810e+01	3.5780580e+00	-1.5793749e+00	6.9019808e+00
6.8690648e+00	3.6133463e-01	-2.0877936e+00	8.9220149e+00	-6.5668900e+00	-7.4944688e+00	-3.6338076e+00	1.5738889e+00	1.3768377e+00	5.1998382e+00	4.6306286e+00	-1.5075972e+01	3.2140545e+00	6.2613050e+00	-3.1471846e+00	7.7533487e+00	1.0657222e+01	3.5420284e+00	-1.7746468e+00	6.8703993e+00
6.9142872e+00	2.0194410e-01	-2.3235433e+00	8.4601530e+00	-6.7571208e+00	-7.3893452e+00	-3.9361307e+00	1.6487653e+00	1.3268706e+00	5.1734461e+00	4.6159499e+00	-1.5137504e+01	3.4422425e+00	6.6696413e+00	-3.1907761e+00	7.9203010e+00	1.0652477e+01	3.5478109e+00	-1.9731807e+00	6.8057534e+00
6.9860501e+00	4.2553566e-02	-2.5804957e+00	8.0767261e+00	-6.9903499e+00	-7.3730354e+00	-4.3148130e+00	1.7857671e+00	1.3081885e+00	5.1675153e+00	4.5997884e+00	-1.5291261e+01	3.6880746e+00	7.2308443e+00	-3.2265092e+00	8.1126075e+00	1.0526447e+01	3.5128191e+00	-2.0932796e+00	6.6345013e+00
7.1200864e+00	-9.9341077e-02	-2.8198039e+00	7.8365283e+00	-7.2603500e+00	-7.3881590e+00	-4.7658511e+00	1.8680571e+00	1.3771342e+00	5.1614362e+00	4.6399697e+00	-1.5451541e+01	3.8898704e+00	7.8743372e+00	-3.2299194e+00	8.3246340e+00	1.0248886e+01	3.4566247e+00	-2.1284196e+00	6.3241716e+00
7.3435297e+00	-2.1380572e-01	-2.9732636e+00	7.7216188e+00	-7.5558527e+00	-7.3675494e+00	-5.2610738e+00	1.9042350e+00	1.5006433e+00	5.1509090e+00	4.7189977e+00	-1.5496912e+01	4.0385855e+00	8.4878796e+00	-3.1756525e+00	8.5556391e+00	9.8232016e+00	3.4529179e+00	-2.1487327e+00	5.9604646e+00
7.6256880e+00	-2.8453064e-01	-2.9998040e+00	7.6452597e+00	-7.8489830e+00	-7.2842216e+00	-5.7733476e+00	1.9616156e+00	1.6073979e+00	5.1860490e+00	4.7842366e+00	-1.5391195e+01	4.1647635e+00	8.9897744e+00	-3.1062620e+00	8.8143707e+00	9.2920975e+00	3.5174155e+00	-2.2299848e+00	5.6694101e+00
7.9180769e+00	-2.9016491e-01	-2.9336755e+00	7.5196747e+00	-8.0931841e+00	-7.1647157e+00	-6.2991139e+00	2.0557672e+00	1.6818296e+00	5.3057031e+00	4.8079599e+00	-1.5199037e+01	4.2888657e+00	9.3754254e+00	-3.0648946e+00	9.0733988e+00	8.7160675e+00	3.6131981e+00	-2.3594247e+00	5.5027543e+00
8.1898563e+00	-2.3827032e-01	-2.8568715e+00	7.3401194e+00	-8.2457542e+00	-7.0625575e+00	-6.8656546e+00	2.1613356e+00	1.7325380e+00	5.4521942e+00	4.8066254e+00	-1.5001837e+01	4.4030338e+00	9.7182262e+00	-3.0152241e+00	9.2725258e+00	8.1201693e+00	3.6874815e+00	-2.4455697e+00	5.4358844e+00
8.4273853e+00	-1.9897870e-01	-2.8481235e+00	7.1752429e+00	-8.3149964e+00	-7.0180764e+00	-7.5038098e+00	2.2406602e+00	1.7558165e+00	5.5252914e+00	4.8503652e+00	-1.4839333e+01	4.4983716e+00	1.0114849e+01	-2.9218138e+00	9.3794287e+00	7.4829037e+00	3.7270696e+00	-2.3849272e+00	5.4271365e+00
8.6035304e+00	-2.4449767e-01	-2.9548781e+00	7.0707124e+00	-8.3562156e+00	-7.0158524e+00	-8.2030524e+00	2.2342846e+00	1.7580405e+00	5.5119471e+00	5.0140555e+00	-1.4700997e+01	4.5750273e+00	1.0619413e+01	-2.8236589e+00	9.4120481e+00	6.7996743e+00	3.7478275e+00	-2.1217475e+00	5.4561975e+00
8.6775172e+00	-3.4443182e-01	-3.1805454e+00	7.0229694e+00	-8.4115204e+00	-6.9986530e+00	-8.9037777e+00	2.0989139e+00	1.7381723e+00	5.5037922e+00	5.2886521e+00	-1.4583122e+01	4.6416006e+00	1.1205822e+01	-2.7702816e+00	9.4222788e+00	6.1391303e+00	3.7322591e+00	-1.7200833e+00	5.5392288e+00
8.6477149e+00	-4.1352577e-01	-3.4704138e+00	7.0555888e+00	-8.4918829e+00	-6.9427551e+00	-9.5321470e+00	1.8588643e+00	1.6423897e+00	5.6022437e+00	5.6022437e+00	-1.4529745e+01	4.7335282e+00	1.1761390e+01	-2.7618302e+00	9.4627566e+00	5.5960163e+00	3.6637582e+00	-1.3225708e+00	5.7254563e+00
8.5580114e+00	-4.3532150e-01	-3.7163942e+00	7.2410749e+00	-8.6159851e+00	-6.8832988e+00	-1.0058062e+01	1.5962777e+00	1.4171672e+00	5.8508929e+00	5.8989325e+00	-1.4576895e+01	4.8887672e+00	1.2170765e+01	-2.7679093e+00	9.5481602e+00	5.1942039e+00	3.5587829e+00	-1.0295887e+00	6.0513543e+00
8.4614875e+00	-4.7135117e-01	-3.8339725e+00	7.6295430e+00	-8.8127397e+00	-6.8663960e+00	-1.0512955e+01	1.4085675e+00	1.0997206e+00	6.2550777e+00	6.1330512e+00	-1.4692397e+01	5.0916009e+00	1.2433648e+01	-2.7702816e+00	9.6623283e+00	4.8958841e+00	3.4742688e+00	-8.8383905e-01	6.4897895e+00
8.4032172e+00	-5.6965436e-01	-3.8477616e+00	8.1822946e+00	-9.0751781e+00	-6.8781093e+00	-1.0963103e+01	1.3645312e+00	7.7782581e-01	6.8297732e+00	6.2573017e+00	-1.4799448e+01	5.2806455e+00	1.2627882e+01	-2.7827363e+00	9.7846513e+00	4.6777786e+00	3.4868718e+00	-8.9273526e-01	6.9486860e+00
8.4063309e+00	-7.1718327e-01	-3.8763778e+00	8.7903509e+00	-9.3807631e+00	-6.8408935e+00	-1.1454619e+01	1.4831475e+00	5.1598052e-01	7.5540734e+00	6.2510744e+00	-1.4835033e+01	5.3974824e+00	1.2780304e+01	-2.8061630e+00	9.8961505e+00	4.5154226e+00	3.6025226e+00	-1.0086826e+00	7.3272199e+00
8.4299059e+00	-8.8087364e-01	-4.0378441e+00	9.3469575e+00	-9.7259363e+00	-6.7136776e+00	-1.1964817e+01	1.7383206e+00	3.7912707e-01	8.3161826e+00	6.1389820e+00	-1.4766532e+01	5.4109750e+00	1.2882314e+01	-2.7865914e+00	9.9929710e+00	4.3730832e+00	3.7601339e+00	-1.1514669e+00	7.5964787e+00
8.3897247e+00	-1.0432296e+00	-4.3643352e+00	9.7770895e+00	-1.0094240e+01	-6.5364946e+00	-1.2456778e+01	2.0849765e+00	4.0285031e-01	8.9745026e+00	5.9874498e+00	-1.4592908e+01	5.3386191e+00	1.2976910e+01	-2.6796885e+00	1.0088309e+01	4.2483879e+00	3.9267897e+00	-1.2708244e+00	7.8031675e+00
8.2774841e+00	-1.1946135e+00	-4.7925398e+00	1.0028259e+01	-1.0465953e+01	-6.3613874e+00	-1.2953632e+01	2.4559487e+00	5.1257030e-01	9.4379954e+00	5.8680923e+00	-1.4338624e+01	5.2355713e+00	1.3117915e+01	-2.5182222e+00	1.0202625e+01	4.1638738e+00	4.1107931e+00	-1.3655691e+00	7.9959188e+00
8.1656883e+00	-1.3385839e+00	-5.1906454e+00	1.0089495e+01	-1.0844339e+01	-6.2129689e+00	-1.3509497e+01	2.7360312e+00	5.9056046e-01	9.7068094e+00	5.7918813e+00	-1.4013616e+01	5.1145828e+00	1.3284274e+01	-2.3794412e+00	1.0330138e+01	4.1130171e+00	4.2884209e+00	-1.4410387e+00	8.1858530e+00
8.0762813e+00	-1.5096878e+00	-5.4177955e+00	1.0028556e+01	-1.1223466e+01	-6.0970216e+00	-1.4125263e+01	2.8241037e+00	5.9500857e-01	9.8580451e+00	5.7334629e+00	-1.3630337e+01	4.9550440e+00	1.3407487e+01	-2.3128679e+00	1.0411983e+01	4.0790632e+00	4.3994753e+00	-1.4668377e+00	8.3619981e+00
7.9713060e+00	-1.7504787e+00	-5.4244676e+00	9.9556069e+00	-1.1569825e+01	-5.9948633e+00	-1.4735099e+01	2.7146803e+00	5.5156538e-01	9.9722132e+00	5.7116671e+00	-1.3243055e+01	4.8051427e+00	1.3452265e+01	-2.3152402e+00	1.0395673e+01	4.0706118e+00	4.4300190e+00	-1.4159810e+00	8.5292470e+00
7.8267425e+00	-2.0720769e+00	-5.2767904e+00	9.9145361e+00	-1.1830188e+01	-5.8887018e+00	-1.5290519e+01	2.4771513e+00	5.1434955e-01	1.0107287e+01	5.7583723e+00	-1.2921012e+01	4.7566584e+00	1.3425576e+01	-2.3527526e+00	1.0306118e+01	4.0829183e+00	4.4214193e+00	-1.3314670e+00	8.7169571e+00
7.6325084e+00	-2.4553556e+00	-5.0601676e+00	9.8515212e+00	-1.1963928e+01	-5.7969225e+00	-1.5772991e+01	2.2016652e+00	5.3317987e-01	1.0305525e+01	5.8932982e+00	-1.2733154e+01	4.8322762e+00	1.3355592e+01	-2.3852237e+00	1.0224124e+01	4.0909249e+00	4.3941376e+00	-1.2857997e+00	8.9392143e+00
7.4010585e+00	-2.8765914e+00	-4.7983223e+00	9.7075508e+00	-1.1987947e+01	-5.7525897e+00	-1.6121722e+01	1.9696222e+00	6.2080760e-01	1.0571966e+01	6.1474334e+00	-1.2742347e+01	4.9740226e+00	1.3290205e+01	-2.3764758e+00	1.0203367e+01	4.0986349e+00	4.3118476e+00	-1.2755691e+00	9.1605818e+00
7.1851770e+00	-3.3083544e+00	-4.5066747e+00	9.4921141e+00	-1.1938573e+01	-5.7617825e+00	-1.6281854e+01	1.8413684e+00	7.4891311e-01	1.0856645e+01	6.4939410e+00	-1.2951704e+01	5.1420128e+00	1.3295098e+01	-2.3033786e+00	1.0226942e+01	4.1290303e+00	4.1414850e+00	-1.2365740e+00	9.3186379e+00
7.0334965e+00	-3.7116495e+00	-4.2774489e+00	9.2489508e+00	-1.1809727e+01	-5.8121944e+00	-1.6286599e+01	1.8204623e+00	8.6397083e-01	1.1086316e+01	6.8554240e+00	-1.3275230e+01	5.3813210e+00	1.3419645e+01	-2.1677113e+00	1.0257485e+01	4.1635773e+00	3.9081076e+00	-1.1619941e+00	9.3896593e+00
6.9408276e+00	-4.0723911e+00	-4.2150271e+00	9.0022291e+00	-1.1594883e+01	-5.8821779e+00	-1.6238263e+01	1.8277276e+00	9.2891321e-01	1.1263795e+01	7.2152759e+00	-1.3594901e+01	5.7562965e+00	1.3645461e+01	-1.9845975e+00	1.0284322e+01	4.1586844e+00	3.6612376e+00	-1.1261127e+00	9.3954419e+00
6.8536447e+00	-4.4080750e+00	-4.3146647e+00	8.7439423e+00	-1.1334817e+01	-5.8946326e+00	-1.6249383e+01	1.7894738e+00	9.4892969e-01	1.1480270e+01	7.5985545e+00	-1.3834802e+01	6.2583396e+00	1.3885214e+01	-1.7771674e+00	1.0314421e+01	4.0981901e+00	3.4278602e+00	-1.2009891e+00	9.3619328e+00
6.7200532e+00	-4.7090636e+00	-4.4804309e+00	8.4620805e+00	-1.1088985e+01	-5.7349456e+00	-1.6362958e+01	1.7455858e+00	9.5070894e-01	1.1759908e+01	7.9822780e+00	-1.3980107e+01	6.8106463e+00	1.4062842e+01	-1.6017637e+00	1.0340517e+01	3.9850599e+00	3.2118305e+00	-1.3814341e+00	9.3152276e+00
6.5277467e+00	-4.9654229e+00	-4.6254392e+00	8.1928217e+00	-1.0910616e+01	-5.3765763e+00	-1.6500849e+01	1.7988149e+00	9.9103845e-01	1.1991358e+01	8.2986867e+00	-1.4051870e+01	7.3257372e+00	1.4188723e+01	-1.5304457e+00	1.0329248e+01	3.8129181e+00	3.0181895e+00	-1.6053222e+00	9.2886873e+00
6.3249129e+00	-5.2048794e+00	-4.7376798e+00	7.9901363e+00	-1.0849825e+01	-4.9172351e+00	-1.6556896e+01	1.9890456e+00	1.1582873e+00	1.2059265e+01	8.5053755e+00	-1.4076927e+01	7.7180604e+00	1.4330766e+01	-1.5943502e+00	1.0253927e+01	3.5693101e+00	2.8567232e+00	-1.8336584e+00	9.3118174e+00
6.2405472e+00	-5.4179437e+00	-4.8749780e+00	7.8526898e+00	-1.0935822e+01	-4.4758345e+00	-1.6515380e+01	2.2531149e+00	1.4804786e+00	1.1947025e+01	8.6174678e+00	-1.4054687e+01	7.9002845e+00	1.4555840e+01	-1.7733124e+00	1.0145986e+01	3.2701007e+00	2.7131976e+00	-2.0588809e+00	9.4012244e+00
6.4168405e+00	-5.5502008e+00	-5.0835943e+00	7.7620966e+00	-1.1114487e+01	-4.1050105e+00	-1.6410849e+01	2.5035434e+00	1.8768050e+00	1.1701044e+01	8.6736622e+00	-1.3956532e+01	7.8142878e+00	1.4910651e+01	-2.0314509e+00	1.0072444e+01	2.9716326e+00	2.5502486e+00	-2.2627525e+00	9.5569082e+00
6.8333317e+00	-5.5817824e+00	-5.3515187e+00	7.7391147e+00	-1.1237107e+01	-3.7896397e+00	-1.6267027e+01	2.6903640e+00	2.2234609e+00	1.1366843e+01	8.7024266e+00	-1.3793286e+01	7.4740075e+00	1.5404984e+01	-2.3319947e+00	1.0047238e+01	2.7366243e+00	2.3579420e+00	-2.4255533e+00	9.7431356e+00
7.3235132e+00	-5.5450114e+00	-5.6458351e+00	7.7994607e+00	-1.1198260e+01	-3.4899855e+00	-1.6087917e+01	2.7825881e+00	2.4173984e+00	1.0966958e+01	8.7141400e+00	-1.3623962e+01	6.9823433e+00	1.5998213e+01	-2.6200838e+00	9.9974191e+00	2.5837576e+00	2.1466569e+00	-2.5634446e+00	9.8924438e+00
7.7852268e+00	-5.4845171e+00	-5.9548304e+00	7.9161494e+00	-1.1028491e+01	-3.1977448e+00	-1.5844012e+01	2.7874810e+00	2.4254050e+00	1.0525261e+01	8.6933822e+00	-1.3484736e+01	6.4789658e+00	1.6622283e+01	-2.8310724e+00	9.8294289e+00	2.4648449e+00	1.9205447e+00	-2.7243178e+00	9.9547173e+00
8.2094280e+00	-5.4026719e+00	-6.2702012e+00	8.0295762e+00	-1.0814092e+01	-2.9646639e+00	-1.5489350e+01	2.7785848e+00	2.3116817e+00	1.0100170e+01	8.6076819e+00	-1.3358854e+01	6.0595092e+00	1.7219367e+01	-2.9290791e+00	9.5272541e+00	2.3171677e+00	1.7249763e+00	-2.9624399e+00	9.9450797e+00
8.6060510e+00	-5.2692287e+00	-6.5707450e+00	8.0945186e+00	-1.0634092e+01	-2.8562784e+00	-1.4986714e+01	2.8303311e+00	2.1748282e+00	9.7750137e+00	8.4531843e+00	-1.3219480e+01	5.7514036e+00	1.7757885e+01	-2.9293756e+00	9.1642885e+00	2.1270852e+00	1.6019119e+00	-3.3173989e+00	9.9235805e+00
8.9977810e+00	-5.0708430e+00	-6.8604651e+00	8.1473028e+00	-1.0536826e+01	-2.8727364e+00	-1.4341293e+01	2.9616985e+00	2.0747458e+00	9.5856726e+00	8.2788185e+00	-1.3103533e+01	5.5460492e+00	1.8251476e+01	-2.8878599e+00	8.8168913e+00	1.9037902e+00	1.5016812e+00	-3.7874156e+00	9.9151291e+00
9.3807631e+00	-4.8122597e+00	-7.1611572e+00	8.2939421e+00	-1.0506727e+01	-2.9353064e+00	-1.3624406e+01	3.1623082e+00	2.0133619e+00	9.4784732e+00	8.1369239e+00	-1.3092413e+01	5.4357362e+00	1.8763009e+01	-2.8672504e+00	8.5135303e+00	1.6373485e+00	1.3376943e+00	-4.3056202e+00	9.8875509e+00
9.7048819e+00	-4.5318806e+00	-7.4708938e+00	8.5878137e+00	-1.0497535e+01	-2.9628847e+00	-1.2927536e+01	3.4109574e+00	1.9358166e+00	9.3935143e+00	8.0395103e+00	-1.3230749e+01	5.4170541e+00	1.9358611e+01	-2.8712537e+00	8.2562814e+00	1.3193088e+00	1.0890451e+00	-4.7753404e+00	9.8200879e+00
9.9354422e+00	-4.3143682e+00	-7.7656551e+00	8.9685718e+00	-1.0496497e+01	-2.9333789e+00	-1.2293088e+01	3.6613859e+00	1.7872498e+00	9.3463644e+00	7.9815366e+00	-1.3502825e+01	5.4879273e+00	2.0057112e+01	-2.8254382e+00	8.0329864e+00	9.7265294e-01	8.3090656e-01	-5.1427541e+00	9.7117023e+00
1.0097946e+01	-4.2116169e+00	-8.0092632e+00	9.3519987e+00	-1.0519034e+01	-2.8696227e+00	-1.1716316e+01	3.8582888e+00	1.5727027e+00	9.3748323e+00	7.9622615e+00	-1.3830502e+01	5.6725238e+00	2.0799056e+01	-2.6620443e+00	7.8163635e+00	6.5060992e-01	6.5431668e-01	-5.3930343e+00	9.5370400e+00
1.0236134e+01	-4.1778112e+00	-8.1771051e+00	9.6976167e+00	-1.0556991e+01	-2.8074975e+00	-1.1186398e+01	3.9712708e+00	1.3516317e+00	9.4514880e+00	7.9744196e+00	-1.4094868e+01	5.9724745e+00	2.1490292e+01	-2.3563110e+00	7.5967753e+00	3.9514026e-01	5.6238911e-01	-5.5009751e+00	9.2594780e+00
1.0348375e+01	-4.1437091e+00	-8.2834149e+00	9.9819990e+00	-1.0590648e+01	-2.7490790e+00	-1.0645657e+01	4.0034454e+00	1.1882379e+00	9.5038274e+00	8.0128216e+00	-1.4203995e+01	6.3253578e+00	2.2092121e+01	-1.9092762e+00	7.3768905e+00	1.8326205e-01	4.9863290e-01	-5.4836275e+00	8.8862818e+00
1.0404866e+01	-4.1066415e+00	-8.3505813e+00	1.0188984e+01	-1.0625937e+01	-2.6359488e+00	-9.9972709e+00	3.9941044e+00	1.1068375e+00	9.4686874e+00	8.0905153e+00	-1.4136977e+01	6.7144189e+00	2.2614922e+01	-1.4033781e+00	7.1457371e+00	-5.4563457e-02	4.2731490e-01	-5.4366258e+00	8.5046341e+00
1.0411983e+01	-4.0968557e+00	-8.4001036e+00	1.0311456e+01	-1.0674866e+01	-2.4150261e+00	-9.2508783e+00	3.9987008e+00	1.1001654e+00	9.3177482e+00	8.2312237e+00	-1.3931474e+01	7.1865115e+00	2.3040161e+01	-9.7932510e-01	6.8951604e+00	-3.5644172e-01	3.4116988e-01	-5.4305467e+00	8.2278135e+00
1.0429034e+01	-4.1251753e+00	-8.4884726e+00	1.0334437e+01	-1.0720385e+01	-2.1057343e+00	-8.5230196e+00	4.0244998e+00	1.1557667e+00	9.0803675e+00	8.4484397e+00	-1.3625444e+01	7.7096089e+00	2.3320244e+01	-7.2578295e-01	6.6454733e+00	-7.0517338e-01	2.4790788e-01	-5.4646489e+00	8.1139420e+00
1.0535640e+01	-4.2039068e+00	-8.6515699e+00	1.0256744e+01	-1.0734322e+01	-1.7592267e+00	-7.8955399e+00	4.0153070e+00	1.2591111e+00	8.8382422e+00	8.7258533e+00	-1.3240090e+01	8.1633160e+00	2.3428036e+01	-6.4883068e-01	6.4666593e+00	-1.0739215e+00	1.5316318e-01	-5.5217329e+00	8.1295103e+00
1.0773021e+01	-4.3286021e+00	-8.8185223e+00	1.0107139e+01	-1.0729429e+01	-1.4144983e+00	-7.3980931e+00	3.9205623e+00	1.3682380e+00	8.6864135e+00	9.0059359e+00	-1.2818113e+01	8.4877313e+00	2.3400161e+01	-6.8649133e-01	6.4688834e+00	-1.4315494e+00	4.2108755e-02	-5.5702173e+00	8.1728053e+00
1.1127387e+01	-4.4295742e+00	-8.8871714e+00	9.9013400e+00	-1.0755673e+01	-1.1009067e+00	-7.0632989e+00	3.7255869e+00	1.4401491e+00	8.6827067e+00	9.2281930e+00	-1.2411852e+01	8.7260016e+00	2.3334626e+01	-7.4268576e-01	6.7086364e+00	-1.7349104e+00	-1.0393746e-01	-5.5608763e+00	8.1470062e+00
1.1566119e+01	-4.4403979e+00	-8.8511417e+00	9.6228884e+00	-1.0829808e+01	-8.4276818e-01	-6.9061324e+00	3.4379426e+00	1.5117636e+00	8.8023608e+00	9.3881766e+00	-1.2072313e+01	8.9359523e+00	2.3283028e+01	-7.4075824e-01	7.1073351e+00	-1.9881560e+00	-2.9861631e-01	-5.4464116e+00	7.9950292e+00
1.2049628e+01	-4.3698212e+00	-8.7688517e+00	9.2697087e+00	-1.0910467e+01	-6.9553581e-01	-6.8751439e+00	3.0972176e+00	1.6481723e+00	8.9742060e+00	9.5030861e+00	-1.1889941e+01	9.1134318e+00	2.3192138e+01	-6.4275160e-01	7.5306467e+00	-2.2548942e+00	-5.2324576e-01	-5.2028036e+00	7.7271048e+00
1.2499332e+01	-4.2623253e+00	-8.6875996e+00	8.8815371e+00	-1.0939825e+01	-7.2637603e-01	-6.8549791e+00	2.7492272e+00	1.8452234e+00	9.1453099e+00	9.5337780e+00	-1.1927898e+01	9.2052111e+00	2.3009914e+01	-4.4377290e-01	7.9278628e+00	-2.5629998e+00	-6.9197732e-01	-4.8703817e+00	7.4344193e+00
1.2829233e+01	-4.1540880e+00	-8.6317017e+00	8.5328055e+00	-1.0884965e+01	-9.4033002e-01	-6.7467419e+00	2.4067229e+00	2.0510226e+00	9.2562161e+00	9.4415539e+00	-1.2125542e+01	9.1869739e+00	2.2755631e+01	-1.8103799e-01	8.3246340e+00	-2.8678435e+00	-7.3037932e-01	-4.5548625e+00	7.1991144e+00
1.3035922e+01	-4.0382889e+00	-8.5944859e+00	8.3142551e+00	-1.0750187e+01	-1.2847618e+00	-6.5431668e+00	2.0818628e+00	2.2113027e+00	9.2508783e+00	9.2738602e+00	-1.2380419e+01	9.0702852e+00	2.2469617e+01	4.4629350e-02	8.7168089e+00	-3.0994416e+00	-6.7003333e-01	-4.3385362e+00	7.0284554e+00
1.3173813e+01	-3.8708918e+00	-8.5587528e+00	8.2903836e+00	-1.0591093e+01	-1.6868708e+00	-6.2865109e+00	1.8209071e+00	2.2961133e+00	9.1319656e+00	9.1014219e+00	-1.2641078e+01	8.8708617e+00	2.2173670e+01	1.3744654e-01	9.0357382e+00	-3.2190957e+00	-6.1991798e-01	-4.2270370e+00	6.9002016e+00
1.3288426e+01	-3.6520449e+00	-8.5129372e+00	8.4610427e+00	-1.0500797e+01	-2.0606601e+00	-5.9923427e+00	1.6687818e+00	2.3179090e+00	8.8842060e+00	8.9119325e+00	-1.2851473e+01	8.6182091e+00	2.1865861e+01	1.2321259e-01	9.2133660e+00	-3.2810727e+00	-6.6899543e-01	-4.2071688e+00	6.7999709e+00
1.3419052e+01	-3.4483215e+00	-8.4408779e+00	8.7544695e+00	-1.0518589e+01	-2.3589799e+00	-5.6498384e+00	1.6290454e+00	2.2832138e+00	8.4407296e+00	8.6164299e+00	-1.2948887e+01	8.3528054e+00	2.1549304e+01	1.1090616e-01	9.2320480e+00	-3.3955373e+00	-8.4499224e-01	-4.2707767e+00	6.7139741e+00
1.3579332e+01	-3.3150266e+00	-8.3287856e+00	9.0599062e+00	-1.0575228e+01	-2.5796061e+00	-5.2545499e+00	1.6831640e+00	2.1451742e+00	7.8218495e+00	8.1738431e+00	-1.2914340e+01	8.0933324e+00	2.1255729e+01	1.6013189e-01	9.1103181e+00	-3.5959987e+00	-1.1387156e+00	-4.3864275e+00	6.6140400e+00
1.3735164e+01	-3.2583873e+00	-8.2166933e+00	9.2929871e+00	-1.0578342e+01	-2.6743508e+00	-4.8355381e+00	1.8142350e+00	1.8722086e+00	7.1629365e+00	7.6365117e+00	-1.2744719e+01	7.8512071e+00	2.1001000e+01	2.5532140e-01	8.8910264e+00	-3.8154387e+00	-1.4944160e+00	-4.5023749e+00	6.4545012e+00
1.3855411e+01	-3.2781073e+00	-8.1931183e+00	9.4276165e+00	-1.0508803e+01	-2.5939883e+00	-4.4556697e+00	2.0040209e+00	1.5193254e+00	6.5588834e+00	7.0736778e+00	-1.2449364e+01	7.6648313e+00	2.0767326e+01	3.7868226e-01	8.6284398e+00	-3.9816497e+00	-1.8225381e+00	-4.5602003e+00	6.2157860e+00
1.3939777e+01	-3.3873825e+00	-8.2798564e+00	9.4640910e+00	-1.0403828e+01	-2.4013852e+00	-4.1748458e+00	2.2210886e+00	1.1882379e+00	6.0099869e+00	6.5493941e+00	-1.2095147e+01	7.5737934e+00	2.0548479e+01	5.6802338e-01	8.3671876e+00	-4.0854389e+00	-2.0840868e+00	-4.5209086e+00	5.9397068e+00
1.4004126e+01	-3.5785028e+00	-8.4388021e+00	9.4093793e+00	-1.0296035e+01	-2.1957343e+00	-4.0114520e+00	2.4047954e+00	9.5322953e-01	5.5177296e+00	6.1047316e+00	-1.1773549e+01	7.5743865e+00	2.0388644e+01	8.6189505e-01	8.1201693e+00	-4.1580913e+00	-2.3195400e+00	-4.3764934e+00	5.6823096e+00
1.4072924e+01	-3.8231488e+00	-8.6613558e+00	9.3036626e+00	-1.0186315e+01	-1.9869698e+00	-3.9641538e+00	2.4964264e+00	8.2126900e-01	5.1301512e+00	5.6600691e+00	-1.1517189e+01	7.6427391e+00	2.0360473e+01	1.2244158e+00	7.8470555e+00	-4.2163615e+00	-2.5935435e+00	-4.1523088e+00	5.4563457e+00
1.4171672e+01	-4.1056036e+00	-8.9418831e+00	9.2160348e+00	-1.0063548e+01	-1.7039219e+00	-4.0153070e+00	2.4906439e+00	7.5929203e-01	4.9123421e+00	5.0647640e+00	-1.1297305e+01	7.7609105e+00	2.0485909e+01	1.5617307e+00	7.5101854e+00	-4.2746317e+00	-2.9661466e+00	-3.9023251e+00	5.2539568e+00
1.4311787e+01	-4.4000684e+00	-9.2726741e+00	9.1765949e+00	-9.9431522e+00	-1.3010716e+00	-4.1024900e+00	2.4215500e+00	7.4372365e-01	4.8998874e+00	4.2836762e+00	-1.1091802e+01	7.8761165e+00	2.0711873e+01	1.7690125e+00	7.1538920e+00	-4.3572183e+00	-3.4902820e+00	-3.6733958e+00	5.0861149e+00
1.4491936e+01	-4.6503486e+00	-9.6347501e+00	9.1377481e+00	-9.8878474e+00	-8.3698564e-01	-4.1696564e+00	2.3072336e+00	7.5632662e-01	5.0717327e+00	3.3872342e+00	-1.0902609e+01	7.9257870e+00	2.0971198e+01	1.7873980e+00	6.8506793e+00	-4.4584869e+00	-4.1723252e+00	-3.4966577e+00	4.9572680e+00
1.4710486e+01	-4.8147803e+00	-9.9839265e+00	9.0183906e+00	-9.9498244e+00	-4.2212544e-01	-4.2030172e+00	2.1226371e+00	7.8509105e-01	5.3577460e+00	2.4440870e+00	-1.0736398e+01	7.9191148e+00	2.1233933e+01	1.6481723e+00	6.6239741e+00	-4.5760652e+00	-4.9826222e+00	-3.3965752e+00	4.8319797e+00
1.4961804e+01	-4.8936601e+00	-1.0327024e+01	8.7598072e+00	-1.0089050e+01	-1.4426697e-01	-4.1778112e+00	1.8437407e+00	8.5018170e-01	5.6642206e+00	1.5520931e+00	-1.0610220e+01	7.8990983e+00	2.1503785e+01	1.4520107e+00	6.4473842e+00	-4.7582893e+00	-5.8915190e+00	-3.3899031e+00	4.6635446e+00
1.5234325e+01	-4.9219797e+00	-1.0696365e+01	8.3493951e+00	-1.0223828e+01	-5.3970376e-02	-4.0372510e+00	1.4960470e+00	9.7606315e-01	5.9075322e+00	8.2349305e-01	-1.0534454e+01	7.8464624e+00	2.1765630e+01	1.2930650e+00	6.2642704e+00	-5.0242862e+00	-6.8403004e+00	-3.4779756e+00	4.4454391e+00
1.5504473e+01	-4.9621609e+00	-1.1055031e+01	7.8239253e+00	-1.0311456e+01	-1.3700172e-01	-3.7312212e+00	1.1350089e+00	1.1528013e+00	6.0406789e+00	2.9757842e-01	-1.0494569e+01	7.7161328e+00	2.1976767e+01	1.2061786e+00	6.0252587e+00	-5.3193440e+00	-7.7365941e+00	-3.6258011e+00	4.2089480e+00
1.5710569e+01	-5.0594262e+00	-1.1335113e+01	7.2733978e+00	-1.0353713e+01	-3.0632637e-01	-3.2308091e+00	8.3757872e-01	1.3489629e+00	6.0485372e+00	-5.1449782e-02	-1.0451571e+01	7.5469565e+00	2.2130671e+01	1.1845311e+00	5.7368731e+00	-5.5891959e+00	-8.5160509e+00	-3.7788160e+00	3.9611884e+00
1.5793452e+01	-5.1813044e+00	-1.1475674e+01	6.8287353e+00	-1.0403828e+01	-4.8721609e-01	-2.5274149e+00	6.9701851e-01	1.5252562e+00	5.9299210e+00	-2.8008253e-01	-1.0365278e+01	7.4499877e+00	2.2271380e+01	1.2189298e+00	5.4699866e+00	-5.8101186e+00	-9.1765949e+00	-3.9106282e+00	3.6699856e+00
1.5761870e+01	-5.2385367e+00	-1.1423038e+01	6.5917994e+00	-1.0520813e+01	-6.7255392e-01	-1.6526204e+00	7.6047819e-01	1.6475792e+00	5.7170049e+00	-4.5059333e-01	-1.0263564e+01	7.4913551e+00	2.2432994e+01	1.3093747e+00	5.3016999e+00	-5.9600198e+00	-9.7668589e+00	-4.0157518e+00	3.3187333e+00
1.5653930e+01	-5.1687014e+00	-1.1196777e+01	6.5774172e+00	-1.0689396e+01	-8.6100543e-01	-6.8441554e-01	9.8080780e-01	1.7237901e+00	5.5005303e+00	-5.9070873e-01	-1.0205294e+01	7.6081921e+00	2.2608991e+01	1.4401491e+00	5.2370540e+00	-6.0386031e+00	-1.0351785e+01	-4.0875147e+00	2.9198863e+00
1.5483419e+01	-4.9709089e+00	-1.0923219e+01	6.7240565e+00	-1.0839446e+01	-1.0064586e+00	2.8097215e-01	1.2749760e+00	1.8188313e+00	5.3807279e+00	-6.8248803e-01	-1.0182905e+01	7.6649796e+00	2.2763341e+01	1.5850091e+00	5.2010243e+00	-6.0688502e+00	-1.0959248e+01	-4.1299200e+00	2.4655862e+00
1.5256714e+01	-4.7170702e+00	-1.0742922e+01	6.9639578e+00	-1.0918474e+01	-1.0516810e+00	1.1565081e+00	1.5955363e+00	1.9791115e+00	5.3687180e+00	-6.9004981e-01	-1.0159182e+01	7.5949960e+00	2.2862237e+01	1.7449927e+00	5.1090968e+00	-6.0608436e+00	-1.1564488e+01	-4.1748458e+00	1.9536090e+00
1.4997686e+01	-4.5174984e+00	-1.0734174e+01	7.2544192e+00	-1.0918622e+01	-9.7309775e-01	1.8729500e+00	1.9008248e+00	2.1835762e+00	5.3995582e+00	-6.0034630e-01	-1.0105508e+01	7.4302678e+00	2.2911463e+01	1.9131312e+00	4.9455547e+00	-6.0234795e+00	-1.2111160e+01	-4.2457190e+00	1.4663929e+00
1.4739250e+01	-4.4282397e+00	-1.0921143e+01	7.5457703e+00	-1.0869397e+01	-7.6092300e-01	2.3827032e+00	2.1061791e+00	2.4274808e+00	5.4455220e+00	-4.4080750e-01	-9.9833335e+00	7.2231342e+00	2.2926586e+01	2.0382713e+00	4.7737094e+00	-5.9791467e+00	-1.2540106e+01	-4.3170370e+00	1.1016481e+00
1.4478591e+01	-4.4274984e+00	-1.1255048e+01	7.7988676e+00	-1.0814092e+01	-3.9113696e-01	2.6664924e+00	2.1183373e+00	2.7268384e+00	5.5177296e+00	-2.7355864e-01	-9.7852444e+00	6.9999875e+00	2.2891298e+01	2.0710391e+00	4.6711064e+00	-5.9232488e+00	-1.2828195e+01	-4.3846483e+00	8.6145024e-01
1.4169300e+01	-4.4715346e+00	-1.1629578e+01	8.0168249e+00	-1.0770500e+01	1.2276778e-01	2.7526375e+00	1.9306271e+00	3.0499193e+00	5.5751102e+00	-1.6324556e-01	-9.5706973e+00	6.7694272e+00	2.2770013e+01	2.0015003e+00	4.6596896e+00	-5.8357693e+00	-1.3015312e+01	-4.4970371e+00	6.9434965e-01
1.3790914e+01	-4.5346978e+00	-1.1958886e+01	8.2156554e+00	-1.0698144e+01	6.9598062e-01	2.6988154e+00	1.6416484e+00	3.3658833e+00	5.5441217e+00	-1.1031308e-01	-9.4239097e+00	6.5501355e+00	2.2542121e+01	1.8854047e+00	4.6782234e+00	-5.7330181e+00	-1.3157207e+01	-4.6543519e+00	5.5660657e-01
1.3376054e+01	-4.6211393e+00	-1.2202346e+01	8.3711909e+00	-1.0520517e+01	1.2368705e+00	2.5552897e+00	1.3286498e+00	3.6935606e+00	5.4063787e+00	-5.3229025e-02	-9.3926247e+00	6.3756214e+00	2.2234164e+01	1.8060801e+00	4.6349285e+00	-5.6286358e+00	-1.3255806e+01	-4.8079599e+00	4.2523912e-01
1.2960304e+01	-4.7529516e+00	-1.2339051e+01	8.4184891e+00	-1.0206332e+01	1.7181558e+00	2.3712863e+00	9.9000056e-01	4.0360649e+00	5.2137756e+00	5.6639241e-02	-9.4806973e+00	6.2617498e+00	2.1913604e+01	1.7607094e+00	4.5200190e+00	-5.4957856e+00	-1.3280271e+01	-4.9359171e+00	3.0691945e-01
1.2545147e+01	-4.9313207e+00	-1.2359364e+01	8.3188515e+00	-9.8169742e+00	2.1565910e+00	2.2000342e+00	6.3400365e-01	4.3498048e+00	5.0351099e+00	2.3604626e-01	-9.6552114e+00	6.2114862e+00	2.1643900e+01	1.6929499e+00	4.3908756e+00	-5.3165269e+00	-1.3238755e+01	-5.0161313e+00	2.0372334e-01
1.2113236e+01	-5.1353406e+00	-1.2259282e+01	8.1299551e+00	-9.4747664e+00	2.5308251e+00	2.0983208e+00	3.2945653e-01	4.5776961e+00	4.9047804e+00	5.0085695e-01	-9.8487041e+00	6.2439574e+00	2.1469831e+01	1.5775956e+00	4.2595082e+00	-5.0987179e+00	-1.3207322e+01	-4.9815844e+00	1.1001654e-01
1.1668128e+01	-5.3660491e+00	-1.2036135e+01	7.9796091e+00	-9.2705983e+00	2.7892602e+00	2.0823076e+00	1.4441524e-01	4.6663618e+00	4.8082564e+00	8.6278467e-01	-1.0005129e+01	6.3664286e+00	2.1429946e+01	1.4118295e+00	4.0958178e+00	-4.8487342e+00	-1.3270633e+01	-4.7643684e+00	3.8401999e-02
1.1253861e+01	-5.6253738e+00	-1.1731440e+01	7.9520308e+00	-9.2029871e+00	2.9135107e+00	2.0855695e+00	5.0115349e-02	4.6209911e+00	4.7149944e+00	1.3004785e+00	-1.0122263e+01	6.5566594e+00	2.1510753e+01	1.2545147e+00	3.8925393e+00	-4.5799202e+00	-1.3421276e+01	-4.3702660e+00	1.0378919e-03
1.0908392e+01	-5.8802504e+00	-1.1445723e+01	8.0304658e+00	-9.2210760e+00	2.9132142e+00	2.0416815e+00	-6.4497565e-02	4.5323254e+00	4.6294425e+00	1.7728676e+00	-1.0210928e+01	6.7943366e+00	2.1641231e+01	1.2245641e+00	3.6821438e+00	-4.3232644e+00	-1.3562874e+01	-3.8651093e+00	1.0972000e-02
1.0631423e+01	-6.0964285e+00	-1.1238886e+01	8.1367756e+00	-9.2581436e+00	2.8267726e+00	1.9681395e+00	-2.8141696e-01	4.4651590e+00	4.5818477e+00	2.2553390e+00	-1.0264157e+01	7.0638919e+00	2.1778678e+01	1.3717965e+00	3.4965094e+00	-4.0787667e+00	-1.3600683e+01	-3.3255538e+00	1.0112032e-01
1.0423251e+01	-6.2586361e+00	-1.1093729e+01	8.2054247e+00	-9.2053594e+00	2.7057841e+00	1.9359648e+00	-5.9397068e-01	4.4024407e+00	4.5997884e+00	2.7363277e+00	-1.0298408e+01	7.3322611e+00	2.1924872e+01	1.6435759e+00	3.3166575e+00	-3.7967567e+00	-1.3500452e+01	-2.8673986e+00	2.6466242e-01
1.0300335e+01	-6.3517499e+00	-1.0972148e+01	8.2362649e+00	-8.9610100e+00	2.5853886e+00	1.9865250e+00	-9.2639261e-01	4.3312710e+00	4.7227045e+00	3.2195405e+00	-1.0353119e+01	7.5491805e+00	2.2083966e+01	1.9918627e+00	3.0871352e+00	-3.4505456e+00	-1.3281754e+01	-2.5864265e+00	4.0744669e-01
1.0240286e+01	-6.3839245e+00	-1.0826695e+01	8.2745187e+00	-8.5231679e+00	2.4944989e+00	2.0863109e+00	-1.1873483e+00	4.2676630e+00	4.9468891e+00	3.7276627e+00	-1.0452461e+01	7.6713552e+00	2.2231643e+01	2.3918959e+00	2.7759159e+00	-3.0632637e+00	-1.2961490e+01	-2.4641035e+00	4.1322923e-01
1.0156810e+01	-6.3926725e+00	-1.0634685e+01	8.3536950e+00	-7.9668579e+00	2.4451249e+00	2.1997376e+00	-1.3161951e+00	4.1896729e+00	5.1500194e+00	4.2679596e+00	-1.0613334e+01	7.7050126e+00	2.2336026e+01	2.7647956e+00	2.4093918e+00	-2.6586341e+00	-1.2540699e+01	-2.4569866e+00	2.2700178e-01
9.9759199e+00	-6.3882244e+00	-1.0421324e+01	8.4629702e+00	-7.3856384e+00	2.4267394e+00	2.3672830e+00	-1.3147124e+00	4.0505954e+00	5.1924247e+00	4.8229352e+00	-1.0821950e+01	7.6968577e+00	2.2394592e+01	3.0282719e+00	2.0551741e+00	-2.2557838e+00	-1.2049480e+01	-2.5600344e+00	-1.2869859e-01
9.7198572e+00	-6.3664286e+00	-1.0213152e+01	8.5646836e+00	-6.8646167e+00	2.4151743e+00	2.6329834e+00	-1.2410221e+00	3.8796397e+00	5.0800358e+00	5.3613045e+00	-1.1013664e+01	7.6541559e+00	2.2403192e+01	3.2045652e+00	1.7902152e+00	-1.8951905e+00	-1.1529496e+01	-2.7283211e+00	-5.4682074e-01
9.4586050e+00	-6.3560497e+00	-1.0032114e+01	8.6331844e+00	-6.4221782e+00	2.3907097e+00	2.9542850e+00	-1.1538392e+00	3.7740713e+00	4.9379929e+00	5.8777298e+00	-1.1111225e+01	7.5524425e+00	2.2323868e+01	3.3715175e+00	1.6670026e+00	-1.6014671e+00	-1.0986827e+01	-2.9052076e+00	-8.7331186e-01
9.2191485e+00	-6.3696906e+00	-9.9057881e+00	8.6646177e+00	-6.0027217e+00	2.3537905e+00	3.2429672e+00	-1.0825212e+00	3.7878605e+00	4.8425068e+00	6.4502013e+00	-1.1062296e+01	7.4187027e+00	2.2117475e+01	3.5498867e+00	1.6650751e+00	-1.3529662e+00	-1.0442675e+01	-3.1077447e+00	-1.0211373e+00
9.0008947e+00	-6.3788833e+00	-9.8131192e+00	8.6496424e+00	-5.5758516e+00	2.3050095e+00	3.4627038e+00	-1.0592428e+00	3.9018803e+00	4.7714854e+00	7.1555230e+00	-1.0887486e+01	7.3023105e+00	2.1800622e+01	3.6917813e+00	1.7100010e+00	-1.1271506e+00	-9.9584241e+00	-3.3774484e+00	-1.0134273e+00
8.8336458e+00	-6.3554566e+00	-9.7203020e+00	8.5606803e+00	-5.1685532e+00	2.2394741e+00	3.6369213e+00	-1.1413845e+00	4.0672016e+00	4.7179598e+00	7.9370555e+00	-1.0669083e+01	7.2127553e+00	2.1454262e+01	3.7626545e+00	1.7620438e+00	-9.0637613e-01	-9.5438604e+00	-3.7005293e+00	-9.3069245e-01
8.7513558e+00	-6.2918487e+00	-9.6741900e+00	8.3710426e+00	-4.7953569e+00	2.1887656e+00	3.7826710e+00	-1.3642347e+00	4.2418640e+00	4.7292284e+00	8.6695106e+00	-1.0470994e+01	7.1395098e+00	2.1176997e+01	3.8006117e+00	1.8323239e+00	-6.4972030e-01	-9.1444203e+00	-4.0336925e+00	-8.3950624e-01
8.7168089e+00	-6.2058519e+00	-9.7321636e+00	8.0970392e+00	-4.4292776e+00	2.2316158e+00	3.8958012e+00	-1.6842019e+00	4.4016993e+00	4.8208594e+00	9.2775670e+00	-1.0313235e+01	7.0650781e+00	2.1033323e+01	3.8722262e+00	1.9195068e+00	-3.4191123e-01	-8.7334151e+00	-4.3434291e+00	-7.4802348e-01
8.6669900e+00	-6.1146657e+00	-9.8703515e+00	7.8215530e+00	-4.0166415e+00	2.4138399e+00	3.9872840e+00	-2.0198858e+00	4.5133469e+00	4.9408100e+00	9.7465458e+00	-1.0188540e+01	6.9486860e+00	2.1010341e+01	3.9901011e+00	2.0132137e+00	-1.6902810e-02	-8.3252271e+00	-4.5929680e+00	-6.6425079e-01
8.6038269e+00	-6.0089490e+00	-1.0042197e+01	7.6374013e+00	-3.5125226e+00	2.6857676e+00	4.1020451e+00	-2.3242847e+00	4.5274325e+00	5.0294756e+00	1.0099133e+01	-1.0098836e+01	6.7627550e+00	2.1036140e+01	4.1265097e+00	2.1192269e+00	2.7622750e-01	-7.9305316e+00	-4.7445002e+00	-6.4423430e-01
8.5385880e+00	-5.8851433e+00	-1.0246217e+01	7.5647489e+00	-2.9522092e+00	2.9366409e+00	4.2737421e+00	-2.5892436e+00	4.4494424e+00	5.0727706e+00	1.0365278e+01	-1.0077782e+01	6.5101025e+00	2.1072318e+01	4.2878278e+00	2.2147129e+00	4.8439895e-01	-7.5438428e+00	-4.8024739e+00	-7.1199381e-01
8.4457708e+00	-5.7982570e+00	-1.0512658e+01	7.5557044e+00	-2.4322254e+00	3.0840215e+00	4.4805791e+00	-2.8141696e+00	4.3804967e+00	5.1027212e+00	1.0564998e+01	-1.0164223e+01	6.1999211e+00	2.1156684e+01	4.4795412e+00	2.2461462e+00	5.8359176e-01	-7.1433648e+00	-4.7941707e+00	-8.3416851e-01
8.3181101e+00	-5.8276145e+00	-1.0858128e+01	7.5721624e+00	-2.0145481e+00	3.1212373e+00	4.6657687e+00	-2.9748946e+00	4.4202331e+00	5.1472022e+00	1.0735212e+01	-1.0368391e+01	5.8648303e+00	2.1313257e+01	4.6494590e+00	2.1687492e+00	6.1205965e-01	-6.7157534e+00	-4.7145496e+00	-9.5871553e-01
8.1490820e+00	-5.9561648e+00	-1.1229397e+01	7.6139746e+00	-1.6879087e+00	3.0666739e+00	4.7756370e+00	-3.0390956e+00	4.5751756e+00	5.1813044e+00	1.0918919e+01	-1.0650550e+01	5.5398219e+00	2.1472055e+01	4.7415348e+00	1.9690291e+00	6.2525571e-01	-6.2813215e+00	-4.5409251e+00	-1.0408573e+00
7.9106634e+00	-6.0805636e+00	-1.1509628e+01	7.6646831e+00	-1.3873649e+00	2.9390132e+00	4.8079599e+00	-3.0235272e+00	4.7829022e+00	5.1758184e+00	1.1121011e+01	-1.0936118e+01	5.2087344e+00	2.1530473e+01	4.7522103e+00	1.6890949e+00	6.2703495e-01	-5.8808435e+00	-4.2627701e+00	-1.0835591e+00
7.6329532e+00	-6.1311237e+00	-1.1621720e+01	7.6703173e+00	-1.0770352e+00	2.7999357e+00	4.8413207e+00	-3.0009902e+00	4.9394756e+00	5.1544675e+00	1.1311983e+01	-1.1174982e+01	4.8380587e+00	2.1461231e+01	4.7087671e+00	1.4137570e+00	5.8685371e-01	-5.5487181e+00	-3.9017320e+00	-1.1086168e+00
7.3980931e+00	-6.0934631e+00	-1.1575756e+01	7.5608939e+00	-8.1163143e-01	2.7321762e+00	4.9580094e+00	-3.0644498e+00	4.9489649e+00	5.1519469e+00	1.1497025e+01	-1.1359578e+01	4.4083715e+00	2.1312961e+01	4.6478280e+00	1.2250089e+00	5.0219139e-01	-5.2948794e+00	-3.5402491e+00	-1.1034273e+00
7.2339579e+00	-5.9658024e+00	-1.1427189e+01	7.2753253e+00	-6.4126889e-01	2.7849604e+00	5.1688497e+00	-3.2782556e+00	4.8196732e+00	5.1655877e+00	1.1733664e+01	-1.1507404e+01	3.8992114e+00	2.1132516e+01	4.6201014e+00	1.1694076e+00	3.9276793e-01	-5.0868562e+00	-3.2745488e+00	-1.0539050e+00
7.1065938e+00	-5.7512553e+00	-1.1259199e+01	6.8260664e+00	-5.0767739e-01	2.9784531e+00	5.4435945e+00	-3.6263941e+00	4.6783717e+00	5.1460161e+00	1.2044290e+01	-1.1671687e+01	3.3147300e+00	2.0941692e+01	4.6645825e+00	1.2266399e+00	3.0232307e-01	-4.8838742e+00	-3.1277612e+00	-9.5486050e-01
6.9982082e+00	-5.4600525e+00	-1.1148738e+01	6.3136444e+00	-3.2530496e-01	3.2895241e+00	5.7605963e+00	-4.0316168e+00	4.6398214e+00	5.0333307e+00	1.2411556e+01	-1.1899134e+01	2.7160147e+00	2.0743751e+01	4.7698544e+00	1.2958821e+00	3.0855042e-01	-4.7221114e+00	-3.0484366e+00	-7.9769402e-01
6.9209594e+00	-5.0914526e+00	-1.1077716e+01	5.8282076e+00	-1.0186167e-01	3.6450762e+00	6.0956871e+00	-4.4202331e+00	4.6832646e+00	4.8070702e+00	1.2844505e+01	-1.2143186e+01	2.1871347e+00	2.0508298e+01	4.8699368e+00	1.2783862e+00	4.1382231e-01	-4.6851921e+00	-2.9642191e+00	-5.9322933e-01
6.8850780e+00	-4.6700685e+00	-1.0949611e+01	5.3869553e+00	1.0467881e-01	3.9760154e+00	6.4003825e+00	-4.7363453e+00	4.7222597e+00	4.4857686e+00	1.3338690e+01	-1.2281523e+01	1.7580405e+00	2.0208347e+01	4.8856535e+00	1.1523565e+00	5.0945663e-01	-4.7673338e+00	-2.8331482e+00	-3.9662296e-01
6.8921950e+00	-4.2832314e+00	-1.0711044e+01	4.9851428e+00	2.7163112e-01	4.2498706e+00	6.6371701e+00	-4.9409583e+00	4.7072844e+00	4.0946316e+00	1.3824571e+01	-1.2259430e+01	1.4173155e+00	1.9890604e+01	4.7866090e+00	9.6108786e-01	5.1583225e-01	-4.8643026e+00	-2.6537412e+00	-2.8779258e-01
6.9399380e+00	-4.0123416e+00	-1.0394487e+01	4.6236599e+00	3.9039561e-01	4.4392117e+00	6.8403004e+00	-5.0021939e+00	4.6337423e+00	3.6575309e+00	1.4229794e+01	-1.2154603e+01	1.1619941e+00	1.9605332e+01	4.6094260e+00	8.0184559e-01	4.4822101e-01	-4.9107112e+00	-2.4768548e+00	-2.9461302e-01
7.0280105e+00	-3.8769709e+00	-1.0067254e+01	4.2958344e+00	4.6616171e-01	4.4977785e+00	7.0760501e+00	-4.8998874e+00	4.5327703e+00	3.2316987e+00	1.4541161e+01	-1.2058969e+01	9.7947337e-01	1.9294706e+01	4.4169712e+00	7.7367424e-01	3.4976955e-01	-4.9322104e+00	-2.4003473e+00	-3.8935771e-01
7.1630848e+00	-3.8566579e+00	-9.7796101e+00	4.0221275e+00	5.5141711e-01	4.4067405e+00	7.3414539e+00	-4.6759993e+00	4.4464770e+00	2.9188484e+00	1.4771277e+01	-1.1982906e+01	8.3579948e-01	1.8861609e+01	4.2639563e+00	8.9051121e-01	2.2329502e-01	-4.9591955e+00	-2.4817477e+00	-5.7217495e-01
7.3332990e+00	-3.9413202e+00	-9.5643217e+00	3.8360483e+00	6.9271868e-01	4.2062791e+00	7.5924754e+00	-4.4059992e+00	4.3914687e+00	2.8009736e+00	1.4936895e+01	-1.1896168e+01	7.1169727e-01	1.8308709e+01	4.1895246e+00	1.0857831e+00	5.9901187e-02	-4.9833636e+00	-2.7117149e+00	-8.5374018e-01
7.4971377e+00	-4.1527536e+00	-9.4602360e+00	3.7082393e+00	8.8976986e-01	3.9783877e+00	7.8215530e+00	-4.1222099e+00	4.3588492e+00	2.8574645e+00	1.5098806e+01	-1.1798013e+01	6.1102176e-01	1.7738461e+01	4.2110238e+00	1.2500666e+00	-9.9192807e-02	-5.0097557e+00	-3.0757184e+00	-1.1873483e+00
7.6167918e+00	-4.4888823e+00	-9.4718010e+00	3.5584864e+00	1.1424224e+00	3.8261142e+00	8.0205317e+00	-3.8292279e+00	4.3195576e+00	2.9668880e+00	1.5335297e+01	-1.1732033e+01	5.3006620e-01	1.7259548e+01	4.3136268e+00	1.2880238e+00	-2.3322913e-01	-5.0830012e+00	-3.5678274e+00	-1.5114671e+00
7.6829203e+00	-4.8809088e+00	-9.5288851e+00	3.3390464e+00	1.4315494e+00	3.7915672e+00	8.1375169e+00	-3.5666412e+00	4.2294093e+00	3.0168551e+00	1.5652744e+01	-1.1762873e+01	4.5934128e-01	1.6928313e+01	4.4326878e+00	1.1968376e+00	-3.8090631e-01	-5.2201512e+00	-4.1770699e+00	-1.8120109e+00
7.7102020e+00	-5.2280095e+00	-9.5358538e+00	3.0792769e+00	1.6742678e+00	3.7983876e+00	8.1504164e+00	-3.4210398e+00	4.0912214e+00	2.9971351e+00	1.5978049e+01	-1.1933532e+01	3.7275145e-01	1.6742975e+01	4.5131986e+00	1.0362609e+00	-5.4400360e-01	-5.3344676e+00	-4.8666749e+00	-2.1005448e+00
7.7342218e+00	-5.4606456e+00	-9.4331025e+00	2.8641367e+00	1.8032630e+00	3.7703646e+00	8.1252105e+00	-3.4549937e+00	3.9797222e+00	2.9867562e+00	1.6246121e+01	-1.2246679e+01	2.0105448e-01	1.6681887e+01	4.6064606e+00	8.5804002e-01	-6.7685376e-01	-5.2883555e+00	-5.5545007e+00	-2.3838893e+00
7.7843372e+00	-5.5722931e+00	-9.2068421e+00	2.7759159e+00	1.8172004e+00	3.7469379e+00	8.1309930e+00	-3.6527862e+00	3.9515508e+00	3.0614844e+00	1.6448658e+01	-1.2649085e+01	-1.2202643e-01	1.6728296e+01	4.7995085e+00	6.7848473e-01	-7.4357538e-01	-5.0125728e+00	-6.1627053e+00	-2.6518137e+00
7.8480934e+00	-5.5810410e+00	-8.8833164e+00	2.8439719e+00	1.7196385e+00	3.8001669e+00	8.1781430e+00	-3.9559989e+00	3.9969215e+00	3.2537910e+00	1.6568609e+01	-1.3016202e+01	-5.8092290e-01	1.6863963e+01	5.0779600e+00	4.6586517e-01	-7.2089003e-01	-4.5425561e+00	-6.6705309e+00	-2.8662125e+00
7.8937606e+00	-5.5171365e+00	-8.5081926e+00	3.0436920e+00	1.5007916e+00	3.9020286e+00	8.2454577e+00	-4.2952413e+00	4.0912214e+00	3.5567071e+00	1.6556599e+01	-1.3244834e+01	-1.0743663e+00	1.7065611e+01	5.3524083e+00	2.0105448e-01	-5.9471203e-01	-3.9613367e+00	-7.0696745e+00	-2.9725223e+00
7.9084394e+00	-5.4266917e+00	-8.1005976e+00	3.3615834e+00	1.1849760e+00	3.9712708e+00	8.3102518e+00	-4.6082398e+00	4.2153236e+00	3.8937254e+00	1.6432645e+01	-1.3352330e+01	-1.5105775e+00	1.7296616e+01	5.5633969e+00	-7.0131835e-02	-4.1056036e-01	-3.3283709e+00	-7.3347817e+00	-2.9384201e+00
7.8820473e+00	-5.3323918e+00	-7.6605315e+00	3.8135112e+00	8.4143375e-01	3.9797222e+00	8.3969899e+00	-4.8362795e+00	4.3664110e+00	4.1613532e+00	1.6314622e+01	-1.3397108e+01	-1.8812531e+00	1.7528362e+01	5.7156704e+00	-3.0143345e-01	-3.0054383e-01	-2.6808747e+00	-7.4734144e+00	-2.7741367e+00
7.7997573e+00	-5.2211891e+00	-7.2415197e+00	4.3670041e+00	5.4622765e-01	3.9304964e+00	8.5600872e+00	-4.9360654e+00	4.5527867e+00	4.3005790e+00	1.6317291e+01	-1.3385691e+01	-2.2118958e+00	1.7753288e+01	5.8382899e+00	-4.9418479e-01	-3.6504139e-01	-2.0412367e+00	-7.5359845e+00	-2.5106604e+00
7.6747654e+00	-5.0650605e+00	-6.9396415e+00	4.8952911e+00	3.5347631e-01	3.8221109e+00	8.8002850e+00	-4.9006288e+00	4.7585859e+00	4.2875312e+00	1.6466896e+01	-1.3312149e+01	-2.5060640e+00	1.7944409e+01	5.9443032e+00	-6.5387187e-01	-5.5319636e-01	-1.3743171e+00	-7.5776484e+00	-2.1720111e+00
7.5216023e+00	-4.8413207e+00	-6.8158358e+00	5.2549947e+00	2.9980248e-01	3.6594584e+00	9.0630199e+00	-4.7108428e+00	4.9661642e+00	4.1420781e+00	1.6722810e+01	-1.3198722e+01	-2.7551581e+00	1.8059318e+01	6.0162143e+00	-7.6181262e-01	-7.5232332e-01	-6.1873181e-01	-7.6219812e+00	-1.7916979e+00
7.3287026e+00	-4.5493765e+00	-6.8920467e+00	5.3740557e+00	3.6874815e-01	3.4416494e+00	9.2910596e+00	-4.3643352e+00	5.1663291e+00	3.9226381e+00	1.7069318e+01	-1.3099233e+01	-2.9354547e+00	1.8098313e+01	6.0338584e+00	-7.9087359e-01	-9.1482753e-01	2.1158167e-01	-7.6572695e+00	-1.4468212e+00
7.1135625e+00	-4.1884867e+00	-7.1675329e+00	5.2770870e+00	4.6097225e-01	3.1645323e+00	9.4414056e+00	-3.9619297e+00	5.3128201e+00	3.6818472e+00	1.7539186e+01	-1.3068096e+01	-3.0451747e+00	1.8108099e+01	6.0144350e+00	-7.1614538e-01	-1.0128342e+00	1.0183202e+00	-7.6857374e+00	-1.2072165e+00
6.9427551e+00	-3.7589477e+00	-7.5816517e+00	5.0913043e+00	4.9996733e-01	2.8451581e+00	9.4970070e+00	-3.6572343e+00	5.3438086e+00	3.4489146e+00	1.8132564e+01	-1.3114653e+01	-3.1196064e+00	1.8127523e+01	5.9875981e+00	-5.5497560e-01	-9.9014883e-01	1.7196385e+00	-7.7443042e+00	-1.0506431e+00
6.8970879e+00	-3.3294088e+00	-8.0310589e+00	4.9465926e+00	5.0916009e-01	2.5127362e+00	9.4980449e+00	-3.5512211e+00	5.2447641e+00	3.2174647e+00	1.8751147e+01	-1.3214736e+01	-3.1623082e+00	1.8159994e+01	5.9484547e+00	-3.7690301e-01	-8.3935797e-01	2.3100507e+00	-7.8669237e+00	-9.1423445e-01
7.0134801e+00	-2.9986178e+00	-8.4382090e+00	4.8629681e+00	5.3406949e-01	2.1688974e+00	9.5162821e+00	-3.6624238e+00	5.0589814e+00	2.9616985e+00	1.9224574e+01	-1.3341507e+01	-3.1482225e+00	1.8202844e+01	5.9122768e+00	-2.3930821e-01	-6.0464614e-01	2.8138731e+00	-8.0626404e+00	-7.8953916e-01
7.2256548e+00	-2.7871844e+00	-8.7515041e+00	4.8069220e+00	5.7350938e-01	1.8086007e+00	9.5954584e+00	-3.9165590e+00	4.8720126e+00	2.6856193e+00	1.9415695e+01	-1.3472726e+01	-3.0992933e+00	1.8262745e+01	5.9591302e+00	-1.8281724e-01	-3.2723247e-01	3.2336262e+00	-8.3195928e+00	-6.8248803e-01
7.4164786e+00	-2.6571514e+00	-8.9014053e+00	4.7428692e+00	6.1784219e-01	1.4385181e+00	9.7552938e+00	-4.1724735e+00	4.7642201e+00	2.4273325e+00	1.9301823e+01	-1.3610765e+01	-3.0898040e+00	1.8310933e+01	6.1417992e+00	-2.2744659e-01	-3.2174647e-02	3.5512211e+00	-8.6183574e+00	-5.3377295e-01
7.5457703e+00	-2.5775303e+00	-8.8182257e+00	4.6190636e+00	6.9494273e-01	1.0380401e+00	1.0021439e+01	-4.3293435e+00	4.7529516e+00	2.2133785e+00	1.8947161e+01	-1.3790173e+01	-3.1680907e+00	1.8278462e+01	6.4242540e+00	-3.1759491e-01	2.9135107e-01	3.7602822e+00	-8.9739095e+00	-2.8467891e-01
7.6611246e+00	-2.5552897e+00	-8.5242058e+00	4.4159333e+00	8.1889667e-01	6.1250446e-01	1.0384108e+01	-4.3713039e+00	4.7949121e+00	2.0407919e+00	1.8439780e+01	-1.4036005e+01	-3.3001995e+00	1.8130933e+01	6.7537106e+00	-3.8238901e-01	6.2970381e-01	3.8729676e+00	-9.4323612e+00	2.2537080e-02
7.7873026e+00	-2.6248285e+00	-8.1409271e+00	4.1577948e+00	9.3143380e-01	2.4879750e-01	1.0763235e+01	-4.3256367e+00	4.8521444e+00	1.8943009e+00	1.7862564e+01	-1.4311491e+01	-3.4105126e+00	1.7885545e+01	7.1116350e+00	-4.3042858e-01	9.0370726e-01	3.9159660e+00	-9.9450797e+00	2.9431648e-01
7.8743372e+00	-2.7808088e+00	-7.7616518e+00	3.8396068e+00	9.6242229e-01	2.5650756e-02	1.1072972e+01	-4.2421605e+00	4.9575646e+00	1.7568544e+00	1.7277637e+01	-1.4536268e+01	-3.4539558e+00	1.7560982e+01	7.4799383e+00	-4.9196074e-01	1.0593910e+00	3.9177452e+00	-1.0352526e+01	4.7209252e-01
7.8563965e+00	-2.9679259e+00	-7.4060997e+00	3.4416494e+00	8.9570067e-01	-5.1004971e-02	1.1270616e+01	-4.1758837e+00	5.1592121e+00	1.6191113e+00	1.6752464e+01	-1.4680832e+01	-3.4385357e+00	1.7185858e+01	7.8153256e+00	-5.5764447e-01	1.1213680e+00	3.8616990e+00	-1.0551060e+01	5.2962139e-01
7.7053091e+00	-3.1406607e+00	-7.0825740e+00	3.0035108e+00	7.4802348e-01	-2.0164756e-02	1.1352906e+01	-4.1563121e+00	5.4229849e+00	1.4739547e+00	1.6378082e+01	-1.4786549e+01	-3.4241535e+00	1.6830454e+01	8.0694609e+00	-6.0301517e-01	1.1397535e+00	3.6735441e+00	-1.0571225e+01	4.5607933e-01
7.4390157e+00	-3.2914516e+00	-6.8027880e+00	2.5861300e+00	5.3925895e-01	8.2586537e-02	1.1349644e+01	-4.1784043e+00	5.6791959e+00	1.3302808e+00	1.6220619e+01	-1.4882776e+01	-3.4975473e+00	1.6555116e+01	8.2341891e+00	-5.8715025e-01	1.1129166e+00	3.2761798e+00	-1.0503169e+01	2.9283377e-01
7.1065938e+00	-3.4372013e+00	-6.5591800e+00	2.2219782e+00	3.0766080e-01	2.5250426e-01	1.1314059e+01	-4.2205131e+00	5.9023427e+00	1.2383533e+00	1.6253831e+01	-1.4958394e+01	-3.7080910e+00	1.6357027e+01	8.3588844e+00	-4.3754555e-01	1.0036414e+00	2.6687165e+00	-1.0380846e+01	1.4738064e-01
6.7572690e+00	-3.6124567e+00	-6.3529360e+00	1.9543504e+00	1.2024718e-01	4.8840225e-01	1.1288408e+01	-4.2698871e+00	6.0773016e+00	1.2257503e+00	1.6379416e+01	-1.5017109e+01	-4.0188655e+00	1.6198823e+01	8.5040410e+00	-1.1965410e-01	8.1089008e-01	1.9445645e+00	-1.0173712e+01	1.3344324e-01
6.4110580e+00	-3.8502822e+00	-6.2439574e+00	1.8379582e+00	2.6540377e-02	7.7441559e-01	1.1283071e+01	-4.3028031e+00	6.1552918e+00	1.2613351e+00	1.6506039e+01	-1.5090503e+01	-4.3315675e+00	1.6035281e+01	8.6776655e+00	2.8408583e-01	5.7543690e-01	1.2423565e+00	-9.8785064e+00	2.8794085e-01
6.0758189e+00	-4.1540880e+00	-6.2958520e+00	1.8748775e+00	8.1548646e-03	1.1201818e+00	1.1275954e+01	-4.2734456e+00	6.0853082e+00	1.3185675e+00	1.6556599e+01	-1.5198592e+01	-4.5833304e+00	1.5801607e+01	8.8352768e+00	6.4245506e-01	3.4962128e-01	6.8693614e-01	-9.5512739e+00	5.5289982e-01
5.7865436e+00	-4.5056368e+00	-6.4927549e+00	1.9926041e+00	1.3789135e-02	1.5602480e+00	1.1205674e+01	-4.1715839e+00	5.8661647e+00	1.3918130e+00	1.6485281e+01	-1.5332925e+01	-4.7984706e+00	1.5450799e+01	8.9183081e+00	8.9436624e-01	1.9927524e-01	3.4887993e-01	-9.2631848e+00	8.3209273e-01
5.5749619e+00	-4.8729022e+00	-6.7680928e+00	2.1081066e+00	2.4909404e-02	2.0692598e+00	1.1044059e+01	-4.0580089e+00	5.5696242e+00	1.4603138e+00	1.6339235e+01	-1.5462365e+01	-5.0231000e+00	1.4994868e+01	8.8742719e+00	1.0546464e+00	1.5731475e-01	2.1929172e-01	-9.0732506e+00	1.0408573e+00
5.4324742e+00	-5.2142204e+00	-7.0312725e+00	2.1994411e+00	5.5156538e-02	2.5170360e+00	1.0847008e+01	-4.0013696e+00	5.2862797e+00	1.5071672e+00	1.6251904e+01	-1.5546730e+01	-5.2468399e+00	1.4480074e+01	8.7076161e+00	1.1335262e+00	1.5316318e-01	2.1084032e-01	-9.0115701e+00	1.1648112e+00
5.3414363e+00	-5.4994924e+00	-7.1936284e+00	2.2863275e+00	1.1950583e-01	2.7677610e+00	1.0676793e+01	-4.0175311e+00	5.0435613e+00	1.5418625e+00	1.6326928e+01	-1.5582167e+01	-5.4277296e+00	1.3960832e+01	8.4751283e+00	1.1026860e+00	7.3245511e-02	2.3871513e-01	-9.0401863e+00	1.2757174e+00
5.2962139e+00	-5.7216012e+00	-7.2317339e+00	2.3663934e+00	2.3827032e-01	2.8023080e+00	1.0555657e+01	-4.0717980e+00	4.8131493e+00	1.5731475e+00	1.6530059e+01	-1.5609300e+01	-5.5552420e+00	1.3499859e+01	8.2199552e+00	9.6153267e-01	-1.1980237e-01	2.9728188e-01	-9.0704334e+00	1.4416318e+00
5.2948794e+00	-5.9002669e+00	-7.1793945e+00	2.4208086e+00	4.1115344e-01	2.6699027e+00	1.0479594e+01	-4.0953730e+00	4.5754721e+00	1.5838230e+00	1.6760174e+01	-1.5642068e+01	-5.6305633e+00	1.3151276e+01	7.9718990e+00	7.5929203e-01	-3.7779263e-01	4.4021442e-01	-9.0661336e+00	1.6490619e+00
5.3372847e+00	-6.0645504e+00	-7.0985872e+00	2.4344495e+00	5.6891301e-01	2.4053885e+00	1.0410797e+01	-4.0286514e+00	4.3351260e+00	1.5297043e+00	1.6986731e+01	-1.5626351e+01	-5.6473178e+00	1.2940732e+01	7.7489006e+00	5.4444841e-01	-6.3711733e-01	6.9464619e-01	-9.0726575e+00	1.8215002e+00
5.4470047e+00	-6.2218651e+00	-7.0699710e+00	2.3880409e+00	6.5164781e-01	2.0725218e+00	1.0298111e+01	-3.8806776e+00	4.0931489e+00	1.3789135e+00	1.7233601e+01	-1.5478971e+01	-5.6388664e+00	1.2863187e+01	7.5457703e+00	3.6400350e-01	-8.6767759e-01	9.8985229e-01	-9.1341897e+00	1.9003800e+00
5.6582898e+00	-6.3627219e+00	-7.1378788e+00	2.2710556e+00	6.9123597e-01	1.7481064e+00	1.0140055e+01	-3.7137253e+00	3.8622921e+00	1.1662939e+00	1.7482843e+01	-1.5175313e+01	-5.6671861e+00	1.2870452e+01	7.3503501e+00	2.4257015e-01	-1.0620599e+00	1.2041028e+00	-9.2588849e+00	1.9166897e+00
5.9398551e+00	-6.4883068e+00	-7.2610914e+00	2.0944658e+00	7.6047819e-01	1.4615000e+00	9.9950468e+00	-3.5890300e+00	3.7235112e+00	9.6568423e-01	1.7657802e+01	-1.4801524e+01	-5.7337594e+00	1.2878459e+01	7.1613055e+00	1.4322908e-01	-1.2158162e+00	1.2795724e+00	-9.4196099e+00	1.9576123e+00
6.1853906e+00	-6.5949131e+00	-7.3461985e+00	1.8858495e+00	9.3306478e-01	1.2327190e+00	9.9078639e+00	-3.5298702e+00	3.7709576e+00	8.0659024e-01	1.7708807e+01	-1.4475626e+01	-5.7906952e+00	1.2844505e+01	6.9893120e+00	3.3953891e-02	-1.3328014e+00	1.2481391e+00	-9.5493464e+00	2.0621428e+00
6.2918487e+00	-6.6514041e+00	-7.3206960e+00	1.6727851e+00	1.2356844e+00	1.0737733e+00	9.8424767e+00	-3.5126708e+00	3.9909907e+00	6.4201025e-01	1.7669219e+01	-1.4230683e+01	-5.8508929e+00	1.2797207e+01	6.8232493e+00	-8.5848483e-02	-1.4131639e+00	1.1548771e+00	-9.5724766e+00	2.2167887e+00
6.2295752e+00	-6.6294601e+00	-7.1601193e+00	1.4686170e+00	1.6283040e+00	9.7087369e-01	9.7028061e+00	-3.5043677e+00	4.2990963e+00	3.8490961e-01	1.7627407e+01	-1.4042825e+01	-6.0033147e+00	1.2778969e+01	6.6522937e+00	-2.4939059e-01	-1.4211705e+00	1.0175788e+00	-9.4569740e+00	2.4171019e+00
6.0792291e+00	-6.5281915e+00	-6.8711406e+00	1.2723071e+00	2.0517639e+00	9.1927564e-01	9.4073035e+00	-3.4919130e+00	4.6694754e+00	-3.2767728e-02	1.7665216e+01	-1.3916944e+01	-6.3114204e+00	1.2806548e+01	6.5041717e+00	-5.2383884e-01	-1.2985510e+00	8.4380608e-01	-9.2407960e+00	2.6656028e+00
5.9557200e+00	-6.3510085e+00	-6.4760003e+00	1.0835591e+00	2.4458663e+00	9.2179624e-01	8.9621961e+00	-3.4933957e+00	5.1506125e+00	-5.9693609e-01	1.7796435e+01	-1.3851408e+01	-6.7664618e+00	1.2849249e+01	6.4159509e+00	-9.2772705e-01	-1.0031966e+00	6.5668900e-01	-9.0102357e+00	2.9501335e+00
5.8830676e+00	-6.1127382e+00	-6.0169556e+00	9.1660678e-01	2.7444826e+00	9.8525591e-01	8.4813557e+00	-3.5549279e+00	5.7723097e+00	-1.1946135e+00	1.7944261e+01	-1.3783945e+01	-7.3307784e+00	1.2858146e+01	6.4097235e+00	-1.3815823e+00	-5.4548630e-01	5.0026387e-01	-8.8388353e+00	3.2371847e+00
5.8202010e+00	-5.8583064e+00	-5.5573178e+00	7.8079121e-01	2.8817809e+00	1.1209232e+00	8.0982253e+00	-3.6981569e+00	6.4859345e+00	-1.6689301e+00	1.7998083e+01	-1.3645757e+01	-7.9775333e+00	1.2835905e+01	6.4936445e+00	-1.7740537e+00	-8.0065943e-03	4.1916004e-01	-8.7592142e+00	3.4646313e+00
5.7457693e+00	-5.6278944e+00	-5.1555054e+00	6.9331176e-01	2.8374481e+00	1.3161951e+00	7.8790819e+00	-3.8734124e+00	7.1752429e+00	-1.9257342e+00	1.7900224e+01	-1.3434620e+01	-8.6804826e+00	1.2845394e+01	6.6706792e+00	-2.0600671e+00	4.7387177e-01	4.5029679e-01	-8.7569901e+00	3.5762788e+00
5.6347149e+00	-5.4225401e+00	-4.8490307e+00	7.1614538e-01	2.6786506e+00	1.5267389e+00	7.8168084e+00	-3.9963284e+00	7.7226567e+00	-1.9912697e+00	1.7669219e+01	-1.3187602e+01	-9.3884732e+00	1.2937915e+01	6.9270385e+00	-2.2913687e+00	7.8286700e-01	6.0775981e-01	-8.8010264e+00	3.5688653e+00
5.4468564e+00	-5.2248959e+00	-4.6665100e+00	9.0637613e-01	2.5002815e+00	1.6911706e+00	7.8497243e+00	-4.0154553e+00	8.0825087e+00	-1.9389303e+00	1.7382613e+01	-1.2934060e+01	-1.0047090e+01	1.3090040e+01	7.2170551e+00	-2.5068054e+00	9.0459688e-01	8.7434975e-01	-8.9014053e+00	3.4902820e+00
5.1879766e+00	-5.0367409e+00	-4.6221772e+00	1.2518458e+00	2.3502320e+00	1.7650092e+00	7.9022120e+00	-3.9198210e+00	8.2681430e+00	-1.8250587e+00	1.7129219e+01	-1.2709727e+01	-1.0642395e+01	1.3236680e+01	7.4953584e+00	-2.6586341e+00	9.2031353e-01	1.2487322e+00	-9.0825916e+00	3.4200019e+00
4.9163454e+00	-4.8671197e+00	-4.6851921e+00	1.6809400e+00	2.2204955e+00	1.7478099e+00	7.9432829e+00	-3.7230663e+00	8.3144034e+00	-1.7166731e+00	1.6952036e+01	-1.2555229e+01	-1.1185805e+01	1.3329052e+01	7.7360011e+00	-2.7407758e+00	9.1512407e-01	1.7534441e+00	-9.3210102e+00	3.4447631e+00
4.6958676e+00	-4.7003157e+00	-4.7800851e+00	2.1116651e+00	2.0705942e+00	1.6689301e+00	8.0008117e+00	-3.4609245e+00	8.2846010e+00	-1.6769367e+00	1.6850619e+01	-1.2491177e+01	-1.1664273e+01	1.3351441e+01	7.9109600e+00	-2.8203970e+00	9.2935802e-01	2.3666900e+00	-9.5494947e+00	3.5740547e+00
4.5643518e+00	-4.5080091e+00	-4.8358347e+00	2.5010228e+00	1.8738396e+00	1.5845643e+00	8.0977805e+00	-3.2011550e+00	8.2364132e+00	-1.7248280e+00	1.6790421e+01	-1.2499925e+01	-1.2044587e+01	1.3324752e+01	7.9896915e+00	-2.9096557e+00	9.7102196e-01	3.0006936e+00	-9.6821965e+00	3.7131322e+00
4.5280256e+00	-4.2818970e+00	-4.8195250e+00	2.8190625e+00	1.6435759e+00	1.5719613e+00	8.1934148e+00	-3.0310890e+00	8.1739914e+00	-1.8554541e+00	1.6717917e+01	-1.2518755e+01	-1.2323631e+01	1.3293022e+01	7.9673027e+00	-2.9533954e+00	1.0530154e+00	3.5544831e+00	-9.6626249e+00	3.7587995e+00
4.5458180e+00	-4.0167897e+00	-4.7238906e+00	3.0439885e+00	1.4189464e+00	1.6434276e+00	8.2370063e+00	-2.9751911e+00	8.0642714e+00	-2.0485020e+00	1.6621690e+01	-1.2495180e+01	-1.2531358e+01	1.3280716e+01	7.8728545e+00	-2.9056524e+00	1.1962445e+00	3.9500681e+00	-9.5186544e+00	3.6680581e+00
4.5311393e+00	-3.6980087e+00	-4.5805133e+00	3.1903313e+00	1.2497701e+00	1.7180076e+00	8.2340409e+00	-2.9707430e+00	7.9007293e+00	-2.2390293e+00	1.6519235e+01	-1.2432165e+01	-1.2677108e+01	1.3278047e+01	7.7480109e+00	-2.7501169e+00	1.3897372e+00	4.1371852e+00	-9.3220481e+00	3.4683380e+00
4.4151919e+00	-3.3790793e+00	-4.4697554e+00	3.2712868e+00	1.1714834e+00	1.7140043e+00	8.2214379e+00	-2.9530989e+00	7.7254739e+00	-2.3769206e+00	1.6390981e+01	-1.2344982e+01	-1.2769035e+01	1.3279975e+01	7.6279120e+00	-2.5229668e+00	1.5866401e+00	4.1230995e+00	-9.1036460e+00	3.2416328e+00
4.1884867e+00	-3.1591945e+00	-4.4363946e+00	3.2794417e+00	1.1608079e+00	1.6219284e+00	8.2310755e+00	-2.9228517e+00	7.5809104e+00	-2.5139223e+00	1.6212760e+01	-1.2237041e+01	-1.2875938e+01	1.3291984e+01	7.5441393e+00	-2.3167229e+00	1.7443997e+00	3.9746810e+00	-8.8793131e+00	3.0653395e+00
3.9002493e+00	-3.0533296e+00	-4.4495906e+00	3.2099030e+00	1.1582873e+00	1.4803303e+00	8.2691809e+00	-2.9215173e+00	7.4787521e+00	-2.7250592e+00	1.6004885e+01	-1.2098705e+01	-1.3095526e+01	1.3310518e+01	7.5092958e+00	-2.1832796e+00	1.8538231e+00	3.7457517e+00	-8.6988682e+00	2.9499852e+00
3.6520449e+00	-3.0138897e+00	-4.4758345e+00	3.0445816e+00	1.1597700e+00	1.3027025e+00	8.2905318e+00	-2.9870528e+00	7.4026895e+00	-2.9725223e+00	1.5789300e+01	-1.1916185e+01	-1.3486515e+01	1.3328311e+01	7.5130026e+00	-2.0625877e+00	1.9116485e+00	3.4520283e+00	-8.5738763e+00	2.8444168e+00
3.5409905e+00	-3.0318304e+00	-4.4986681e+00	2.7618302e+00	1.2299018e+00	1.0690286e+00	8.2367097e+00	-3.1443675e+00	7.3006796e+00	-3.1559326e+00	1.5564078e+01	-1.1714834e+01	-1.4022215e+01	1.3333945e+01	7.5436945e+00	-1.8513025e+00	1.8943009e+00	3.1081896e+00	-8.4392469e+00	2.6752404e+00
3.5951091e+00	-3.1277612e+00	-4.4839893e+00	2.4073160e+00	1.4176120e+00	7.9502516e-01	8.1258036e+00	-3.3657350e+00	7.1217174e+00	-3.2318470e+00	1.5348641e+01	-1.1542988e+01	-1.4591870e+01	1.3319118e+01	7.6019647e+00	-1.5001985e+00	1.7875463e+00	2.7449274e+00	-8.2399717e+00	2.3828514e+00
3.7611718e+00	-3.3036098e+00	-4.4074819e+00	2.1089962e+00	1.7122250e+00	5.5734792e-01	8.0341726e+00	-3.5267565e+00	6.8665442e+00	-3.1959656e+00	1.5195478e+01	-1.1404504e+01	-1.5092134e+01	1.3293912e+01	7.7001197e+00	-1.0759973e+00	1.6158493e+00	2.4157674e+00	-7.9880605e+00	1.9604294e+00
3.9475475e+00	-3.5243842e+00	-4.3016169e+00	1.9587985e+00	2.0695564e+00	4.0685361e-01	7.9594443e+00	-3.5175638e+00	6.5697072e+00	-3.0548123e+00	1.5132611e+01	-1.1268837e+01	-1.5501953e+01	1.3283385e+01	7.8513553e+00	-7.3304819e-01	1.4512694e+00	2.1632632e+00	-7.7208775e+00	1.4487488e+00
4.0952247e+00	-3.7365589e+00	-4.2497223e+00	1.9156518e+00	2.4157674e+00	3.1196064e-01	7.8257046e+00	-3.3706279e+00	6.2593775e+00	-2.8590955e+00	1.5134687e+01	-1.1128870e+01	-1.5870701e+01	1.3314077e+01	8.0661989e+00	-5.5467906e-01	1.3713517e+00	1.9616156e+00	-7.4697077e+00	8.8087364e-01
4.2105790e+00	-3.9055870e+00	-4.3320123e+00	1.8775464e+00	2.6552239e+00	2.4316323e-01	7.6344359e+00	-3.1857349e+00	5.9391137e+00	-2.6862124e+00	1.5164490e+01	-1.1008771e+01	-1.6275627e+01	1.3390288e+01	8.3504330e+00	-5.0115349e-01	1.4056021e+00	1.7575957e+00	-7.2778459e+00	2.5339388e-01
4.3351260e+00	-4.0132313e+00	-4.5618312e+00	1.7863601e+00	2.7547132e+00	2.2655696e-01	7.4606632e+00	-3.0115173e+00	5.6295254e+00	-2.5781234e+00	1.5216681e+01	-1.0924553e+01	-1.6767291e+01	1.3503270e+01	8.6712899e+00	-5.2398712e-01	1.5439383e+00	1.5663271e+00	-7.1925905e+00	-4.2583220e-01
4.4746483e+00	-4.0353235e+00	-4.8705299e+00	1.6444655e+00	2.7643508e+00	3.0247134e-01	7.3269234e+00	-2.8328517e+00	5.4203161e+00	-2.5244495e+00	1.5297191e+01	-1.0837963e+01	-1.7312629e+01	1.3624851e+01	8.9438106e+00	-6.2332819e-01	1.7866567e+00	1.4434110e+00	-7.2289168e+00	-1.0838556e+00
4.5794754e+00	-3.9638573e+00	-5.1937591e+00	1.5065742e+00	2.7281729e+00	5.0990144e-01	7.1859184e+00	-2.6197873e+00	5.3968894e+00	-2.5073984e+00	1.5381409e+01	-1.0688507e+01	-1.7850554e+01	1.3716186e+01	9.1137284e+00	-7.9606305e-01	2.1456190e+00	1.3884028e+00	-7.3805972e+00	-1.6324556e+00
4.6276632e+00	-3.8192937e+00	-5.5306291e+00	1.4727685e+00	2.6553722e+00	8.6945683e-01	7.0063631e+00	-2.3678761e+00	5.5246983e+00	-2.5327527e+00	1.5437752e+01	-1.0468770e+01	-1.8385513e+01	1.3759481e+01	9.2324928e+00	-9.7294948e-01	2.5837576e+00	1.3780238e+00	-7.6483733e+00	-2.0436091e+00
4.6519796e+00	-3.6060811e+00	-5.8922603e+00	1.5985017e+00	2.5563276e+00	1.3505938e+00	6.8254734e+00	-2.0923900e+00	5.6956539e+00	-2.6055534e+00	1.5463551e+01	-1.0200549e+01	-1.8918989e+01	1.3721523e+01	9.3935143e+00	-1.0740698e+00	2.9880906e+00	1.4385181e+00	-8.0068908e+00	-2.3469700e+00
4.6583552e+00	-3.2910068e+00	-6.2719805e+00	1.7980735e+00	2.3964923e+00	1.8990455e+00	6.7102674e+00	-1.8212037e+00	5.8612718e+00	-2.7078598e+00	1.5458361e+01	-9.8922955e+00	-1.9356238e+01	1.3549382e+01	9.6174024e+00	-1.1025377e+00	3.2201336e+00	1.5971673e+00	-8.3818663e+00	-2.5763441e+00
4.6147637e+00	-2.8820774e+00	-6.6343530e+00	1.9282548e+00	2.1017310e+00	2.4744824e+00	6.7016677e+00	-1.5688477e+00	6.0372686e+00	-2.8211383e+00	1.5412991e+01	-9.5625424e+00	-1.9586205e+01	1.3244983e+01	9.8283910e+00	-1.1050583e+00	3.2014516e+00	1.8268379e+00	-8.6835963e+00	-2.7409241e+00
4.5096401e+00	-2.4799684e+00	-6.9058358e+00	1.9556848e+00	1.6803469e+00	3.0287167e+00	6.7993778e+00	-1.3067058e+00	6.2245340e+00	-2.9716326e+00	1.5345083e+01	-9.2307136e+00	-1.9560110e+01	1.2866152e+01	9.9564965e+00	-1.1049100e+00	2.9665915e+00	2.0538397e+00	-8.8578139e+00	-2.8426375e+00
4.3646318e+00	-2.1878760e+00	-7.0314208e+00	1.9625052e+00	1.2215987e+00	3.4902820e+00	6.9629199e+00	-1.0120928e+00	6.4058685e+00	-3.1891451e+00	1.5295709e+01	-8.9110429e+00	-1.9301230e+01	1.2466119e+01	1.0006464e+01	-1.0980896e+00	2.6080740e+00	2.2074477e+00	-8.9131187e+00	-2.8985354e+00
4.2209579e+00	-2.0278924e+00	-7.0398722e+00	2.0318957e+00	7.8390489e-01	3.8141043e+00	7.1263137e+00	-6.9761160e-01	6.5751932e+00	-3.4168882e+00	1.5271244e+01	-8.6331844e+00	-1.8937078e+01	1.2065196e+01	1.0015953e+01	-1.0666563e+00	2.1723076e+00	2.2716487e+00	-8.8965124e+00	-2.9406442e+00
4.1143516e+00	-1.9668051e+00	-7.0296415e+00	2.1933620e+00	3.6963777e-01	4.0547469e+00	7.2453748e+00	-3.5955539e-01	6.7299873e+00	-3.5489971e+00	1.5254786e+01	-8.4232337e+00	-1.8655365e+01	1.1647815e+01	1.0030483e+01	-1.0066068e+00	1.6828675e+00	2.2673489e+00	-8.8566277e+00	-2.9932801e+00
4.0431818e+00	-1.9654706e+00	-7.0840567e+00	2.3990129e+00	-5.2932484e-02	4.3367570e+00	7.3420470e+00	1.2009891e-02	6.8665442e+00	-3.5371354e+00	1.5242035e+01	-8.2859355e+00	-1.8571444e+01	1.1192033e+01	1.0082230e+01	-9.5233991e-01	1.2245641e+00	2.2231643e+00	-8.8474350e+00	-3.0706772e+00
3.9739396e+00	-2.0112861e+00	-7.2071210e+00	2.5431316e+00	-5.2546982e-01	4.7071361e+00	7.4685215e+00	3.6934123e-01	6.9494273e+00	-3.4334945e+00	1.5207933e+01	-8.2368580e+00	-1.8662630e+01	1.0720978e+01	1.0178902e+01	-9.4477813e-01	9.0934153e-01	2.1880243e+00	-8.9270561e+00	-3.1990792e+00
3.9081076e+00	-2.1140374e+00	-7.3577636e+00	2.5797543e+00	-1.0324059e+00	5.0865597e+00	7.6449631e+00	6.0360825e-01	6.8961983e+00	-3.3411221e+00	1.5112150e+01	-8.2889009e+00	-1.8828544e+01	1.0331472e+01	1.0356530e+01	-9.8258704e-01	8.0288348e-01	2.2052236e+00	-9.1000875e+00	-3.3977614e+00
3.8876463e+00	-2.2683868e+00	-7.5067752e+00	2.5628515e+00	-1.5169531e+00	5.3865104e+00	7.8718166e+00	6.1873181e-01	6.6773514e+00	-3.3181403e+00	1.4969069e+01	-8.3918004e+00	-1.9004986e+01	1.0128194e+01	1.0640467e+01	-1.0444157e+00	8.7835305e-01	2.2735762e+00	-9.3087038e+00	-3.6250597e+00
3.8992114e+00	-2.4549108e+00	-7.6222778e+00	2.5358663e+00	-1.9678430e+00	5.5923096e+00	8.1367756e+00	4.2123582e-01	6.3959344e+00	-3.3374154e+00	1.4856087e+01	-8.4634150e+00	-1.9197589e+01	1.0097946e+01	1.0972296e+01	-1.1292263e+00	1.0211373e+00	2.3788481e+00	-9.5056067e+00	-3.8020944e+00
3.8614025e+00	-2.6567066e+00	-7.6698725e+00	2.4684034e+00	-2.3935269e+00	5.7543690e+00	8.3956555e+00	1.2350913e-01	6.1997728e+00	-3.3399360e+00	1.4845857e+01	-8.4777972e+00	-1.9417474e+01	1.0101801e+01	1.1292412e+01	-1.2677108e+00	1.1267057e+00	2.5277115e+00	-9.6676661e+00	-3.8963943e+00
3.7123909e+00	-2.8524234e+00	-7.6815859e+00	2.3419288e+00	-2.7481894e+00	5.9299210e+00	8.6067923e+00	-1.5672167e-01	6.1659672e+00	-3.2902654e+00	1.4975890e+01	-8.4660838e+00	-1.9614970e+01	1.0025442e+01	1.1615937e+01	-1.4828509e+00	1.1876448e+00	2.7169043e+00	-9.7818342e+00	-3.9294586e+00
3.4493594e+00	-3.0278271e+00	-7.7500867e+00	2.2098200e+00	-2.9728188e+00	6.1346822e+00	8.7709275e+00	-3.7275145e-01	6.2734632e+00	-3.1898865e+00	1.5256714e+01	-8.4548153e+00	-1.9713273e+01	9.8925921e+00	1.1974900e+01	-1.7297209e+00	1.2494735e+00	2.9304135e+00	-9.8510764e+00	-3.9170039e+00
3.1213856e+00	-3.1857349e+00	-7.8953916e+00	2.1129995e+00	-3.1032966e+00	6.3652425e+00	8.9000709e+00	-5.6001679e-01	6.4338916e+00	-3.0662291e+00	1.5636730e+01	-8.4459191e+00	-1.9688957e+01	9.8092642e+00	1.2354175e+01	-1.9135760e+00	1.3093747e+00	3.1891451e+00	-9.8679792e+00	-3.8536924e+00
2.8184695e+00	-3.3434945e+00	-8.0365449e+00	2.0317474e+00	-3.2398536e+00	6.6254568e+00	8.9704993e+00	-7.7367424e-01	6.5658521e+00	-2.9468715e+00	1.6018378e+01	-8.4494776e+00	-1.9552548e+01	9.8190500e+00	1.2684818e+01	-1.9645810e+00	1.3350255e+00	3.5246807e+00	-9.8122296e+00	-3.7195079e+00
2.6011053e+00	-3.5291288e+00	-8.1129041e+00	1.9214344e+00	-3.3961304e+00	6.9050945e+00	8.9549309e+00	-1.0006760e+00	6.6388011e+00	-2.8430823e+00	1.6366813e+01	-8.4818005e+00	-1.9305085e+01	9.8620484e+00	1.2880386e+01	-1.9226205e+00	1.3314670e+00	3.8995080e+00	-9.6783415e+00	-3.5074814e+00
2.4595071e+00	-3.7466413e+00	-8.1453753e+00	1.7461789e+00	-3.5051091e+00	7.1930353e+00	8.8656722e+00	-1.1731143e+00	6.6580762e+00	-2.7357347e+00	1.6732151e+01	-8.5382915e+00	-1.8947309e+01	9.8728721e+00	1.2895658e+01	-1.9221757e+00	1.3313187e+00	4.2552083e+00	-9.4626083e+00	-3.2554219e+00
2.3755862e+00	-3.9653400e+00	-8.1504164e+00	1.5225873e+00	-3.5387664e+00	7.5081097e+00	8.7264464e+00	-1.2078096e+00	6.6601520e+00	-2.5816818e+00	1.7165545e+01	-8.6047165e+00	-1.8489005e+01	9.8530039e+00	1.2770221e+01	-2.0501329e+00	1.3817306e+00	4.5814029e+00	-9.1699228e+00	-3.0038073e+00
2.3623901e+00	-4.1546811e+00	-8.0478134e+00	1.2942511e+00	-3.5208257e+00	7.8406799e+00	8.5433326e+00	-1.0613186e+00	6.6987023e+00	-2.3665417e+00	1.7667885e+01	-8.6816688e+00	-1.7963239e+01	9.8353597e+00	1.2613796e+01	-2.2717970e+00	1.5225873e+00	4.8620785e+00	-8.8413559e+00	-2.7437412e+00
2.4506109e+00	-4.2864934e+00	-7.7647655e+00	1.0681390e+00	-3.5116329e+00	8.1148316e+00	8.3529536e+00	-7.9146667e-01	6.7857369e+00	-2.1279748e+00	1.8187869e+01	-8.7433492e+00	-1.7419680e+01	9.8436629e+00	1.2526465e+01	-2.5056192e+00	1.7488478e+00	5.0511231e+00	-8.5465946e+00	-2.4145813e+00
2.6433623e+00	-4.3380914e+00	-7.3632496e+00	8.3698564e-01	-3.5724238e+00	8.2814874e+00	8.2337443e+00	-5.2428366e-01	6.8907123e+00	-1.9011213e+00	1.8640834e+01	-8.6881927e+00	-1.6894359e+01	9.8986711e+00	1.2515938e+01	-2.6970361e+00	2.0169204e+00	5.1120622e+00	-8.3574017e+00	-1.9638397e+00
2.8528682e+00	-4.2912380e+00	-6.9654405e+00	6.1754565e-01	-3.6917813e+00	8.3622947e+00	8.2233654e+00	-3.5243842e-01	7.0142214e+00	-1.6773815e+00	1.8960060e+01	-8.4082584e+00	-1.6404919e+01	1.0001719e+01	1.2495625e+01	-2.8143179e+00	2.2786174e+00	5.0437096e+00	-8.3047658e+00	-1.4318459e+00
2.9608089e+00	-4.1149447e+00	-6.6619313e+00	4.4466252e-01	-3.8164766e+00	8.3790492e+00	8.3112897e+00	-2.6229010e-01	7.2146828e+00	-1.4539382e+00	1.9124344e+01	-7.8820473e+00	-1.5935347e+01	1.0110401e+01	1.2388870e+01	-2.8319621e+00	2.4906439e+00	4.9027046e+00	-8.3575500e+00	-9.2579953e-01
2.9538402e+00	-3.8101010e+00	-6.5197401e+00	3.8327863e-01	-3.9127040e+00	8.3553260e+00	8.4797247e+00	-1.7658989e-01	7.5350948e+00	-1.2631144e+00	1.9167935e+01	-7.1833978e+00	-1.5451393e+01	1.0180236e+01	1.2217322e+01	-2.7354381e+00	2.6186011e+00	4.7667407e+00	-8.4481431e+00	-4.9981906e-01
2.9138072e+00	-3.4603314e+00	-6.5688175e+00	5.0812220e-01	-3.9801670e+00	8.3403507e+00	8.6837446e+00	-8.5255402e-02	7.9398727e+00	-1.1106926e+00	1.9166452e+01	-6.4504979e+00	-1.4954539e+01	1.0216711e+01	1.2056003e+01	-2.5449108e+00	2.6703475e+00	4.6719960e+00	-8.4837280e+00	-1.1401983e-01
2.9092109e+00	-3.1633461e+00	-6.7457040e+00	8.3120310e-01	-4.0692774e+00	8.3492469e+00	8.8591483e+00	-6.1383890e-02	8.3661497e+00	-9.7057715e-01	1.9184986e+01	-5.8344349e+00	-1.4459316e+01	1.0264602e+01	1.1967634e+01	-2.3066405e+00	2.7192767e+00	4.6232151e+00	-8.4021794e+00	2.9920939e-01
2.9313031e+00	-2.9422751e+00	-6.9187354e+00	1.3142676e+00	-4.2500189e+00	8.3556225e+00	8.9675339e+00	-1.0497535e-01	8.8020643e+00	-8.3431678e-01	1.9254970e+01	-5.4182403e+00	-1.3934143e+01	1.0373136e+01	1.1995657e+01	-2.0689633e+00	2.8659159e+00	4.6131327e+00	-8.2515368e+00	7.7115365e-01
2.9244827e+00	-2.7693920e+00	-6.9835295e+00	1.9146139e+00	-4.5213534e+00	8.3330854e+00	9.0065290e+00	-1.0764421e-01	9.2582919e+00	-7.0191143e-01	1.9372103e+01	-5.1735943e+00	-1.3332462e+01	1.0544685e+01	1.2138442e+01	-1.8819945e+00	3.1529672e+00	4.6190636e+00	-8.1140902e+00	1.2659315e+00
2.8613196e+00	-2.6274974e+00	-6.9058358e+00	2.5539553e+00	-4.8233800e+00	8.2596916e+00	8.9940743e+00	-4.0329512e-02	9.6906480e+00	-5.6194430e-01	1.9484789e+01	-5.0168727e+00	-1.2675773e+01	1.0713268e+01	1.2317256e+01	-1.7845809e+00	3.5315012e+00	4.6066089e+00	-8.0024427e+00	1.7264590e+00
2.7511548e+00	-2.4985022e+00	-6.7055227e+00	3.1440710e+00	-5.1335614e+00	8.1438926e+00	8.9449968e+00	7.4135132e-04	9.9963812e+00	-4.0952247e-01	1.9541873e+01	-4.8694920e+00	-1.2055559e+01	1.0854125e+01	1.2418228e+01	-1.7922910e+00	3.9244174e+00	4.5658345e+00	-7.9022120e+00	2.1448776e+00
2.6396555e+00	-2.3351084e+00	-6.4239575e+00	3.6650927e+00	-5.4462634e+00	8.0229040e+00	8.8595931e+00	-3.7957188e-02	1.0110994e+01	-2.6481069e-01	1.9552696e+01	-4.6708099e+00	-1.1552922e+01	1.1037090e+01	1.2385905e+01	-1.9132795e+00	4.2974653e+00	4.5432974e+00	-7.7947161e+00	2.5208910e+00
2.6030328e+00	-2.0956519e+00	-6.1152588e+00	4.1398541e+00	-5.7156704e+00	7.9076980e+00	8.7396425e+00	-1.0082378e-01	1.0069478e+01	-1.5509070e-01	1.9552252e+01	-4.4068888e+00	-1.1189660e+01	1.1293894e+01	1.2251572e+01	-2.1561462e+00	4.6585034e+00	4.5815512e+00	-7.6451114e+00	2.8198039e+00
2.6701992e+00	-1.7878429e+00	-5.8523756e+00	4.5587176e+00	-5.9032323e+00	7.7755892e+00	8.6090164e+00	-1.3640864e-01	9.9298079e+00	-9.4003348e-02	1.9546469e+01	-4.1093104e+00	-1.0943680e+01	1.1558705e+01	1.2070979e+01	-2.4996884e+00	5.0124246e+00	4.6688824e+00	-7.4584391e+00	3.0088485e+00
2.7905947e+00	-1.4732133e+00	-5.6836441e+00	4.8605958e+00	-6.0237760e+00	7.6077473e+00	8.4828384e+00	-1.5316318e-01	9.7099231e+00	-8.8369078e-02	1.9536980e+01	-3.7854881e+00	-1.0784586e+01	1.1763021e+01	1.1855839e+01	-2.8779258e+00	5.3402501e+00	4.7990637e+00	-7.2781425e+00	3.0920281e+00
2.9020939e+00	-1.2460633e+00	-5.5843030e+00	5.0011560e+00	-6.1185207e+00	7.4071376e+00	8.3065450e+00	-1.5064259e-01	9.4369575e+00	-1.2158162e-01	1.9550917e+01	-3.4413528e+00	-1.0663597e+01	1.1902395e+01	1.1538837e+01	-3.2211715e+00	5.6252256e+00	5.0159831e+00	-7.1180106e+00	3.1007760e+00
2.9747463e+00	-1.1439051e+00	-5.4827378e+00	5.0377788e+00	-6.1886526e+00	7.1704983e+00	7.9883570e+00	-1.0527189e-01	9.1663643e+00	-1.2336086e-01	1.9628462e+01	-3.1479260e+00	-1.0498276e+01	1.2024422e+01	1.1026118e+01	-3.4959163e+00	5.8753575e+00	5.3386191e+00	-6.9764125e+00	3.0643016e+00
2.9888320e+00	-1.0820764e+00	-5.3197888e+00	5.0853735e+00	-6.1882078e+00	6.8893778e+00	7.5055891e+00	-7.2652430e-03	8.9429210e+00	-3.5584864e-02	1.9773174e+01	-2.9631812e+00	-1.0227535e+01	1.2166465e+01	1.0324355e+01	-3.7281075e+00	6.0992456e+00	5.7006951e+00	-6.8789989e+00	2.9980248e+00
2.9336755e+00	-9.8792477e-01	-5.0827047e+00	5.1986520e+00	-6.0980594e+00	6.5992129e+00	6.9396415e+00	1.3937405e-01	8.7907957e+00	1.0023070e-01	1.9937458e+01	-2.8659159e+00	-9.8607139e+00	1.2291160e+01	9.5288851e+00	-3.9760154e+00	6.2954072e+00	6.0221451e+00	-6.8749956e+00	2.9068385e+00
2.8060148e+00	-9.0400380e-01	-4.8048462e+00	5.3553737e+00	-5.9594267e+00	6.3652425e+00	6.4048306e+00	3.4131815e-01	8.7228879e+00	1.5523897e-01	2.0066008e+01	-2.8196556e+00	-9.4412574e+00	1.2328228e+01	8.6923443e+00	-4.2669217e+00	6.4760003e+00	6.2816180e+00	-6.9676645e+00	2.7969703e+00
2.6045155e+00	-8.7286705e-01	-4.5265429e+00	5.5235122e+00	-5.8517825e+00	6.2005142e+00	5.9352587e+00	6.1650776e-01	8.7500214e+00	-2.5057675e-02	2.0118051e+01	-2.7877775e+00	-8.9909606e+00	1.2278705e+01	7.8242219e+00	-4.5968230e+00	6.6647484e+00	6.4982409e+00	-7.0840567e+00	2.6736094e+00
2.3579420e+00	-8.6827067e-01	-4.2664769e+00	5.7023261e+00	-5.8437759e+00	6.0605471e+00	5.4858515e+00	9.3588191e-01	8.8917678e+00	-5.0693603e-01	2.0069863e+01	-2.7179422e+00	-8.5219817e+00	1.2216728e+01	6.9732988e+00	-4.9385860e+00	6.8595755e+00	6.6860993e+00	-7.1547816e+00	2.5290459e+00
2.1088480e+00	-8.6263640e-01	-4.0540056e+00	5.9201351e+00	-5.9663954e+00	5.9257694e+00	5.0524575e+00	1.2214504e+00	9.1340414e+00	-1.1756349e+00	1.9927227e+01	-2.5751580e+00	-8.0670886e+00	1.2207091e+01	6.2134137e+00	-5.2419469e+00	7.0112560e+00	6.8274009e+00	-7.1700535e+00	2.3570524e+00
1.8701328e+00	-8.7775997e-01	-3.9138902e+00	6.1793115e+00	-6.2472193e+00	5.8270214e+00	4.6958676e+00	1.4448937e+00	9.3880283e+00	-1.8517473e+00	1.9712680e+01	-2.3319947e+00	-7.6513387e+00	1.2251869e+01	5.5755550e+00	-5.5026061e+00	7.0413549e+00	6.8723268e+00	-7.1817668e+00	2.1691940e+00
1.6348279e+00	-9.6034650e-01	-3.8446480e+00	6.3904484e+00	-6.7021125e+00	5.7714201e+00	4.4381738e+00	1.6274144e+00	9.5443052e+00	-2.4670689e+00	1.9450242e+01	-1.9754047e+00	-7.2811079e+00	1.2302577e+01	5.0377788e+00	-5.7850609e+00	6.8918984e+00	6.7849956e+00	-7.2726565e+00	2.0210720e+00
1.3832133e+00	-1.1075789e+00	-3.8587336e+00	6.4335951e+00	-7.2781425e+00	5.6969884e+00	4.2497223e+00	1.7675298e+00	9.5634321e+00	-3.0420610e+00	1.9184096e+01	-1.5758164e+00	-6.9581752e+00	1.2299760e+01	4.5717653e+00	-6.1554400e+00	6.5747483e+00	6.5932821e+00	-7.4877966e+00	1.9697705e+00
1.0608737e+00	-1.2654867e+00	-3.9751258e+00	6.2933314e+00	-7.8719649e+00	5.5414529e+00	4.1361473e+00	1.8601987e+00	9.4933002e+00	-3.5691618e+00	1.8975332e+01	-1.2453220e+00	-6.6643036e+00	1.2210798e+01	4.1408920e+00	-6.6248637e+00	6.1333478e+00	6.3975654e+00	-7.7824096e+00	1.9897870e+00
5.8759506e-01	-1.3965576e+00	-4.1899694e+00	6.0497233e+00	-8.4333161e+00	5.2925071e+00	4.1408920e+00	1.9187655e+00	9.3800218e+00	-4.0322098e+00	1.8832844e+01	-1.0132790e+00	-6.3569393e+00	1.2049035e+01	3.6696890e+00	-7.1495922e+00	5.5871201e+00	6.3301024e+00	-8.0279452e+00	2.0182548e+00
-7.2059349e-02	-1.4871508e+00	-4.4850272e+00	5.7724579e+00	-8.9962983e+00	4.9762466e+00	4.2931655e+00	1.9426370e+00	9.2046180e+00	-4.4859169e+00	1.8703553e+01	-8.4261991e-01	-6.0141385e+00	1.1833895e+01	3.1167892e+00	-7.6827720e+00	4.9799534e+00	6.4558356e+00	-8.1151281e+00	2.0511708e+00
-8.7108780e-01	-1.5175462e+00	-4.8564442e+00	5.5054232e+00	-9.5837451e+00	4.6547967e+00	4.5754721e+00	1.9371510e+00	8.9618996e+00	-5.0030835e+00	1.8577968e+01	-7.1911078e-01	-5.6523590e+00	1.1597552e+01	2.5468383e+00	-8.2024593e+00	4.3882068e+00	6.6921784e+00	-8.0528546e+00	2.1242681e+00
-1.7316484e+00	-1.4792924e+00	-5.3166751e+00	5.2885038e+00	-1.0158144e+01	4.3972512e+00	4.9087837e+00	1.9405612e+00	8.7289670e+00	-5.5773343e+00	1.8496567e+01	-6.5298225e-01	-5.2971035e+00	1.1426300e+01	2.0539880e+00	-8.6583904e+00	3.8648127e+00	6.8847815e+00	-7.9324592e+00	2.2458497e+00
-2.5624067e+00	-1.3968542e+00	-5.8212389e+00	5.1469057e+00	-1.0688952e+01	4.2203648e+00	5.1989486e+00	1.9845975e+00	8.6127231e+00	-6.1486196e+00	1.8468248e+01	-6.4972030e-01	-4.9713537e+00	1.1396646e+01	1.6796056e+00	-8.9613065e+00	3.4447631e+00	6.9517996e+00	-7.8191807e+00	2.3812204e+00
-3.2561633e+00	-1.3181227e+00	-6.2656048e+00	5.0789979e+00	-1.1205674e+01	4.0864768e+00	5.3942205e+00	2.0557672e+00	8.6724760e+00	-6.7001850e+00	1.8455496e+01	-6.7225738e-01	-4.6669548e+00	1.1492873e+01	1.4391112e+00	-9.0966773e+00	3.1505949e+00	6.9153251e+00	-7.6975991e+00	2.4753721e+00
-3.7656199e+00	-1.2880238e+00	-6.5829032e+00	5.0466750e+00	-1.1759463e+01	3.9445821e+00	5.5046818e+00	2.1129995e+00	8.8590000e+00	-7.2625741e+00	1.8373948e+01	-6.2006625e-01	-4.3241540e+00	1.1622313e+01	1.3298360e+00	-9.1552440e+00	2.9600676e+00	6.8576480e+00	-7.5054408e+00	2.5296390e+00
-4.1343681e+00	-1.3117470e+00	-6.7760994e+00	5.0245827e+00	-1.2348837e+01	3.7579099e+00	5.5970542e+00	2.1359814e+00	9.0384071e+00	-7.8160670e+00	1.8154359e+01	-3.8728193e-01	-3.9150763e+00	1.1714982e+01	1.3041852e+00	-9.1983907e+00	2.8284036e+00	6.8913054e+00	-7.2112726e+00	2.6469208e+00
-4.4429185e+00	-1.3667553e+00	-6.8745508e+00	5.0499369e+00	-1.2913154e+01	3.5401008e+00	5.7159670e+00	2.1540704e+00	9.1261831e+00	-8.2660673e+00	1.7837061e+01	4.0774323e-02	-3.4785687e+00	1.1799199e+01	1.3184192e+00	-9.1886048e+00	2.7514513e+00	7.0996251e+00	-6.8736612e+00	2.9198863e+00
-4.7440554e+00	-1.4315494e+00	-6.9021291e+00	5.1397887e+00	-1.3387767e+01	3.3282226e+00	5.8138253e+00	2.2311709e+00	9.1635472e+00	-8.5503013e+00	1.7561871e+01	5.5097230e-01	-3.0408749e+00	1.1934718e+01	1.3903303e+00	-9.0634647e+00	2.7266902e+00	7.4533979e+00	-6.5920960e+00	3.3196230e+00
-5.0386684e+00	-1.4846302e+00	-6.8871538e+00	5.2186685e+00	-1.3724934e+01	3.1117480e+00	5.8099703e+00	2.4007921e+00	9.2539920e+00	-8.7031680e+00	1.7460306e+01	1.0178754e+00	-2.5976950e+00	1.2097223e+01	1.5537241e+00	-8.8208946e+00	2.7127528e+00	7.8298561e+00	-6.3950448e+00	3.7335935e+00
-5.3178613e+00	-1.5248114e+00	-6.8890813e+00	5.2111067e+00	-1.3927471e+01	2.8682883e+00	5.6992124e+00	2.5948779e+00	9.4425918e+00	-8.8143707e+00	1.7527325e+01	1.4210222e+00	-2.1420605e+00	1.2189150e+01	1.7833947e+00	-8.5157544e+00	2.6865089e+00	8.1172039e+00	-6.2449953e+00	4.0411061e+00
-5.5825237e+00	-1.5568378e+00	-6.9734471e+00	5.1325235e+00	-1.4071738e+01	2.6113359e+00	5.5565764e+00	2.7188318e+00	9.6681109e+00	-8.9481105e+00	1.7635710e+01	1.7835430e+00	-1.6508411e+00	1.2148228e+01	2.0003141e+00	-8.2045351e+00	2.6768714e+00	8.2724429e+00	-6.1300858e+00	4.1698047e+00
-5.8250939e+00	-1.5700338e+00	-7.1315032e+00	5.0407442e+00	-1.4222825e+01	2.3720277e+00	5.4355879e+00	2.7526375e+00	9.8538935e+00	-9.1100216e+00	1.7699763e+01	2.0848282e+00	-1.0989792e+00	1.1971489e+01	2.1405778e+00	-7.9082911e+00	2.7047462e+00	8.3191480e+00	-6.0713708e+00	4.1236926e+00
-6.0145833e+00	-1.5568378e+00	-7.2744357e+00	4.9600852e+00	-1.4369909e+01	2.1895070e+00	5.3398053e+00	2.7268384e+00	9.9994949e+00	-9.2941733e+00	1.7751806e+01	2.2889963e+00	-5.0649122e-01	1.1657453e+01	2.1960309e+00	-7.5806138e+00	2.7413689e+00	8.3145516e+00	-6.0658848e+00	3.9740879e+00
-6.0844186e+00	-1.5319284e+00	-7.3088344e+00	4.8912878e+00	-1.4470436e+01	2.0920934e+00	5.2627048e+00	2.6933294e+00	1.0144207e+01	-9.4913727e+00	1.7845809e+01	2.4095401e+00	7.1021457e-02	1.1228211e+01	2.2052236e+00	-7.1648640e+00	2.7710230e+00	8.2967592e+00	-6.0946492e+00	3.8378275e+00
-5.9631335e+00	-1.5393419e+00	-7.2081589e+00	4.8647474e+00	-1.4501870e+01	2.0674806e+00	5.1949453e+00	2.6922915e+00	1.0297222e+01	-9.6894618e+00	1.7972432e+01	2.4789306e+00	5.9041219e-01	1.0791999e+01	2.2199024e+00	-6.6957369e+00	2.8135765e+00	8.2626570e+00	-6.1692292e+00	3.8056529e+00
-5.6361976e+00	-1.5959811e+00	-7.0569232e+00	4.9332482e+00	-1.4470733e+01	2.0802318e+00	5.1294098e+00	2.7185353e+00	1.0440747e+01	-9.9065295e+00	1.8085859e+01	2.4821925e+00	1.0490121e+00	1.0511324e+01	2.2900342e+00	-6.2368404e+00	2.8470856e+00	8.1959354e+00	-6.2854731e+00	3.8594750e+00
-5.1885696e+00	-1.6250421e+00	-6.9989496e+00	5.1055383e+00	-1.4377323e+01	2.1002483e+00	5.0675811e+00	2.7455205e+00	1.0560105e+01	-1.0144948e+01	1.8167852e+01	2.3868547e+00	1.4812199e+00	1.0480187e+01	2.4670689e+00	-5.7740889e+00	2.8011218e+00	8.0914049e+00	-6.3855555e+00	3.9390961e+00
-4.7576963e+00	-1.5387488e+00	-7.0929529e+00	5.3123753e+00	-1.4213188e+01	2.1119616e+00	5.0294756e+00	2.7188318e+00	1.0649215e+01	-1.0362016e+01	1.8263042e+01	2.2261298e+00	1.9266238e+00	1.0648919e+01	2.7882223e+00	-5.2802007e+00	2.6618961e+00	7.9678958e+00	-6.4181749e+00	4.0615674e+00
-4.4039234e+00	-1.3722413e+00	-7.2597570e+00	5.4600525e+00	-1.4018212e+01	2.1291610e+00	5.0577953e+00	2.5268218e+00	1.0703186e+01	-1.0531044e+01	1.8426880e+01	2.1035102e+00	2.4071677e+00	1.0888820e+01	3.2450430e+00	-4.7966913e+00	2.5208910e+00	7.8851609e+00	-6.3745835e+00	4.2664769e+00
-4.1085690e+00	-1.2531803e+00	-7.3872694e+00	5.5057197e+00	-1.3844291e+01	2.1815004e+00	5.1737426e+00	2.0940209e+00	1.0711340e+01	-1.0668490e+01	1.8629269e+01	2.1039551e+00	2.9172175e+00	1.1104108e+01	3.7656199e+00	-4.4058509e+00	2.4907922e+00	7.8936123e+00	-6.2630842e+00	4.5025231e+00
-3.8780088e+00	-1.2700831e+00	-7.4313057e+00	5.4593111e+00	-1.3683121e+01	2.2442187e+00	5.3399536e+00	1.4821096e+00	1.0645657e+01	-1.0791258e+01	1.8780801e+01	2.2280573e+00	3.4177779e+00	1.1278178e+01	4.2482396e+00	-4.1735114e+00	2.6064430e+00	7.9458035e+00	-6.1050281e+00	4.6887506e+00
-3.7140219e+00	-1.3832133e+00	-7.4149959e+00	5.3463292e+00	-1.3501639e+01	2.2544494e+00	5.4735451e+00	8.0362483e-01	1.0477963e+01	-1.0895196e+01	1.8837441e+01	2.4052402e+00	3.8777122e+00	1.1421852e+01	4.6309252e+00	-4.1076794e+00	2.8201004e+00	7.9361659e+00	-5.9423757e+00	4.8021773e+00
-3.5614518e+00	-1.4373319e+00	-7.3811903e+00	5.2109584e+00	-1.3292726e+01	2.1955861e+00	5.4951925e+00	1.1757832e-01	1.0237617e+01	-1.0965624e+01	1.8826617e+01	2.5723408e+00	4.3112545e+00	1.1520006e+01	4.9148627e+00	-4.1637256e+00	3.0530330e+00	7.8248149e+00	-5.8074497e+00	4.8333141e+00
-3.3896065e+00	-1.3215329e+00	-7.3478295e+00	5.1042039e+00	-1.3088558e+01	2.0907590e+00	5.4071200e+00	-5.2250441e-01	9.9974191e+00	-1.0972000e+01	1.8819203e+01	2.7232800e+00	4.7307111e+00	1.1547585e+01	5.1237755e+00	-4.2848624e+00	3.2426707e+00	7.6750620e+00	-5.7006951e+00	4.7781575e+00
-3.2155372e+00	-1.0980896e+00	-7.3072035e+00	5.0408925e+00	-1.2929908e+01	1.9546469e+00	5.2957690e+00	-1.0306266e+00	9.7922131e+00	-1.0874586e+01	1.8893190e+01	2.8645815e+00	5.1116174e+00	1.1485163e+01	5.2846488e+00	-4.4048130e+00	3.3657350e+00	7.6107127e+00	-5.6155880e+00	4.6571690e+00
-3.0282719e+00	-8.9822126e-01	-7.2576812e+00	5.0097557e+00	-1.2785197e+01	1.7945150e+00	5.2268234e+00	-1.3588970e+00	9.5978308e+00	-1.0656777e+01	1.9084014e+01	2.9582883e+00	5.4255055e+00	1.1334076e+01	5.4490805e+00	-4.4432150e+00	3.4254879e+00	7.7183569e+00	-5.5722931e+00	4.4715346e+00
-2.7905947e+00	-7.7649138e-01	-7.2235790e+00	5.0131659e+00	-1.2570798e+01	1.6293419e+00	5.1876800e+00	-1.5436417e+00	9.3898076e+00	-1.0342296e+01	1.9359055e+01	2.9271516e+00	5.6584381e+00	1.1146365e+01	5.6826062e+00	-4.3699695e+00	3.4392771e+00	7.9459518e+00	-5.5943854e+00	4.2193269e+00
-2.4897543e+00	-7.3334473e-01	-7.2394439e+00	5.0580918e+00	-1.2259430e+01	1.4819613e+00	5.1415680e+00	-1.6449103e+00	9.1934978e+00	-9.9733993e+00	1.9649369e+01	2.7321762e+00	5.8043360e+00	1.1003729e+01	5.9849292e+00	-4.2615839e+00	3.4210398e+00	8.1538267e+00	-5.6769719e+00	3.9432477e+00
-2.1291610e+00	-7.7070884e-01	-7.3101689e+00	5.1328200e+00	-1.1886234e+01	1.3692759e+00	5.0862632e+00	-1.6944326e+00	9.0814054e+00	-9.5790004e+00	1.9891939e+01	2.4448284e+00	5.8624580e+00	1.0963252e+01	6.2657531e+00	-4.2252577e+00	3.3740381e+00	8.2380442e+00	-5.8084876e+00	3.6922261e+00
-1.7005117e+00	-8.6975337e-01	-7.3853419e+00	5.2093275e+00	-1.1481753e+01	1.3308739e+00	5.0422269e+00	-1.7221591e+00	9.1215867e+00	-9.1966114e+00	2.0035464e+01	2.2092269e+00	5.8560824e+00	1.1031456e+01	6.4310745e+00	-4.2985032e+00	3.3258503e+00	8.1812567e+00	-5.9944185e+00	3.4653726e+00
-1.2079578e+00	-9.6464634e-01	-7.3998724e+00	5.2529189e+00	-1.1075196e+01	1.3977438e+00	5.0428200e+00	-1.7719779e+00	9.3205654e+00	-8.8917678e+00	2.0056074e+01	2.1528842e+00	5.8439242e+00	1.1182840e+01	6.4450119e+00	-4.4546318e+00	3.3113198e+00	8.0252763e+00	-6.2494434e+00	3.2438568e+00
-7.0621127e-01	-1.0030483e+00	-7.3266269e+00	5.2185202e+00	-1.0740698e+01	1.5208081e+00	5.1271858e+00	-1.8425546e+00	9.6211092e+00	-8.6880444e+00	1.9980753e+01	2.3119782e+00	5.8803987e+00	1.1401687e+01	6.3458191e+00	-4.6530174e+00	3.3129508e+00	7.7969401e+00	-6.5596248e+00	3.0416162e+00
-2.6392107e-01	-1.0088309e+00	-7.1657536e+00	5.0735119e+00	-1.0545129e+01	1.6204457e+00	5.3034791e+00	-1.8851081e+00	9.9100879e+00	-8.5277643e+00	1.9849385e+01	2.6095567e+00	5.9835948e+00	1.1691852e+01	6.2607119e+00	-4.8731988e+00	3.3067234e+00	7.5168576e+00	-6.8625409e+00	2.9034283e+00
9.6375672e-02	-1.0359643e+00	-6.9495756e+00	4.8468067e+00	-1.0450830e+01	1.6686336e+00	5.5653244e+00	-1.8699846e+00	1.0077633e+01	-8.3689668e+00	1.9664344e+01	2.9227035e+00	6.1622605e+00	1.2044883e+01	6.3134961e+00	-5.1276306e+00	3.3357844e+00	7.2424093e+00	-7.0877635e+00	2.8887496e+00
4.0373993e-01	-1.1305608e+00	-6.7417007e+00	4.6401179e+00	-1.0348671e+01	1.6647785e+00	5.9171697e+00	-1.7890290e+00	1.0117963e+01	-8.2380442e+00	1.9421032e+01	3.1510397e+00	6.4399707e+00	1.2413038e+01	6.4897895e+00	-5.4324742e+00	3.4431321e+00	7.0406135e+00	-7.2105312e+00	3.0411714e+00
7.1051111e-01	-1.3130815e+00	-6.5812722e+00	4.5600520e+00	-1.0153399e+01	1.6042843e+00	6.3320299e+00	-1.6336418e+00	1.0094388e+01	-8.1556059e+00	1.9171197e+01	3.2361468e+00	6.8454898e+00	1.2732116e+01	6.6921784e+00	-5.7800197e+00	3.5995572e+00	6.9386036e+00	-7.2521952e+00	3.3460151e+00
1.0611703e+00	-1.5261458e+00	-6.4496082e+00	4.6343354e+00	-9.8043712e+00	1.4672825e+00	6.7316183e+00	-1.4116812e+00	1.0049907e+01	-8.0983736e+00	1.8984080e+01	3.1931484e+00	7.3871211e+00	1.2964900e+01	6.8693614e+00	-6.1739738e+00	3.7635441e+00	6.9068737e+00	-7.2296581e+00	3.7287006e+00
1.4741030e+00	-1.6647785e+00	-6.2906625e+00	4.8069220e+00	-9.2676329e+00	1.2143335e+00	7.0481753e+00	-1.1594735e+00	1.0006760e+01	-8.0656059e+00	1.8865760e+01	3.1228683e+00	8.0190490e+00	1.3068986e+01	6.9859018e+00	-6.6282739e+00	3.9256035e+00	6.9126563e+00	-7.1713879e+00	4.1179101e+00
1.9279583e+00	-1.6713024e+00	-6.0989491e+00	4.9900358e+00	-8.5898895e+00	8.3550294e-01	7.2708772e+00	-9.0682094e-01	9.9751786e+00	-8.1164626e+00	1.8769978e+01	3.1252406e+00	8.6448978e+00	1.2990403e+01	6.9651440e+00	-7.1052594e+00	4.0762461e+00	6.9550616e+00	-7.1587849e+00	4.5066747e+00
2.3634280e+00	-1.5632134e+00	-5.9807777e+00	5.1239238e+00	-7.8996914e+00	3.8461307e-01	7.4344193e+00	-6.4734798e-01	9.9507140e+00	-8.3037279e+00	1.8624821e+01	3.2139063e+00	9.1542061e+00	1.2744571e+01	6.7548967e+00	-7.5158197e+00	4.1978277e+00	7.0180764e+00	-7.2673187e+00	4.9203487e+00
2.7250592e+00	-1.4045642e+00	-6.0474993e+00	5.2176306e+00	-7.3344852e+00	-5.3970376e-02	7.5702349e+00	-4.0403647e-01	9.9418178e+00	-8.5998236e+00	1.8371131e+01	3.3473495e+00	9.4744699e+00	1.2398804e+01	6.3937104e+00	-7.7999055e+00	4.2793764e+00	7.0606300e+00	-7.5336121e+00	5.3485533e+00
3.0168551e+00	-1.2608903e+00	-6.2771699e+00	5.3292781e+00	-6.9685542e+00	-4.1100517e-01	7.6655727e+00	-2.4538729e-01	9.9606481e+00	-8.9025915e+00	1.8046122e+01	3.5021437e+00	9.6196265e+00	1.2002330e+01	5.9798880e+00	-7.9935465e+00	4.3176301e+00	7.0759018e+00	-8.0009600e+00	5.7356869e+00
3.2924895e+00	-1.1719282e+00	-6.5370877e+00	5.5097230e+00	-6.7746167e+00	-6.5224089e-01	7.6821790e+00	-1.8800670e-01	9.9748821e+00	-9.1396757e+00	1.7767967e+01	3.6963777e+00	9.6498736e+00	1.1602593e+01	5.5890476e+00	-8.1919321e+00	4.3022100e+00	7.0724916e+00	-8.7300049e+00	6.0071698e+00
3.5610069e+00	-1.1517634e+00	-6.7240565e+00	5.7653410e+00	-6.6678621e+00	-7.7545348e-01	7.5887687e+00	-1.7822086e-01	9.9286217e+00	-9.3107795e+00	1.7614063e+01	3.9481406e+00	9.6067270e+00	1.1270023e+01	5.2463950e+00	-8.4361332e+00	4.2246646e+00	7.0253417e+00	-9.7354256e+00	6.1085866e+00
3.7476792e+00	-1.1569529e+00	-6.8112394e+00	6.0679606e+00	-6.5925408e+00	-7.9754575e-01	7.3846005e+00	-1.7140043e-01	9.8194948e+00	-9.4173859e+00	1.7565578e+01	4.2261474e+00	9.5211750e+00	1.1072972e+01	4.9808430e+00	-8.6629868e+00	4.1061967e+00	6.9175492e+00	-1.0917140e+01	6.0273345e+00
3.7871191e+00	-1.0817799e+00	-6.7935953e+00	6.3977136e+00	-6.5243365e+00	-7.3897900e-01	7.1193450e+00	-1.4678756e-01	9.6870895e+00	-9.4697253e+00	1.7575512e+01	4.4770206e+00	9.4305819e+00	1.1036645e+01	4.8379105e+00	-8.7750791e+00	3.9700846e+00	6.7587517e+00	-1.2124949e+01	5.7837265e+00
3.7000845e+00	-8.4543705e-01	-6.6794272e+00	6.7513382e+00	-6.4524254e+00	-6.1443198e-01	6.8739577e+00	-9.4744699e-02	9.5269576e+00	-9.5116857e+00	1.7621773e+01	4.6593931e+00	9.3734979e+00	1.1140879e+01	4.8115184e+00	-8.7135469e+00	3.8169214e+00	6.5542870e+00	-1.3270782e+01	5.4348465e+00
3.5592277e+00	-4.8380587e-01	-6.5200366e+00	7.1011078e+00	-6.3931173e+00	-4.4644177e-01	6.7237600e+00	-4.1663944e-02	9.3109278e+00	-9.5524601e+00	1.7686122e+01	4.7480587e+00	9.3777977e+00	1.1343268e+01	4.8302004e+00	-8.4583738e+00	3.6361800e+00	6.3179442e+00	-1.4334324e+01	5.0825564e+00
3.4183710e+00	-1.4797372e-01	-6.4063133e+00	7.3945346e+00	-6.3382573e+00	-2.5769372e-01	6.6987023e+00	-2.3278432e-02	9.0639095e+00	-9.5576495e+00	1.7752844e+01	4.7929846e+00	9.4409608e+00	1.1595031e+01	4.8269385e+00	-8.0344691e+00	3.4188158e+00	6.1017662e+00	-1.5325659e+01	4.8144838e+00
3.2822588e+00	1.6754540e-02	-6.4159509e+00	7.6095265e+00	-6.2110414e+00	-5.0263620e-02	6.7606793e+00	-4.5963782e-02	8.8271219e+00	-9.5570564e+00	1.7800735e+01	4.9111560e+00	9.5416363e+00	1.1855542e+01	4.7880917e+00	-7.5216023e+00	3.1808420e+00	5.9705470e+00	-1.6265693e+01	4.6504968e+00
3.1347299e+00	-1.8088972e-02	-6.5310086e+00	7.7874508e+00	-5.9388172e+00	1.6650751e-01	6.8531999e+00	-1.0601324e-01	8.6290329e+00	-9.6805656e+00	1.7790801e+01	5.1329683e+00	9.6663316e+00	1.2100781e+01	4.7403486e+00	-6.9999875e+00	2.9413855e+00	5.9692126e+00	-1.7154277e+01	4.5744342e+00
2.9972834e+00	-1.9542021e-01	-6.6589659e+00	7.9687854e+00	-5.5242535e+00	3.6341042e-01	6.9672197e+00	-1.9986832e-01	8.5402190e+00	-1.0038638e+01	1.7717555e+01	5.3233473e+00	9.7960681e+00	1.2335789e+01	4.7123256e+00	-6.5135127e+00	2.6893261e+00	6.1136278e+00	-1.7954046e+01	4.5693930e+00
2.9090626e+00	-4.2345988e-01	-6.7399214e+00	8.1198728e+00	-5.0061972e+00	5.2680425e-01	7.1022939e+00	-2.8675469e-01	8.6328879e+00	-1.0608144e+01	1.7618066e+01	5.3452913e+00	9.9142395e+00	1.2581028e+01	4.7118807e+00	-6.0904977e+00	2.4126537e+00	6.3692458e+00	-1.8601098e+01	4.6482728e+00
2.8727364e+00	-6.2392127e-01	-6.7559346e+00	8.1840738e+00	-4.4105956e+00	6.7136776e-01	7.2177965e+00	-2.8853393e-01	8.8708617e+00	-1.1256085e+01	1.7504787e+01	5.2557361e+00	1.0035821e+01	1.2821671e+01	4.7250768e+00	-5.7454728e+00	2.1337574e+00	6.6592624e+00	-1.9047095e+01	4.8640060e+00
2.8776293e+00	-7.7589829e-01	-6.7031504e+00	8.1606471e+00	-3.7954222e+00	8.0955564e-01	7.2843698e+00	-1.7777605e-01	9.1313725e+00	-1.1863845e+01	1.7343618e+01	5.2179272e+00	1.0198622e+01	1.3020353e+01	4.7354557e+00	-5.4802173e+00	1.9143174e+00	6.9050945e+00	-1.9305975e+01	5.2465433e+00
2.9124728e+00	-8.9851780e-01	-6.6328703e+00	8.0876981e+00	-3.2465257e+00	9.3306478e-01	7.3272199e+00	-8.7479456e-03	9.3272375e+00	-1.2399991e+01	1.7117061e+01	5.2975483e+00	1.0433482e+01	1.3179299e+01	4.7442037e+00	-5.3104478e+00	1.8123074e+00	7.0727882e+00	-1.9446683e+01	5.7457693e+00
2.9575470e+00	-1.0424882e+00	-6.6180433e+00	7.9659682e+00	-2.8125386e+00	1.0454536e+00	7.4090651e+00	1.5998362e-01	9.4586050e+00	-1.2877124e+01	1.6860998e+01	5.4511563e+00	1.0728985e+01	1.3351886e+01	4.7493931e+00	-5.2658184e+00	1.8327687e+00	7.1747981e+00	-1.9552103e+01	6.2457366e+00
3.0057348e+00	-1.2892100e+00	-6.6625243e+00	7.7579451e+00	-2.5137741e+00	1.1743005e+00	7.5583733e+00	2.9446475e-01	9.5545359e+00	-1.3282792e+01	1.6648971e+01	5.6158845e+00	1.1016036e+01	1.3577405e+01	4.7361971e+00	-5.3565598e+00	1.9267721e+00	7.2302512e+00	-1.9689105e+01	6.6490317e+00
3.0745322e+00	-1.6506929e+00	-6.7188670e+00	7.4507291e+00	-2.3352567e+00	1.3221259e+00	7.6970060e+00	3.7556858e-01	9.6245194e+00	-1.3580963e+01	1.6561640e+01	5.7497726e+00	1.1212494e+01	1.3815378e+01	4.7195908e+00	-5.5512387e+00	2.0318957e+00	7.2679118e+00	-1.9889863e+01	6.9348968e+00
3.1931484e+00	-2.0204789e+00	-6.7889989e+00	7.0718985e+00	-2.2164922e+00	1.4364423e+00	7.6975991e+00	4.2390469e-01	9.6777484e+00	-1.3745691e+01	1.6617242e+01	5.8440725e+00	1.1279067e+01	1.3984258e+01	4.7410900e+00	-5.7929192e+00	2.1248612e+00	7.3196582e+00	-2.0118644e+01	7.1197898e+00
3.3617317e+00	-2.3155367e+00	-6.9104322e+00	6.6976644e+00	-2.1258991e+00	1.4422249e+00	7.5146336e+00	4.9685366e-01	9.7463976e+00	-1.3772232e+01	1.6741196e+01	5.9026392e+00	1.1222428e+01	1.4034670e+01	4.8340554e+00	-6.0396410e+00	2.2151578e+00	7.3727389e+00	-2.0289303e+01	7.2025246e+00
3.5242359e+00	-2.5415006e+00	-7.0601852e+00	6.4370053e+00	-2.0659979e+00	1.3270189e+00	7.2238756e+00	6.4112062e-01	9.8860682e+00	-1.3661919e+01	1.6869005e+01	5.9150939e+00	1.1051769e+01	1.3979217e+01	5.0082730e+00	-6.2796905e+00	2.3053061e+00	7.3834144e+00	-2.0371296e+01	7.1546333e+00
3.6166083e+00	-2.6924397e+00	-7.1859184e+00	6.3388504e+00	-1.9908248e+00	1.1680731e+00	6.9830847e+00	8.6411910e-01	1.0140796e+01	-1.3414900e+01	1.7004524e+01	5.8760989e+00	1.0779841e+01	1.3886103e+01	5.2386850e+00	-6.5083233e+00	2.4049437e+00	7.3598394e+00	-2.0429567e+01	6.9589166e+00
3.6130498e+00	-2.7418137e+00	-7.2831837e+00	6.3354401e+00	-1.8235760e+00	1.0408573e+00	6.9175492e+00	1.1576942e+00	1.0512658e+01	-1.3069876e+01	1.7133074e+01	5.8255387e+00	1.0468474e+01	1.3810782e+01	5.4655385e+00	-6.7121949e+00	2.5369042e+00	7.3586532e+00	-2.0523718e+01	6.6555556e+00
3.5168224e+00	-2.6946638e+00	-7.3929037e+00	6.3140892e+00	-1.5679580e+00	9.6271883e-01	6.9897568e+00	1.5108740e+00	1.0977189e+01	-1.2718772e+01	1.7205282e+01	5.8289489e+00	1.0197881e+01	1.3759925e+01	5.6084710e+00	-6.8733647e+00	2.6851745e+00	7.3854902e+00	-2.0631214e+01	6.3280266e+00
3.3601007e+00	-2.5656687e+00	-7.5478461e+00	6.2261650e+00	-1.2730485e+00	9.3084072e-01	7.0628541e+00	1.8827358e+00	1.1472412e+01	-1.2414669e+01	1.7194458e+01	5.8786195e+00	1.0003202e+01	1.3747767e+01	5.5933475e+00	-6.9848639e+00	2.7951910e+00	7.3961656e+00	-2.0692895e+01	6.0624746e+00
3.1947794e+00	-2.3732139e+00	-7.6984887e+00	6.1108107e+00	-9.4018175e-01	9.2817186e-01	7.0573681e+00	2.2163439e+00	1.1892610e+01	-1.2121984e+01	1.7085331e+01	5.8814366e+00	9.8788029e+00	1.3813303e+01	5.3949618e+00	-7.0788672e+00	2.8527199e+00	7.3619152e+00	-2.0675695e+01	5.9179111e+00
3.0519951e+00	-2.1508085e+00	-7.7357045e+00	6.0334136e+00	-5.7187841e-01	9.0652440e-01	6.9655888e+00	2.5140706e+00	1.2179364e+01	-1.1810320e+01	1.6875528e+01	5.8064118e+00	9.7920648e+00	1.3949415e+01	5.0579435e+00	-7.2112726e+00	2.9158830e+00	7.2566433e+00	-2.0557227e+01	5.9110906e+00
2.9657018e+00	-1.9286996e+00	-7.6043371e+00	6.0200693e+00	-1.9808907e-01	8.3283408e-01	6.8076809e+00	2.8146144e+00	1.2370485e+01	-1.1505624e+01	1.6607159e+01	5.7487347e+00	9.7136298e+00	1.4073665e+01	4.6874161e+00	-7.4046170e+00	3.0619292e+00	7.0616679e+00	-2.0324888e+01	6.0245174e+00
3.0029177e+00	-1.7255693e+00	-7.3628048e+00	6.0485372e+00	1.7955529e-01	7.0146662e-01	6.6313876e+00	3.0855042e+00	1.2511935e+01	-1.1248375e+01	1.6356583e+01	5.8101186e+00	9.6457221e+00	1.4119332e+01	4.4214193e+00	-7.6058198e+00	3.3259986e+00	6.8010088e+00	-2.0006107e+01	6.1971040e+00
3.1777283e+00	-1.5513518e+00	-7.1412890e+00	6.0872357e+00	5.8522273e-01	5.0070868e-01	6.4800036e+00	3.2256196e+00	1.2586959e+01	-1.1079199e+01	1.6197340e+01	5.9993114e+00	9.5764799e+00	1.4127339e+01	4.3592941e+00	-7.7044195e+00	3.6883711e+00	6.5308603e+00	-1.9625942e+01	6.3478948e+00
3.4198537e+00	-1.4090123e+00	-7.0303829e+00	6.1250446e+00	1.0241027e+00	2.5028021e-01	6.3495258e+00	3.1863280e+00	1.2582808e+01	-1.1003433e+01	1.6146187e+01	6.2570052e+00	9.4743216e+00	1.4191392e+01	4.4922925e+00	-7.6467424e+00	4.0691291e+00	6.3066757e+00	-1.9169269e+01	6.4273677e+00
3.6667236e+00	-1.2773483e+00	-7.0134801e+00	6.1778288e+00	1.4763270e+00	3.5584864e-02	6.2119310e+00	3.0177447e+00	1.2535510e+01	-1.0974668e+01	1.6157011e+01	6.5152920e+00	9.3573364e+00	1.4298146e+01	4.7172185e+00	-7.5051443e+00	4.3674489e+00	6.1450611e+00	-1.8619187e+01	6.4220300e+00
3.9183383e+00	-1.1240369e+00	-7.0185212e+00	6.2439574e+00	1.9149105e+00	-7.1317997e-02	6.0500199e+00	2.8003805e+00	1.2491028e+01	-1.0954949e+01	1.6191854e+01	6.7457040e+00	9.2955077e+00	1.4295922e+01	4.9320621e+00	-7.3641392e+00	4.5453732e+00	6.0129523e+00	-1.7989038e+01	6.3398882e+00
4.2176959e+00	-9.6034650e-01	-7.0149628e+00	6.2546328e+00	2.3251743e+00	-7.2059349e-02	5.8654234e+00	2.5885023e+00	1.2497701e+01	-1.0930187e+01	1.6232925e+01	6.9540237e+00	9.3275341e+00	1.4081672e+01	5.1185861e+00	-7.2062314e+00	4.6241047e+00	5.8774333e+00	-1.7328049e+01	6.2034796e+00
4.5836270e+00	-8.4766110e-01	-7.0248969e+00	6.1376476e+00	2.7043014e+00	-1.3196054e-02	5.6621449e+00	2.4246636e+00	1.2589035e+01	-1.0908243e+01	1.6254424e+01	7.1186037e+00	9.4124929e+00	1.3723896e+01	5.2901348e+00	-6.9703334e+00	4.6289977e+00	5.7466589e+00	-1.6717324e+01	6.0174004e+00
4.9667573e+00	-8.4098894e-01	-7.0462478e+00	5.9150939e+00	3.0167068e+00	1.4382216e-02	5.4588663e+00	2.3493423e+00	1.2747833e+01	-1.0920402e+01	1.6246418e+01	7.1875493e+00	9.4826248e+00	1.3352182e+01	5.4146818e+00	-6.6401355e+00	4.5794754e+00	5.6436111e+00	-1.6253683e+01	5.7591136e+00
5.2899865e+00	-9.4804007e-01	-7.0346827e+00	5.6955057e+00	3.2035273e+00	-9.0593132e-02	5.3129684e+00	2.3818135e+00	1.2926202e+01	-1.0971110e+01	1.6231442e+01	7.1332824e+00	9.5217681e+00	1.3028953e+01	5.4367741e+00	-6.2399541e+00	4.4829515e+00	5.5671036e+00	-1.5993172e+01	5.4582733e+00
5.5261810e+00	-1.1292263e+00	-6.9767090e+00	5.5844512e+00	3.2789969e+00	-3.4472837e-01	5.2708596e+00	2.5154050e+00	1.3074472e+01	-1.1042724e+01	1.6234260e+01	6.9958359e+00	9.5610597e+00	1.2759546e+01	5.3113374e+00	-5.8043360e+00	4.3197059e+00	5.4959339e+00	-1.5893831e+01	5.2272682e+00
5.7189324e+00	-1.3287981e+00	-6.9098391e+00	5.6123261e+00	3.3384533e+00	-6.8752922e-01	5.3006620e+00	2.6940707e+00	1.3153203e+01	-1.1136431e+01	1.6253535e+01	6.8761818e+00	9.6080614e+00	1.2550633e+01	5.0361478e+00	-5.3777625e+00	4.0631983e+00	5.4219470e+00	-1.5871146e+01	5.1172516e+00
5.9091631e+00	-1.5187323e+00	-6.8729198e+00	5.7284217e+00	3.4361634e+00	-1.0319610e+00	5.3501842e+00	2.8251416e+00	1.3171144e+01	-1.1239627e+01	1.6271475e+01	6.8512724e+00	9.6141405e+00	1.2401325e+01	4.6770372e+00	-5.0177623e+00	3.7036429e+00	5.3664940e+00	-1.5877670e+01	5.0480094e+00
6.0768568e+00	-1.6840537e+00	-6.9061324e+00	5.8313212e+00	3.5515176e+00	-1.2686004e+00	5.4201678e+00	2.8820774e+00	1.3177965e+01	-1.1301753e+01	1.6275923e+01	6.9380105e+00	9.5140581e+00	1.2269661e+01	4.3176301e+00	-4.7685200e+00	3.2523083e+00	5.3544841e+00	-1.5886714e+01	4.9575646e+00
6.1893939e+00	-1.7934771e+00	-7.0536613e+00	5.8406623e+00	3.6812541e+00	-1.3298360e+00	5.4980097e+00	2.9044662e+00	1.3197981e+01	-1.1280698e+01	1.6231887e+01	7.1277964e+00	9.3095934e+00	1.2090106e+01	3.9794256e+00	-4.6545001e+00	2.7536754e+00	5.3807279e+00	-1.5841343e+01	4.8684541e+00
6.2704978e+00	-1.8391444e+00	-7.2910420e+00	5.7576309e+00	3.8447962e+00	-1.2291605e+00	5.5190641e+00	2.9185519e+00	1.3219925e+01	-1.1186991e+01	1.6090141e+01	7.3628048e+00	9.0916361e+00	1.1828409e+01	3.6446314e+00	-4.6942366e+00	2.2716487e+00	5.4172024e+00	-1.5668460e+01	4.8017325e+00
6.3830349e+00	-1.8418132e+00	-7.5125578e+00	5.6419801e+00	4.0089314e+00	-1.0126859e+00	5.4480426e+00	2.9255206e+00	1.3242166e+01	-1.1064668e+01	1.5883304e+01	7.5390981e+00	8.9525586e+00	1.1509479e+01	3.3402325e+00	-4.8653405e+00	1.8309895e+00	5.4637593e+00	-1.5359317e+01	4.7533964e+00
6.5637763e+00	-1.7779087e+00	-7.6299878e+00	5.5436769e+00	4.1287338e+00	-7.4817176e-01	5.3252748e+00	2.8931977e+00	1.3309035e+01	-1.0924850e+01	1.5719465e+01	7.6032992e+00	8.9051121e+00	1.1188029e+01	3.1200512e+00	-5.0764773e+00	1.4300667e+00	5.5605797e+00	-1.4975445e+01	4.7058017e+00
6.8198391e+00	-1.5901986e+00	-7.6439252e+00	5.4602008e+00	4.2212544e+00	-5.2309749e-01	5.2201512e+00	2.7738401e+00	1.3490815e+01	-1.0752263e+01	1.5655116e+01	7.5850619e+00	8.8960676e+00	1.0897271e+01	2.9935766e+00	-5.2303819e+00	1.1060962e+00	5.7364283e+00	-1.4574374e+01	4.6112052e+00
7.1340238e+00	-1.2616317e+00	-7.6101196e+00	5.3599701e+00	4.3455049e+00	-3.9380582e-01	5.1601017e+00	2.5521761e+00	1.3806779e+01	-1.0580566e+01	1.5635692e+01	7.5410257e+00	8.8588518e+00	1.0624306e+01	2.9240379e+00	-5.2990310e+00	9.2846840e-01	5.9647645e+00	-1.4240321e+01	4.3979926e+00
7.4648147e+00	-8.1948975e-01	-7.5665281e+00	5.2200029e+00	4.5449284e+00	-3.4176296e-01	5.0981248e+00	2.2505943e+00	1.4200585e+01	-1.0465064e+01	1.5586912e+01	7.5232332e+00	8.7556557e+00	1.0345113e+01	2.9016491e+00	-5.3418811e+00	9.3143380e-01	6.1845010e+00	-1.4093089e+01	4.0357683e+00
7.7920472e+00	-3.1151583e-01	-7.5196747e+00	5.0529023e+00	4.8216007e+00	-3.1388815e-01	4.9835119e+00	1.9353718e+00	1.4615741e+01	-1.0418951e+01	1.5508032e+01	7.5485874e+00	8.6134645e+00	1.0062213e+01	2.9750429e+00	-5.4461151e+00	1.0714009e+00	6.3384055e+00	-1.4154769e+01	3.6062294e+00
8.1247657e+00	2.0817145e-01	-7.4716352e+00	4.9163454e+00	5.1286685e+00	-3.0380577e-01	4.8410241e+00	1.6744161e+00	1.5031195e+01	-1.0461505e+01	1.5422776e+01	7.5683074e+00	8.4865451e+00	9.7984404e+00	3.1849936e+00	-5.6224084e+00	1.2576284e+00	6.3766593e+00	-1.4327800e+01	3.2505290e+00
8.4585221e+00	7.1940732e-01	-7.4047653e+00	4.8708265e+00	5.3785038e+00	-3.5851750e-01	4.6946814e+00	1.4708410e+00	1.5394753e+01	-1.0634833e+01	1.5302233e+01	7.5462151e+00	8.3695599e+00	9.5893794e+00	3.5406939e+00	-5.7985535e+00	1.4147949e+00	6.2908108e+00	-1.4516104e+01	3.0509572e+00
8.7639588e+00	1.2224883e+00	-7.2710255e+00	4.9136766e+00	5.5267741e+00	-5.1509090e-01	4.4962958e+00	1.3181227e+00	1.5613304e+01	-1.0926036e+01	1.5103106e+01	7.5345018e+00	8.2343374e+00	9.4627566e+00	4.0462955e+00	-5.9143526e+00	1.5016812e+00	6.1127382e+00	-1.4665412e+01	3.0070692e+00
9.0010430e+00	1.6702645e+00	-7.0566267e+00	5.0054559e+00	5.6296737e+00	-7.5840240e-01	4.2135444e+00	1.2383533e+00	1.5650223e+01	-1.1263944e+01	1.4830288e+01	7.5929203e+00	8.1145350e+00	9.4182755e+00	4.6828198e+00	-5.9582406e+00	1.4782545e+00	5.8468896e+00	-1.4733616e+01	3.0896558e+00
9.1499063e+00	1.9967557e+00	-6.7863300e+00	5.1231825e+00	5.7435452e+00	-1.0602807e+00	3.9052905e+00	1.2251572e+00	1.5549399e+01	-1.1604372e+01	1.4513138e+01	7.7093124e+00	8.0715367e+00	9.4513397e+00	5.3894758e+00	-5.9555717e+00	1.3222742e+00	5.5069059e+00	-1.4688542e+01	3.2650595e+00
9.2434648e+00	2.1972171e+00	-6.4503496e+00	5.2323094e+00	5.8554893e+00	-1.4216153e+00	3.6766578e+00	1.2244158e+00	1.5353979e+01	-1.1968524e+01	1.4175972e+01	7.8343042e+00	8.1176487e+00	9.5610597e+00	6.0704812e+00	-5.9370379e+00	1.0865245e+00	5.1544675e+00	-1.4549761e+01	3.4840547e+00
9.3388026e+00	2.3228020e+00	-6.0334136e+00	5.2799041e+00	5.9545338e+00	-1.8452234e+00	3.5811717e+00	1.1757832e+00	1.5102068e+01	-1.2396284e+01	1.3865494e+01	7.9541066e+00	8.1913390e+00	9.7056233e+00	6.6100367e+00	-5.8750610e+00	8.5685386e-01	4.8379105e+00	-1.4426697e+01	3.6821438e+00
9.4537121e+00	2.4185846e+00	-5.5616176e+00	5.2475812e+00	6.0424581e+00	-2.2993753e+00	3.5752409e+00	1.0567222e+00	1.4874325e+01	-1.2891803e+01	1.3654060e+01	8.0957047e+00	8.2077970e+00	9.8134157e+00	6.8947156e+00	-5.6966918e+00	6.4897895e-01	4.5805133e+00	-1.4410684e+01	3.8218143e+00
9.5686215e+00	2.4811546e+00	-5.0864114e+00	5.1676635e+00	6.0761154e+00	-2.7609406e+00	3.5753892e+00	8.8532175e-01	1.4727241e+01	-1.3413121e+01	1.3586153e+01	8.2579124e+00	8.1326240e+00	9.8704998e+00	6.8748474e+00	-5.3774660e+00	4.1930831e-01	4.4034786e+00	-1.4444044e+01	3.9370203e+00
9.6798242e+00	2.4857510e+00	-4.6620619e+00	5.0791462e+00	6.0274828e+00	-3.2557185e+00	3.5441041e+00	7.0650781e-01	1.4655774e+01	-1.3893962e+01	1.3635378e+01	8.4186374e+00	7.9957706e+00	9.9394455e+00	6.5999543e+00	-4.9830671e+00	1.6057670e-01	4.2910897e+00	-1.4417801e+01	4.0820287e+00
9.8132675e+00	2.4535763e+00	-4.3134785e+00	4.9922598e+00	5.9684712e+00	-3.7789642e+00	3.5125226e+00	5.7573344e-01	1.4665115e+01	-1.4288509e+01	1.3729382e+01	8.6096095e+00	7.8387523e+00	1.0099281e+01	6.1468404e+00	-4.6189153e+00	-1.0512362e-01	4.1809249e+00	-1.4305412e+01	4.2599530e+00
9.9784405e+00	2.4420113e+00	-4.0379924e+00	4.9150110e+00	6.0024251e+00	-4.2598047e+00	3.5405456e+00	5.0545333e-01	1.4741771e+01	-1.4600025e+01	1.3805593e+01	8.8893954e+00	7.6685381e+00	1.0359643e+01	5.5595418e+00	-4.3397224e+00	-3.7497550e-01	4.0486678e+00	-1.4120519e+01	4.4421771e+00
1.0139462e+01	2.4676620e+00	-3.8311554e+00	4.8746815e+00	6.1591468e+00	-4.6346319e+00	3.6360317e+00	4.5741377e-01	1.4818723e+01	-1.4864687e+01	1.3810041e+01	9.2803841e+00	7.4937274e+00	1.0627568e+01	4.8684541e+00	-4.1244340e+00	-6.5120300e-01	3.9235277e+00	-1.3863121e+01	4.6138741e+00
1.0246661e+01	2.5078433e+00	-3.6846643e+00	4.8838742e+00	6.3937104e+00	-4.8601510e+00	3.7390795e+00	4.2464604e-01	1.4873435e+01	-1.5109778e+01	1.3703434e+01	9.7563317e+00	7.3788180e+00	1.0801637e+01	4.1285855e+00	-3.9408754e+00	-9.2313067e-01	3.7958670e+00	-1.3541227e+01	4.7679269e+00
1.0274833e+01	2.5629998e+00	-3.5945160e+00	4.9430341e+00	6.6374667e+00	-4.8967738e+00	3.8117320e+00	4.5430009e-01	1.4939119e+01	-1.5330552e+01	1.3510831e+01	1.0243548e+01	7.3808938e+00	1.0865097e+01	3.4518800e+00	-3.7872674e+00	-1.1599183e+00	3.6499691e+00	-1.3188640e+01	4.9081906e+00
1.0264899e+01	2.6598203e+00	-3.5725720e+00	5.0569056e+00	6.8499380e+00	-4.7723750e+00	3.8774157e+00	5.7528863e-01	1.5043798e+01	-1.5543617e+01	1.3330831e+01	1.0646843e+01	7.4599218e+00	1.0852939e+01	2.9458336e+00	-3.6680581e+00	-1.3434769e+00	3.5528521e+00	-1.2836795e+01	5.0542368e+00
1.0302411e+01	2.8285518e+00	-3.6136429e+00	5.1940556e+00	7.0284554e+00	-4.6092777e+00	3.9565920e+00	7.5795759e-01	1.5202743e+01	-1.5814803e+01	1.3266037e+01	1.0922329e+01	7.5250125e+00	1.0771093e+01	2.5957675e+00	-3.5845819e+00	-1.4893748e+00	3.5654551e+00	-1.2491770e+01	5.2241545e+00
1.0404866e+01	3.0912867e+00	-3.6650927e+00	5.2776801e+00	7.1844357e+00	-4.5096401e+00	4.0523746e+00	9.5500877e-01	1.5370140e+01	-1.6160717e+01	1.3367157e+01	1.1122346e+01	7.5429532e+00	1.0598062e+01	2.3096059e+00	-3.5432145e+00	-1.6069531e+00	3.6609411e+00	-1.2148228e+01	5.4324742e+00
1.0504503e+01	3.4377944e+00	-3.6628686e+00	5.2429848e+00	7.3377471e+00	-4.5005956e+00	4.1680254e+00	1.1522082e+00	1.5446944e+01	-1.6511228e+01	1.3635823e+01	1.1319545e+01	7.5359845e+00	1.0337996e+01	2.0674806e+00	-3.5620448e+00	-1.6791607e+00	3.7992773e+00	-1.1796827e+01	5.6765271e+00
1.0538754e+01	3.8181076e+00	-3.5691618e+00	5.0810737e+00	7.4968411e+00	-4.6049779e+00	4.2566910e+00	1.3474802e+00	1.5393864e+01	-1.6815776e+01	1.3990041e+01	1.1529644e+01	7.5088510e+00	1.0028408e+01	1.9060143e+00	-3.6858505e+00	-1.6665578e+00	3.9447304e+00	-1.1446020e+01	5.9352587e+00
1.0490566e+01	4.1751424e+00	-3.3630661e+00	4.8420620e+00	7.6258362e+00	-4.8128528e+00	4.2348953e+00	1.5261458e+00	1.5247669e+01	-1.7102975e+01	1.4272792e+01	1.1757980e+01	7.4323436e+00	9.7059198e+00	1.8246139e+00	-3.9328688e+00	-1.5234770e+00	4.0462955e+00	-1.1145624e+01	6.1840562e+00
1.0386777e+01	4.4832480e+00	-3.0628189e+00	4.6245496e+00	7.6722448e+00	-5.0336272e+00	4.0685361e+00	1.6942843e+00	1.5051211e+01	-1.7427094e+01	1.4363089e+01	1.2030204e+01	7.2892627e+00	9.3807631e+00	1.7786501e+00	-4.2248129e+00	-1.2576284e+00	4.0817321e+00	-1.0950204e+01	6.3996412e+00
1.0273498e+01	4.7550274e+00	-2.7410724e+00	4.5344012e+00	7.6339911e+00	-5.1937591e+00	3.8025392e+00	1.8667226e+00	1.4826285e+01	-1.7780718e+01	1.4238245e+01	1.2344686e+01	7.1062972e+00	9.0478964e+00	1.6926533e+00	-4.4386186e+00	-9.5070894e-01	4.0833631e+00	-1.0854421e+01	6.5759345e+00
1.0193284e+01	5.0145003e+00	-2.4596554e+00	4.5969713e+00	7.5597077e+00	-5.3156373e+00	3.5375802e+00	2.0332301e+00	1.4615000e+01	-1.8055463e+01	1.3969283e+01	1.2670287e+01	6.9236283e+00	8.7071713e+00	1.4829992e+00	-4.5123090e+00	-6.8337765e-01	4.0974488e+00	-1.0795558e+01	6.7126397e+00
1.0161406e+01	5.2447641e+00	-2.2196059e+00	4.7366419e+00	7.4661492e+00	-5.4504149e+00	3.3793759e+00	2.1806108e+00	1.4471623e+01	-1.8145018e+01	1.3671260e+01	1.2957783e+01	6.7489659e+00	8.3772700e+00	1.1390122e+00	-4.4773172e+00	-4.8380587e-01	4.1168722e+00	-1.0704075e+01	6.7987847e+00
1.0126414e+01	5.3506290e+00	-2.0060967e+00	4.8797227e+00	7.3187685e+00	-5.6391630e+00	3.3735933e+00	2.2993753e+00	1.4396301e+01	-1.8084079e+01	1.3426021e+01	1.3148459e+01	6.5502838e+00	8.1065284e+00	7.6892959e-01	-4.4137092e+00	-3.0276788e-01	4.1024900e+00	-1.0539199e+01	6.8247320e+00
1.0016546e+01	5.2238580e+00	-1.8484854e+00	5.0183554e+00	7.0988837e+00	-5.9373345e+00	3.4720448e+00	2.3724725e+00	1.4363385e+01	-1.7994969e+01	1.3266630e+01	1.3217404e+01	6.3314368e+00	7.9486206e+00	5.1761149e-01	-4.3561804e+00	-3.9291620e-02	4.0354718e+00	-1.0325689e+01	6.7878127e+00
9.8280945e+00	4.8441378e+00	-1.7958494e+00	5.1414197e+00	6.8257699e+00	-6.3661321e+00	3.5648620e+00	2.4246636e+00	1.4387405e+01	-1.7935216e+01	1.3197091e+01	1.3197536e+01	6.1748634e+00	7.9314213e+00	4.5993436e-01	-4.2666251e+00	3.3612869e-01	3.9220450e+00	-1.0127897e+01	6.7003333e+00
9.6179955e+00	4.2678113e+00	-1.8398857e+00	5.1854560e+00	6.5290811e+00	-6.8585376e+00	3.5776132e+00	2.5554380e+00	1.4502611e+01	-1.7870274e+01	1.3210139e+01	1.3155427e+01	6.1437267e+00	8.0372862e+00	5.8210906e-01	-4.1755872e+00	7.5795759e-01	3.7819296e+00	-9.9726580e+00	6.5980268e+00
9.4523776e+00	3.5737582e+00	-1.9309237e+00	5.1012385e+00	6.2586361e+00	-7.2960832e+00	3.5458834e+00	2.8209901e+00	1.4693583e+01	-1.7746468e+01	1.3303698e+01	1.3126811e+01	6.2088173e+00	8.2158036e+00	7.9635959e-01	-4.2393434e+00	1.1679249e+00	3.6428521e+00	-9.8183087e+00	6.5015028e+00
9.3715703e+00	2.8337413e+00	-2.0621428e+00	4.8975151e+00	6.0817497e+00	-7.6040405e+00	3.5690135e+00	3.1497052e+00	1.4893155e+01	-1.7535035e+01	1.3462940e+01	1.3081441e+01	6.2752424e+00	8.4128548e+00	9.5812245e-01	-4.5443353e+00	1.5522414e+00	3.5381733e+00	-9.5982756e+00	6.3946000e+00
9.3565950e+00	2.0863109e+00	-2.2587492e+00	4.6040883e+00	6.0212554e+00	-7.8159187e+00	3.7199527e+00	3.4558833e+00	1.5060256e+01	-1.7226336e+01	1.3663253e+01	1.2985510e+01	6.2519640e+00	8.5497083e+00	9.6598077e-01	-4.9878117e+00	1.8991938e+00	3.4831651e+00	-9.3027729e+00	6.2746493e+00
9.3447334e+00	1.3354703e+00	-2.5222255e+00	4.2761144e+00	6.0417167e+00	-8.0107459e+00	4.0108589e+00	3.6990466e+00	1.5178575e+01	-1.6859515e+01	1.3888327e+01	1.2873121e+01	6.1134796e+00	8.5034479e+00	8.4084067e-01	-5.4134956e+00	2.1755696e+00	3.4699690e+00	-8.9885883e+00	6.1459507e+00
9.2559195e+00	5.5957198e-01	-2.8270691e+00	3.9921769e+00	6.0967250e+00	-8.2358201e+00	4.3843517e+00	3.8387172e+00	1.5200519e+01	-1.6536286e+01	1.4113550e+01	1.2806103e+01	5.8973015e+00	8.1946010e+00	6.6365770e-01	-5.7774991e+00	2.3386669e+00	3.4708586e+00	-8.7165123e+00	6.0019803e+00
9.0407794e+00	-2.6658994e-01	-3.1230166e+00	3.7927534e+00	6.1698223e+00	-8.5156061e+00	4.7456864e+00	3.8645162e+00	1.5104292e+01	-1.6335232e+01	1.4306598e+01	1.2805954e+01	5.6596243e+00	7.6740241e+00	4.9818809e-01	-6.1260825e+00	2.3880409e+00	3.4434286e+00	-8.5124924e+00	5.8554893e+00
8.7470560e+00	-1.1637733e+00	-3.3348948e+00	3.6646479e+00	6.2743528e+00	-8.8471384e+00	5.0306618e+00	3.8167732e+00	1.4936153e+01	-1.6262431e+01	1.4455609e+01	1.2843763e+01	5.4272848e+00	7.0674504e+00	3.5614518e-01	-6.4749625e+00	2.3914511e+00	3.3722589e+00	-8.3734149e+00	5.7113706e+00
8.4447329e+00	-2.1605943e+00	-3.4200019e+00	3.5544831e+00	6.4270712e+00	-9.1463478e+00	5.2105136e+00	3.7420449e+00	1.4729168e+01	-1.6296385e+01	1.4573781e+01	1.2854587e+01	5.1940556e+00	6.4662145e+00	2.0209237e-01	-6.7857369e+00	2.4354874e+00	3.2776625e+00	-8.2730360e+00	5.5598384e+00
8.1166108e+00	-3.2355537e+00	-3.4096230e+00	3.3823413e+00	6.6380597e+00	-9.2814220e+00	5.2616669e+00	3.6768060e+00	1.4455758e+01	-1.6430866e+01	1.4671639e+01	1.2799727e+01	4.9596404e+00	5.9078287e+00	7.4135132e-04	-7.0180764e+00	2.6057016e+00	3.1781731e+00	-8.2037937e+00	5.3973342e+00
7.7631345e+00	-4.2910897e+00	-3.3378602e+00	3.1058172e+00	6.8929363e+00	-9.1942391e+00	5.2149617e+00	3.6464106e+00	1.4073369e+01	-1.6655792e+01	1.4712265e+01	1.2704686e+01	4.7206287e+00	5.4453737e+00	-2.6199356e-01	-7.1538920e+00	2.9636260e+00	3.0868386e+00	-8.2076488e+00	5.2152583e+00
7.5098889e+00	-5.2597394e+00	-3.2024894e+00	2.7570856e+00	7.1547816e+00	-8.9504828e+00	5.1731495e+00	3.6524897e+00	1.3597569e+01	-1.6907407e+01	1.4639761e+01	1.2596152e+01	4.4507768e+00	5.1473505e+00	-5.8952257e-01	-7.2046004e+00	3.4778273e+00	3.0324235e+00	-8.3038762e+00	5.0217656e+00
7.4854243e+00	-6.1643363e+00	-3.0131483e+00	2.3795895e+00	7.3918658e+00	-8.6813723e+00	5.2022105e+00	3.6794749e+00	1.3132594e+01	-1.7086665e+01	1.4436334e+01	1.2463005e+01	4.1325888e+00	5.0497887e+00	-9.6687040e-01	-7.2271375e+00	4.0388820e+00	3.0340544e+00	-8.4466604e+00	4.8355381e+00
7.6849961e+00	-7.0664125e+00	-2.8046803e+00	1.9660637e+00	7.5935133e+00	-8.4908450e+00	5.2693769e+00	3.7116495e+00	1.2798393e+01	-1.7144046e+01	1.4112809e+01	1.2289974e+01	3.7794090e+00	5.1609914e+00	-1.3147124e+00	-7.2989003e+00	4.5508592e+00	3.0602983e+00	-8.5801037e+00	4.6602827e+00
7.9931017e+00	-7.9865778e+00	-2.6043672e+00	1.4810717e+00	7.7804821e+00	-8.4177477e+00	5.2936933e+00	3.7248456e+00	1.2604752e+01	-1.7095265e+01	1.3717075e+01	1.2071127e+01	3.4299360e+00	5.4160162e+00	-1.4997537e+00	-7.4324918e+00	4.9629023e+00	3.0628189e+00	-8.6702520e+00	4.5209086e+00
8.3049141e+00	-8.8948814e+00	-2.4172501e+00	9.2313067e-01	7.9687854e+00	-8.4554084e+00	5.1980589e+00	3.6971190e+00	1.2445658e+01	-1.6991031e+01	1.3340617e+01	1.1807947e+01	3.1181237e+00	5.6863129e+00	-1.4754374e+00	-7.5534804e+00	5.2686356e+00	3.0390956e+00	-8.6907133e+00	4.4512216e+00
8.5965617e+00	-9.7653762e+00	-2.2365087e+00	3.3093923e-01	8.1295103e+00	-8.5639422e+00	4.9363619e+00	3.6308422e+00	1.2240600e+01	-1.6919120e+01	1.3083220e+01	1.1525048e+01	2.8616161e+00	5.9147974e+00	-1.3285016e+00	-7.5887687e+00	5.4867411e+00	3.0343510e+00	-8.6041235e+00	4.4578938e+00
8.8738271e+00	-1.0605772e+01	-2.0480572e+00	-2.6229010e-01	8.2138761e+00	-8.7179950e+00	4.5167571e+00	3.5460316e+00	1.2010781e+01	-1.6951739e+01	1.3006268e+01	1.1256678e+01	2.6807264e+00	6.1217827e+00	-1.1338227e+00	-7.5291640e+00	5.6167742e+00	3.0804630e+00	-8.3861662e+00	4.5496731e+00
9.1107629e+00	-1.1436975e+01	-1.8357341e+00	-8.1385548e-01	8.1944527e+00	-8.9377316e+00	3.9740879e+00	3.4822754e+00	1.1825740e+01	-1.7073766e+01	1.3086482e+01	1.1033235e+01	2.5750097e+00	6.3026724e+00	-9.0355899e-01	-7.4129201e+00	5.6723755e+00	3.1406607e+00	-8.0847327e+00	4.7333799e+00
9.2885390e+00	-1.2257206e+01	-1.6234111e+00	-1.2333121e+00	8.0793950e+00	-9.2108454e+00	3.3380085e+00	3.4684863e+00	1.1708161e+01	-1.7207209e+01	1.3234307e+01	1.0893861e+01	2.5177774e+00	6.4356708e+00	-6.7181257e-01	-7.2925247e+00	5.7005469e+00	3.1768387e+00	-7.8036123e+00	4.9795086e+00
9.4371058e+00	-1.3034736e+01	-1.4972331e+00	-1.4490453e+00	7.9074015e+00	-9.4363645e+00	2.6535929e+00	3.4653726e+00	1.1586728e+01	-1.7277489e+01	1.3362561e+01	1.0866135e+01	2.4899026e+00	6.5449460e+00	-4.9225728e-01	-7.2084555e+00	5.7242701e+00	3.2368881e+00	-7.6121954e+00	5.2271199e+00
9.5849313e+00	-1.3765708e+01	-1.5257010e+00	-1.4870025e+00	7.7268083e+00	-9.5072376e+00	1.9850423e+00	3.3959821e+00	1.1369216e+01	-1.7266369e+01	1.3431803e+01	1.0937008e+01	2.4817477e+00	6.6969230e+00	-3.6014847e-01	-7.1820633e+00	5.7287182e+00	3.3679591e+00	-7.5216023e+00	5.4117164e+00
9.7183745e+00	-1.4503352e+01	-1.6769367e+00	-1.4300667e+00	7.5820965e+00	-9.4046346e+00	1.3854374e+00	3.2407432e+00	1.1036052e+01	-1.7215660e+01	1.3472874e+01	1.1091802e+01	2.4787823e+00	6.9043531e+00	-1.9512367e-01	-7.2237273e+00	5.6679274e+00	3.5537417e+00	-7.5156714e+00	5.5070542e+00
9.8114882e+00	-1.5260865e+01	-1.8601987e+00	-1.3577108e+00	7.5257538e+00	-9.2031353e+00	8.6486045e-01	3.0425058e+00	1.0621933e+01	-1.7173848e+01	1.3544785e+01	1.1332000e+01	2.4719619e+00	7.1073351e+00	6.8204322e-02	-7.3421952e+00	5.4891135e+00	3.7982394e+00	-7.5496253e+00	5.5373013e+00
9.8436629e+00	-1.5948839e+01	-2.0059484e+00	-1.3259810e+00	7.5997407e+00	-8.9997085e+00	3.8920944e-01	2.8224728e+00	1.0176530e+01	-1.7135001e+01	1.3658657e+01	1.1610600e+01	2.4578762e+00	7.2627224e+00	4.1144998e-01	-7.5505150e+00	5.2145169e+00	4.1029348e+00	-7.5717176e+00	5.5669554e+00
9.8054091e+00	-1.6460372e+01	-2.0912038e+00	-1.3322083e+00	7.7835958e+00	-8.8395766e+00	-7.1614538e-02	2.5708581e+00	9.7730862e+00	-1.7043815e+01	1.3758887e+01	1.1823961e+01	2.4117641e+00	7.3694770e+00	7.5810586e-01	-7.8513553e+00	4.9391791e+00	4.3874654e+00	-7.5822448e+00	5.6981745e+00
9.7118506e+00	-1.6762695e+01	-2.1296058e+00	-1.3311704e+00	8.0236454e+00	-8.7288187e+00	-5.0293274e-01	2.3124230e+00	9.4814386e+00	-1.6871080e+01	1.3786169e+01	1.1917519e+01	2.3143506e+00	7.4608114e+00	1.0488639e+00	-8.2132830e+00	4.7077292e+00	4.5658345e+00	-7.6191641e+00	5.9834465e+00
9.5787039e+00	-1.6900734e+01	-2.1493258e+00	-1.2954373e+00	8.3096587e+00	-8.6736622e+00	-8.6293294e-01	2.1161132e+00	9.3186379e+00	-1.6635182e+01	1.3739019e+01	1.1942428e+01	2.1905449e+00	7.5637110e+00	1.2917305e+00	-8.5855897e+00	4.5017818e+00	4.6373008e+00	-7.6909269e+00	6.3375159e+00
9.4210926e+00	-1.6920899e+01	-2.1634114e+00	-1.2448771e+00	8.6543871e+00	-8.6610592e+00	-1.1459809e+00	2.0342680e+00	9.2393133e+00	-1.6365479e+01	1.3637751e+01	1.1987947e+01	2.0891280e+00	7.6261328e+00	1.5255528e+00	-8.9212736e+00	4.3391293e+00	4.6506451e+00	-7.7825579e+00	6.6260499e+00
9.2913561e+00	-1.6808214e+01	-2.1559979e+00	-1.2218953e+00	9.0173527e+00	-8.6548319e+00	-1.3913682e+00	2.0307095e+00	9.1774846e+00	-1.6095923e+01	1.3482808e+01	1.2093664e+01	2.0544328e+00	7.5469565e+00	1.7507753e+00	-9.1788190e+00	4.2707767e+00	4.6214359e+00	-7.8829369e+00	6.7965607e+00
9.2442062e+00	-1.6541772e+01	-2.0912038e+00	-1.2171506e+00	9.3233825e+00	-8.6474184e+00	-1.6278592e+00	2.0101000e+00	9.1211419e+00	-1.5846533e+01	1.3297915e+01	1.2258837e+01	2.0926865e+00	7.2822940e+00	1.9286996e+00	-9.3324270e+00	4.3345329e+00	4.5155709e+00	-7.9621132e+00	6.8395590e+00
9.2873528e+00	-1.6165907e+01	-1.9493092e+00	-1.1668870e+00	9.5494947e+00	-8.6729209e+00	-1.8649434e+00	1.9205447e+00	9.1227728e+00	-1.5607373e+01	1.3144307e+01	1.2490584e+01	2.1730490e+00	6.8945673e+00	2.0474641e+00	-9.3726082e+00	4.5157192e+00	4.3244505e+00	-7.9597409e+00	6.7378456e+00
9.4147170e+00	-1.5755198e+01	-1.7756847e+00	-1.0447123e+00	9.7241570e+00	-8.7476491e+00	-2.1127030e+00	1.7842844e+00	9.2209278e+00	-1.5376813e+01	1.3071507e+01	1.2786086e+01	2.2759486e+00	6.4955720e+00	2.1514015e+00	-9.2926906e+00	4.7185529e+00	4.1056036e+00	-7.8280769e+00	6.5489493e+00
9.6297089e+00	-1.5337076e+01	-1.6646303e+00	-8.7598072e-01	9.8704998e+00	-8.8357216e+00	-2.3775137e+00	1.6484688e+00	9.3923282e+00	-1.5175017e+01	1.3074027e+01	1.3092857e+01	2.3870030e+00	6.1689326e+00	2.2737245e+00	-9.0963807e+00	4.8534788e+00	3.9324240e+00	-7.5561492e+00	6.4097235e+00
9.9034158e+00	-1.4899827e+01	-1.6529169e+00	-6.8056051e-01	9.9957882e+00	-8.9011088e+00	-2.6570031e+00	1.5406763e+00	9.5834486e+00	-1.5033715e+01	1.3080403e+01	1.3338986e+01	2.4795236e+00	5.9483065e+00	2.4025714e+00	-8.8286046e+00	4.9350275e+00	3.8393102e+00	-7.1659019e+00	6.4023100e+00
1.0157254e+01	-1.4459316e+01	-1.6833123e+00	-4.7046155e-01	1.0082230e+01	-8.9414383e+00	-2.9341203e+00	1.4742512e+00	9.7533663e+00	-1.4984934e+01	1.3001078e+01	1.3500897e+01	2.5570690e+00	5.8246491e+00	2.5039882e+00	-8.5849966e+00	5.0441544e+00	3.8136595e+00	-6.7212394e+00	6.5010580e+00
1.0318276e+01	-1.4053204e+01	-1.6966566e+00	-2.6584858e-01	1.0084750e+01	-8.9630858e+00	-3.1901830e+00	1.4398525e+00	9.8998573e+00	-1.5018147e+01	1.2814851e+01	1.3615214e+01	2.6570031e+00	5.7531828e+00	2.5171843e+00	-8.4491810e+00	5.2415021e+00	3.8301175e+00	-6.3344022e+00	6.6321289e+00
1.0368836e+01	-1.3684159e+01	-1.6784194e+00	-7.5469565e-02	9.9778475e+00	-8.9745026e+00	-3.4383874e+00	1.3855856e+00	1.0035821e+01	-1.5084275e+01	1.2552857e+01	1.3725082e+01	2.7882223e+00	5.6723755e+00	2.3953061e+00	-8.4193787e+00	5.4950443e+00	3.8958012e+00	-6.1200034e+00	6.7454074e+00
1.0356530e+01	-1.3321638e+01	-1.6324556e+00	9.3410267e-02	9.7849478e+00	-9.0207629e+00	-3.7030499e+00	1.2662281e+00	1.0156217e+01	-1.5154407e+01	1.2227107e+01	1.3819233e+01	2.9184036e+00	5.5499043e+00	2.1410226e+00	-8.4426571e+00	5.6734134e+00	4.0682395e+00	-6.0866426e+00	6.8192460e+00
1.0357271e+01	-1.2960600e+01	-1.5798197e+00	2.2729832e-01	9.5514222e+00	-9.1782259e+00	-3.9754223e+00	1.0908243e+00	1.0256299e+01	-1.5234621e+01	1.1854652e+01	1.3852594e+01	2.9925388e+00	5.4176472e+00	1.7666402e+00	-8.4789834e+00	5.6637758e+00	4.4046648e+00	-6.1453577e+00	6.7872196e+00
1.0397897e+01	-1.2626251e+01	-1.5856022e+00	3.3138404e-01	9.3039591e+00	-9.4593463e+00	-4.2280749e+00	8.8309770e-01	1.0354899e+01	-1.5344045e+01	1.1484422e+01	1.3831095e+01	2.9536919e+00	5.3294264e+00	1.3221259e+00	-8.5265781e+00	5.4653902e+00	4.8831329e+00	-6.2002177e+00	6.5560663e+00
1.0429923e+01	-1.2304060e+01	-1.7202316e+00	4.2108755e-01	9.0504170e+00	-9.7947337e+00	-4.4356532e+00	6.4631008e-01	1.0468177e+01	-1.5483122e+01	1.1133318e+01	1.3809744e+01	2.7699851e+00	5.3059997e+00	8.9199391e-01	-8.6302190e+00	5.1636602e+00	5.4013375e+00	-6.1747152e+00	6.1428371e+00
1.0399825e+01	-1.1937980e+01	-1.9826700e+00	5.0278447e-01	8.8392801e+00	-1.0128935e+01	-4.5591624e+00	3.8891290e-01	1.0584718e+01	-1.5621014e+01	1.0775541e+01	1.3806334e+01	2.4621760e+00	5.3495911e+00	5.0797393e-01	-8.8232669e+00	4.8641543e+00	5.8603822e+00	-6.0386031e+00	5.6790477e+00
1.0301373e+01	-1.1501621e+01	-2.3164263e+00	5.8477792e-01	8.7633657e+00	-1.0421027e+01	-4.5567900e+00	1.4411870e-01	1.0684652e+01	-1.5722431e+01	1.0410352e+01	1.3789579e+01	2.1261956e+00	5.4352914e+00	1.7332794e-01	-9.0631682e+00	4.6181739e+00	6.2310579e+00	-5.8038912e+00	5.2831661e+00
1.0152955e+01	-1.1009957e+01	-2.6599685e+00	6.5490976e-01	8.8810923e+00	-1.0609627e+01	-4.4451425e+00	-5.9011565e-02	1.0780583e+01	-1.5783221e+01	1.0067996e+01	1.3740947e+01	1.8922251e+00	5.4996407e+00	-9.0296591e-02	-9.2483578e+00	4.3944341e+00	6.5422772e+00	-5.5097230e+00	5.0273999e+00
9.9670237e+00	-1.0487601e+01	-2.9676293e+00	6.7878127e-01	9.1860842e+00	-1.0677090e+01	-4.3010238e+00	-2.2848448e-01	1.0904388e+01	-1.5819844e+01	9.7827238e+00	1.3665477e+01	1.8253552e+00	5.5066094e+00	-2.7948945e-01	-9.2922458e+00	4.1368887e+00	6.8063465e+00	-5.2447641e+00	4.9719468e+00
9.7759034e+00	-9.9618343e+00	-3.2219129e+00	6.5402014e-01	9.6300054e+00	-1.0661077e+01	-4.1566086e+00	-3.9588161e-01	1.1057255e+01	-1.5821327e+01	9.5727731e+00	1.3575477e+01	1.8926699e+00	5.4834792e+00	-4.0255377e-01	-9.1932012e+00	3.8316002e+00	6.9767090e+00	-5.1024246e+00	5.1415680e+00
9.6436463e+00	-9.4667599e+00	-3.4348290e+00	6.1576641e-01	1.0135607e+01	-1.0595393e+01	-3.9886184e+00	-5.7662306e-01	1.1223021e+01	-1.5770322e+01	9.4293957e+00	1.3484736e+01	2.0191445e+00	5.4621283e+00	-4.3517323e-01	-9.0111253e+00	3.5215671e+00	7.0160007e+00	-5.0927870e+00	5.4473013e+00
9.5950136e+00	-9.0225421e+00	-3.6495243e+00	6.0449787e-01	1.0614817e+01	-1.0504207e+01	-3.8293761e+00	-7.6833651e-01	1.1416959e+01	-1.5682101e+01	9.3275341e+00	1.3399629e+01	2.1508085e+00	5.4167576e+00	-3.3449772e-01	-8.7817512e+00	3.2766246e+00	6.9664784e+00	-5.1503159e+00	5.7322767e+00
9.5745523e+00	-8.5959686e+00	-3.9304964e+00	6.6336116e-01	1.0985789e+01	-1.0420434e+01	-3.7398209e+00	-9.6064304e-01	1.1662198e+01	-1.5581722e+01	9.2318998e+00	1.3319711e+01	2.2932962e+00	5.2877624e+00	-8.7182916e-02	-8.4978137e+00	3.1282060e+00	6.9181423e+00	-5.2423917e+00	5.9445997e+00
9.4941899e+00	-8.1225416e+00	-4.3097718e+00	8.1089008e-01	1.1192033e+01	-1.0381736e+01	-3.7149115e+00	-1.0900830e+00	1.1944653e+01	-1.5508477e+01	9.1134318e+00	1.3260106e+01	2.4686999e+00	5.0524575e+00	2.6703475e-01	-8.1726570e+00	3.0294580e+00	6.9289660e+00	-5.3835450e+00	6.1287514e+00
9.2922458e+00	-7.5721624e+00	-4.7541378e+00	1.0257337e+00	1.1216052e+01	-1.0416283e+01	-3.6882228e+00	-1.0746629e+00	1.2234521e+01	-1.5517818e+01	8.9706475e+00	1.3256993e+01	2.6226044e+00	4.7495414e+00	6.5164781e-01	-7.8746338e+00	2.9103970e+00	7.0032494e+00	-5.5441217e+00	6.2887350e+00
8.9900710e+00	-6.9596580e+00	-5.1956866e+00	1.2705279e+00	1.1064372e+01	-1.0529265e+01	-3.5804303e+00	-9.2253759e-01	1.2516086e+01	-1.5608856e+01	8.8219325e+00	1.3318525e+01	2.6455863e+00	4.4119300e+00	1.0033449e+00	-7.6689829e+00	2.7367725e+00	7.1452923e+00	-5.6489488e+00	6.3815522e+00
8.6816688e+00	-6.3223924e+00	-5.5863788e+00	1.5073155e+00	1.0781324e+01	-1.0693548e+01	-3.3510563e+00	-6.9939084e-01	1.2777190e+01	-1.5716352e+01	8.6890823e+00	1.3386729e+01	2.4811546e+00	4.0311720e+00	1.2847618e+00	-7.5884721e+00	2.5091777e+00	7.3776318e+00	-5.6261152e+00	6.3768075e+00
8.4293128e+00	-5.6840889e+00	-5.9351104e+00	1.7177110e+00	1.0445344e+01	-1.0873103e+01	-3.0214515e+00	-4.2835279e-01	1.3012792e+01	-1.5769581e+01	8.5806968e+00	1.3375757e+01	2.1754213e+00	3.6158669e+00	1.4689135e+00	-7.6548972e+00	2.2609733e+00	7.6855892e+00	-5.4449289e+00	6.2750941e+00
8.2328547e+00	-5.0294756e+00	-6.2842869e+00	1.9095727e+00	1.0116184e+01	-1.1040500e+01	-2.6449933e+00	-1.0749594e-01	1.3234159e+01	-1.5722727e+01	8.5068582e+00	1.3241424e+01	1.7967391e+00	3.1968552e+00	1.5320766e+00	-7.8378627e+00	2.0367886e+00	8.0162319e+00	-5.1724082e+00	6.1057695e+00
8.0875499e+00	-4.3544011e+00	-6.6565935e+00	2.0768216e+00	9.8448490e+00	-1.1172313e+01	-2.2817311e+00	2.3649107e-01	1.3440403e+01	-1.5584984e+01	8.4776489e+00	1.3013088e+01	1.3571177e+00	2.8199522e+00	1.4908575e+00	-8.0575993e+00	1.8397374e+00	8.3424264e+00	-4.9107112e+00	5.9100527e+00
7.9929534e+00	-3.7135770e+00	-7.0554405e+00	2.1711215e+00	9.7088852e+00	-1.1252230e+01	-1.9592433e+00	5.7439901e-01	1.3597866e+01	-1.5412397e+01	8.4374677e+00	1.2729595e+01	8.5522289e-01	2.5607757e+00	1.4236911e+00	-8.2829701e+00	1.6406105e+00	8.6695106e+00	-4.6755545e+00	5.7248632e+00
7.9339419e+00	-3.1709079e+00	-7.4990652e+00	2.1462121e+00	9.7480285e+00	-1.1258458e+01	-1.6646303e+00	8.9288353e-01	1.3667108e+01	-1.5263682e+01	8.2792633e+00	1.2378491e+01	3.1359161e-01	2.4436422e+00	1.3777273e+00	-8.5385880e+00	1.4502315e+00	8.9905158e+00	-4.4457356e+00	5.6060987e+00
7.8836782e+00	-2.7622750e+00	-8.0148974e+00	2.0105448e+00	9.9115706e+00	-1.1163565e+01	-1.3972990e+00	1.1805278e+00	1.3640123e+01	-1.5170569e+01	7.9490654e+00	1.1927750e+01	-2.2433291e-01	2.3824066e+00	1.3285016e+00	-8.8185223e+00	1.3147124e+00	9.2748981e+00	-4.2437915e+00	5.6243359e+00
7.8297079e+00	-2.5108087e+00	-8.5912239e+00	1.8186831e+00	1.0109511e+01	-1.0935673e+01	-1.1777107e+00	1.4355527e+00	1.3539596e+01	-1.5128608e+01	7.4892793e+00	1.1352758e+01	-7.0724916e-01	2.2842517e+00	1.2436910e+00	-9.0686542e+00	1.2512528e+00	9.5213233e+00	-4.0637914e+00	5.7767578e+00
7.7945678e+00	-2.3843341e+00	-9.1441238e+00	1.6373485e+00	1.0266381e+01	-1.0549726e+01	-1.0073482e+00	1.6708576e+00	1.3415494e+01	-1.5118081e+01	7.0026563e+00	1.0657518e+01	-1.1022411e+00	2.1611874e+00	1.1204784e+00	-9.2403512e+00	1.2306432e+00	9.8042230e+00	-3.8519132e+00	5.9572027e+00
7.7975332e+00	-2.3116817e+00	-9.5440087e+00	1.5096878e+00	1.0372839e+01	-1.0063844e+01	-8.6767759e-01	1.9063108e+00	1.3313187e+01	-1.5112298e+01	6.5751932e+00	9.8936299e+00	-1.3841029e+00	2.0815662e+00	9.8688688e-01	-9.3012902e+00	1.2181885e+00	1.0196843e+01	-3.6097879e+00	6.0592126e+00
7.8476486e+00	-2.2790622e+00	-9.7182262e+00	1.4497866e+00	1.0484635e+01	-9.6280779e+00	-7.4164786e-01	2.1645976e+00	1.3234456e+01	-1.5087389e+01	6.2289821e+00	9.1208453e+00	-1.5384523e+00	2.0815662e+00	8.7924267e-01	-9.2231518e+00	1.2279743e+00	1.0695179e+01	-3.4011716e+00	6.0224416e+00
7.9938430e+00	-2.2857344e+00	-9.7201537e+00	1.4466730e+00	1.0651439e+01	-9.3619328e+00	-6.5090646e-01	2.4219948e+00	1.3171737e+01	-1.5068707e+01	5.9558683e+00	8.3780113e+00	-1.5894572e+00	2.1628183e+00	8.2052764e-01	-9.0256558e+00	1.2877272e+00	1.1243482e+01	-3.2961963e+00	5.8141219e+00
8.2829701e+00	-2.2749107e+00	-9.6523942e+00	1.4460799e+00	1.0889117e+01	-9.2901700e+00	-6.4393776e-01	2.5741201e+00	1.3121029e+01	-1.5132315e+01	5.7644513e+00	7.6747654e+00	-1.5704786e+00	2.3207262e+00	8.1860013e-01	-8.7752273e+00	1.3630485e+00	1.1783631e+01	-3.3566905e+00	5.4751761e+00
8.6623937e+00	-2.1952895e+00	-9.5867105e+00	1.3953715e+00	1.1173202e+01	-9.3657878e+00	-6.9390484e-01	2.5309734e+00	1.3067652e+01	-1.5300453e+01	5.6680757e+00	6.9712230e+00	-1.4843336e+00	2.5469866e+00	8.7746343e-01	-8.5209438e+00	1.3931474e+00	1.2263285e+01	-3.5796890e+00	5.1019798e+00
9.0261006e+00	-2.0293751e+00	-9.5524601e+00	1.2794241e+00	1.1444685e+01	-9.5097582e+00	-7.0769397e-01	2.3271018e+00	1.3000930e+01	-1.5489795e+01	5.6292289e+00	6.2111897e+00	-1.3250914e+00	2.7987495e+00	1.0203960e+00	-8.3023935e+00	1.3446630e+00	1.2645230e+01	-3.8642196e+00	4.7418313e+00
9.3199723e+00	-1.7842844e+00	-9.5413398e+00	1.0853383e+00	1.1650336e+01	-9.6692970e+00	-6.5446495e-01	2.0750424e+00	1.2920123e+01	-1.5608856e+01	5.5648796e+00	5.3650113e+00	-1.1075789e+00	2.9802323e+00	1.2751243e+00	-8.1699881e+00	1.1992099e+00	1.2934653e+01	-4.0990797e+00	4.3916170e+00
9.5324436e+00	-1.4904127e+00	-9.5521635e+00	8.1741397e-01	1.1772362e+01	-9.8521143e+00	-5.7855057e-01	1.8852564e+00	1.2829233e+01	-1.5648740e+01	5.3915516e+00	4.4418806e+00	-8.7716689e-01	3.0017315e+00	1.6205940e+00	-8.1246174e+00	9.6716694e-01	1.3133780e+01	-4.2555049e+00	4.0829183e+00
9.6830862e+00	-1.1547288e+00	-9.6311916e+00	5.3095582e-01	1.1828260e+01	-1.0078968e+01	-5.3495911e-01	1.8412201e+00	1.2761622e+01	-1.5658674e+01	5.0576470e+00	3.5125226e+00	-6.8500862e-01	2.8466408e+00	1.9837079e+00	-8.0841396e+00	6.8723268e-01	1.3215477e+01	-4.3833138e+00	3.8947633e+00
9.8137123e+00	-7.4817176e-01	-9.8160846e+00	2.7771021e-01	1.1837157e+01	-1.0317831e+01	-5.3911068e-01	1.9346304e+00	1.2790979e+01	-1.5671277e+01	4.5830339e+00	2.6621926e+00	-5.2309749e-01	2.5456522e+00	2.2870688e+00	-7.9837607e+00	3.7423415e-01	1.3203171e+01	-4.5507110e+00	3.8688160e+00
9.9048985e+00	-2.5739718e-01	-1.0038638e+01	7.2059349e-02	1.1794751e+01	-1.0510138e+01	-5.5141711e-01	2.0636255e+00	1.2963121e+01	-1.5698411e+01	4.0680913e+00	1.9113520e+00	-3.4621107e-01	2.1261956e+00	2.4713688e+00	-7.8606963e+00	1.7347621e-02	1.3182709e+01	-4.7866090e+00	3.9395409e+00
9.8971884e+00	2.8334448e-01	-1.0163482e+01	-6.2866592e-02	1.1705493e+01	-1.0644471e+01	-5.3540393e-01	2.1439880e+00	1.3228525e+01	-1.5781739e+01	3.6302492e+00	1.2481391e+00	-1.7080734e-01	1.6532135e+00	2.5079915e+00	-7.8047985e+00	-3.6415177e-01	1.3199464e+01	-5.0404476e+00	4.0030006e+00
9.7939923e+00	8.0584889e-01	-1.0117666e+01	-8.7479456e-02	1.1622016e+01	-1.0772724e+01	-4.9952252e-01	2.1398365e+00	1.3466202e+01	-1.5946912e+01	3.3113198e+00	6.7922608e-01	-3.5881404e-02	1.2365740e+00	2.4197707e+00	-7.8744855e+00	-6.9790814e-01	1.3219777e+01	-5.2087344e+00	4.0394751e+00
9.6231850e+00	1.2435427e+00	-9.9366283e+00	9.3410267e-03	1.1619051e+01	-1.0935673e+01	-4.7490966e-01	2.0373817e+00	1.3591639e+01	-1.6124391e+01	3.0766080e+00	2.0416815e-01	6.5980268e-02	9.4685391e-01	2.2674972e+00	-8.0647162e+00	-9.1705159e-01	1.3212808e+01	-5.2573670e+00	4.1091621e+00
9.3460679e+00	1.5614342e+00	-9.7145195e+00	1.9645810e-01	1.1716761e+01	-1.1079051e+01	-4.8336106e-01	1.8569368e+00	1.3635378e+01	-1.6196747e+01	2.9004629e+00	-2.1914345e-01	1.4663929e-01	7.8019813e-01	2.1324229e+00	-8.3536950e+00	-1.0367057e+00	1.3201095e+01	-5.2638909e+00	4.2429019e+00
8.9263147e+00	1.7319450e+00	-9.4950795e+00	4.1663944e-01	1.1847387e+01	-1.1140879e+01	-5.0367409e-01	1.6395726e+00	1.3684456e+01	-1.6121871e+01	2.8051251e+00	-6.2362473e-01	2.0149929e-01	6.9701851e-01	2.0821593e+00	-8.7482422e+00	-1.1545806e+00	1.3191309e+01	-5.3030343e+00	4.3856862e+00
8.4238268e+00	1.7258659e+00	-9.2353100e+00	6.3785868e-01	1.1910995e+01	-1.1158820e+01	-4.7001674e-01	1.4096054e+00	1.3780238e+01	-1.5958329e+01	2.8120938e+00	-9.7176331e-01	2.2967064e-01	6.8901192e-01	2.1266404e+00	-9.2473199e+00	-1.3474802e+00	1.3132890e+01	-5.3911068e+00	4.4624902e+00
7.9327557e+00	1.5802645e+00	-8.9117843e+00	8.7464629e-01	1.1866662e+01	-1.1195146e+01	-3.4413528e-01	1.1682214e+00	1.3911902e+01	-1.5760684e+01	2.8776293e+00	-1.2344982e+00	2.3233950e-01	7.8983570e-01	2.2350260e+00	-9.8061505e+00	-1.5915330e+00	1.3004785e+01	-5.5103161e+00	4.4653073e+00
7.4839416e+00	1.4061952e+00	-8.5978961e+00	1.1200336e+00	1.1740781e+01	-1.1272543e+01	-1.8163107e-01	9.3365786e-01	1.4070552e+01	-1.5537093e+01	2.9256689e+00	-1.4223566e+00	1.9823734e-01	9.8377321e-01	2.3855203e+00	-1.0346299e+01	-1.8120109e+00	1.2853104e+01	-5.6206292e+00	4.4289811e+00
7.0508442e+00	1.2859480e+00	-8.3806802e+00	1.3065576e+00	1.1551588e+01	-1.1395459e+01	-1.0156513e-01	7.5187851e-01	1.4271310e+01	-1.5289630e+01	2.8997216e+00	-1.5246631e+00	1.2054373e-01	1.1692593e+00	2.5721926e+00	-1.0815130e+01	-1.9639879e+00	1.2720254e+01	-5.6827544e+00	4.3601837e+00
6.6333151e+00	1.2272330e+00	-8.2740738e+00	1.3735757e+00	1.1305904e+01	-1.1565081e+01	-1.9319615e-01	6.2436608e-01	1.4506318e+01	-1.5033863e+01	2.7588648e+00	-1.5190289e+00	2.6985188e-02	1.2364257e+00	2.7772503e+00	-1.1219463e+01	-2.0396058e+00	1.2612610e+01	-5.6615518e+00	4.2464604e+00
6.2917004e+00	1.2063269e+00	-8.2644363e+00	1.3353220e+00	1.1041835e+01	-1.1775180e+01	-4.4095577e-01	4.5919301e-01	1.4705445e+01	-1.4811903e+01	2.5179256e+00	-1.3919612e+00	-4.2405296e-02	1.1504290e+00	2.9812702e+00	-1.1573384e+01	-2.0442021e+00	1.2533285e+01	-5.5278120e+00	4.0981901e+00
6.0724087e+00	1.2365740e+00	-8.3528054e+00	1.2592594e+00	1.0800154e+01	-1.1980237e+01	-7.6403667e-01	1.4841853e-01	1.4788328e+01	-1.4686466e+01	2.2639387e+00	-1.1387156e+00	-7.5914375e-02	9.8629380e-01	3.1688321e+00	-1.1852280e+01	-1.9865250e+00	1.2479908e+01	-5.2902830e+00	3.9514026e+00
5.9574992e+00	1.3701655e+00	-8.5108615e+00	1.1969858e+00	1.0604734e+01	-1.2083730e+01	-1.1092098e+00	-3.2752901e-01	1.4721310e+01	-1.4701145e+01	2.0600671e+00	-7.8093948e-01	-9.1037942e-02	8.8487694e-01	3.3104302e+00	-1.2008112e+01	-1.8653882e+00	1.2440320e+01	-4.9931494e+00	3.8840879e+00
5.8990807e+00	1.6057670e+00	-8.6718830e+00	1.1840863e+00	1.0475294e+01	-1.2019084e+01	-1.4462282e+00	-8.7123607e-01	1.4520255e+01	-1.4841705e+01	1.9008248e+00	-3.4102161e-01	-1.1090616e-01	9.2891321e-01	3.3922754e+00	-1.2018936e+01	-1.6799021e+00	1.2424455e+01	-4.6906781e+00	4.0064108e+00
5.8442208e+00	1.8943009e+00	-8.7853097e+00	1.2602972e+00	1.0392263e+01	-1.1834043e+01	-1.7231970e+00	-1.3431803e+00	1.4249662e+01	-1.5053435e+01	1.7725710e+00	1.8370686e-01	-1.4990124e-01	1.0817799e+00	3.4437252e+00	-1.1943911e+01	-1.4567553e+00	1.2454850e+01	-4.4226055e+00	4.3745659e+00
5.7426556e+00	2.2307261e+00	-8.8385387e+00	1.4336252e+00	1.0278836e+01	-1.1637437e+01	-1.9009731e+00	-1.6757505e+00	1.4001458e+01	-1.5312612e+01	1.6756023e+00	7.6981921e-01	-1.9705118e-01	1.2597042e+00	3.5113364e+00	-1.1876448e+01	-1.2018788e+00	1.2557009e+01	-4.1959002e+00	4.9437754e+00
5.5980921e+00	2.6144496e+00	-8.8425420e+00	1.6781229e+00	1.0081785e+01	-1.1485756e+01	-1.9958660e+00	-1.8762119e+00	1.3845181e+01	-1.5651706e+01	1.5815989e+00	1.3289464e+00	-2.0668875e-01	1.4030815e+00	3.6008916e+00	-1.1818326e+01	-8.7375667e-01	1.2762660e+01	-3.9997387e+00	5.6065435e+00
5.4793276e+00	2.9751911e+00	-8.8412076e+00	1.9785184e+00	9.8297255e+00	-1.1379001e+01	-2.0504295e+00	-1.9620604e+00	1.3808558e+01	-1.6071755e+01	1.4475626e+00	1.7653058e+00	-1.6828675e-01	1.4951573e+00	3.6470037e+00	-1.1728030e+01	-4.7594755e-01	1.3052824e+01	-3.8095079e+00	6.2457366e+00
5.4263951e+00	3.2303643e+00	-8.8809440e+00	2.3162781e+00	9.6045029e+00	-1.1331852e+01	-2.0879419e+00	-1.9467886e+00	1.3872907e+01	-1.6448214e+01	1.2708244e+00	2.0339715e+00	-1.5049432e-01	1.5538724e+00	3.5562623e+00	-1.1639661e+01	-8.9851780e-02	1.3335428e+01	-3.5657516e+00	6.7749132e+00
5.4011892e+00	3.3492770e+00	-8.9624927e+00	2.6283870e+00	9.4964139e+00	-1.1389529e+01	-2.1023241e+00	-1.8472992e+00	1.3962907e+01	-1.6645116e+01	1.0854866e+00	2.1426536e+00	-2.0164756e-01	1.6146632e+00	3.2907103e+00	-1.1591324e+01	2.0461297e-01	1.3519431e+01	-3.2376295e+00	7.1461819e+00
5.3346159e+00	3.3426048e+00	-9.0762160e+00	2.8482718e+00	9.5487533e+00	-1.1570863e+01	-2.0814180e+00	-1.6767884e+00	1.3991672e+01	-1.6678774e+01	9.1482753e-01	2.1322747e+00	-2.5680410e-01	1.7211212e+00	2.9241862e+00	-1.1545212e+01	3.6830334e-01	1.3568360e+01	-2.8828188e+00	7.3166927e+00
5.1804148e+00	3.2886345e+00	-9.2090661e+00	2.9821598e+00	9.7280121e+00	-1.1821885e+01	-2.0587326e+00	-1.4526038e+00	1.3929843e+01	-1.6648675e+01	7.4535462e-01	2.0590292e+00	-2.2803967e-01	1.8986007e+00	2.6036258e+00	-1.1448688e+01	4.0492609e-01	1.3498525e+01	-2.5913194e+00	7.2378130e+00
4.9446651e+00	3.2993099e+00	-9.3241239e+00	3.1012209e+00	9.9645031e+00	-1.2047552e+01	-2.0907590e+00	-1.2017305e+00	1.3809003e+01	-1.6620355e+01	5.5660657e-01	1.9788150e+00	-1.3566729e-01	2.1380572e+00	2.4034610e+00	-1.1286036e+01	3.5688653e-01	1.3363895e+01	-2.4340047e+00	6.9248144e+00
4.7013536e+00	3.3944994e+00	-9.4004830e+00	3.2443017e+00	1.0213745e+01	-1.2178623e+01	-2.1917311e+00	-9.3084072e-01	1.3686680e+01	-1.6627917e+01	3.6563447e-01	1.9479747e+00	-6.4497565e-02	2.4122089e+00	2.2680902e+00	-1.1071934e+01	2.7593096e-01	1.3208657e+01	-2.4391941e+00	6.4770382e+00
4.5200190e+00	3.5226049e+00	-9.4590498e+00	3.3586180e+00	1.0472181e+01	-1.2212725e+01	-2.3374807e+00	-6.3578289e-01	1.3597569e+01	-1.6689894e+01	1.9912697e-01	2.0461297e+00	-5.2635944e-02	2.7014842e+00	2.1619287e+00	-1.0846859e+01	2.0298199e-01	1.3028508e+01	-2.5560311e+00	6.0056871e+00
4.3563286e+00	3.6837747e+00	-9.5343711e+00	3.3512045e+00	1.0735509e+01	-1.2191374e+01	-2.4746307e+00	-3.2426707e-01	1.3533813e+01	-1.6790570e+01	6.8352592e-02	2.3402979e+00	-9.1779294e-02	2.9986178e+00	2.1626701e+00	-1.0650401e+01	1.8177934e-01	1.2794389e+01	-2.6921432e+00	5.6068401e+00
4.1124241e+00	3.9230829e+00	-9.6271883e+00	3.1958173e+00	1.0981489e+01	-1.2151341e+01	-2.5374973e+00	-4.8929187e-03	1.3489480e+01	-1.6877901e+01	-1.0675459e-02	2.8092767e+00	-1.4589794e-01	3.2709903e+00	2.3388152e+00	-1.0500945e+01	2.4034610e-01	1.2510155e+01	-2.8106111e+00	5.3592287e+00
3.7957188e+00	4.2555049e+00	-9.6924272e+00	2.9633295e+00	1.1208787e+01	-1.2116794e+01	-2.4858993e+00	2.9846804e-01	1.3493780e+01	-1.6886797e+01	-2.0461297e-02	3.3670694e+00	-1.6487653e-01	3.4601832e+00	2.6679751e+00	-1.0424586e+01	3.3731485e-01	1.2247569e+01	-2.9541368e+00	5.2726389e+00
3.5043677e+00	4.6586517e+00	-9.6704832e+00	2.7330658e+00	1.1409693e+01	-1.2107898e+01	-2.3056026e+00	5.5972025e-01	1.3581260e+01	-1.6779004e+01	4.2998377e-02	3.9247139e+00	-1.4293254e-01	3.5509246e+00	3.0872834e+00	-1.0461802e+01	4.1115344e-01	1.2106267e+01	-3.2131649e+00	5.2908761e+00
3.2781073e+00	5.0942698e+00	-9.5343711e+00	2.5334940e+00	1.1554257e+01	-1.2126877e+01	-2.0160308e+00	7.8420143e-01	1.3771342e+01	-1.6569054e+01	1.6161459e-01	4.4159333e+00	-1.2840205e-01	3.5900679e+00	3.4950267e+00	-1.0610220e+01	4.5074160e-01	1.2128063e+01	-3.6674650e+00	5.3713869e+00
3.0570363e+00	5.5220295e+00	-9.3138932e+00	2.4160640e+00	1.1635657e+01	-1.2145855e+01	-1.6862777e+00	9.9711753e-01	1.4073369e+01	-1.6292975e+01	3.0365750e-01	4.8307935e+00	-1.5093913e-01	3.6213529e+00	3.7586512e+00	-1.0778803e+01	4.6972020e-01	1.2275592e+01	-4.2830831e+00	5.5015682e+00
2.7631647e+00	5.8961153e+00	-9.0613890e+00	2.4900508e+00	1.1656563e+01	-1.2117387e+01	-1.3984851e+00	1.2061786e+00	1.4455313e+01	-1.6003699e+01	4.4510733e-01	5.1873835e+00	-1.6635924e-01	3.6275803e+00	3.8359000e+00	-1.0851752e+01	4.9314690e-01	1.2479019e+01	-4.9399204e+00	5.6591795e+00
2.3984198e+00	6.1412061e+00	-8.8248979e+00	2.8092767e+00	1.1601852e+01	-1.1989875e+01	-1.2049924e+00	1.3953715e+00	1.4838295e+01	-1.5773732e+01	5.6327874e-01	5.4836275e+00	-1.3611210e-01	3.5666412e+00	3.8348621e+00	-1.0809347e+01	5.7410246e-01	1.2662132e+01	-5.5454562e+00	5.8154563e+00
2.0550259e+00	6.1910249e+00	-8.6548319e+00	3.3098371e+00	1.1476415e+01	-1.1763911e+01	-1.1175130e+00	1.5402315e+00	1.5159893e+01	-1.5623683e+01	6.3474500e-01	5.7224909e+00	-1.2469529e-01	3.4529179e+00	3.8910566e+00	-1.0722757e+01	7.5128543e-01	1.2767552e+01	-6.0225899e+00	5.9453411e+00
1.8140867e+00	6.0746327e+00	-8.5806968e+00	3.8713366e+00	1.1334520e+01	-1.1536020e+01	-1.0958655e+00	1.6302316e+00	1.5423814e+01	-1.5498542e+01	6.6113711e-01	5.9296244e+00	-1.8889632e-01	3.3380085e+00	4.0424405e+00	-1.0660780e+01	9.8169742e-01	1.2790534e+01	-6.3115686e+00	6.0305965e+00
1.6968049e+00	5.9005635e+00	-8.5590493e+00	4.3726384e+00	1.1211901e+01	-1.1432824e+01	-1.0759973e+00	1.6856846e+00	1.5671277e+01	-1.5341821e+01	6.5817170e-01	6.1085866e+00	-2.6303145e-01	3.2187992e+00	4.2801177e+00	-1.0643136e+01	1.1962445e+00	1.2770518e+01	-6.4362639e+00	6.0939079e+00
1.7061459e+00	5.7602998e+00	-8.5175336e+00	4.7391625e+00	1.1094916e+01	-1.1529199e+01	-1.0195063e+00	1.7263107e+00	1.5895759e+01	-1.5137949e+01	6.2896246e-01	6.2203824e+00	-2.6792437e-01	3.0558502e+00	4.6292942e+00	-1.0625195e+01	1.4050090e+00	1.2731078e+01	-6.4823760e+00	6.1794598e+00
1.8244656e+00	5.6818648e+00	-8.4456225e+00	4.9833636e+00	1.0999430e+01	-1.1784224e+01	-9.2639261e-01	1.7580405e+00	1.6021640e+01	-1.4904127e+01	5.9634300e-01	6.2338750e+00	-2.2996718e-01	2.8587990e+00	5.0954559e+00	-1.0541126e+01	1.6465413e+00	1.2658129e+01	-6.5135127e+00	6.2798388e+00
2.0034278e+00	5.6390147e+00	-8.3677807e+00	5.1515021e+00	1.0970072e+01	-1.2052148e+01	-8.2052764e-01	1.8133453e+00	1.5977159e+01	-1.4680239e+01	6.2273511e-01	6.1971040e+00	-2.2492599e-01	2.6730163e+00	5.6052091e+00	-1.0373433e+01	1.8956353e+00	1.2565608e+01	-6.5301190e+00	6.3624253e+00
2.2037409e+00	5.6201844e+00	-8.3087691e+00	5.2395746e+00	1.1036201e+01	-1.2220287e+01	-7.2385543e-01	1.9312202e+00	1.5757422e+01	-1.4521293e+01	7.2637603e-01	6.2159343e+00	-2.5621102e-01	2.5114017e+00	6.0678123e+00	-1.0168671e+01	2.0923900e+00	1.2508228e+01	-6.4957203e+00	6.4198059e+00
2.3981233e+00	5.6522108e+00	-8.2832666e+00	5.2581084e+00	1.1219611e+01	-1.2257206e+01	-6.3607944e-01	2.0919452e+00	1.5426928e+01	-1.4448937e+01	8.2571710e-01	6.3352919e+00	-2.6021431e-01	2.3677279e+00	6.4383397e+00	-9.9978639e+00	2.2019617e+00	1.2506004e+01	-6.4034962e+00	6.4534633e+00
2.5506934e+00	5.7373179e+00	-8.2533160e+00	5.2979931e+00	1.1497914e+01	-1.2160831e+01	-5.2932484e-01	2.2562286e+00	1.5076417e+01	-1.4422990e+01	8.2823770e-01	6.5179608e+00	-2.2373983e-01	2.2500013e+00	6.7203497e+00	-9.9096431e+00	2.2074477e+00	1.2529282e+01	-6.2758355e+00	6.4684386e+00
2.6251250e+00	5.8626063e+00	-8.1560507e+00	5.4195747e+00	1.1780073e+01	-1.1966745e+01	-3.8668885e-01	2.4332633e+00	1.4755412e+01	-1.4387850e+01	6.9879776e-01	6.7424420e+00	-1.9734772e-01	2.1531808e+00	6.9638095e+00	-9.9164636e+00	2.1155201e+00	1.2566053e+01	-6.0878288e+00	6.4894929e+00
2.6046637e+00	6.0359342e+00	-7.9785712e+00	5.5771860e+00	1.1966448e+01	-1.1776069e+01	-2.4538729e-01	2.6421761e+00	1.4481853e+01	-1.4291474e+01	4.4288328e-01	7.0343862e+00	-2.3070853e-01	2.0593257e+00	7.2530848e+00	-1.0012394e+01	1.9905283e+00	1.2613796e+01	-5.8102669e+00	6.5593282e+00
2.5023573e+00	6.2742045e+00	-7.7465282e+00	5.6722272e+00	1.2009298e+01	-1.1724323e+01	-1.6591443e-01	2.8593921e+00	1.4317866e+01	-1.4100650e+01	1.0645805e-01	7.4044687e+00	-3.5288323e-01	1.9507919e+00	7.6575661e+00	-1.0192395e+01	1.9263273e+00	1.2608458e+01	-5.4953408e+00	6.7255392e+00
2.3494906e+00	6.5941717e+00	-7.4952101e+00	5.6092124e+00	1.1928936e+01	-1.1861473e+01	-1.6176286e-01	3.0213032e+00	1.4340997e+01	-1.3837767e+01	-2.3663934e-01	7.7997573e+00	-5.5957198e-01	1.8054870e+00	8.1591644e+00	-1.0411390e+01	1.9917145e+00	1.2485839e+01	-5.2186685e+00	7.0088837e+00
2.1797212e+00	6.9842708e+00	-7.2757702e+00	5.3487015e+00	1.1785855e+01	-1.2085806e+01	-1.9630983e-01	3.0817975e+00	1.4562661e+01	-1.3547751e+01	-5.4207609e-01	8.1431512e+00	-8.2675500e-01	1.6449103e+00	8.6721795e+00	-1.0555953e+01	2.1915828e+00	1.2311325e+01	-5.0217656e+00	7.3604325e+00
2.0192927e+00	7.4077307e+00	-7.1544851e+00	4.9439237e+00	1.1619199e+01	-1.2279892e+01	-2.3189469e-01	3.0530330e+00	1.4921919e+01	-1.3264406e+01	-7.9398727e-01	8.4018828e+00	-1.1468705e+00	1.5427521e+00	9.1315208e+00	-1.0547354e+01	2.4455697e+00	1.2203384e+01	-4.9290967e+00	7.6759516e+00
1.8944492e+00	7.8391972e+00	-7.1733154e+00	4.4977785e+00	1.1432824e+01	-1.2436613e+01	-2.4049437e-01	2.9788979e+00	1.5326994e+01	-1.3042149e+01	-9.7917683e-01	8.6027890e+00	-1.4941195e+00	1.5555033e+00	9.5097582e+00	-1.0430072e+01	2.6429175e+00	1.2142297e+01	-4.9365102e+00	7.8722614e+00
1.8585678e+00	8.2651776e+00	-7.3158031e+00	4.0664603e+00	1.1238738e+01	-1.2586070e+01	-2.0342680e-01	2.8985354e+00	1.5699745e+01	-1.2949628e+01	-1.0966069e+00	8.7995437e+00	-1.8069697e+00	1.6772332e+00	9.8104503e+00	-1.0316052e+01	2.7398862e+00	1.2018491e+01	-5.0024905e+00	7.9379452e+00
1.9779253e+00	8.6772207e+00	-7.5178955e+00	3.6397385e+00	1.1079644e+01	-1.2697865e+01	-1.3833616e-01	2.8344826e+00	1.6012299e+01	-1.3010864e+01	-1.1581390e+00	9.0252110e+00	-2.0609567e+00	1.8560472e+00	1.0062065e+01	-1.0266974e+01	2.7916325e+00	1.1821143e+01	-5.0727706e+00	7.9042878e+00
2.2543011e+00	9.0602028e+00	-7.6925579e+00	3.2079754e+00	1.1008622e+01	-1.2723071e+01	-7.5914375e-02	2.8195074e+00	1.6266434e+01	-1.3180633e+01	-1.2072165e+00	9.2609607e+00	-2.2857344e+00	2.0427194e+00	1.0290846e+01	-1.0245772e+01	2.8716985e+00	1.1611934e+01	-5.0875976e+00	7.8225909e+00
2.5807922e+00	9.3727565e+00	-7.7591312e+00	2.7990461e+00	1.1037535e+01	-1.2656202e+01	-1.9275134e-02	2.8696227e+00	1.6452069e+01	-1.3402297e+01	-1.2960304e+00	9.4683908e+00	-2.5048779e+00	2.2093752e+00	1.0521703e+01	-1.0190170e+01	3.0100346e+00	1.1427189e+01	-4.9677952e+00	7.7554245e+00
2.8272174e+00	9.5512739e+00	-7.7021954e+00	2.4460146e+00	1.1129018e+01	-1.2531210e+01	3.8698539e-02	2.9388649e+00	1.6545627e+01	-1.3655395e+01	-1.3921095e+00	9.6265952e+00	-2.7373656e+00	2.3529008e+00	1.0766497e+01	-1.0108474e+01	3.2017481e+00	1.1299232e+01	-4.6359664e+00	7.7416353e+00
2.9731153e+00	9.5705490e+00	-7.5828379e+00	2.1417640e+00	1.1245113e+01	-1.2400287e+01	9.6227402e-02	2.9704465e+00	1.6529021e+01	-1.3921392e+01	-1.4168706e+00	9.7154091e+00	-3.0181895e+00	2.5106604e+00	1.0988606e+01	-1.0086085e+01	3.4363117e+00	1.1246151e+01	-4.1106448e+00	7.7703998e+00
3.1061138e+00	9.5064963e+00	-7.4854243e+00	1.8493750e+00	1.1372922e+01	-1.2306729e+01	1.4085675e-01	2.9467232e+00	1.6413518e+01	-1.4173599e+01	-1.3464423e+00	9.7438770e+00	-3.3675142e+00	2.7186836e+00	1.1149479e+01	-1.0195508e+01	3.7159494e+00	1.1255048e+01	-3.5503315e+00	7.7964953e+00
3.3173989e+00	9.4818834e+00	-7.4707456e+00	1.5494243e+00	1.1512741e+01	-1.2277519e+01	1.6028016e-01	2.8668056e+00	1.6249531e+01	-1.4397932e+01	-1.1894241e+00	9.7877650e+00	-3.7820779e+00	2.9347133e+00	1.1289298e+01	-1.0425920e+01	4.0107107e+00	1.1339117e+01	-3.1376953e+00	7.7996090e+00
3.6260976e+00	9.5336297e+00	-7.5281261e+00	1.2648936e+00	1.1628689e+01	-1.2312511e+01	1.7154870e-01	2.7404793e+00	1.6098444e+01	-1.4569481e+01	-9.4863315e-01	9.9259529e+00	-4.2326712e+00	3.0422093e+00	1.1468408e+01	-1.0709858e+01	4.2611391e+00	1.1538244e+01	-2.9351582e+00	7.8104327e+00
3.9600022e+00	9.5953102e+00	-7.5700866e+00	1.0355195e+00	1.1650484e+01	-1.2378343e+01	2.0980242e-01	2.5978433e+00	1.5994062e+01	-1.4656071e+01	-6.1502506e-01	1.0147469e+01	-4.6481245e+00	2.9286343e+00	1.1652857e+01	-1.0988902e+01	4.4656038e+00	1.1829595e+01	-2.8693262e+00	7.8497243e+00
4.2168063e+00	9.6209609e+00	-7.5371706e+00	8.8650791e-01	1.1541506e+01	-1.2443878e+01	2.7859983e-01	2.4786340e+00	1.5924820e+01	-1.4680832e+01	-1.9779253e-01	1.0390484e+01	-4.9661642e+00	2.5545484e+00	1.1729809e+01	-1.1266909e+01	4.6685858e+00	1.2095888e+01	-2.8625057e+00	7.8890160e+00
4.3585527e+00	9.6179955e+00	-7.4591805e+00	8.3194445e-01	1.1317024e+01	-1.2512528e+01	3.4265258e-01	2.4073160e+00	1.5841343e+01	-1.4742957e+01	2.1691940e-01	1.0624158e+01	-5.1838250e+00	1.9800011e+00	1.1600369e+01	-1.1566415e+01	4.8579269e+00	1.2239710e+01	-2.9317479e+00	7.8882746e+00
4.4234951e+00	9.5567599e+00	-7.3459020e+00	8.7049472e-01	1.1015739e+01	-1.2630996e+01	3.4799031e-01	2.3494906e+00	1.5704045e+01	-1.4925033e+01	5.1538744e-01	1.0813943e+01	-5.3340228e+00	1.3322083e+00	1.1253120e+01	-1.1849315e+01	4.9532647e+00	1.2275592e+01	-3.1016657e+00	7.8460176e+00
4.4392117e+00	9.4095275e+00	-7.1248310e+00	9.5085721e-01	1.0681686e+01	-1.2870452e+01	2.5131810e-01	2.2270194e+00	1.5536351e+01	-1.5208971e+01	6.7863300e-01	1.0908688e+01	-5.4653902e+00	7.3749630e-01	1.0817354e+01	-1.2063417e+01	4.9030011e+00	1.2269364e+01	-3.3071683e+00	7.7954574e+00
4.3842035e+00	9.2231518e+00	-6.7633481e+00	1.0031966e+00	1.0349858e+01	-1.3241869e+01	6.5387187e-02	2.0040209e+00	1.5404391e+01	-1.5502842e+01	7.7411905e-01	1.0896233e+01	-5.6041712e+00	2.5976950e-01	1.0486118e+01	-1.2213911e+01	4.7572514e+00	1.2264471e+01	-3.4567729e+00	7.7453421e+00
4.2715181e+00	9.0366278e+00	-6.3394434e+00	1.0074964e+00	1.0044124e+01	-1.3651985e+01	-1.3285016e-01	1.7137077e+00	1.5325808e+01	-1.5680767e+01	8.6871548e-01	1.0796299e+01	-5.7006951e+00	-1.1817140e-01	1.0336217e+01	-1.2349282e+01	4.6310734e+00	1.2262692e+01	-3.5125226e+00	7.6414046e+00
4.1822594e+00	8.8216359e+00	-5.9445997e+00	9.8392148e-01	9.7794618e+00	-1.3996565e+01	-2.5250426e-01	1.4251738e+00	1.5242776e+01	-1.5647406e+01	9.9622791e-01	1.0639133e+01	-5.6962470e+00	-4.6601344e-01	1.0295146e+01	-1.2529430e+01	4.6115018e+00	1.2227997e+01	-3.4905786e+00	7.4311574e+00
4.1634290e+00	8.5707626e+00	-5.5869718e+00	9.5678802e-01	9.5398571e+00	-1.4249069e+01	-2.5976950e-01	1.2156679e+00	1.5117933e+01	-1.5398608e+01	1.1287815e+00	1.0484042e+01	-5.6032816e+00	-8.2957213e-01	1.0276019e+01	-1.2785197e+01	4.7034293e+00	1.2118277e+01	-3.4474319e+00	7.1555230e+00
4.1798870e+00	8.3419816e+00	-5.2438744e+00	9.6123613e-01	9.3045522e+00	-1.4433814e+01	-2.0357507e-01	1.1290781e+00	1.4988789e+01	-1.5009102e+01	1.1830484e+00	1.0400714e+01	-5.4729520e+00	-1.1864587e+00	1.0251554e+01	-1.3080996e+01	4.8579269e+00	1.1916036e+01	-3.4243018e+00	6.9214042e+00
4.1703977e+00	8.1802188e+00	-4.9451099e+00	1.0255854e+00	9.0997910e+00	-1.4538344e+01	-1.7006599e-01	1.1360468e+00	1.4885593e+01	-1.4597356e+01	1.1040204e+00	1.0399232e+01	-5.3623424e+00	-1.4960470e+00	1.0232428e+01	-1.3383615e+01	5.0128694e+00	1.1612379e+01	-3.4096230e+00	6.7946331e+00
4.0983384e+00	8.1090490e+00	-4.7391625e+00	1.1179578e+00	8.9650133e+00	-1.4512545e+01	-2.2181232e-01	1.1621423e+00	1.4813682e+01	-1.4274127e+01	9.2698569e-01	1.0431554e+01	-5.3349124e+00	-1.7556682e+00	1.0258375e+01	-1.3715889e+01	5.1034625e+00	1.1213087e+01	-3.3753726e+00	6.7812888e+00
3.9408754e+00	8.1797740e+00	-4.6444178e+00	1.1900171e+00	8.9085223e+00	-1.4353006e+01	-3.6000020e-01	1.1605114e+00	1.4804786e+01	-1.4088789e+01	7.3201030e-01	1.0484932e+01	-5.4091958e+00	-1.9980901e+00	1.0376398e+01	-1.4096499e+01	5.0972352e+00	1.0794668e+01	-3.3074648e+00	6.8653581e+00
3.6945985e+00	8.4370229e+00	-4.6542036e+00	1.2463598e+00	8.9031846e+00	-1.4112660e+01	-5.5808928e-01	1.1434603e+00	1.4867059e+01	-1.4041046e+01	5.7914365e-01	1.0568408e+01	-5.4950443e+00	-2.2516322e+00	1.0583531e+01	-1.4503797e+01	5.0073834e+00	1.0480928e+01	-3.2202819e+00	6.9833812e+00
3.4188158e+00	8.8317183e+00	-4.7123256e+00	1.2874307e+00	8.8971055e+00	-1.3849184e+01	-8.1089008e-01	1.1569529e+00	1.4944457e+01	-1.4100502e+01	4.9848463e-01	1.0639281e+01	-5.4566423e+00	-2.5192601e+00	1.0813350e+01	-1.4889893e+01	4.8595579e+00	1.0349413e+01	-3.1646805e+00	7.0348310e+00
3.1857349e+00	9.2154418e+00	-4.7046155e+00	1.2721589e+00	8.8750132e+00	-1.3597273e+01	-1.0847453e+00	1.2500666e+00	1.4982562e+01	-1.4178641e+01	4.8350933e-01	1.0659001e+01	-5.2486191e+00	-2.7757676e+00	1.0983713e+01	-1.5199185e+01	4.6669548e+00	1.0394932e+01	-3.2026377e+00	6.9876810e+00
3.0321269e+00	9.4529707e+00	-4.5419630e+00	1.1882379e+00	8.8696755e+00	-1.3360040e+01	-1.3009233e+00	1.4487488e+00	1.4953353e+01	-1.4174044e+01	4.8143355e-01	1.0626975e+01	-4.9609748e+00	-2.9710396e+00	1.1038869e+01	-1.5414028e+01	4.4126713e+00	1.0545278e+01	-3.3685521e+00	6.8875986e+00
2.9738567e+00	9.5010103e+00	-4.2472017e+00	1.0800006e+00	8.8761994e+00	-1.3150831e+01	-1.4426697e+00	1.7377275e+00	1.4829547e+01	-1.4084786e+01	4.2687009e-01	1.0537568e+01	-4.7292284e+00	-3.0773493e+00	1.0974075e+01	-1.5564226e+01	4.0841044e+00	1.0699924e+01	-3.6618307e+00	6.7725409e+00
2.9805289e+00	9.3960349e+00	-3.9322757e+00	1.0138721e+00	8.8506969e+00	-1.3028063e+01	-1.6042843e+00	2.0745975e+00	1.4613221e+01	-1.4023550e+01	3.1018139e-01	1.0395228e+01	-4.6254392e+00	-3.0896558e+00	1.0836925e+01	-1.5679729e+01	3.7346314e+00	1.0793334e+01	-4.0504471e+00	6.6754239e+00
2.9609572e+00	9.2061007e+00	-3.7036429e+00	1.0447123e+00	8.7703344e+00	-1.3027619e+01	-1.8636090e+00	2.4267394e+00	1.4339662e+01	-1.4101244e+01	2.0357507e-01	1.0227535e+01	-4.6460487e+00	-2.9925388e+00	1.0688062e+01	-1.5735330e+01	3.4455044e+00	1.0819578e+01	-4.4783551e+00	6.6282739e+00
2.8321103e+00	8.9930364e+00	-3.6105292e+00	1.1668870e+00	8.6533492e+00	-1.3127849e+01	-2.1856520e+00	2.8058665e+00	1.4055576e+01	-1.4299926e+01	2.1588151e-01	1.0075113e+01	-4.7394590e+00	-2.8181729e+00	1.0567815e+01	-1.5665347e+01	3.2494911e+00	1.0812757e+01	-4.8650439e+00	6.6376149e+00
2.6062947e+00	8.8039918e+00	-3.6529345e+00	1.3052231e+00	8.5486704e+00	-1.3315263e+01	-2.4974643e+00	3.2466740e+00	1.3821606e+01	-1.4478591e+01	4.0967074e-01	9.9836300e+00	-4.8288660e+00	-2.6605616e+00	1.0487156e+01	-1.5477488e+01	3.1492604e+00	1.0818540e+01	-5.1291133e+00	6.7222773e+00
2.3984198e+00	8.6699555e+00	-3.7673992e+00	1.4005609e+00	8.4832832e+00	-1.3586153e+01	-2.7609406e+00	3.7155046e+00	1.3676153e+01	-1.4520107e+01	7.2830354e-01	9.9732511e+00	-4.8648957e+00	-2.5597378e+00	1.0422510e+01	-1.5281030e+01	3.1594911e+00	1.0862576e+01	-5.2804972e+00	6.9178457e+00
2.3057509e+00	8.5941893e+00	-3.8204799e+00	1.4708410e+00	8.4330196e+00	-1.3880469e+01	-2.9535437e+00	4.1136102e+00	1.3595642e+01	-1.4447603e+01	1.0374470e+00	1.0028111e+01	-4.8588166e+00	-2.4721101e+00	1.0347337e+01	-1.5171310e+01	3.2733626e+00	1.0948128e+01	-5.4266917e+00	7.2063797e+00
2.3131644e+00	8.5225748e+00	-3.6986018e+00	1.5529828e+00	8.3665945e+00	-1.4115922e+01	-3.0537744e+00	4.3947306e+00	1.3544340e+01	-1.4377026e+01	1.2629661e+00	1.0114701e+01	-4.8755711e+00	-2.3751414e+00	1.0266678e+01	-1.5171755e+01	3.4441700e+00	1.1065855e+01	-5.6492454e+00	7.5035133e+00
2.3638728e+00	8.3725253e+00	-3.4254879e+00	1.6520273e+00	8.2992798e+00	-1.4293550e+01	-3.0505124e+00	4.6042365e+00	1.3518393e+01	-1.4394226e+01	1.4368871e+00	1.0200549e+01	-4.9606782e+00	-2.2943341e+00	1.0201439e+01	-1.5279992e+01	3.6277286e+00	1.1176316e+01	-5.9325898e+00	7.7150949e+00
2.4503144e+00	8.1140902e+00	-3.1500018e+00	1.7670850e+00	8.2881595e+00	-1.4491194e+01	-2.9345651e+00	4.7848297e+00	1.3512166e+01	-1.4495642e+01	1.6374968e+00	1.0269050e+01	-5.0560160e+00	-2.2640869e+00	1.0176381e+01	-1.5489201e+01	3.8262624e+00	1.1224800e+01	-6.2226065e+00	7.7895266e+00
2.6003639e+00	7.7837441e+00	-2.9983213e+00	1.9011213e+00	8.3590327e+00	-1.4738213e+01	-2.7083047e+00	4.9197557e+00	1.3517800e+01	-1.4625231e+01	1.9291444e+00	1.0298556e+01	-5.0625399e+00	-2.3122748e+00	1.0225162e+01	-1.5796417e+01	4.0795081e+00	1.1213977e+01	-6.5151437e+00	7.7413388e+00
2.8091284e+00	7.4557703e+00	-2.9754877e+00	2.0364921e+00	8.4672700e+00	-1.4976335e+01	-2.4079091e+00	4.9841049e+00	1.3539151e+01	-1.4741178e+01	2.3297707e+00	1.0264750e+01	-4.9445168e+00	-2.4099849e+00	1.0367650e+01	-1.6209498e+01	4.3882068e+00	1.1192033e+01	-6.8391142e+00	7.6333980e+00
3.0211549e+00	7.2293616e+00	-3.0254547e+00	2.1481396e+00	8.5766935e+00	-1.5146252e+01	-2.0646634e+00	5.0036766e+00	1.3568805e+01	-1.4830881e+01	2.7818467e+00	1.0195656e+01	-4.7124738e+00	-2.4783375e+00	1.0604141e+01	-1.6714210e+01	4.7022432e+00	1.1173202e+01	-7.1909596e+00	7.5399878e+00
3.1729837e+00	7.1857701e+00	-3.1181237e+00	2.2397706e+00	8.7285222e+00	-1.5249893e+01	-1.6824227e+00	5.0440061e+00	1.3584077e+01	-1.4897900e+01	3.1744664e+00	1.0167782e+01	-4.3723418e+00	-2.5111052e+00	1.0926036e+01	-1.7261476e+01	4.9882565e+00	1.1179133e+01	-7.5244194e+00	7.4959515e+00
3.2173165e+00	7.3375989e+00	-3.2514186e+00	2.3395565e+00	8.9780611e+00	-1.5329070e+01	-1.2657832e+00	5.1544675e+00	1.3553978e+01	-1.4944901e+01	3.4417977e+00	1.0211373e+01	-3.9304964e+00	-2.5944331e+00	1.1289594e+01	-1.7797769e+01	5.2434296e+00	1.1271061e+01	-7.7887853e+00	7.4667423e+00
3.1519293e+00	7.6121954e+00	-3.4082886e+00	2.4657345e+00	9.3045522e+00	-1.5409580e+01	-8.2319651e-01	5.3162303e+00	1.3433879e+01	-1.4980338e+01	3.5911058e+00	1.0286546e+01	-3.4165917e+00	-2.7756194e+00	1.1609265e+01	-1.8264228e+01	5.4821448e+00	1.1447651e+01	-7.9759023e+00	7.3886038e+00
3.0539226e+00	7.8777474e+00	-3.5217153e+00	2.6209735e+00	9.6311916e+00	-1.5501211e+01	-3.7482723e-01	5.4260986e+00	1.3195460e+01	-1.5047949e+01	3.6332146e+00	1.0372988e+01	-2.8887496e+00	-3.0207101e+00	1.1804982e+01	-1.8580636e+01	5.7297561e+00	1.1621868e+01	-8.1212072e+00	7.2373682e+00
3.0229342e+00	8.0361001e+00	-3.5196395e+00	2.8132800e+00	9.8936299e+00	-1.5616417e+01	3.4398701e-02	5.3891793e+00	1.2867042e+01	-1.5193106e+01	3.5586346e+00	1.0496645e+01	-2.4194742e+00	-3.2643181e+00	1.1838343e+01	-1.8688577e+01	5.9761813e+00	1.1713054e+01	-8.2706636e+00	7.0243038e+00
3.0893592e+00	8.0801363e+00	-3.4223742e+00	3.0500676e+00	1.0061027e+01	-1.5730585e+01	3.7883053e-01	5.2318646e+00	1.2519793e+01	-1.5407505e+01	3.3753726e+00	1.0668342e+01	-2.0913521e+00	-3.4468388e+00	1.1729512e+01	-1.8623783e+01	6.1696740e+00	1.1713351e+01	-8.4343540e+00	6.7307287e+00
3.2013033e+00	8.0500375e+00	-3.3264434e+00	3.2993099e+00	1.0129231e+01	-1.5778180e+01	6.7640895e-01	5.0619468e+00	1.2219694e+01	-1.5651261e+01	3.1293922e+00	1.0850121e+01	-1.9555365e+00	-3.5607104e+00	1.1575015e+01	-1.8492564e+01	6.2839904e+00	1.1670204e+01	-8.5584562e+00	6.3219475e+00
3.2798865e+00	7.9883570e+00	-3.3240711e+00	3.4923578e+00	1.0104767e+01	-1.5730734e+01	9.3929213e-01	4.9674987e+00	1.1985427e+01	-1.5918444e+01	2.8823739e+00	1.1012626e+01	-1.9636914e+00	-3.6256528e+00	1.1501324e+01	-1.8374986e+01	6.3188339e+00	1.1599924e+01	-8.5805485e+00	5.8608270e+00
3.3055373e+00	7.9251939e+00	-3.4300843e+00	3.5736099e+00	9.9891160e+00	-1.5627241e+01	1.1421258e+00	4.9588990e+00	1.1785707e+01	-1.6218098e+01	2.6829504e+00	1.1180468e+01	-2.0092104e+00	-3.6404798e+00	1.1549809e+01	-1.8299516e+01	6.2648635e+00	1.1476415e+01	-8.5133821e+00	5.4926720e+00
3.3344500e+00	7.8646996e+00	-3.5494419e+00	3.5128191e+00	9.7922131e+00	-1.5532200e+01	1.2515493e+00	4.9941873e+00	1.1589100e+01	-1.6515825e+01	2.5646308e+00	1.1364174e+01	-2.0341198e+00	-3.6247632e+00	1.1634471e+01	-1.8277276e+01	6.1125899e+00	1.1317024e+01	-8.4229372e+00	5.2944346e+00
3.4168882e+00	7.7939747e+00	-3.5854715e+00	3.2764763e+00	9.5398571e+00	-1.5490388e+01	1.2782380e+00	5.0640226e+00	1.1389973e+01	-1.6770108e+01	2.5334940e+00	1.1513038e+01	-2.0351577e+00	-3.6413694e+00	1.1640402e+01	-1.8322053e+01	5.8660165e+00	1.1182543e+01	-8.3578465e+00	5.2472847e+00
3.5307598e+00	7.7048643e+00	-3.5399526e+00	2.8315172e+00	9.2545851e+00	-1.5504622e+01	1.2817964e+00	5.1942039e+00	1.1175871e+01	-1.6971311e+01	2.5423902e+00	1.1574273e+01	-2.0212202e+00	-3.7269214e+00	1.1555295e+01	-1.8453124e+01	5.5321118e+00	1.1112115e+01	-8.3548811e+00	5.2904313e+00
3.6115671e+00	7.6276155e+00	-3.4797548e+00	2.1856520e+00	8.9470726e+00	-1.5567340e+01	1.2878755e+00	5.3699042e+00	1.0927370e+01	-1.7119285e+01	2.5306769e+00	1.1550698e+01	-2.0439056e+00	-3.8490961e+00	1.1451209e+01	-1.8667523e+01	5.1500194e+00	1.1113005e+01	-8.4205649e+00	5.3500360e+00
3.6028192e+00	7.6421460e+00	-3.4701173e+00	1.4213188e+00	8.6231020e+00	-1.5685066e+01	1.2576284e+00	5.5123919e+00	1.0681390e+01	-1.7195792e+01	2.4870854e+00	1.1482791e+01	-2.1610391e+00	-3.9674157e+00	1.1349644e+01	-1.8926551e+01	4.8223421e+00	1.1174685e+01	-8.5178302e+00	5.3890310e+00
3.4567729e+00	7.8039088e+00	-3.5398043e+00	6.6365770e-01	8.3135137e+00	-1.5866253e+01	1.1516151e+00	5.5546489e+00	1.0514586e+01	-1.7173107e+01	2.4144330e+00	1.1405987e+01	-2.3444494e+00	-4.0756530e+00	1.1215756e+01	-1.9190472e+01	4.6295907e+00	1.1270319e+01	-8.6241399e+00	5.4246159e+00
3.1538568e+00	8.0564131e+00	-3.6717648e+00	1.3344324e-03	8.0613060e+00	-1.6108230e+01	9.4804007e-01	5.5215847e+00	1.0464174e+01	-1.7036402e+01	2.2955202e+00	1.1314059e+01	-2.5598861e+00	-4.1711391e+00	1.1056662e+01	-1.9439418e+01	4.5575314e+00	1.1373515e+01	-8.7399390e+00	5.4954891e+00
2.7535271e+00	8.2893457e+00	-3.8117320e+00	-5.2013209e-01	7.8322285e+00	-1.6398246e+01	6.4690316e-01	5.4722107e+00	1.0534454e+01	-1.6788494e+01	2.1518464e+00	1.1187881e+01	-2.8464925e+00	-4.2311885e+00	1.0924850e+01	-1.9642252e+01	4.5431492e+00	1.1470039e+01	-8.8634481e+00	5.6148467e+00
2.3533456e+00	8.4284232e+00	-3.9230829e+00	-8.9659029e-01	7.5395430e+00	-1.6741789e+01	3.1344334e-01	5.4056373e+00	1.0727650e+01	-1.6477868e+01	2.0412367e+00	1.1076085e+01	-3.2075306e+00	-4.2219958e+00	1.0866876e+01	-1.9736848e+01	4.5260981e+00	1.1518969e+01	-9.0037118e+00	5.7408764e+00
1.9912697e+00	8.4221958e+00	-4.0043350e+00	-1.1716316e+00	7.1700535e+00	-1.7138856e+01	4.4777620e-02	5.2947311e+00	1.1021818e+01	-1.6197192e+01	1.9617639e+00	1.1042131e+01	-3.5534452e+00	-4.1334784e+00	1.0883927e+01	-1.9695481e+01	4.4644177e+00	1.1451802e+01	-9.1663643e+00	5.8156046e+00
1.6589960e+00	8.2571710e+00	-4.0313202e+00	-1.3706103e+00	6.7913712e+00	-1.7523173e+01	-1.0749594e-01	5.1635120e+00	1.1379595e+01	-1.5999696e+01	1.8690950e+00	1.1064224e+01	-3.7988324e+00	-3.9512543e+00	1.0944273e+01	-1.9583388e+01	4.3469876e+00	1.1273730e+01	-9.3101865e+00	5.8265766e+00
1.3495559e+00	7.9925086e+00	-3.9571851e+00	-1.4678756e+00	6.4679938e+00	-1.7808741e+01	-1.2988475e-01	5.0683225e+00	1.1759018e+01	-1.5871294e+01	1.7839878e+00	1.1088540e+01	-3.9309413e+00	-3.6634617e+00	1.1070451e+01	-1.9508957e+01	4.1918969e+00	1.1090616e+01	-9.3779460e+00	5.7788336e+00
1.0636909e+00	7.6811411e+00	-3.7728852e+00	-1.4502315e+00	6.2283890e+00	-1.7972432e+01	-3.7808917e-02	5.0256206e+00	1.2105971e+01	-1.5789894e+01	1.7644161e+00	1.1120418e+01	-3.9875805e+00	-3.3344500e+00	1.1325031e+01	-1.9535200e+01	4.0280583e+00	1.0977634e+01	-9.3640086e+00	5.6615518e+00
8.3861662e-01	7.3233649e+00	-3.5046642e+00	-1.3640864e+00	6.0730018e+00	-1.8029664e+01	1.0645805e-01	5.0142038e+00	1.2382643e+01	-1.5746006e+01	1.8139384e+00	1.1199001e+01	-4.0156036e+00	-3.0423576e+00	1.1694076e+01	-1.9649665e+01	3.8768226e+00	1.0912840e+01	-9.3178965e+00	5.5158021e+00
7.2326235e-01	6.9446827e+00	-3.1722423e+00	-1.2952890e+00	5.9827052e+00	-1.8010686e+01	2.4583210e-01	5.0196898e+00	1.2593335e+01	-1.5717389e+01	1.8790291e+00	1.1319397e+01	-4.0414026e+00	-2.8031976e+00	1.2077503e+01	-1.9821807e+01	3.7393761e+00	1.0864504e+01	-9.2858701e+00	5.4419635e+00
7.0354241e-01	6.6052920e+00	-2.7948945e+00	-1.3151572e+00	5.9355552e+00	-1.7960570e+01	3.5762788e-01	5.0293274e+00	1.2778080e+01	-1.5688032e+01	1.8889632e+00	1.1413548e+01	-4.0454059e+00	-2.6230493e+00	1.2374043e+01	-2.0063339e+01	3.5948126e+00	1.0848490e+01	-9.2657054e+00	5.4907444e+00
7.0695262e-01	6.3338092e+00	-2.4049437e+00	-1.4262117e+00	5.9380758e+00	-1.7910751e+01	4.3621112e-01	5.0013043e+00	1.2980765e+01	-1.5673353e+01	1.8077111e+00	1.1430155e+01	-3.9764602e+00	-2.5349767e+00	1.2550633e+01	-2.0372334e+01	3.4014681e+00	1.0885410e+01	-9.2139591e+00	5.6035781e+00
6.8634305e-01	6.1334960e+00	-2.0342680e+00	-1.5479416e+00	6.0151764e+00	-1.7889401e+01	5.0901182e-01	4.8878775e+00	1.3193681e+01	-1.5684177e+01	1.6536583e+00	1.1391308e+01	-3.7982394e+00	-2.5787164e+00	1.2633516e+01	-2.0673916e+01	3.1210891e+00	1.0963548e+01	-9.1134318e+00	5.6643689e+00
6.7166430e-01	6.0050940e+00	-1.7083700e+00	-1.5830816e+00	6.1686361e+00	-1.7917868e+01	6.3177960e-01	4.6918643e+00	1.3352034e+01	-1.5694259e+01	1.4695066e+00	1.1363433e+01	-3.5255704e+00	-2.7766572e+00	1.2657536e+01	-2.0891873e+01	2.7911877e+00	1.1033235e+01	-9.0140907e+00	5.6192948e+00
7.1273516e-01	5.9266590e+00	-1.4595725e+00	-1.5089465e+00	6.3911898e+00	-1.7965167e+01	8.2126900e-01	4.4829515e+00	1.3378129e+01	-1.5682249e+01	1.2853549e+00	1.1404059e+01	-3.2254713e+00	-3.0880248e+00	1.2647305e+01	-2.1003669e+01	2.5222255e+00	1.1041242e+01	-8.9420314e+00	5.5112057e+00
8.0392137e-01	5.8501516e+00	-1.3316152e+00	-1.3835098e+00	6.6813547e+00	-1.7982514e+01	1.0426365e+00	4.3351260e+00	1.3237866e+01	-1.5644144e+01	1.0967551e+00	1.1515558e+01	-2.9671845e+00	-3.3885686e+00	1.2588145e+01	-2.1034658e+01	2.3689140e+00	1.0969034e+01	-8.8312735e+00	5.3780590e+00
8.6797413e-01	5.7407281e+00	-1.3471836e+00	-1.2700831e+00	6.9973186e+00	-1.7978807e+01	1.2579249e+00	4.2522429e+00	1.2969941e+01	-1.5556220e+01	9.1986872e-01	1.1664273e+01	-2.7940049e+00	-3.5549279e+00	1.2416152e+01	-2.1054378e+01	2.2993753e+00	1.0819281e+01	-8.6300708e+00	5.2269716e+00
8.2067591e-01	5.6157363e+00	-1.4864094e+00	-1.1645147e+00	7.2814044e+00	-1.8012613e+01	1.4671343e+00	4.2004966e+00	1.2648047e+01	-1.5412991e+01	8.5848483e-01	1.1853911e+01	-2.7213524e+00	-3.5592277e+00	1.2090106e+01	-2.1100193e+01	2.2830655e+00	1.0594355e+01	-8.3569569e+00	5.1125070e+00
6.7151603e-01	5.5362634e+00	-1.6965084e+00	-9.9385558e-01	7.5066270e+00	-1.8112992e+01	1.7374310e+00	4.1921935e+00	1.2328079e+01	-1.5269910e+01	1.0103136e+00	1.2110270e+01	-2.7372174e+00	-3.4627038e+00	1.1641440e+01	-2.1118134e+01	2.3064922e+00	1.0301966e+01	-8.0291314e+00	5.1188826e+00
5.0115349e-01	5.5580591e+00	-1.8978594e+00	-7.1317997e-01	7.6526732e+00	-1.8233091e+01	2.1405778e+00	4.2893105e+00	1.2029018e+01	-1.5179465e+01	1.3366564e+00	1.2407552e+01	-2.8242520e+00	-3.3633627e+00	1.1127090e+01	-2.1034954e+01	2.3468217e+00	9.9736959e+00	-7.6541559e+00	5.2570705e+00
3.6800680e-01	5.6803821e+00	-1.9979418e+00	-3.7289972e-01	7.7164294e+00	-1.8315084e+01	2.6485517e+00	4.5197225e+00	1.1758277e+01	-1.5153962e+01	1.6793090e+00	1.2677108e+01	-2.9522092e+00	-3.3544665e+00	1.0620599e+01	-2.0849468e+01	2.3803308e+00	9.6718176e+00	-7.2799217e+00	5.4633144e+00
2.9105453e-01	5.8437759e+00	-1.9504953e+00	-4.8187836e-02	7.7274014e+00	-1.8343997e+01	3.1559326e+00	4.8352416e+00	1.1529051e+01	-1.5197406e+01	1.8464096e+00	1.2863928e+01	-3.0657843e+00	-3.4647795e+00	1.0231093e+01	-2.0637886e+01	2.3924890e+00	9.4522294e+00	-6.9694438e+00	5.6547314e+00
2.7133458e-01	5.9840396e+00	-1.8025216e+00	2.2952237e-01	7.7217671e+00	-1.8325612e+01	3.5833958e+00	5.1743357e+00	1.1324141e+01	-1.5306977e+01	1.7070356e+00	1.2962083e+01	-3.1141204e+00	-3.6498208e+00	1.0023960e+01	-2.0467376e+01	2.3874478e+00	9.3342062e+00	-6.7246496e+00	5.7641548e+00
2.8408583e-01	6.0678123e+00	-1.6391278e+00	4.5904474e-01	7.7159846e+00	-1.8282168e+01	3.9057353e+00	5.5002337e+00	1.1114042e+01	-1.5475412e+01	1.2804620e+00	1.3015460e+01	-3.0972176e+00	-3.8631817e+00	9.9582758e+00	-2.0356469e+01	2.3999025e+00	9.3189344e+00	-6.4779279e+00	5.7653410e+00
2.7207594e-01	6.0870874e+00	-1.4892265e+00	6.6024749e-01	7.7143536e+00	-1.8255035e+01	4.1483055e+00	5.7567413e+00	1.0918029e+01	-1.5697966e+01	7.2281754e-01	1.3067058e+01	-3.0699358e+00	-4.0676464e+00	9.9443384e+00	-2.0313323e+01	2.4679586e+00	9.3823941e+00	-6.1744186e+00	5.6793442e+00
1.9037902e-01	6.0700364e+00	-1.3255362e+00	8.9392143e-01	7.7260669e+00	-1.8252959e+01	4.3665593e+00	5.8709094e+00	1.0757897e+01	-1.5929712e+01	1.9749599e-01	1.3123698e+01	-3.0697876e+00	-4.2354884e+00	9.9433005e+00	-2.0342829e+01	2.5862782e+00	9.4474847e+00	-5.8577133e+00	5.5813376e+00
3.5881404e-02	6.0540232e+00	-1.1399018e+00	1.2214504e+00	7.7334805e+00	-1.8228050e+01	4.5785858e+00	5.8405140e+00	1.0589166e+01	-1.6089103e+01	-2.2181232e-01	1.3190271e+01	-3.0822423e+00	-4.3810898e+00	9.9852610e+00	-2.0428974e+01	2.7123080e+00	9.4365127e+00	-5.6169224e+00	5.5493112e+00
-1.8474475e-01	6.0050940e+00	-9.6227402e-01	1.6245973e+00	7.6861822e+00	-1.8130340e+01	4.7676304e+00	5.7322767e+00	1.0381587e+01	-1.6129581e+01	-5.2517328e-01	1.3252841e+01	-3.0708255e+00	-4.5142365e+00	1.0091571e+01	-2.0551593e+01	2.8266243e+00	9.3474023e+00	-5.4564940e+00	5.5958681e+00
-4.5148296e-01	5.8442208e+00	-8.3090656e-01	2.0163273e+00	7.5551113e+00	-1.7937292e+01	4.9175316e+00	5.5881580e+00	1.0199512e+01	-1.6065528e+01	-7.0265278e-01	1.3263665e+01	-2.9815668e+00	-4.6083881e+00	1.0246810e+01	-2.0676437e+01	2.9694086e+00	9.2430200e+00	-5.3120788e+00	5.7015848e+00
-7.1495922e-01	5.5705138e+00	-7.5425084e-01	2.3208745e+00	7.3731837e+00	-1.7632745e+01	5.0182071e+00	5.4169058e+00	1.0120335e+01	-1.5930157e+01	-7.4238921e-01	1.3230452e+01	-2.7603475e+00	-4.6562794e+00	1.0424734e+01	-2.0725069e+01	3.1921105e+00	9.1951287e+00	-5.1572846e+00	5.8265766e+00
-9.2906148e-01	5.2710079e+00	-6.8204322e-01	2.5071019e+00	7.2106795e+00	-1.7228412e+01	5.0834460e+00	5.2286026e+00	1.0133086e+01	-1.5741854e+01	-6.7596414e-01	1.3207174e+01	-2.3984198e+00	-4.6675479e+00	1.0608886e+01	-2.0617722e+01	3.4831651e+00	9.2318998e+00	-5.0026387e+00	5.8798056e+00
-1.0685838e+00	5.0229518e+00	-5.6906128e-01	2.6080740e+00	7.1100040e+00	-1.6802579e+01	5.1317821e+00	5.0085695e+00	1.0145986e+01	-1.5524786e+01	-5.7395419e-01	1.3185230e+01	-1.9264755e+00	-4.6359664e+00	1.0813202e+01	-2.0333043e+01	3.7791125e+00	9.3015868e+00	-4.8456205e+00	5.8104151e+00
-1.1489463e+00	4.8266419e+00	-4.2523912e-01	2.6915501e+00	7.0441720e+00	-1.6460372e+01	5.1584708e+00	4.7296732e+00	1.0070665e+01	-1.5316615e+01	-4.9433306e-01	1.3103829e+01	-1.3651243e+00	-4.5687999e+00	1.1047321e+01	-1.9923520e+01	4.0302823e+00	9.3380613e+00	-4.7028363e+00	5.6735617e+00
-1.2313845e+00	4.6238082e+00	-2.7133458e-01	2.7862948e+00	6.9427551e+00	-1.6266879e+01	5.1813044e+00	4.4316499e+00	9.9114224e+00	-1.5117784e+01	-4.5563452e-01	1.2937915e+01	-7.2533813e-01	-4.4820618e+00	1.1248524e+01	-1.9516370e+01	4.2101342e+00	9.3548158e+00	-4.6276632e+00	5.5298878e+00
-1.3670518e+00	4.3677455e+00	-9.9785888e-02	2.8891944e+00	6.7798061e+00	-1.6232480e+01	5.2546982e+00	4.2074653e+00	9.7547007e+00	-1.4890338e+01	-4.3280090e-01	1.2713879e+01	-4.2257025e-02	-4.3723418e+00	1.1317766e+01	-1.9242960e+01	4.3197059e+00	9.4047829e+00	-4.6429351e+00	5.3739075e+00
-1.5431969e+00	4.0728359e+00	1.1090616e-01	3.0017315e+00	6.6132986e+00	-1.6338345e+01	5.4065269e+00	4.0952247e+00	9.6778967e+00	-1.4617965e+01	-3.6118636e-01	1.2485098e+01	6.2911073e-01	-4.2540222e+00	1.1223169e+01	-1.9145101e+01	4.4138575e+00	9.5007137e+00	-4.7111394e+00	5.1913868e+00
-1.7171179e+00	3.8146974e+00	3.4265258e-01	3.1347299e+00	6.5144023e+00	-1.6549334e+01	5.6344183e+00	4.0541538e+00	9.6853102e+00	-1.4330618e+01	-1.9794080e-01	1.2303615e+01	1.2456185e+00	-4.1646152e+00	1.1026711e+01	-1.9224723e+01	4.5556039e+00	9.6138440e+00	-4.7900192e+00	5.0072351e+00
-1.8808083e+00	3.6517483e+00	5.2458020e-01	3.3203643e+00	6.4955720e+00	-1.6786121e+01	5.9374827e+00	4.0425888e+00	9.7237122e+00	-1.4086565e+01	2.6243837e-02	1.2186333e+01	1.8031147e+00	-4.1088656e+00	1.0824322e+01	-1.9492647e+01	4.7361971e+00	9.7214882e+00	-4.8607441e+00	4.8557029e+00
-2.0433125e+00	3.5879921e+00	6.0360825e-01	3.5629345e+00	6.5259674e+00	-1.6944029e+01	6.2816180e+00	4.0640880e+00	9.7480285e+00	-1.3907603e+01	2.5754545e-01	1.2132511e+01	2.3248777e+00	-4.0557848e+00	1.0642840e+01	-1.9880670e+01	4.8706782e+00	9.8349149e+00	-4.9030011e+00	4.7590307e+00
-2.2012203e+00	3.6274320e+00	5.8774333e-01	3.7986842e+00	6.5756380e+00	-1.6991031e+01	6.6125573e+00	4.1288821e+00	9.7536628e+00	-1.3748360e+01	4.6972020e-01	1.2147041e+01	2.8066078e+00	-3.9746810e+00	1.0409759e+01	-2.0234443e+01	4.8881741e+00	9.9441901e+00	-4.9181247e+00	4.7382728e+00
-2.3574972e+00	3.7666578e+00	5.3970376e-01	3.9820945e+00	6.6542212e+00	-1.6999334e+01	6.8972362e+00	4.2173994e+00	9.7538111e+00	-1.3557833e+01	6.5906133e-01	1.2227849e+01	3.2015998e+00	-3.8468720e+00	1.0084009e+01	-2.0428381e+01	4.7815678e+00	9.9960847e+00	-4.9425893e+00	4.8208594e+00
-2.5082881e+00	3.9764602e+00	5.4326225e-01	4.1453401e+00	6.7930022e+00	-1.7048856e+01	7.0736778e+00	4.3042858e+00	9.7575178e+00	-1.3332166e+01	8.2868251e-01	1.2366630e+01	3.4828685e+00	-3.6683546e+00	9.7296430e+00	-2.0435349e+01	4.5682069e+00	9.9585723e+00	-4.9956700e+00	4.9928529e+00
-2.6257181e+00	4.2083549e+00	6.6662311e-01	4.3538081e+00	6.9867914e+00	-1.7143749e+01	7.0315690e+00	4.3748624e+00	9.7689347e+00	-1.3128442e+01	9.5486050e-01	1.2557454e+01	3.6594584e+00	-3.4650761e+00	9.4219822e+00	-2.0294789e+01	4.2777454e+00	9.8485558e+00	-5.0680259e+00	5.1762632e+00
-2.6848780e+00	4.3865758e+00	9.3691980e-01	4.6192118e+00	7.2003006e+00	-1.7223074e+01	6.7225738e+00	4.4196400e+00	9.7695277e+00	-1.3013978e+01	9.6835310e-01	1.2811589e+01	3.7341866e+00	-3.2907103e+00	9.1752605e+00	-2.0079649e+01	3.9525887e+00	9.7168918e+00	-5.1590639e+00	5.2976966e+00
-2.6783541e+00	4.4822101e+00	1.3055197e+00	4.8674162e+00	7.3915692e+00	-1.7249021e+01	6.2451435e+00	4.4454391e+00	9.6970236e+00	-1.2977058e+01	8.2097246e-01	1.3153352e+01	3.6991948e+00	-3.2036756e+00	8.9660512e+00	-1.9886304e+01	3.6430004e+00	9.6303020e+00	-5.2879107e+00	5.3306126e+00
-2.5999191e+00	4.5533798e+00	1.6721920e+00	5.0311066e+00	7.5026237e+00	-1.7279861e+01	5.7751268e+00	4.4611557e+00	9.4897417e+00	-1.2953483e+01	5.6194430e-01	1.3570733e+01	3.5605621e+00	-3.2248783e+00	8.8063641e+00	-1.9776733e+01	3.4168882e+00	9.6166611e+00	-5.4825896e+00	5.3027377e+00
-2.4540211e+00	4.6344837e+00	1.9709566e+00	5.1064279e+00	7.5094441e+00	-1.7364079e+01	5.4381085e+00	4.4573007e+00	9.1642885e+00	-1.2919974e+01	2.7696885e-01	1.3991375e+01	3.3421600e+00	-3.3133956e+00	8.7562487e+00	-1.9745744e+01	3.3257020e+00	9.6561010e+00	-5.7402833e+00	5.2845005e+00
-2.2875136e+00	4.6794096e+00	2.2129337e+00	5.1138414e+00	7.4731179e+00	-1.7429466e+01	5.2815351e+00	4.4350602e+00	8.8214877e+00	-1.2879645e+01	-2.2092269e-02	1.4303484e+01	3.0613362e+00	-3.4162952e+00	8.8290494e+00	-1.9757754e+01	3.3440875e+00	9.7446183e+00	-6.0125075e+00	5.3030343e+00
-2.1671182e+00	4.6424903e+00	2.4535763e+00	5.0738085e+00	7.4667423e+00	-1.7366303e+01	5.3086686e+00	4.3925066e+00	8.5546012e+00	-1.2813071e+01	-3.7349280e-01	1.4404456e+01	2.7191284e+00	-3.5119295e+00	8.9819161e+00	-1.9790225e+01	3.3734451e+00	9.8879957e+00	-6.2672358e+00	5.3105961e+00
-2.1296058e+00	4.5441871e+00	2.7114183e+00	5.0164279e+00	7.4928378e+00	-1.7126550e+01	5.4670212e+00	4.2838245e+00	8.3875006e+00	-1.2716548e+01	-7.7886370e-01	1.4293698e+01	2.3257674e+00	-3.5971849e+00	9.1697745e+00	-1.9858874e+01	3.3102819e+00	1.0048869e+01	-6.5215193e+00	5.2552913e+00
-2.1803142e+00	4.4381738e+00	2.9492438e+00	4.9670539e+00	7.5355397e+00	-1.6750092e+01	5.6860164e+00	4.0820287e+00	8.3124758e+00	-1.2652643e+01	-1.1826036e+00	1.4089678e+01	1.9138726e+00	-3.6902986e+00	9.3161173e+00	-2.0001807e+01	3.1210891e+00	1.0165706e+01	-6.7729857e+00	5.1261479e+00
-2.3189469e+00	4.3603319e+00	3.1283543e+00	4.9044838e+00	7.6197572e+00	-1.6333601e+01	5.9580923e+00	3.8212213e+00	8.3237444e+00	-1.2701276e+01	-1.5082051e+00	1.3909085e+01	1.4895231e+00	-3.8098044e+00	9.3272375e+00	-2.0220950e+01	2.8473822e+00	1.0189577e+01	-6.9630682e+00	4.9660160e+00
-2.5288976e+00	4.3554390e+00	3.2291781e+00	4.7750439e+00	7.7606139e+00	-1.5936236e+01	6.2909591e+00	3.5341700e+00	8.4005484e+00	-1.2864670e+01	-1.7095562e+00	1.3767191e+01	1.0269199e+00	-3.9398375e+00	9.1863808e+00	-2.0446914e+01	2.5331975e+00	1.0122559e+01	-7.0564784e+00	4.8591131e+00
-2.7467067e+00	4.4709416e+00	3.2634285e+00	4.5587176e+00	7.9115530e+00	-1.5561113e+01	6.6196742e+00	3.2288816e+00	8.5117511e+00	-1.3082034e+01	-1.7832465e+00	1.3618327e+01	5.6194430e-01	-4.0768392e+00	8.9745026e+00	-2.0578282e+01	2.2058167e+00	1.0033449e+01	-7.0796086e+00	4.8608924e+00
-2.8995733e+00	4.7077292e+00	3.2708420e+00	4.2925724e+00	7.9987360e+00	-1.5217867e+01	6.8738095e+00	2.9315997e+00	8.6428220e+00	-1.3295098e+01	-1.7436583e+00	1.3449299e+01	1.8000010e-01	-4.2664769e+00	8.8014712e+00	-2.0568199e+01	1.9018627e+00	9.9857058e+00	-7.0582577e+00	4.9633471e+00
-2.9590297e+00	5.0192450e+00	3.2907103e+00	4.0313202e+00	7.9994773e+00	-1.4928888e+01	7.0592956e+00	2.7235765e+00	8.8121466e+00	-1.3476136e+01	-1.6352727e+00	1.3303994e+01	-9.2668915e-02	-4.5478938e+00	8.7065782e+00	-2.0444245e+01	1.6536583e+00	9.9532346e+00	-7.0090319e+00	5.1178447e+00
-2.9262619e+00	5.3037756e+00	3.3467564e+00	3.8056529e+00	7.9589995e+00	-1.4700848e+01	7.1912561e+00	2.6951086e+00	9.0508618e+00	-1.3653912e+01	-1.5135429e+00	1.3216367e+01	-2.9149934e-01	-4.8813537e+00	8.6321465e+00	-2.0277590e+01	1.4871508e+00	9.8481110e+00	-6.9632164e+00	5.2460985e+00
-2.8061630e+00	5.4664281e+00	3.4327532e+00	3.6118636e+00	7.9260835e+00	-1.4517142e+01	7.2375164e+00	2.8163937e+00	9.3147828e+00	-1.3884769e+01	-1.3857339e+00	1.3158838e+01	-4.5459663e-01	-5.1770046e+00	8.5261333e+00	-2.0144888e+01	1.3962611e+00	9.6123613e+00	-6.9377140e+00	5.2699700e+00
-2.6091118e+00	5.5155056e+00	3.4999196e+00	3.4407598e+00	7.9100703e+00	-1.4355675e+01	7.1896251e+00	2.9118797e+00	9.4600877e+00	-1.4180568e+01	-1.2401325e+00	1.3084851e+01	-6.0568403e-01	-5.4140887e+00	8.4278301e+00	-2.0082169e+01	1.3132297e+00	9.2800876e+00	-6.9316349e+00	5.1652912e+00
-2.3720277e+00	5.4781415e+00	3.4849443e+00	3.3012374e+00	7.9041395e+00	-1.4233352e+01	7.1215691e+00	2.8230658e+00	9.3693463e+00	-1.4502018e+01	-1.0948276e+00	1.2959266e+01	-7.5840240e-01	-5.6433145e+00	8.3923935e+00	-2.0071791e+01	1.1940204e+00	8.9506311e+00	-6.9473515e+00	4.9501511e+00
-2.1681561e+00	5.3067410e+00	3.3191781e+00	3.2087168e+00	7.9036947e+00	-1.4207702e+01	7.1140073e+00	2.5544001e+00	9.0830364e+00	-1.4814572e+01	-9.8540418e-01	1.2754653e+01	-9.4314715e-01	-5.8674992e+00	8.4135962e+00	-2.0051626e+01	1.0786662e+00	8.6910098e+00	-6.9866431e+00	4.6638412e+00
-2.0568051e+00	4.9795086e+00	2.9599193e+00	3.1672011e+00	7.9010259e+00	-1.4301557e+01	7.1353582e+00	2.2093752e+00	8.7706310e+00	-1.5115560e+01	-9.4700218e-01	1.2481391e+01	-1.2109233e+00	-6.0277793e+00	8.4930690e+00	-1.9952433e+01	1.0461950e+00	8.5145682e+00	-7.0532165e+00	4.3581079e+00
-2.0126206e+00	4.5575314e+00	2.4786340e+00	3.1717975e+00	7.8873850e+00	-1.4472067e+01	7.0932495e+00	1.8639055e+00	8.5820312e+00	-1.5420108e+01	-9.9563483e-01	1.2179216e+01	-1.5790783e+00	-6.0894598e+00	8.6364464e+00	-1.9765464e+01	1.1704455e+00	8.4238268e+00	-7.1432165e+00	4.0617156e+00
-1.9620604e+00	4.1059002e+00	1.9926041e+00	3.2239886e+00	7.8793784e+00	-1.4673270e+01	6.9758194e+00	1.5572826e+00	8.5629043e+00	-1.5750305e+01	-1.1213680e+00	1.1876745e+01	-1.9897870e+00	-6.0670710e+00	8.7789341e+00	-1.9536090e+01	1.4499349e+00	8.4217510e+00	-7.2321787e+00	3.7911224e+00
-1.8935595e+00	3.6685029e+00	1.5476450e+00	3.3295571e+00	7.9237112e+00	-1.4891821e+01	6.8321455e+00	1.3043335e+00	8.6632833e+00	-1.6132843e+01	-1.2924719e+00	1.1603186e+01	-2.3419288e+00	-5.9981253e+00	8.8751615e+00	-1.9311312e+01	1.7857671e+00	8.4973689e+00	-7.3174341e+00	3.5592277e+00
-1.8600505e+00	3.2831485e+00	1.1532461e+00	3.4950267e+00	8.0587854e+00	-1.5125643e+01	6.6613382e+00	1.1022411e+00	8.7893130e+00	-1.6570833e+01	-1.4899679e+00	1.1384043e+01	-2.5665583e+00	-5.9444514e+00	8.9553757e+00	-1.9132498e+01	2.0797870e+00	8.6290329e+00	-7.4344193e+00	3.3746312e+00
-1.9005283e+00	2.9541368e+00	8.0243867e-01	3.7355210e+00	8.2780771e+00	-1.5365099e+01	6.4331502e+00	9.5827072e-01	8.8868749e+00	-1.7028692e+01	-1.7005117e+00	1.1178688e+01	-2.6759817e+00	-5.9791467e+00	9.0384071e+00	-1.9020110e+01	2.2808415e+00	8.8022125e+00	-7.5855067e+00	3.2800348e+00
-2.0229995e+00	2.6937742e+00	4.8069220e-01	4.0532642e+00	8.5203508e+00	-1.5587208e+01	6.1890974e+00	8.7212570e-01	8.9684235e+00	-1.7512646e+01	-1.8560472e+00	1.0919215e+01	-2.7431482e+00	-6.1329030e+00	9.1073527e+00	-1.8968808e+01	2.3585351e+00	9.0000051e+00	-7.7088676e+00	3.3028684e+00
-2.2239057e+00	2.5711547e+00	2.0535432e-01	4.3957685e+00	8.7037611e+00	-1.5753271e+01	6.0028699e+00	7.9635959e-01	9.0625751e+00	-1.8104689e+01	-1.8968215e+00	1.0617485e+01	-2.8144662e+00	-6.3796247e+00	9.1521304e+00	-1.8964360e+01	2.3196883e+00	9.1909772e+00	-7.7391147e+00	3.3950925e+00
-2.4752238e+00	2.6273491e+00	-6.9687024e-03	4.6945331e+00	8.7664794e+00	-1.5833782e+01	5.8897397e+00	6.6855062e-01	9.1439755e+00	-1.8852564e+01	-1.8489302e+00	1.0353713e+01	-2.8568715e+00	-6.6755721e+00	9.1629541e+00	-1.8989418e+01	2.2086339e+00	9.3395440e+00	-7.6489664e+00	3.4794583e+00
-2.7130493e+00	2.8009736e+00	-1.7006599e-01	4.9356206e+00	8.6942718e+00	-1.5836006e+01	5.8296903e+00	4.7550274e-01	9.1550958e+00	-1.9703339e+01	-1.7627852e+00	1.0179792e+01	-2.8115008e+00	-6.9907947e+00	9.1485719e+00	-1.9072301e+01	2.0492433e+00	9.4353266e+00	-7.4406467e+00	3.5277944e+00
-2.8841532e+00	3.0023246e+00	-2.8097215e-01	5.1560985e+00	8.5285056e+00	-1.5804276e+01	5.7890642e+00	2.4479421e-01	9.1005323e+00	-2.0576206e+01	-1.6849433e+00	1.0085195e+01	-2.6651580e+00	-7.2989003e+00	9.1635472e+00	-1.9279879e+01	1.8341032e+00	9.4812903e+00	-7.1561161e+00	3.5693101e+00
-2.9876458e+00	3.1973000e+00	-3.1255372e-01	5.4014857e+00	8.3227065e+00	-1.5774770e+01	5.6968401e+00	-8.7479456e-03	9.0435965e+00	-2.1421643e+01	-1.6761953e+00	1.0048424e+01	-2.4488317e+00	-7.5466599e+00	9.2501370e+00	-1.9610818e+01	1.5712200e+00	9.4544534e+00	-6.8816678e+00	3.6140877e+00
-3.0432472e+00	3.3732968e+00	-2.6718302e-01	5.6716342e+00	8.0847327e+00	-1.5756681e+01	5.4870377e+00	-3.1166410e-01	9.0413725e+00	-2.2182863e+01	-1.7685677e+00	1.0063548e+01	-2.1979584e+00	-7.6597901e+00	9.4062656e+00	-1.9984163e+01	1.2702314e+00	9.3666774e+00	-6.6850614e+00	3.6502656e+00
-3.0812044e+00	3.4911717e+00	-2.1365745e-01	5.9137595e+00	7.7788512e+00	-1.5775215e+01	5.1666256e+00	-7.1807289e-01	9.1399722e+00	-2.2770754e+01	-1.9438232e+00	1.0108177e+01	-1.9338891e+00	-7.5903997e+00	9.6308950e+00	-2.0320885e+01	9.1571715e-01	9.3361338e+00	-6.5701520e+00	3.7052739e+00
-3.1508914e+00	3.5412870e+00	-2.4242188e-01	6.0635125e+00	7.4031343e+00	-1.5868922e+01	4.8106287e+00	-1.2594076e+00	9.3672705e+00	-2.3116817e+01	-2.1822418e+00	1.0140648e+01	-1.6529169e+00	-7.3693287e+00	9.9345525e+00	-2.0556338e+01	5.0560160e-01	9.4658702e+00	-6.5111404e+00	3.8376793e+00
-3.2841864e+00	3.5730168e+00	-3.8149939e-01	6.0869392e+00	7.0380929e+00	-1.6039284e+01	4.5083057e+00	-1.9003800e+00	9.6930203e+00	-2.3238399e+01	-2.4644001e+00	1.0146282e+01	-1.3379909e+00	-7.0729364e+00	1.0298408e+01	-2.0657013e+01	1.0719940e-01	9.7429874e+00	-6.4963134e+00	4.0935937e+00
-3.4512869e+00	3.6149773e+00	-6.0242209e-01	6.0120627e+00	6.7551933e+00	-1.6258131e+01	4.3145164e+00	-2.5545484e+00	1.0024701e+01	-2.3212600e+01	-2.7302487e+00	1.0168375e+01	-9.8792477e-01	-6.7249461e+00	1.0662708e+01	-2.0668134e+01	-1.7169697e-01	1.0113366e+01	-6.5363463e+00	4.4403979e+00
-3.5991124e+00	3.6502656e+00	-8.5551943e-01	5.9045667e+00	6.5087681e+00	-1.6507818e+01	4.2178442e+00	-3.1488156e+00	1.0268457e+01	-2.3097838e+01	-2.9519127e+00	1.0279429e+01	-6.0331171e-01	-6.2876971e+00	1.0973631e+01	-2.0655975e+01	-2.8779258e-01	1.0506134e+01	-6.6493283e+00	4.7556205e+00
-3.6968225e+00	3.6640548e+00	-1.0576118e+00	5.8035947e+00	6.2292786e+00	-1.6780339e+01	4.1757355e+00	-3.6708752e+00	1.0417172e+01	-2.2932665e+01	-3.1956690e+00	1.0508952e+01	-1.9349270e-01	-5.7559999e+00	1.1206563e+01	-2.0626025e+01	-2.8749604e-01	1.0816316e+01	-6.8520137e+00	4.9059665e+00
-3.7287006e+00	3.6232805e+00	-1.1366398e+00	5.7221943e+00	5.9702505e+00	-1.7076583e+01	4.1665427e+00	-4.1512709e+00	1.0552395e+01	-2.2774906e+01	-3.5297219e+00	1.0808754e+01	1.8000010e-01	-5.2265268e+00	1.1347865e+01	-2.0543290e+01	-2.3827032e-01	1.0955393e+01	-7.1538920e+00	4.8473998e+00
-3.7098703e+00	3.4893924e+00	-1.0785179e+00	5.6705963e+00	5.8120461e+00	-1.7437473e+01	4.1635773e+00	-4.6003815e+00	1.0775541e+01	-2.2705664e+01	-3.9568886e+00	1.1098474e+01	4.3220782e-01	-4.8373174e+00	1.1385674e+01	-2.0398578e+01	-1.8652399e-01	1.0887930e+01	-7.5216023e+00	4.6515347e+00
-3.6690960e+00	3.2717317e+00	-9.2209278e-01	5.6511729e+00	5.7235288e+00	-1.7891773e+01	4.1250270e+00	-4.9901840e+00	1.1122494e+01	-2.2775795e+01	-4.4478114e+00	1.1323993e+01	5.3584874e-01	-4.6863783e+00	1.1314652e+01	-2.0260390e+01	-1.4634275e-01	1.0646398e+01	-7.8841231e+00	4.4046648e+00
-3.6298043e+00	2.9956524e+00	-7.4505808e-01	5.6634793e+00	5.6590312e+00	-1.8376024e+01	4.0492609e+00	-5.2975483e+00	1.1516003e+01	-2.2940227e+01	-4.9707606e+00	1.1470336e+01	5.2561809e-01	-4.8055875e+00	1.1149034e+01	-2.0223471e+01	-1.0986827e-01	1.0314569e+01	-8.1834807e+00	4.1324405e+00
-3.6302492e+00	2.6822091e+00	-5.9678782e-01	5.7032157e+00	5.6646655e+00	-1.8811048e+01	3.9694915e+00	-5.5046818e+00	1.1841901e+01	-2.3106290e+01	-5.4944512e+00	1.1531127e+01	4.3280090e-01	-5.1262961e+00	1.0896085e+01	-2.0274179e+01	-7.6803997e-02	9.9529381e+00	-8.3901695e+00	3.8504305e+00
-3.6931158e+00	2.3677279e+00	-4.7209252e-01	5.7614859e+00	5.7924744e+00	-1.9183800e+01	3.8735607e+00	-5.5831168e+00	1.2065048e+01	-2.3237064e+01	-5.9652093e+00	1.1493021e+01	2.7696885e-01	-5.5230674e+00	1.0541571e+01	-2.0288413e+01	-3.5733134e-02	9.6009444e+00	-8.5141234e+00	3.5876956e+00
-3.8111389e+00	2.1030654e+00	-3.8639231e-01	5.8476310e+00	6.0163625e+00	-1.9507622e+01	3.7328522e+00	-5.5272189e+00	1.2232890e+01	-2.3358942e+01	-6.3401848e+00	1.1349051e+01	1.0482708e-01	-5.9219144e+00	1.0117073e+01	-2.0179583e+01	3.4843512e-02	9.3140415e+00	-8.5992305e+00	3.3464599e+00
-3.9684536e+00	1.9186172e+00	-4.0996728e-01	5.9655058e+00	6.2960002e+00	-1.9785777e+01	3.5713859e+00	-5.3790969e+00	1.2349134e+01	-2.3506323e+01	-6.6757204e+00	1.1095360e+01	-3.4546972e-02	-6.3118652e+00	9.7173366e+00	-1.9972746e+01	1.3670518e-01	9.1020150e+00	-8.6438599e+00	3.1209408e+00
-4.1330336e+00	1.8123074e+00	-5.9337760e-01	6.0601023e+00	6.6036610e+00	-2.0016782e+01	3.4194088e+00	-5.1790803e+00	1.2351803e+01	-2.3649552e+01	-7.0954735e+00	1.0758639e+01	-1.3477767e-01	-6.6697896e+00	9.4030036e+00	-1.9743520e+01	2.7993426e-01	8.9154910e+00	-8.5916688e+00	2.9353064e+00
-4.2623253e+00	1.8083041e+00	-9.0400380e-01	6.0442373e+00	6.8724750e+00	-2.0212944e+01	3.2776625e+00	-4.9246486e+00	1.2222808e+01	-2.3685137e+01	-7.6587522e+00	1.0441785e+01	-1.9719945e-01	-6.9372691e+00	9.1586542e+00	-1.9538611e+01	4.8098874e-01	8.7279291e+00	-8.4465122e+00	2.8152075e+00
-4.3349777e+00	1.9499022e+00	-1.2601490e+00	5.8795091e+00	7.0291967e+00	-2.0398133e+01	3.1201994e+00	-4.6285529e+00	1.2004999e+01	-2.3540722e+01	-8.3170722e+00	1.0286546e+01	-1.8756188e-01	-7.0684883e+00	8.9318007e+00	-1.9349121e+01	7.0428376e-01	8.5385880e+00	-8.3099553e+00	2.7639060e+00
-4.3496565e+00	2.1972171e+00	-1.5869366e+00	5.5908269e+00	7.0668574e+00	-2.0572499e+01	2.9052076e+00	-4.3757520e+00	1.1750567e+01	-2.3217196e+01	-8.9617513e+00	1.0351933e+01	-6.7018160e-02	-7.0603335e+00	8.6789999e+00	-1.9160077e+01	8.9080775e-01	8.3605154e+00	-8.2674017e+00	2.7742849e+00
-4.3434291e+00	2.4092435e+00	-1.8441856e+00	5.2177789e+00	7.0422445e+00	-2.0699863e+01	2.6100015e+00	-4.2476465e+00	1.1511110e+01	-2.2726570e+01	-9.4873694e+00	1.0574487e+01	1.7792432e-01	-6.9316349e+00	8.4006967e+00	-1.9001279e+01	1.0224717e+00	8.2491644e+00	-8.3038762e+00	2.8347792e+00
-4.4150437e+00	2.4504627e+00	-2.0044657e+00	4.7606617e+00	7.0194109e+00	-2.0756354e+01	2.2387327e+00	-4.2305955e+00	1.1330517e+01	-2.2087525e+01	-9.8331357e+00	1.0853976e+01	5.4756209e-01	-6.6970713e+00	8.1121627e+00	-1.8908610e+01	1.0831143e+00	8.2582089e+00	-8.3542881e+00	2.9169209e+00
-4.6159499e+00	2.2806932e+00	-1.9980901e+00	4.1832972e+00	7.0272692e+00	-2.0767771e+01	1.8249104e+00	-4.2675148e+00	1.1216052e+01	-2.1344839e+01	-9.9748821e+00	1.1122494e+01	1.0249923e+00	-6.3819970e+00	7.8193289e+00	-1.8862943e+01	1.0454536e+00	8.3852765e+00	-8.3479124e+00	2.9741532e+00
-4.8641543e+00	1.9696222e+00	-1.7501822e+00	3.4879097e+00	7.0711572e+00	-2.0760802e+01	1.4429662e+00	-4.3290469e+00	1.1133466e+01	-2.0542549e+01	-9.9231357e+00	1.1327255e+01	1.5606928e+00	-6.0340067e+00	7.5829861e+00	-1.8812235e+01	9.2861667e-01	8.5992305e+00	-8.2307789e+00	2.9473163e+00
-5.0603159e+00	1.6358658e+00	-1.2718623e+00	2.7203145e+00	7.1507783e+00	-2.0734114e+01	1.1797865e+00	-4.3930997e+00	1.1015888e+01	-1.9716387e+01	-9.7096265e+00	1.1407173e+01	2.0695564e+00	-5.6926885e+00	7.5307950e+00	-1.8741806e+01	7.7738100e-01	8.8499556e+00	-8.0350622e+00	2.7811054e+00
-5.1790803e+00	1.3551902e+00	-6.5787516e-01	1.9067556e+00	7.2642051e+00	-2.0687557e+01	1.0802971e+00	-4.4544836e+00	1.0781324e+01	-1.8909352e+01	-9.3697911e+00	1.1317173e+01	2.4495730e+00	-5.3752419e+00	7.7374838e+00	-1.8706518e+01	6.2229030e-01	9.0597580e+00	-7.8571379e+00	2.4973161e+00
-5.2296405e+00	1.1725213e+00	-1.3492594e-02	1.0783696e+00	7.4133650e+00	-2.0625877e+01	1.1271506e+00	-4.5391459e+00	1.0407831e+01	-1.8169928e+01	-8.9669408e+00	1.1039759e+01	2.6681234e+00	-5.1068727e+00	8.1584230e+00	-1.8778874e+01	4.7772679e-01	9.1734813e+00	-7.7520142e+00	2.1952895e+00
-5.2458020e+00	1.1428672e+00	5.9812225e-01	2.7800675e-01	7.6040405e+00	-2.0545069e+01	1.2955856e+00	-4.6576138e+00	9.9886712e+00	-1.7554161e+01	-8.5974513e+00	1.0590204e+01	2.7911877e+00	-4.9400687e+00	8.6776655e+00	-1.8961691e+01	3.3642523e-01	9.2055076e+00	-7.7158363e+00	1.9579088e+00
-5.2791628e+00	1.2819447e+00	1.1486497e+00	-5.1775976e-01	7.8348973e+00	-2.0440983e+01	1.5811541e+00	-4.8178940e+00	9.6535804e+00	-1.7122547e+01	-8.3452436e+00	1.0025146e+01	2.8669538e+00	-4.9290967e+00	9.1757053e+00	-1.9173421e+01	1.8400340e-01	9.2271551e+00	-7.7321460e+00	1.8149763e+00
-5.3429190e+00	1.5377109e+00	1.5985017e+00	-1.3704621e+00	8.0543373e+00	-2.0342384e+01	1.9528677e+00	-5.0680259e+00	9.4701701e+00	-1.6895990e+01	-8.2166933e+00	9.4061173e+00	2.8923081e+00	-5.0705465e+00	9.6000548e+00	-1.9335184e+01	-6.3756214e-03	9.2971387e+00	-7.7781098e+00	1.7696056e+00
-5.4077131e+00	1.8418132e+00	1.9002317e+00	-2.2789140e+00	8.1610919e+00	-2.0287079e+01	2.3601661e+00	-5.4403325e+00	9.4495605e+00	-1.6812069e+01	-8.1590161e+00	8.7967265e+00	2.8902323e+00	-5.2842040e+00	9.9667272e+00	-1.9446090e+01	-2.9372339e-01	9.3819493e+00	-7.8030192e+00	1.8164590e+00
-5.4336604e+00	2.1509567e+00	2.0471675e+00	-3.1820281e+00	8.1001528e+00	-2.0263059e+01	2.7745815e+00	-5.8928534e+00	9.5663975e+00	-1.6779301e+01	-8.1256553e+00	8.2512402e+00	2.9031318e+00	-5.4818482e+00	1.0291439e+01	-1.9528232e+01	-6.8797403e-01	9.3979625e+00	-7.7491971e+00	1.8980077e+00
-5.4120129e+00	2.4300014e+00	2.0754872e+00	-4.0239067e+00	7.9216354e+00	-2.0253866e+01	3.1667563e+00	-6.3154237e+00	9.7472872e+00	-1.6726072e+01	-8.0885877e+00	7.7773685e+00	2.9597710e+00	-5.6093607e+00	1.0585904e+01	-1.9578644e+01	-1.1043169e+00	9.3205654e+00	-7.6037440e+00	1.8765085e+00
-5.4088993e+00	2.6497379e+00	2.0176618e+00	-4.7738577e+00	7.7177638e+00	-2.0274773e+01	3.4885028e+00	-6.5891306e+00	9.9105328e+00	-1.6598263e+01	-8.0399551e+00	7.3800042e+00	3.0773493e+00	-5.6318977e+00	1.0881258e+01	-1.9591988e+01	-1.4601656e+00	9.1539096e+00	-7.4003172e+00	1.6449103e+00
-5.5064611e+00	2.8201004e+00	1.8987490e+00	-5.4407774e+00	7.5401360e+00	-2.0321774e+01	3.7051256e+00	-6.6635622e+00	1.0044717e+01	-1.6401657e+01	-7.9971050e+00	7.0723434e+00	3.2564598e+00	-5.5387840e+00	1.1213828e+01	-1.9567375e+01	-1.7285347e+00	8.8638930e+00	-7.1722775e+00	1.2478425e+00
-5.6907610e+00	2.9731153e+00	1.7522580e+00	-6.0692950e+00	7.3975000e+00	-2.0376931e+01	3.8200351e+00	-6.5704485e+00	1.0207963e+01	-1.6200009e+01	-7.9730852e+00	6.8296249e+00	3.4953232e+00	-5.3522600e+00	1.1624685e+01	-1.9517260e+01	-1.9138726e+00	8.4466604e+00	-6.9283729e+00	8.4514051e-01
-5.8465931e+00	3.1130825e+00	1.5950915e+00	-6.6915853e+00	7.2900041e+00	-2.0440242e+01	3.8938737e+00	-6.4037927e+00	1.0416876e+01	-1.6015561e+01	-7.9377969e+00	6.6488835e+00	3.7623580e+00	-5.1117656e+00	1.2135773e+01	-1.9467441e+01	-2.0579913e+00	7.9698233e+00	-6.6944024e+00	5.6920955e-01
-5.8634959e+00	3.2099030e+00	1.4306598e+00	-7.3052759e+00	7.2220963e+00	-2.0498512e+01	4.0013696e+00	-6.2808767e+00	1.0607106e+01	-1.5803683e+01	-7.8117672e+00	6.5768241e+00	3.9795739e+00	-4.8506617e+00	1.2717141e+01	-1.9430670e+01	-2.2250919e+00	7.5245677e+00	-6.5074336e+00	3.8624404e-01
-5.7079604e+00	3.2245817e+00	1.2991441e+00	-7.9013224e+00	7.2093451e+00	-2.0520753e+01	4.1656531e+00	-6.2685702e+00	1.0728392e+01	-1.5557258e+01	-7.5511080e+00	6.6304980e+00	4.1053071e+00	-4.6015677e+00	1.3301622e+01	-1.9400423e+01	-2.4408251e+00	7.1942215e+00	-6.3622771e+00	1.3225708e-01
-5.4349948e+00	3.1494087e+00	1.2769035e+00	-8.4921794e+00	7.2499711e+00	-2.0498068e+01	4.3637422e+00	-6.3674665e+00	1.0789775e+01	-1.5347307e+01	-7.2201688e+00	6.7887023e+00	4.1603154e+00	-4.3965099e+00	1.3817306e+01	-1.9372548e+01	-2.6779092e+00	7.0154076e+00	-6.2381748e+00	-2.8645815e-01
-5.1758184e+00	3.0276788e+00	1.4069365e+00	-9.0510100e+00	7.3287026e+00	-2.0430011e+01	4.5355874e+00	-6.5413875e+00	1.0799561e+01	-1.5226022e+01	-6.9136942e+00	7.0498063e+00	4.1745493e+00	-4.2676630e+00	1.4223863e+01	-1.9350159e+01	-2.8949769e+00	6.9684059e+00	-6.1213379e+00	-8.1281759e-01
-5.0487508e+00	2.8988319e+00	1.6744161e+00	-9.4916693e+00	7.4789004e+00	-2.0296865e+01	4.5975644e+00	-6.7190153e+00	1.0751225e+01	-1.5178427e+01	-6.6794272e+00	7.4034309e+00	4.1586844e+00	-4.2646976e+00	1.4529448e+01	-1.9305826e+01	-3.0711220e+00	7.0219315e+00	-5.9895256e+00	-1.3210881e+00
-5.0828529e+00	2.7475963e+00	2.0364921e+00	-9.7764964e+00	7.7539418e+00	-2.0070011e+01	4.5130503e+00	-6.8220631e+00	1.0642543e+01	-1.5192068e+01	-6.5407945e+00	7.7720307e+00	4.1042692e+00	-4.4129679e+00	1.4753040e+01	-1.9176979e+01	-3.2063445e+00	7.1123763e+00	-5.8418484e+00	-1.7323898e+00
-5.2395746e+00	2.5529174e+00	2.4089470e+00	-9.9315871e+00	8.1317344e+00	-1.9720687e+01	4.3294917e+00	-6.8358523e+00	1.0480039e+01	-1.5293485e+01	-6.4816346e+00	8.0710919e+00	3.9832807e+00	-4.6739236e+00	1.4906648e+01	-1.8946123e+01	-3.2932308e+00	7.1452923e+00	-5.7041054e+00	-2.0748941e+00
-5.4287675e+00	2.3483045e+00	2.6942190e+00	-9.9851127e+00	8.5207956e+00	-1.9266090e+01	4.1229512e+00	-6.8032328e+00	1.0305228e+01	-1.5491870e+01	-6.4244023e+00	8.2920145e+00	3.7619132e+00	-5.0048628e+00	1.5009695e+01	-1.8684426e+01	-3.2840381e+00	7.0886531e+00	-5.5841547e+00	-2.4343012e+00
-5.5377461e+00	2.1712698e+00	2.8822257e+00	-9.9578310e+00	8.8309770e+00	-1.8801559e+01	3.9349446e+00	-6.7637929e+00	1.0184981e+01	-1.5736368e+01	-6.3078619e+00	8.4780937e+00	3.4382392e+00	-5.4025236e+00	1.5079976e+01	-1.8462465e+01	-3.1236097e+00	7.0020632e+00	-5.4759174e+00	-2.8565749e+00
-5.4991958e+00	1.9979418e+00	3.0331648e+00	-9.8678309e+00	9.0069738e+00	-1.8424360e+01	3.7632476e+00	-6.7341389e+00	1.0131455e+01	-1.5962480e+01	-6.1720463e+00	8.6563146e+00	3.0367233e+00	-5.8486689e+00	1.5122233e+01	-1.8255925e+01	-2.8358171e+00	6.9380105e+00	-5.4186851e+00	-3.3059821e+00
-5.3340228e+00	1.7952564e+00	3.1746146e+00	-9.7444701e+00	9.0594614e+00	-1.8175562e+01	3.6037088e+00	-6.7135293e+00	1.0075854e+01	-1.6122315e+01	-6.0942044e+00	8.8237117e+00	2.6002156e+00	-6.2541880e+00	1.5142842e+01	-1.7998676e+01	-2.5048779e+00	6.8563136e+00	-5.4873342e+00	-3.7122426e+00
-5.1194757e+00	1.5885676e+00	3.2981238e+00	-9.6264469e+00	9.0437448e+00	-1.8037374e+01	3.4846478e+00	-6.7107122e+00	9.9717684e+00	-1.6154787e+01	-6.0755224e+00	8.9623444e+00	2.2050754e+00	-6.5252261e+00	1.5167307e+01	-1.7708511e+01	-2.1823900e+00	6.6777962e+00	-5.7018813e+00	-4.0525229e+00
-4.9156041e+00	1.4524555e+00	3.4151090e+00	-9.5438604e+00	9.0081599e+00	-1.7926023e+01	3.4243018e+00	-6.7495590e+00	9.8619001e+00	-1.6012892e+01	-6.0446821e+00	9.0299557e+00	1.9249928e+00	-6.6647484e+00	1.5220239e+01	-1.7471427e+01	-1.8633124e+00	6.3862968e+00	-6.0030182e+00	-4.3512875e+00
-4.7286353e+00	1.4696549e+00	3.5405456e+00	-9.4933002e+00	9.0191319e+00	-1.7759812e+01	3.4002820e+00	-6.8325903e+00	9.8150467e+00	-1.5724655e+01	-5.9490478e+00	8.9746508e+00	1.7829499e+00	-6.7293942e+00	1.5299119e+01	-1.7336501e+01	-1.5136911e+00	6.0325240e+00	-6.2816180e+00	-4.6086846e+00
-4.5243189e+00	1.6561789e+00	3.6558999e+00	-9.4095275e+00	9.1459030e+00	-1.7553124e+01	3.4005785e+00	-6.9295591e+00	9.8454421e+00	-1.5382447e+01	-5.8224250e+00	8.8005816e+00	1.7583371e+00	-6.7255392e+00	1.5386895e+01	-1.7289351e+01	-1.1210715e+00	5.6943195e+00	-6.4405638e+00	-4.7999533e+00
-4.2936103e+00	1.9208413e+00	3.7463448e+00	-9.2047663e+00	9.3812079e+00	-1.7395067e+01	3.4398701e+00	-6.9974669e+00	9.8844372e+00	-1.5063962e+01	-5.7337594e+00	8.5753590e+00	1.8324722e+00	-6.6327220e+00	1.5456285e+01	-1.7253321e+01	-7.3734803e-01	5.4424083e+00	-6.4804485e+00	-4.9508924e+00
-4.1128689e+00	2.1589633e+00	3.8480582e+00	-8.8401697e+00	9.6523942e+00	-1.7359038e+01	3.4936922e+00	-6.9856052e+00	9.8488523e+00	-1.4780914e+01	-5.7061811e+00	8.3421299e+00	1.9847458e+00	-6.5098060e+00	1.5462958e+01	-1.7133222e+01	-4.3813863e-01	5.3116340e+00	-6.5029855e+00	-5.1494263e+00
-4.0792115e+00	2.3487493e+00	4.0135278e+00	-8.3510261e+00	9.9040089e+00	-1.7450965e+01	3.4827202e+00	-6.8242872e+00	9.7533663e+00	-1.4501128e+01	-5.7285699e+00	8.0879947e+00	2.1533291e+00	-6.4628043e+00	1.5369547e+01	-1.6924161e+01	-2.4805615e-01	5.3193440e+00	-6.6242706e+00	-5.4502667e+00
-4.1969381e+00	2.5234116e+00	4.2492775e+00	-7.8314871e+00	1.0125228e+01	-1.7603980e+01	3.3609904e+00	-6.4714040e+00	9.7033992e+00	-1.4171820e+01	-5.7764612e+00	7.8148808e+00	2.2867723e+00	-6.5218159e+00	1.5164341e+01	-1.6718065e+01	-1.4426697e-01	5.4588663e+00	-6.8795920e+00	-5.8179769e+00
-4.4036269e+00	2.7253557e+00	4.5123090e+00	-7.3638427e+00	1.0306266e+01	-1.7706732e+01	3.1557843e+00	-5.9853740e+00	9.7618177e+00	-1.3743023e+01	-5.8222768e+00	7.5779450e+00	2.3711381e+00	-6.6379115e+00	1.4862167e+01	-1.6603453e+01	-9.7561834e-02	5.6625897e+00	-7.1914044e+00	-6.1760496e+00
-4.6499038e+00	2.9886837e+00	4.7523585e+00	-6.9691472e+00	1.0444899e+01	-1.7664919e+01	2.9112866e+00	-5.4975649e+00	9.8967436e+00	-1.3208805e+01	-5.8464448e+00	7.4608114e+00	2.3523077e+00	-6.7666101e+00	1.4512545e+01	-1.6612942e+01	-8.2289997e-02	5.8336936e+00	-7.4310091e+00	-6.4663628e+00
-4.9025563e+00	3.3001995e+00	4.9505959e+00	-6.6422113e+00	1.0568853e+01	-1.7452151e+01	2.6696061e+00	-5.1262961e+00	1.0075409e+01	-1.2612758e+01	-5.8270214e+00	7.5089993e+00	2.1614839e+00	-6.8822609e+00	1.4186351e+01	-1.6724441e+01	-8.2586537e-02	5.9317002e+00	-7.5331673e+00	-6.6628209e+00
-5.1451265e+00	3.6099361e+00	5.1171034e+00	-6.3707285e+00	1.0693251e+01	-1.7114985e+01	2.4780409e+00	-4.9525234e+00	1.0308935e+01	-1.2019529e+01	-5.7731993e+00	7.6973025e+00	1.8416650e+00	-6.9586201e+00	1.3944374e+01	-1.6901476e+01	-9.4299888e-02	6.0012390e+00	-7.5256056e+00	-6.7559346e+00
-5.3875483e+00	3.8788984e+00	5.2717493e+00	-6.1288997e+00	1.0811571e+01	-1.6722514e+01	2.3527526e+00	-5.0351099e+00	1.0591835e+01	-1.1461291e+01	-5.7731993e+00	7.9845020e+00	1.5202150e+00	-6.9934636e+00	1.3834654e+01	-1.7098823e+01	-1.1891275e-01	6.1005800e+00	-7.4528049e+00	-6.7691307e+00
-5.6615518e+00	4.0502988e+00	5.4413704e+00	-5.8999704e+00	1.0896530e+01	-1.6347835e+01	2.2844000e+00	-5.3457361e+00	1.0873400e+01	-1.0904833e+01	-5.9198386e+00	8.3477642e+00	1.2789793e+00	-7.0068079e+00	1.3872314e+01	-1.7235973e+01	-1.5627686e-01	6.2289821e+00	-7.3435297e+00	-6.7620137e+00
-6.0187349e+00	4.0630501e+00	5.6341218e+00	-5.6688170e+00	1.0912098e+01	-1.6088806e+01	2.2876619e+00	-5.7023261e+00	1.1094471e+01	-1.0316348e+01	-6.1944351e+00	8.7586211e+00	1.1364916e+00	-6.9802675e+00	1.3997751e+01	-1.7245018e+01	-2.0935761e-01	6.3471535e+00	-7.2349958e+00	-6.7491142e+00
-6.4791140e+00	3.9524404e+00	5.8417002e+00	-5.4002996e+00	1.0855756e+01	-1.6019712e+01	2.3942682e+00	-5.9051598e+00	1.1244817e+01	-9.7406150e+00	-6.4951272e+00	9.1884566e+00	1.0605772e+00	-6.8604651e+00	1.4135197e+01	-1.7123733e+01	-2.9609572e-01	6.4206955e+00	-7.1604159e+00	-6.7016677e+00
-6.9725575e+00	3.8129181e+00	6.0988008e+00	-5.0782566e+00	1.0720681e+01	-1.6117274e+01	2.6079257e+00	-5.9448963e+00	1.1361357e+01	-9.2797911e+00	-6.7643860e+00	9.6320812e+00	9.6197748e-01	-6.6506627e+00	1.4263155e+01	-1.6906665e+01	-4.4154885e-01	6.4384880e+00	-7.1126729e+00	-6.6431009e+00
-7.3675494e+00	3.6806610e+00	6.4196576e+00	-4.7522103e+00	1.0461950e+01	-1.6283930e+01	2.8896392e+00	-5.9751434e+00	1.1447354e+01	-9.0112736e+00	-7.0115525e+00	1.0084157e+01	7.8420143e-01	-6.4298883e+00	1.4357455e+01	-1.6617390e+01	-6.6306462e-01	6.4230679e+00	-7.0545509e+00	-6.6173019e+00
-7.5745347e+00	3.5673826e+00	6.6930680e+00	-4.5029679e+00	1.0080006e+01	-1.6426121e+01	3.1735767e+00	-6.0807118e+00	1.1454916e+01	-8.9003674e+00	-7.2474505e+00	1.0502428e+01	5.7573344e-01	-6.2798388e+00	1.4370502e+01	-1.6300388e+01	-9.3840250e-01	6.3888174e+00	-6.9442378e+00	-6.6094436e+00
-7.6292465e+00	3.4753067e+00	6.7670549e+00	-4.3481738e+00	9.6684074e+00	-1.6511228e+01	3.3747795e+00	-6.2017004e+00	1.1363730e+01	-8.8105157e+00	-7.4566599e+00	1.0818243e+01	4.1649117e-01	-6.2277959e+00	1.4286285e+01	-1.6054259e+01	-1.1861621e+00	6.2802836e+00	-6.7520796e+00	-6.5689658e+00
-7.6415529e+00	3.3562457e+00	6.5959510e+00	-4.1941210e+00	9.3413232e+00	-1.6540882e+01	3.4621107e+00	-6.2688668e+00	1.1204487e+01	-8.6546836e+00	-7.5893618e+00	1.0963400e+01	3.4369047e-01	-6.2550777e+00	1.4113698e+01	-1.5963815e+01	-1.3314670e+00	6.0372686e+00	-6.4835621e+00	-6.4579114e+00
-7.6849961e+00	3.1801006e+00	6.2481090e+00	-3.9116661e+00	9.1644368e+00	-1.6506780e+01	3.5160811e+00	-6.2773182e+00	1.1032790e+01	-8.4620805e+00	-7.5751278e+00	1.0922626e+01	3.5970366e-01	-6.3360332e+00	1.3880173e+01	-1.6026385e+01	-1.3712034e+00	5.6937264e+00	-6.1911732e+00	-6.2847317e+00
-7.7534969e+00	2.9661466e+00	5.7890642e+00	-3.4761964e+00	9.1287037e+00	-1.6417966e+01	3.6016330e+00	-6.2639739e+00	1.0896827e+01	-8.2788185e+00	-7.3881590e+00	1.0778803e+01	4.3621112e-01	-6.4653249e+00	1.3663995e+01	-1.6183255e+01	-1.3623072e+00	5.3257196e+00	-5.9650610e+00	-6.0781912e+00
-7.7913059e+00	2.7360312e+00	5.2228201e+00	-2.9888320e+00	9.1586542e+00	-1.6324704e+01	3.6733958e+00	-6.2822111e+00	1.0800599e+01	-8.0919980e+00	-7.0727882e+00	1.0653663e+01	5.0990144e-01	-6.6580762e+00	1.3552792e+01	-1.6401657e+01	-1.3909234e+00	4.9633471e+00	-5.8603822e+00	-5.8341384e+00
-7.7572037e+00	2.5296390e+00	4.5566418e+00	-2.5453556e+00	9.1926081e+00	-1.6298016e+01	3.6733958e+00	-6.3602013e+00	1.0724537e+01	-7.8375662e+00	-6.6822443e+00	1.0615113e+01	5.1968728e-01	-6.9141390e+00	1.3551902e+01	-1.6700421e+01	-1.5231804e+00	4.5768065e+00	-5.8365107e+00	-5.5657692e+00
-7.6402185e+00	2.4092435e+00	3.8216661e+00	-2.1745317e+00	9.2590332e+00	-1.6377044e+01	3.6041536e+00	-6.4613216e+00	1.0674718e+01	-7.4459844e+00	-6.2171205e+00	1.0666266e+01	4.3710074e-01	-7.1879942e+00	1.3574143e+01	-1.7107275e+01	-1.7525545e+00	4.1383714e+00	-5.8074497e+00	-5.3242369e+00
-7.4565116e+00	2.3908580e+00	3.0232307e+00	-1.9046798e+00	9.4121964e+00	-1.6514935e+01	3.5162293e+00	-6.5296742e+00	1.0688507e+01	-6.8804816e+00	-5.6651103e+00	1.0745294e+01	2.5472831e-01	-7.4032826e+00	1.3520765e+01	-1.7603239e+01	-2.0020934e+00	3.6751750e+00	-5.7432487e+00	-5.1289650e+00
-7.2713220e+00	2.4295566e+00	2.1396882e+00	-1.7598198e+00	9.6500219e+00	-1.6614869e+01	3.4641865e+00	-6.5594765e+00	1.0794520e+01	-6.1566262e+00	-5.0798875e+00	1.0738177e+01	-1.1416810e-02	-7.5132991e+00	1.3366416e+01	-1.8123223e+01	-2.1815004e+00	3.2311056e+00	-5.6886852e+00	-4.9882565e+00
-7.1489991e+00	2.5076950e+00	1.1646629e+00	-1.6905776e+00	9.9440418e+00	-1.6614573e+01	3.4609245e+00	-6.5912063e+00	1.0979265e+01	-5.3623424e+00	-4.5373666e+00	1.0586942e+01	-3.0365750e-01	-7.5416187e+00	1.3178113e+01	-1.8610142e+01	-2.2614181e+00	2.8418962e+00	-5.6952091e+00	-4.9587507e+00
-7.0877635e+00	2.6939224e+00	1.3255362e-01	-1.6004292e+00	1.0254223e+01	-1.6526352e+01	3.4907268e+00	-6.6856545e+00	1.1193367e+01	-4.6367077e+00	-4.0580089e+00	1.0362312e+01	-5.5719965e-01	-7.5620800e+00	1.3030139e+01	-1.9035826e+01	-2.3061957e+00	2.5446143e+00	-5.7850609e+00	-5.0875976e+00
-7.0453582e+00	3.0552571e+00	-8.7657380e-01	-1.4551244e+00	1.0504355e+01	-1.6415298e+01	3.5349114e+00	-6.8806299e+00	1.1377519e+01	-4.0677947e+00	-3.6369213e+00	1.0192246e+01	-7.5306467e-01	-7.6322119e+00	1.2927981e+01	-1.9376255e+01	-2.3933786e+00	2.3782550e+00	-5.9508271e+00	-5.3426224e+00
-7.0025081e+00	3.5159328e+00	-1.7712366e+00	-1.3256844e+00	1.0592279e+01	-1.6334935e+01	3.5777615e+00	-7.1325411e+00	1.1497618e+01	-3.6348455e+00	-3.2702490e+00	1.0140796e+01	-9.0311418e-01	-7.7282910e+00	1.2851918e+01	-1.9620456e+01	-2.5333457e+00	2.3595730e+00	-6.1622605e+00	-5.6427215e+00
-7.0031011e+00	3.8941702e+00	-2.5106604e+00	-1.2831309e+00	1.0461653e+01	-1.6299943e+01	3.6308422e+00	-7.3547982e+00	1.1549957e+01	-3.3007926e+00	-2.9550264e+00	1.0160516e+01	-1.0132790e+00	-7.7856716e+00	1.2791869e+01	-1.9801346e+01	-2.7007429e+00	2.4529833e+00	-6.3673182e+00	-5.9317002e+00
-7.1105971e+00	4.0838079e+00	-3.1105619e+00	-1.3095230e+00	1.0175492e+01	-1.6302612e+01	3.7373003e+00	-7.5009927e+00	1.1554257e+01	-3.0795734e+00	-2.7185353e+00	1.0191801e+01	-1.0891934e+00	-7.7920472e+00	1.2719958e+01	-1.9957622e+01	-2.8733295e+00	2.5901333e+00	-6.4807450e+00	-6.2135620e+00
-7.3208443e+00	4.1259167e+00	-3.6035605e+00	-1.3529662e+00	9.8590830e+00	-1.6318625e+01	3.9521439e+00	-7.5644524e+00	1.1541357e+01	-2.9766738e+00	-2.6045155e+00	1.0277205e+01	-1.1640698e+00	-7.7926403e+00	1.2598228e+01	-2.0074459e+01	-3.0175964e+00	2.6962948e+00	-6.4475325e+00	-6.5179608e+00
-7.5677143e+00	4.1454883e+00	-4.0135278e+00	-1.3901820e+00	9.6030202e+00	-1.6340273e+01	4.2899036e+00	-7.5303502e+00	1.1513779e+01	-2.9585849e+00	-2.5988812e+00	1.0504652e+01	-1.2604455e+00	-7.8190324e+00	1.2429200e+01	-2.0090028e+01	-3.0856525e+00	2.7084529e+00	-6.3017828e+00	-6.8416348e+00
-7.8085052e+00	4.2393434e+00	-4.3360156e+00	-1.4005609e+00	9.4629048e+00	-1.6405215e+01	4.6791130e+00	-7.3500536e+00	1.1463516e+01	-2.9974317e+00	-2.6119290e+00	1.0895047e+01	-1.3485181e+00	-7.8598067e+00	1.2254686e+01	-1.9966370e+01	-3.0451747e+00	2.6166736e+00	-6.1008766e+00	-7.1484060e+00
-8.0478134e+00	4.3904308e+00	-4.5714688e+00	-1.3470354e+00	9.4575671e+00	-1.6563123e+01	5.0233966e+00	-6.9532823e+00	1.1431193e+01	-3.0954383e+00	-2.5635929e+00	1.1399463e+01	-1.4054538e+00	-7.9060670e+00	1.2098409e+01	-1.9747820e+01	-2.9026870e+00	2.4767065e+00	-5.8801022e+00	-7.4151442e+00
-8.2733325e+00	4.5292118e+00	-4.7725233e+00	-1.2199677e+00	9.5481602e+00	-1.6822744e+01	5.2624082e+00	-6.3179442e+00	1.1465740e+01	-3.2742523e+00	-2.4596554e+00	1.1937980e+01	-1.4551244e+00	-7.9813883e+00	1.1947321e+01	-1.9507622e+01	-2.6856193e+00	2.3721760e+00	-5.6877956e+00	-7.6336946e+00
-8.4388021e+00	4.6423420e+00	-5.0235448e+00	-1.0372988e+00	9.6735969e+00	-1.7140339e+01	5.3534462e+00	-5.5112057e+00	1.1571011e+01	-3.5320942e+00	-2.3570524e+00	1.2446399e+01	-1.5308905e+00	-8.1129041e+00	1.1789710e+01	-1.9271576e+01	-2.4212534e+00	2.3303637e+00	-5.5518318e+00	-7.7981263e+00
-8.5372536e+00	4.7307111e+00	-5.3716834e+00	-8.1548646e-01	9.7845030e+00	-1.7480619e+01	5.2895417e+00	-4.6571690e+00	1.1740188e+01	-3.8224074e+00	-2.2583044e+00	1.2907223e+01	-1.6705611e+00	-8.2949800e+00	1.1652857e+01	-1.9036716e+01	-2.1465086e+00	2.2956685e+00	-5.4529355e+00	-7.9065119e+00
-8.6312569e+00	4.7541378e+00	-5.7724579e+00	-5.9011565e-01	9.8358045e+00	-1.7848330e+01	5.1222928e+00	-3.8698539e+00	1.1975196e+01	-4.0944834e+00	-2.0960967e+00	1.3300436e+01	-1.8978594e+00	-8.4955896e+00	1.1589694e+01	-1.8816683e+01	-1.9275134e+00	2.2280573e+00	-5.3645664e+00	-7.9730852e+00
-8.7781927e+00	4.6764441e+00	-6.1327547e+00	-4.2286679e-01	9.7945854e+00	-1.8220043e+01	4.9191626e+00	-3.2051583e+00	1.2270995e+01	-4.3183715e+00	-1.8226864e+00	1.3590749e+01	-2.1608908e+00	-8.6929373e+00	1.1620089e+01	-1.8634607e+01	-1.8277276e+00	2.1573324e+00	-5.2413539e+00	-8.0366932e+00
-9.0004499e+00	4.4859169e+00	-6.4195094e+00	-3.5154880e-01	9.6792311e+00	-1.8531114e+01	4.7264112e+00	-2.6629340e+00	1.2620765e+01	-4.4719795e+00	-1.4539382e+00	1.3769711e+01	-2.3703967e+00	-8.8767925e+00	1.1690369e+01	-1.8506057e+01	-1.8563437e+00	2.1256025e+00	-5.0402994e+00	-8.1304000e+00
-9.3079624e+00	4.2019793e+00	-6.6720136e+00	-3.7779263e-01	9.5570564e+00	-1.8744920e+01	4.5610899e+00	-2.2154543e+00	1.3020502e+01	-4.5378114e+00	-1.0491604e+00	1.3852001e+01	-2.5072502e+00	-9.0354417e+00	1.1719875e+01	-1.8411905e+01	-1.9762944e+00	2.1494740e+00	-4.7880917e+00	-8.2574676e+00
-9.6744865e+00	3.8821603e+00	-6.9228869e+00	-4.8855052e-01	9.4734320e+00	-1.8869319e+01	4.4154885e+00	-1.8355859e+00	1.3435807e+01	-4.4918477e+00	-6.7952262e-01	1.3844588e+01	-2.6231975e+00	-9.1524269e+00	1.1681028e+01	-1.8316271e+01	-2.1468052e+00	2.2013686e+00	-4.5435940e+00	-8.4004001e+00
-1.0048424e+01	3.6019295e+00	-7.1679777e+00	-6.5090646e-01	9.4096758e+00	-1.8936337e+01	4.3028031e+00	-1.5168048e+00	1.3777421e+01	-4.3069546e+00	-3.7112047e-01	1.3767042e+01	-2.7633129e+00	-9.1840085e+00	1.1569084e+01	-1.8239763e+01	-2.3491941e+00	2.2427360e+00	-4.3111062e+00	-8.5335468e+00
-1.0376991e+01	3.4220777e+00	-7.3837109e+00	-8.0688678e-01	9.3251618e+00	-1.8987787e+01	4.2722594e+00	-1.2579249e+00	1.3950453e+01	-4.0136761e+00	-1.1579908e-01	1.3702100e+01	-2.9012043e+00	-9.0889672e+00	1.1366843e+01	-1.8230867e+01	-2.5612206e+00	2.2863275e+00	-4.0774323e+00	-8.6147989e+00
-1.0605920e+01	3.3489805e+00	-7.5392464e+00	-8.8265289e-01	9.1945356e+00	-1.9044129e+01	4.3557356e+00	-1.0450088e+00	1.3939481e+01	-3.6968225e+00	6.5831997e-02	1.3739019e+01	-2.9510231e+00	-8.9098567e+00	1.1111967e+01	-1.8283651e+01	-2.7415172e+00	2.3620936e+00	-3.8682229e+00	-8.6045683e+00
-1.0703186e+01	3.3412704e+00	-7.6000372e+00	-8.2675500e-01	9.0352934e+00	-1.9105068e+01	4.5401838e+00	-8.5804002e-01	1.3798031e+01	-3.3976131e+00	1.5538724e-01	1.3868459e+01	-2.8654711e+00	-8.7738929e+00	1.0880220e+01	-1.8369796e+01	-2.8755535e+00	2.4467559e+00	-3.6713200e+00	-8.5207956e+00
-1.0674273e+01	3.3682556e+00	-7.5411739e+00	-6.6988506e-01	8.9128221e+00	-1.9162301e+01	4.7781575e+00	-6.8115360e-01	1.3538410e+01	-3.0911385e+00	1.7792432e-01	1.4021919e+01	-2.6796885e+00	-8.7943542e+00	1.0690434e+01	-1.8492267e+01	-2.9910560e+00	2.5111052e+00	-3.4068059e+00	-8.4436950e+00
-1.0548391e+01	3.4300843e+00	-7.3765939e+00	-4.9151593e-01	8.8907299e+00	-1.9178610e+01	5.0110901e+00	-5.4222436e-01	1.3138821e+01	-2.7696885e+00	1.8489302e-01	1.4177158e+01	-2.4577279e+00	-8.9697579e+00	1.0506134e+01	-1.8650175e+01	-3.0783872e+00	2.5885023e+00	-3.0459160e+00	-8.4536291e+00
-1.0353119e+01	3.5380251e+00	-7.1414373e+00	-3.5688653e-01	8.9962983e+00	-1.9106996e+01	5.2259337e+00	-5.1286685e-01	1.2652050e+01	-2.4590623e+00	2.3041199e-01	1.4370799e+01	-2.2706108e+00	-9.1945356e+00	1.0317979e+01	-1.8800521e+01	-3.0809078e+00	2.7032635e+00	-2.6798368e+00	-8.5587528e+00
-1.0123152e+01	3.6891125e+00	-6.8463795e+00	-3.1477777e-01	9.2004665e+00	-1.8931147e+01	5.4800690e+00	-6.2495917e-01	1.2177437e+01	-2.1487327e+00	3.3761139e-01	1.4630568e+01	-2.1840210e+00	-9.3723117e+00	1.0186760e+01	-1.8910390e+01	-2.9691120e+00	2.8074975e+00	-2.4393424e+00	-8.7174019e+00
-9.9086052e+00	3.8511719e+00	-6.5000201e+00	-3.6948950e-01	9.4341404e+00	-1.8660258e+01	5.8105634e+00	-8.2527229e-01	1.1758277e+01	-1.7915496e+00	4.8469550e-01	1.4943270e+01	-2.2105614e+00	-9.4949312e+00	1.0182609e+01	-1.9010472e+01	-2.7312865e+00	2.8544991e+00	-2.3730656e+00	-8.9402521e+00
-9.7262328e+00	3.9878770e+00	-6.1481748e+00	-4.5830339e-01	9.6626249e+00	-1.8323091e+01	6.1272687e+00	-1.0442675e+00	1.1392346e+01	-1.3615658e+00	6.4186198e-01	1.5277027e+01	-2.3165746e+00	-9.6125095e+00	1.0318276e+01	-1.9153849e+01	-2.3606109e+00	2.8374481e+00	-2.4144330e+00	-9.2751947e+00
-9.5582426e+00	4.0838079e+00	-5.8104151e+00	-5.0990144e-01	9.8704998e+00	-1.7984887e+01	6.2752424e+00	-1.2623730e+00	1.1061258e+01	-8.8843543e-01	7.7560175e-01	1.5626796e+01	-2.4821925e+00	-9.7444701e+00	1.0550022e+01	-1.9351494e+01	-1.8968215e+00	2.7695403e+00	-2.4636587e+00	-9.7121471e+00
-9.3932178e+00	4.1271028e+00	-5.4397395e+00	-5.0634295e-01	1.0001126e+01	-1.7757143e+01	6.1928041e+00	-1.4577932e+00	1.0744553e+01	-4.2138409e-01	8.4884726e-01	1.6025198e+01	-2.7255040e+00	-9.8752444e+00	1.0804751e+01	-1.9563668e+01	-1.4257669e+00	2.6678269e+00	-2.4759651e+00	-1.0179940e+01
-9.2078800e+00	4.1173170e+00	-4.9980423e+00	-4.7001674e-01	1.0015508e+01	-1.7738313e+01	5.9508271e+00	-1.5839712e+00	1.0459281e+01	1.0823729e-02	8.4691975e-01	1.6448214e+01	-3.0657843e+00	-1.0017436e+01	1.1009512e+01	-1.9737886e+01	-1.0135755e+00	2.5229668e+00	-2.4605450e+00	-1.0590500e+01
-8.9850298e+00	4.0842527e+00	-4.4945165e+00	-4.3561804e-01	9.9753269e+00	-1.7899928e+01	5.6753409e+00	-1.6360141e+00	1.0247106e+01	3.4858339e-01	7.6299878e-01	1.6781822e+01	-3.4833133e+00	-1.0191950e+01	1.1117008e+01	-1.9837524e+01	-6.5476149e-01	2.3182056e+00	-2.4222913e+00	-1.0882296e+01
-8.7802685e+00	4.0666085e+00	-3.9371686e+00	-4.2405296e-01	9.9809611e+00	-1.8087193e+01	5.4682074e+00	-1.6462447e+00	1.0122114e+01	4.9388825e-01	5.9589819e-01	1.6963898e+01	-3.9294586e+00	-1.0390335e+01	1.1132725e+01	-1.9840192e+01	-3.1477777e-01	2.0974312e+00	-2.3530491e+00	-1.1051621e+01
-8.6827067e+00	4.0852906e+00	-3.3283709e+00	-4.0492609e-01	1.0038045e+01	-1.8178824e+01	5.3458844e+00	-1.6355693e+00	1.0053762e+01	4.1945658e-01	3.8372344e-01	1.7070059e+01	-4.3613698e+00	-1.0597914e+01	1.1109891e+01	-1.9726321e+01	-3.2619458e-03	1.9203965e+00	-2.2790622e+00	-1.1150814e+01
-8.7338599e+00	4.1257684e+00	-2.7163112e+00	-3.1967069e-01	1.0045755e+01	-1.8185200e+01	5.2465433e+00	-1.6374968e+00	9.9731028e+00	1.8370686e-01	1.9230653e-01	1.7195644e+01	-4.7508758e+00	-1.0789627e+01	1.1099215e+01	-1.9483602e+01	2.5428350e-01	1.7739054e+00	-2.2566734e+00	-1.1246893e+01
-8.8957711e+00	4.1653565e+00	-2.1700836e+00	-1.5271837e-01	9.9029710e+00	-1.8164738e+01	5.1185861e+00	-1.7163766e+00	9.8140088e+00	-1.6280075e-01	7.3393781e-02	1.7334721e+01	-5.0715844e+00	-1.0923812e+01	1.1119084e+01	-1.9134129e+01	4.6705133e-01	1.6302316e+00	-2.3039716e+00	-1.1348161e+01
-9.0575339e+00	4.1930831e+00	-1.7131146e+00	6.7907781e-02	9.5996100e+00	-1.8153173e+01	4.9750605e+00	-1.9073487e+00	9.5835968e+00	-5.6105468e-01	3.1581566e-02	1.7429021e+01	-5.2984379e+00	-1.0994833e+01	1.1156744e+01	-1.8718824e+01	6.3652425e-01	1.5360799e+00	-2.3757344e+00	-1.1409545e+01
-9.1255900e+00	4.1827042e+00	-1.3403632e+00	3.1196064e-01	9.2390167e+00	-1.8173783e+01	4.8367243e+00	-2.1883208e+00	9.3616362e+00	-8.9584894e-01	2.1647459e-02	1.7470685e+01	-5.4516011e+00	-1.1028639e+01	1.1221242e+01	-1.8268083e+01	7.2281754e-01	1.5565412e+00	-2.4050920e+00	-1.1407469e+01
-9.1232177e+00	4.1276959e+00	-1.0653219e+00	5.3481084e-01	8.9553757e+00	-1.8228198e+01	4.6759993e+00	-2.5168877e+00	9.2185554e+00	-1.0883037e+00	2.9654053e-04	1.7491888e+01	-5.6066918e+00	-1.1013664e+01	1.1367585e+01	-1.7803107e+01	7.0428376e-01	1.6842019e+00	-2.3512699e+00	-1.1356761e+01
-9.1195109e+00	4.0621604e+00	-9.2935802e-01	6.6454733e-01	8.8125914e+00	-1.8296847e+01	4.4710898e+00	-2.8494579e+00	9.1671057e+00	-1.1563598e+00	-2.6243837e-02	1.7496336e+01	-5.8381417e+00	-1.0914174e+01	1.1619348e+01	-1.7364227e+01	6.3192787e-01	1.8771016e+00	-2.1988480e+00	-1.1271061e+01
-9.1156559e+00	3.9935113e+00	-9.4804007e-01	6.5668900e-01	8.7985058e+00	-1.8373355e+01	4.2279266e+00	-3.1298370e+00	9.1679953e+00	-1.1179578e+00	-3.7512377e-02	1.7491740e+01	-6.1616674e+00	-1.0724537e+01	1.1913219e+01	-1.7018758e+01	6.0939079e-01	2.1198200e+00	-1.9423405e+00	-1.1143845e+01
-9.0650957e+00	3.8958012e+00	-1.0556843e+00	5.7158187e-01	8.8603345e+00	-1.8475958e+01	3.9264931e+00	-3.3082061e+00	9.1854912e+00	-9.3009937e-01	-5.3377295e-02	1.7532662e+01	-6.5330844e+00	-1.0506876e+01	1.2148821e+01	-1.6798724e+01	7.0784224e-01	2.4111710e+00	-1.5933123e+00	-1.0953169e+01
-8.9220149e+00	3.7616166e+00	-1.1599183e+00	5.3525566e-01	8.9171220e+00	-1.8631790e+01	3.5538900e+00	-3.3823413e+00	9.2379788e+00	-5.7899538e-01	-1.2172989e-01	1.7642086e+01	-6.9258523e+00	-1.0359940e+01	1.2277964e+01	-1.6639927e+01	9.0430034e-01	2.7523409e+00	-1.2061786e+00	-1.0681686e+01
-8.6813723e+00	3.5951091e+00	-1.2137404e+00	6.0924252e-01	8.8873197e+00	-1.8855974e+01	3.1513362e+00	-3.3845653e+00	9.3545193e+00	-1.4426697e-01	-2.5962123e-01	1.7759516e+01	-7.3694770e+00	-1.0313680e+01	1.2335641e+01	-1.6433090e+01	1.1597700e+00	3.1158996e+00	-8.7346013e-01	-1.0314273e+01
-8.4027724e+00	3.3964270e+00	-1.2048442e+00	7.6759516e-01	8.7609934e+00	-1.9106848e+01	2.7769538e+00	-3.3273330e+00	9.5382261e+00	2.9802323e-01	-4.6156533e-01	1.7818676e+01	-7.8915366e+00	-1.0333844e+01	1.2359068e+01	-1.6144259e+01	1.5018295e+00	3.4480250e+00	-6.4779279e-01	-9.8454421e+00
-8.1628711e+00	3.1735767e+00	-1.1342675e+00	9.7858375e-01	8.5910757e+00	-1.9280324e+01	2.4808581e+00	-3.2026377e+00	9.7745689e+00	7.3467916e-01	-7.6270224e-01	1.7819713e+01	-8.4748318e+00	-1.0403531e+01	1.2327635e+01	-1.5831854e+01	1.9470851e+00	3.7453069e+00	-4.9448133e-01	-9.3107795e+00
-8.0215696e+00	2.9409407e+00	-1.0107584e+00	1.2245641e+00	8.4042551e+00	-1.9311905e+01	2.2766899e+00	-3.0273823e+00	1.0009429e+01	1.1170682e+00	-1.1892758e+00	1.7797176e+01	-9.0532341e+00	-1.0540237e+01	1.2234224e+01	-1.5567043e+01	2.4219948e+00	4.0565262e+00	-3.5258669e-01	-8.7732998e+00
-8.0181594e+00	2.7106770e+00	-8.4691975e-01	1.4763270e+00	8.2051282e+00	-1.9234805e+01	2.1247129e+00	-2.8261795e+00	1.0172823e+01	1.3443665e+00	-1.6573650e+00	1.7772860e+01	-9.5207302e+00	-1.0757304e+01	1.2121539e+01	-1.5379778e+01	2.8067561e+00	4.4105956e+00	-1.8726534e-01	-8.3038762e+00
-8.1499716e+00	2.5019124e+00	-6.6958852e-01	1.7058494e+00	8.0064460e+00	-1.9119154e+01	2.0189962e+00	-2.5720443e+00	1.0234207e+01	1.3953715e+00	-2.0356025e+00	1.7752251e+01	-9.7917683e+00	-1.0999430e+01	1.2020715e+01	-1.5263386e+01	3.0214515e+00	4.7993602e+00	2.6392107e-02	-7.9542549e+00
-8.3624429e+00	2.3303637e+00	-5.3688663e-01	1.9002317e+00	7.8036123e+00	-1.9008841e+01	2.0367886e+00	-2.2204955e+00	1.0177568e+01	1.3723896e+00	-2.2689799e+00	1.7715035e+01	-9.8651621e+00	-1.1155706e+01	1.1929084e+01	-1.5210602e+01	3.0828353e+00	5.1881248e+00	2.9327858e-01	-7.7165777e+00
-8.5821795e+00	2.1841693e+00	-5.0901182e-01	2.0737079e+00	7.5748313e+00	-1.8918396e+01	2.2271676e+00	-1.7919944e+00	9.9928228e+00	1.3866235e+00	-2.3859651e+00	1.7625776e+01	-9.8046678e+00	-1.1170682e+01	1.1844867e+01	-1.5197850e+01	3.0794251e+00	5.5180262e+00	5.6668895e-01	-7.5343535e+00
-8.7602520e+00	2.0412367e+00	-5.8270214e-01	2.2482220e+00	7.3224753e+00	-1.8874212e+01	2.5337906e+00	-1.3624555e+00	9.7364635e+00	1.4723237e+00	-2.4480903e+00	1.7449186e+01	-9.6672213e+00	-1.1097288e+01	1.1783334e+01	-1.5169679e+01	3.1132307e+00	5.7405798e+00	7.7886370e-01	-7.3485709e+00
-8.8673032e+00	1.8977111e+00	-6.8322938e-01	2.4353391e+00	7.0615196e+00	-1.8880587e+01	2.8897875e+00	-9.9934158e-01	9.4937450e+00	1.6216319e+00	-2.4893095e+00	1.7154573e+01	-9.4802524e+00	-1.1025377e+01	1.1741671e+01	-1.5113633e+01	3.2546806e+00	5.8409588e+00	8.9836953e-01	-7.1252758e+00
-8.8828716e+00	1.7786501e+00	-7.5454738e-01	2.6558170e+00	6.7765442e+00	-1.8889335e+01	3.2816658e+00	-7.4238921e-01	9.2897252e+00	1.8351411e+00	-2.4724067e+00	1.6757654e+01	-9.2621469e+00	-1.1016629e+01	1.1693038e+01	-1.5072859e+01	3.4984369e+00	5.8302833e+00	9.5960515e-01	-6.8543861e+00
-8.8243048e+00	1.7406929e+00	-8.1637608e-01	2.9404959e+00	6.4665111e+00	-1.8861164e+01	3.6646479e+00	-6.0375652e-01	9.1137284e+00	2.0923900e+00	-2.3539387e+00	1.6302019e+01	-9.0336624e+00	-1.1091950e+01	1.1638771e+01	-1.5069152e+01	3.7770367e+00	5.7564448e+00	1.0343334e+00	-6.5525078e+00
-8.7297084e+00	1.8317308e+00	-8.9792472e-01	3.3193264e+00	6.1831666e+00	-1.8777836e+01	3.9325722e+00	-5.7202668e-01	8.9807299e+00	2.3352567e+00	-2.1595564e+00	1.5796417e+01	-8.8205980e+00	-1.1233400e+01	1.1602890e+01	-1.5086203e+01	4.0379924e+00	5.6662964e+00	1.1777107e+00	-6.2823594e+00
-8.6210263e+00	2.0350094e+00	-9.7962164e-01	3.7788160e+00	5.9505305e+00	-1.8601691e+01	4.0252411e+00	-6.0242209e-01	8.9011088e+00	2.5167395e+00	-1.9580571e+00	1.5247669e+01	-8.6328879e+00	-1.1430006e+01	1.1581390e+01	-1.5075676e+01	4.2725559e+00	5.5613211e+00	1.4121260e+00	-6.1191138e+00
-8.5126407e+00	2.2750589e+00	-1.0393746e+00	4.2492775e+00	5.7450279e+00	-1.8309450e+01	4.0127864e+00	-6.3118652e-01	8.8291977e+00	2.6174150e+00	-1.8212037e+00	1.4689728e+01	-8.4653425e+00	-1.1692297e+01	1.1545806e+01	-1.4960173e+01	4.4685692e+00	5.4471530e+00	1.7304623e+00	-6.0814532e+00
-8.4186374e+00	2.4844166e+00	-1.1182543e+00	4.6556863e+00	5.5542041e+00	-1.7953898e+01	4.0133795e+00	-6.2955554e-01	8.6941235e+00	2.6119290e+00	-1.7995562e+00	1.4159959e+01	-8.3339750e+00	-1.1988689e+01	1.1471077e+01	-1.4681425e+01	4.5986023e+00	5.3704973e+00	2.1066239e+00	-6.1182242e+00
-8.3526571e+00	2.6415830e+00	-1.2684521e+00	4.9400687e+00	5.3961480e+00	-1.7629334e+01	4.0455542e+00	-5.9545338e-01	8.4874348e+00	2.4934610e+00	-1.8702811e+00	1.3684308e+01	-8.2386373e+00	-1.2238524e+01	1.1335707e+01	-1.4230535e+01	4.6807440e+00	5.3731661e+00	2.5202980e+00	-6.1572193e+00
-8.3187032e+00	2.7391449e+00	-1.4583863e+00	5.0652088e+00	5.3100030e+00	-1.7401888e+01	4.0540056e+00	-5.2724906e-01	8.2874182e+00	2.3265087e+00	-1.9561296e+00	1.3277009e+01	-8.1268415e+00	-1.2392132e+01	1.1137024e+01	-1.3634192e+01	4.7889813e+00	5.4394429e+00	2.9483542e+00	-6.1538091e+00
-8.3074347e+00	2.7630164e+00	-1.6063600e+00	5.0156865e+00	5.3151924e+00	-1.7322415e+01	4.0416991e+00	-4.4140058e-01	8.1661331e+00	2.1982549e+00	-2.0129171e+00	1.2962528e+01	-7.9938430e+00	-1.2450551e+01	1.0910023e+01	-1.2949628e+01	4.9680918e+00	5.4870377e+00	3.3513528e+00	-6.0992456e+00
-8.3230030e+00	2.6933294e+00	-1.6692266e+00	4.8054393e+00	5.3878449e+00	-1.7425166e+01	4.0760978e+00	-3.5421766e-01	8.1216520e+00	2.1549600e+00	-2.0152894e+00	1.2791869e+01	-7.9406140e+00	-1.2444027e+01	1.0718902e+01	-1.2273219e+01	5.1799700e+00	5.4437428e+00	3.6957846e+00	-6.0056871e+00
-8.3746011e+00	2.5161464e+00	-1.6358658e+00	4.4973337e+00	5.4855550e+00	-1.7672185e+01	4.1681737e+00	-2.1247129e-01	8.1081594e+00	2.2212368e+00	-1.9063108e+00	1.2811737e+01	-8.0491479e+00	-1.2448178e+01	1.0620599e+01	-1.1720913e+01	5.3534462e+00	5.3347641e+00	3.9607436e+00	-5.8894432e+00
-8.4479949e+00	2.2471841e+00	-1.4875956e+00	4.1846317e+00	5.5878615e+00	-1.7984442e+01	4.2245164e+00	8.2883078e-02	8.0742055e+00	2.4343012e+00	-1.6767884e+00	1.2987586e+01	-8.3020969e+00	-1.2517421e+01	1.0614965e+01	-1.1363581e+01	5.4498218e+00	5.2524741e+00	4.1505295e+00	-5.7779439e+00
-8.5095270e+00	1.9544986e+00	-1.2279743e+00	3.9445821e+00	5.7165601e+00	-1.8314640e+01	4.1466745e+00	5.5556868e-01	7.9892467e+00	2.8000839e+00	-1.4311046e+00	1.3195016e+01	-8.6693624e+00	-1.2623879e+01	1.0638391e+01	-1.1198408e+01	5.4690970e+00	5.2483226e+00	4.3274159e+00	-5.7260493e+00
-8.5200542e+00	1.7387654e+00	-9.3054418e-01	3.8012048e+00	5.9007117e+00	-1.8628973e+01	3.9130006e+00	1.1063927e+00	7.8654410e+00	3.2225059e+00	-1.2806103e+00	1.3328162e+01	-9.1386378e+00	-1.2728706e+01	1.0630830e+01	-1.1176613e+01	5.4062304e+00	5.2979931e+00	4.5708757e+00	-5.7819472e+00
-8.4678631e+00	1.6512859e+00	-6.9301522e-01	3.7168390e+00	6.1160001e+00	-1.8883701e+01	3.5645654e+00	1.6048773e+00	7.7371872e+00	3.5684205e+00	-1.2269364e+00	1.3390436e+01	-9.6515046e+00	-1.2835164e+01	1.0591242e+01	-1.1215163e+01	5.2441710e+00	5.3531496e+00	4.8815019e+00	-5.9404482e+00
-8.3636291e+00	1.6631476e+00	-5.1657360e-01	3.6461141e+00	6.2917004e+00	-1.9057770e+01	3.1541533e+00	2.0176618e+00	7.6368082e+00	3.7850433e+00	-1.2073648e+00	1.3477026e+01	-1.0119297e+01	-1.2956745e+01	1.0580863e+01	-1.1229397e+01	5.0118315e+00	5.4060821e+00	5.1916833e+00	-6.1293445e+00
-8.2120969e+00	1.7194903e+00	-3.0662291e-01	3.6026709e+00	6.3910415e+00	-1.9148067e+01	2.7047462e+00	2.4135434e+00	7.5831344e+00	3.8922427e+00	-1.1855690e+00	1.3657619e+01	-1.0500204e+01	-1.3092116e+01	1.0661225e+01	-1.1188326e+01	4.7917984e+00	5.5077955e+00	5.4545665e+00	-6.2264615e+00
-8.0455894e+00	1.7678264e+00	1.5864918e-02	3.6323249e+00	6.4315193e+00	-1.9146288e+01	2.2341363e+00	2.8407100e+00	7.5684557e+00	3.9259001e+00	-1.1293746e+00	1.3889810e+01	-1.0799116e+01	-1.3236087e+01	1.0812016e+01	-1.1127832e+01	4.6373008e+00	5.7135946e+00	5.6372355e+00	-6.1226723e+00
-7.9290489e+00	1.7464754e+00	4.4629350e-01	3.7298868e+00	6.4503496e+00	-1.9040571e+01	1.7873980e+00	3.2625389e+00	7.5847654e+00	3.9340549e+00	-9.8599726e-01	1.4102874e+01	-1.1025822e+01	-1.3389843e+01	1.0945163e+01	-1.1122049e+01	4.5599037e+00	6.0391961e+00	5.7079604e+00	-5.8047809e+00
-7.8952433e+00	1.5861953e+00	9.1126905e-01	3.8348621e+00	6.4933480e+00	-1.8795628e+01	1.4118295e+00	3.5872508e+00	7.6498560e+00	3.9745327e+00	-7.5929203e-01	1.4288361e+01	-1.1192329e+01	-1.3562429e+01	1.0998985e+01	-1.1222280e+01	4.6089812e+00	6.4338916e+00	5.7052915e+00	-5.3578943e+00
-7.9293455e+00	1.2512528e+00	1.3505938e+00	3.8963943e+00	6.5726726e+00	-1.8385216e+01	1.1186991e+00	3.7223250e+00	7.7803339e+00	4.0922593e+00	-5.2487674e-01	1.4476960e+01	-1.1328293e+01	-1.3767042e+01	1.0994240e+01	-1.1417997e+01	4.8405793e+00	6.7755063e+00	5.6984711e+00	-4.8666749e+00
-7.9976981e+00	7.7975332e-01	1.7432135e+00	3.8643679e+00	6.6423596e+00	-1.7884508e+01	8.9866607e-01	3.6514518e+00	7.9750127e+00	4.3085856e+00	-3.4695242e-01	1.4710931e+01	-1.1461736e+01	-1.4002644e+01	1.0970962e+01	-1.1676876e+01	5.1930177e+00	6.9667749e+00	5.6965436e+00	-4.3717488e+00
-8.0492961e+00	2.4168053e-01	2.0909073e+00	3.6993431e+00	6.6791306e+00	-1.7446517e+01	7.4105478e-01	3.4413528e+00	8.2255895e+00	4.6100191e+00	-2.3115334e-01	1.5031343e+01	-1.1573532e+01	-1.4220601e+01	1.0900533e+01	-1.1990616e+01	5.5263293e+00	7.0114043e+00	5.6719307e+00	-3.8940220e+00
-8.0303175e+00	-3.3375637e-01	2.4208086e+00	3.4229673e+00	6.7239082e+00	-1.7193123e+01	6.1695257e-01	3.1230166e+00	8.5203508e+00	4.9419962e+00	-1.5642513e-01	1.5450206e+01	-1.1630913e+01	-1.4337586e+01	1.0724685e+01	-1.2330748e+01	5.7546655e+00	6.9778952e+00	5.6126226e+00	-3.4076955e+00
-7.9394279e+00	-9.3499229e-01	2.7652404e+00	3.1062620e+00	6.8079775e+00	-1.7163618e+01	5.0041214e-01	2.6485517e+00	8.8431351e+00	5.2496570e+00	-1.2113681e-01	1.5936088e+01	-1.1671242e+01	-1.4313418e+01	1.0438968e+01	-1.2629068e+01	5.8415519e+00	6.9279281e+00	5.5346324e+00	-2.8604299e+00
-7.8629204e+00	-1.5056845e+00	3.1347299e+00	2.8349275e+00	6.8917502e+00	-1.7312481e+01	3.8520615e-01	1.9690291e+00	9.1644368e+00	5.5481250e+00	-1.1787486e-01	1.6413963e+01	-1.1746860e+01	-1.4152248e+01	1.0104619e+01	-1.2854142e+01	5.7592619e+00	6.8881917e+00	5.4705797e+00	-2.2855861e+00
-7.9020638e+00	-1.9783701e+00	3.5199361e+00	2.6632305e+00	6.8807782e+00	-1.7561723e+01	2.4924231e-01	1.1041687e+00	9.4234649e+00	5.9064943e+00	-1.2439875e-01	1.6814589e+01	-1.1827519e+01	-1.3851556e+01	9.7726414e+00	-1.3024357e+01	5.5315188e+00	6.8874503e+00	5.4410739e+00	-1.7982218e+00
-8.0641232e+00	-2.3445977e+00	3.9081076e+00	2.5713029e+00	6.7329527e+00	-1.7869384e+01	8.3624429e-02	1.5345972e-01	9.5532014e+00	6.3335126e+00	-1.6917637e-01	1.7117209e+01	-1.1867404e+01	-1.3417866e+01	9.4175341e+00	-1.3150090e+01	5.2407608e+00	6.9692955e+00	5.4341052e+00	-1.4717306e+00
-8.2800047e+00	-2.6331316e+00	4.2962792e+00	2.4925714e+00	6.5293776e+00	-1.8230719e+01	-7.5766105e-02	-7.7100538e-01	9.5395606e+00	6.7538588e+00	-3.3775966e-01	1.7340207e+01	-1.1873483e+01	-1.2893879e+01	9.0105323e+00	-1.3219777e+01	4.9731329e+00	7.1350617e+00	5.4255055e+00	-1.3035922e+00
-8.4863969e+00	-2.8740708e+00	4.6943848e+00	2.3827032e+00	6.3882244e+00	-1.8628973e+01	-2.1291610e-01	-1.6111047e+00	9.4388850e+00	7.0873186e+00	-6.9093943e-01	1.7532217e+01	-1.1844718e+01	-1.2359513e+01	8.5990823e+00	-1.3245279e+01	4.7866090e+00	7.3313715e+00	5.4094923e+00	-1.2697865e+00
-8.6317017e+00	-3.1216822e+00	5.0828529e+00	2.2323571e+00	6.3722112e+00	-1.9018182e+01	-3.4072507e-01	-2.3483045e+00	9.3278306e+00	7.2839250e+00	-1.2276778e+00	1.7725265e+01	-1.1778442e+01	-1.1943466e+01	8.2568745e+00	-1.3277009e+01	4.6918643e+00	7.5155232e+00	5.3994100e+00	-1.3400667e+00
-8.6709933e+00	-3.4137746e+00	5.3968894e+00	2.0010555e+00	6.4846000e+00	-1.9341708e+01	-4.4436598e-01	-2.9714844e+00	9.2440579e+00	7.3590980e+00	-1.8874805e+00	1.7887028e+01	-1.1732329e+01	-1.1761687e+01	8.0285383e+00	-1.3340617e+01	4.6573173e+00	7.6851444e+00	5.3977790e+00	-1.4772166e+00
-8.6079785e+00	-3.6858505e+00	5.5954232e+00	1.5979086e+00	6.6874337e+00	-1.9541280e+01	-5.1568398e-01	-3.4735275e+00	9.1691814e+00	7.4096582e+00	-2.5410558e+00	1.7961312e+01	-1.1765542e+01	-1.1829595e+01	7.9512895e+00	-1.3413863e+01	4.6396731e+00	7.8458693e+00	5.3796900e+00	-1.6796056e+00
-8.5044858e+00	-3.8388654e+00	5.6883887e+00	9.8214223e-01	6.9208111e+00	-1.9589467e+01	-6.1117003e-01	-3.8582888e+00	9.0467102e+00	7.4965446e+00	-3.0702324e+00	1.7954046e+01	-1.1843977e+01	-1.2095592e+01	8.0568579e+00	-1.3483550e+01	4.6201014e+00	7.9653752e+00	5.3272023e+00	-1.9672499e+00
-8.4408779e+00	-3.8603646e+00	5.7057363e+00	2.5072502e-01	7.1261655e+00	-1.9519039e+01	-7.9754575e-01	-4.1431160e+00	8.8340906e+00	7.5795759e+00	-3.4512869e+00	1.7963832e+01	-1.1878227e+01	-1.2478722e+01	8.3003177e+00	-1.3561540e+01	4.5968230e+00	8.0065943e+00	5.2721941e+00	-2.2953720e+00
-8.4376159e+00	-3.7936430e+00	5.6698549e+00	-4.1960485e-01	7.2524917e+00	-1.9395826e+01	-1.0592428e+00	-4.3802002e+00	8.5464463e+00	7.6194606e+00	-3.6846643e+00	1.8104837e+01	-1.1816102e+01	-1.2856663e+01	8.5743211e+00	-1.3634044e+01	4.5183880e+00	7.9982912e+00	5.2720458e+00	-2.5674479e+00
-8.4352436e+00	-3.6418142e+00	5.5997231e+00	-9.2490991e-01	7.2659843e+00	-1.9262087e+01	-1.3101161e+00	-4.6533140e+00	8.2332995e+00	7.6255397e+00	-3.7727369e+00	1.8403157e+01	-1.1674356e+01	-1.3123105e+01	8.8087364e+00	-1.3677191e+01	4.3333468e+00	7.9847986e+00	5.3829520e+00	-2.7220938e+00
-8.3834973e+00	-3.3863446e+00	5.5402667e+00	-1.2921754e+00	7.1611572e+00	-1.9089945e+01	-1.5067224e+00	-4.9860325e+00	7.9194114e+00	7.6127885e+00	-3.7662130e+00	1.8783767e+01	-1.1517486e+01	-1.3282050e+01	8.9914054e+00	-1.3701803e+01	4.0790632e+00	7.9604822e+00	5.6492454e+00	-2.7677610e+00
-8.2648811e+00	-3.0733460e+00	5.5402667e+00	-1.5839712e+00	6.9645509e+00	-1.8829879e+01	-1.6936912e+00	-5.3175648e+00	7.6098231e+00	7.5946995e+00	-3.7229181e+00	1.9148808e+01	-1.1421852e+01	-1.3426021e+01	9.1175834e+00	-1.3705510e+01	3.8200351e+00	7.9082911e+00	6.0445339e+00	-2.7529340e+00
-8.0535960e+00	-2.8076457e+00	5.6118812e+00	-1.8226864e+00	6.7280598e+00	-1.8497012e+01	-1.9162449e+00	-5.6278944e+00	7.3378954e+00	7.6024095e+00	-3.6859988e+00	1.9451724e+01	-1.1450913e+01	-1.3601276e+01	9.1752605e+00	-1.3670074e+01	3.5949608e+00	7.8341560e+00	6.4748142e+00	-2.7247627e+00
-7.7403009e+00	-2.6782058e+00	5.7479933e+00	-2.0133619e+00	6.5098060e+00	-1.8157177e+01	-2.1551083e+00	-5.9612060e+00	7.1365444e+00	7.6541559e+00	-3.7297385e+00	1.9689995e+01	-1.1623647e+01	-1.3760074e+01	9.1899393e+00	-1.3618031e+01	3.4240052e+00	7.7738100e+00	6.8703993e+00	-2.6930328e+00
-7.3585050e+00	-2.6994084e+00	5.9410412e+00	-2.1462121e+00	6.3612392e+00	-1.7876501e+01	-2.3864099e+00	-6.3020793e+00	6.9821950e+00	7.7202844e+00	-3.9070697e+00	1.9867029e+01	-1.1884455e+01	-1.3845032e+01	9.2265620e+00	-1.3610172e+01	3.3016823e+00	7.7840406e+00	7.2105312e+00	-2.6283870e+00
-6.9891637e+00	-2.8070526e+00	6.1589985e+00	-2.1869864e+00	6.2866592e+00	-1.7691608e+01	-2.6122255e+00	-6.5579938e+00	6.8128704e+00	7.7597243e+00	-4.1357025e+00	1.9999286e+01	-1.2103005e+01	-1.3856004e+01	9.3413232e+00	-1.3690980e+01	3.1975965e+00	7.8876815e+00	7.4839416e+00	-2.5028021e+00
-6.7219807e+00	-2.9035766e+00	6.3587186e+00	-2.1258991e+00	6.1987350e+00	-1.7608873e+01	-2.7796227e+00	-6.6706792e+00	6.5720795e+00	7.7832993e+00	-4.2436432e+00	2.0108413e+01	-1.2146597e+01	-1.3835988e+01	9.5548324e+00	-1.3844291e+01	3.0708255e+00	8.0464790e+00	7.6626073e+00	-2.3139057e+00
-6.5873513e+00	-2.9145486e+00	6.5477632e+00	-2.0117310e+00	6.0071698e+00	-1.7614507e+01	-2.8009736e+00	-6.6908440e+00	6.2289821e+00	7.8466107e+00	-4.1468228e+00	2.0183290e+01	-1.2015229e+01	-1.3823978e+01	9.8356563e+00	-1.4030667e+01	2.8974975e+00	8.2072040e+00	7.6949302e+00	-2.0874971e+00
-6.5648142e+00	-2.8341861e+00	6.7661653e+00	-1.9199517e+00	5.7518484e+00	-1.7647275e+01	-2.6577445e+00	-6.7124914e+00	5.8118978e+00	7.9802022e+00	-3.9161142e+00	2.0189221e+01	-1.1854356e+01	-1.3834505e+01	1.0088161e+01	-1.4249810e+01	2.7019290e+00	8.3611085e+00	7.5297571e+00	-1.8800670e+00
-6.6058851e+00	-2.7255040e+00	7.0087354e+00	-1.8708742e+00	5.5435287e+00	-1.7644903e+01	-2.4077608e+00	-6.7901850e+00	5.4308433e+00	8.1578300e+00	-3.6547138e+00	2.0107968e+01	-1.1792527e+01	-1.3876911e+01	1.0216118e+01	-1.4513731e+01	2.5400179e+00	8.5436292e+00	7.1601193e+00	-1.7936254e+00
-6.6493283e+00	-2.6648615e+00	7.2235790e+00	-1.8130488e+00	5.4143853e+00	-1.7624886e+01	-2.1213027e+00	-6.9727057e+00	5.1980589e+00	8.3379783e+00	-3.4185192e+00	1.9977491e+01	-1.1845015e+01	-1.3958311e+01	1.0228721e+01	-1.4788031e+01	2.4429009e+00	8.7955404e+00	6.6622278e+00	-1.9092762e+00
-6.6770548e+00	-2.6679751e+00	7.3678460e+00	-1.7197868e+00	5.2965104e+00	-1.7622811e+01	-1.8106765e+00	-7.2947487e+00	5.1331166e+00	8.4734974e+00	-3.2328848e+00	1.9878594e+01	-1.1964076e+01	-1.4058542e+01	1.0232131e+01	-1.4999317e+01	2.3991612e+00	9.1218832e+00	6.1738255e+00	-2.1970688e+00
-6.7113053e+00	-2.6928845e+00	7.4324918e+00	-1.6401657e+00	5.0789979e+00	-1.7645348e+01	-1.4560140e+00	-7.7078297e+00	5.1620293e+00	8.5043376e+00	-3.0963279e+00	1.9865398e+01	-1.2105377e+01	-1.4142018e+01	1.0311159e+01	-1.5085610e+01	2.3981233e+00	9.4513397e+00	5.7992949e+00	-2.5643342e+00
-6.7350285e+00	-2.7287660e+00	7.4703007e+00	-1.6337900e+00	4.7112877e+00	-1.7706435e+01	-1.1037238e+00	-8.1103835e+00	5.1885696e+00	8.4164133e+00	-3.0279753e+00	1.9947837e+01	-1.2240897e+01	-1.4193023e+01	1.0471736e+01	-1.5047949e+01	2.4230327e+00	9.6644041e+00	5.5623590e+00	-2.9522092e+00
-6.6791306e+00	-2.7693920e+00	7.5763140e+00	-1.6896879e+00	4.2919793e+00	-1.7813931e+01	-8.5907791e-01	-8.4429537e+00	5.1520952e+00	8.2503506e+00	-3.0776459e+00	2.0112565e+01	-1.2344834e+01	-1.4207257e+01	1.0691027e+01	-1.4960618e+01	2.4316323e+00	9.7071060e+00	5.4384050e+00	-3.3437910e+00
-6.5013546e+00	-2.7585683e+00	7.7889335e+00	-1.7432135e+00	3.9619297e+00	-1.7944854e+01	-8.0095597e-01	-8.7282257e+00	5.0337755e+00	8.0401034e+00	-3.2394087e+00	2.0313323e+01	-1.2411259e+01	-1.4165445e+01	1.0947832e+01	-1.4890783e+01	2.4090953e+00	9.5996100e+00	5.3967411e+00	-3.7069049e+00
-6.2605637e+00	-2.6604134e+00	8.0691643e+00	-1.7660471e+00	3.7444173e+00	-1.8068659e+01	-9.2298240e-01	-9.0229870e+00	4.8721609e+00	7.8050950e+00	-3.4355703e+00	2.0458035e+01	-1.2459299e+01	-1.4048311e+01	1.1205377e+01	-1.4820799e+01	2.3852237e+00	9.3678636e+00	5.4301019e+00	-3.9890632e+00
-6.0861978e+00	-2.4858993e+00	8.3800871e+00	-1.7881394e+00	3.5884369e+00	-1.8161180e+01	-1.1259644e+00	-9.3459196e+00	4.7553239e+00	7.5881756e+00	-3.5902162e+00	2.0475975e+01	-1.2487618e+01	-1.3867421e+01	1.1425558e+01	-1.4675494e+01	2.3936752e+00	9.0655405e+00	5.5361151e+00	-4.1862627e+00
-6.0575817e+00	-2.2427360e+00	8.7193295e+00	-1.8071180e+00	3.4598866e+00	-1.8214261e+01	-1.2942511e+00	-9.6718176e+00	4.7459829e+00	7.4777143e+00	-3.6882228e+00	2.0397244e+01	-1.2473088e+01	-1.3665625e+01	1.1577535e+01	-1.4407718e+01	2.4532798e+00	8.7765618e+00	5.6753409e+00	-4.3490634e+00
-6.1603330e+00	-1.9355200e+00	9.0946015e+00	-1.7355034e+00	3.3252572e+00	-1.8247473e+01	-1.3826202e+00	-9.9874850e+00	4.8273833e+00	7.5665281e+00	-3.7768885e+00	2.0316881e+01	-1.2392725e+01	-1.3485477e+01	1.1635064e+01	-1.4070848e+01	2.5667066e+00	8.5551943e+00	5.8037430e+00	-4.5344012e+00
-6.3296576e+00	-1.6002810e+00	9.5153925e+00	-1.4904127e+00	3.1599359e+00	-1.8286468e+01	-1.4134604e+00	-1.0292477e+01	4.9246486e+00	7.8500209e+00	-3.8946150e+00	2.0297754e+01	-1.2230073e+01	-1.3364489e+01	1.1586135e+01	-1.3799514e+01	2.7025221e+00	8.4214545e+00	5.9195420e+00	-4.7809747e+00
-6.4878620e+00	-1.3212363e+00	9.9582758e+00	-1.0727354e+00	2.9915009e+00	-1.8335101e+01	-1.4082710e+00	-1.0542461e+01	4.9786189e+00	8.1980112e+00	-4.0310237e+00	2.0331560e+01	-1.2023829e+01	-1.3347141e+01	1.1457585e+01	-1.3687421e+01	2.8037907e+00	8.3818663e+00	6.0603988e+00	-5.1142862e+00
-6.5571042e+00	-1.1756349e+00	1.0341851e+01	-5.3866587e-01	2.8866738e+00	-1.8363569e+01	-1.3608245e+00	-1.0674273e+01	4.9677952e+00	8.4754249e+00	-4.1757355e+00	2.0371741e+01	-1.1867404e+01	-1.3458937e+01	1.1289298e+01	-1.3718855e+01	2.8239555e+00	8.4199718e+00	6.2878454e+00	-5.5444183e+00
-6.4635456e+00	-1.1367881e+00	1.0614817e+01	3.5288323e-02	2.8851911e+00	-1.8335842e+01	-1.2798689e+00	-1.0685393e+01	4.8640060e+00	8.6429703e+00	-4.3280090e+00	2.0407474e+01	-1.1798310e+01	-1.3688311e+01	1.1063927e+01	-1.3806037e+01	2.7504134e+00	8.4921794e+00	6.6411734e+00	-6.0313378e+00
-6.1831666e+00	-1.1329331e+00	1.0822543e+01	5.5986852e-01	2.9753394e+00	-1.8241394e+01	-1.2000995e+00	-1.0630237e+01	4.6344837e+00	8.7313393e+00	-4.4565593e+00	2.0470934e+01	-1.1739298e+01	-1.3987520e+01	1.0758639e+01	-1.3855411e+01	2.6033293e+00	8.5372536e+00	7.0843532e+00	-6.4823760e+00
-5.7915848e+00	-1.1756349e+00	1.1024487e+01	9.7635969e-01	3.1239062e+00	-1.8080224e+01	-1.1295229e+00	-1.0570039e+01	4.2897553e+00	8.7859028e+00	-4.5351426e+00	2.0578133e+01	-1.1591473e+01	-1.4271754e+01	1.0436003e+01	-1.3831985e+01	2.3784033e+00	8.5129372e+00	7.5174507e+00	-6.8042707e+00
-5.4174989e+00	-1.2979579e+00	1.1227024e+01	1.3104126e+00	3.2856691e+00	-1.7857967e+01	-1.0358161e+00	-1.0521258e+01	3.8845327e+00	8.8354251e+00	-4.5868889e+00	2.0729073e+01	-1.1365212e+01	-1.4486005e+01	1.0195656e+01	-1.3743764e+01	2.0492433e+00	8.4499224e+00	7.8546173e+00	-6.9476481e+00
-5.1531330e+00	-1.4517142e+00	1.1415624e+01	1.6185182e+00	3.4434286e+00	-1.7588708e+01	-8.9688683e-01	-1.0449050e+01	3.4944336e+00	8.8601862e+00	-4.6550932e+00	2.0948957e+01	-1.1147700e+01	-1.4669860e+01	1.0075854e+01	-1.3588525e+01	1.6357176e+00	8.4299059e+00	8.0798398e+00	-6.9160665e+00
-5.0232483e+00	-1.5332628e+00	1.1559298e+01	1.8840703e+00	3.6427039e+00	-1.7273486e+01	-7.1985213e-01	-1.0343482e+01	3.2096064e+00	8.8007298e+00	-4.8058841e+00	2.1266256e+01	-1.0976003e+01	-1.4874769e+01	1.0035821e+01	-1.3395922e+01	1.1769694e+00	8.5213886e+00	8.2033489e+00	-6.7286529e+00
-5.0030835e+00	-1.4994572e+00	1.1613862e+01	2.0333784e+00	3.9352411e+00	-1.6909927e+01	-5.4059338e-01	-1.0214635e+01	3.0921764e+00	8.6188022e+00	-5.1145828e+00	2.1660655e+01	-1.0853828e+01	-1.5077603e+01	9.9978639e+00	-1.3235790e+01	6.8486035e-01	8.7237776e+00	8.2263308e+00	-6.4029031e+00
-5.0388167e+00	-1.4465247e+00	1.1541802e+01	2.0480572e+00	4.3382397e+00	-1.6536583e+01	-4.2687009e-01	-1.0018622e+01	3.1080413e+00	8.3424264e+00	-5.5939405e+00	2.2069881e+01	-1.0816909e+01	-1.5237290e+01	9.9065295e+00	-1.3141194e+01	1.8578264e-01	8.9541896e+00	8.1587196e+00	-6.0085042e+00
-5.0612055e+00	-1.4991606e+00	1.1304570e+01	2.0026865e+00	4.8315348e+00	-1.6202678e+01	-4.1189480e-01	-9.7137781e+00	3.1571187e+00	8.0411413e+00	-6.2134137e+00	2.2406158e+01	-1.0864355e+01	-1.5357093e+01	9.7455080e+00	-1.3110502e+01	-2.4568383e-01	9.1141732e+00	7.9975498e+00	-5.6634793e+00
-5.0348134e+00	-1.6764919e+00	1.0912247e+01	1.9709566e+00	5.3473671e+00	-1.5927192e+01	-4.7327868e-01	-9.3577812e+00	3.1652736e+00	7.7674344e+00	-6.9476481e+00	2.2573703e+01	-1.0902757e+01	-1.5438048e+01	9.5257714e+00	-1.3137190e+01	-5.5631003e-01	9.1504994e+00	7.7242877e+00	-5.4335121e+00
-4.9993768e+00	-1.9310719e+00	1.0463581e+01	1.9241032e+00	5.8067084e+00	-1.5728510e+01	-6.1013214e-01	-9.0434482e+00	3.1204960e+00	7.5494771e+00	-7.7577968e+00	2.2552649e+01	-1.0844339e+01	-1.5432414e+01	9.3135967e+00	-1.3195757e+01	-7.8049467e-01	9.0596097e+00	7.3617669e+00	-5.2974000e+00
-4.9961148e+00	-2.2307261e+00	1.0073778e+01	1.7679746e+00	6.1495092e+00	-1.5608114e+01	-8.4261991e-01	-8.7695931e+00	3.0370198e+00	7.4006137e+00	-8.5897412e+00	2.2435663e+01	-1.0706003e+01	-1.5305346e+01	9.2053594e+00	-1.3238459e+01	-9.7695277e-01	8.8892472e+00	6.9799710e+00	-5.2128860e+00
-4.9885531e+00	-2.5557346e+00	9.7856892e+00	1.4795890e+00	6.3424088e+00	-1.5512332e+01	-1.1525048e+00	-8.4426571e+00	2.8963113e+00	7.3055725e+00	-9.4225753e+00	2.2336174e+01	-1.0566184e+01	-1.5114078e+01	9.2425752e+00	-1.3227042e+01	-1.1621423e+00	8.7311911e+00	6.6321289e+00	-5.1804148e+00
-4.9012219e+00	-2.8570197e+00	9.5877484e+00	1.1427189e+00	6.4086856e+00	-1.5394902e+01	-1.4665412e+00	-8.0045185e+00	2.6550756e+00	7.2389991e+00	-1.0302708e+01	2.2303258e+01	-1.0469956e+01	-1.4953798e+01	9.3975176e+00	-1.3170996e+01	-1.3408080e+00	8.6736622e+00	6.3197235e+00	-5.2269716e+00
-4.6939400e+00	-3.0909902e+00	9.4892969e+00	8.4054413e-01	6.4014204e+00	-1.5260272e+01	-1.6582546e+00	-7.4932826e+00	2.3051578e+00	7.1801358e+00	-1.1281291e+01	2.2339288e+01	-1.0422955e+01	-1.4857125e+01	9.6199230e+00	-1.3136301e+01	-1.5030157e+00	8.7821960e+00	6.0323757e+00	-5.3363951e+00
-4.4058509e+00	-3.2867070e+00	9.5011586e+00	6.1962144e-01	6.3430019e+00	-1.5105923e+01	-1.6490619e+00	-6.9801192e+00	1.8859978e+00	7.1304653e+00	-1.2304801e+01	2.2446784e+01	-1.0423696e+01	-1.4813682e+01	9.8773202e+00	-1.3171589e+01	-1.6182217e+00	9.0864466e+00	5.8012224e+00	-5.4490805e+00
-4.1299200e+00	-3.5101502e+00	9.5767764e+00	5.1004971e-01	6.2157860e+00	-1.4892414e+01	-1.5138394e+00	-6.5397566e+00	1.4534934e+00	7.1270551e+00	-1.3231935e+01	2.2615812e+01	-1.0452905e+01	-1.4847191e+01	1.0170599e+01	-1.3262775e+01	-1.6932464e+00	9.5220647e+00	5.6462799e+00	-5.5254397e+00
-3.9236760e+00	-3.7828193e+00	9.6276331e+00	5.0070868e-01	5.9861154e+00	-1.4608921e+01	-1.3683863e+00	-6.2444022e+00	1.0690286e+00	7.1553747e+00	-1.3965131e+01	2.2792995e+01	-1.0504059e+01	-1.5002134e+01	1.0499611e+01	-1.3411639e+01	-1.7767226e+00	9.9573862e+00	5.5175814e+00	-5.5779274e+00
-3.7530169e+00	-4.0691291e+00	9.5757385e+00	5.5764447e-01	5.6542865e+00	-1.4292067e+01	-1.2113681e+00	-6.1094763e+00	8.0318002e-01	7.0938425e+00	-1.4532117e+01	2.2944230e+01	-1.0614223e+01	-1.5269910e+01	1.0834850e+01	-1.3632561e+01	-1.9110554e+00	1.0292329e+01	5.3980755e+00	-5.6476144e+00
-3.5873991e+00	-4.3042858e+00	9.3994452e+00	6.6677138e-01	5.3005137e+00	-1.3955197e+01	-9.6331191e-01	-6.0869392e+00	7.1584884e-01	6.8414865e+00	-1.5042463e+01	2.3101842e+01	-1.0807716e+01	-1.5603518e+01	1.1129611e+01	-1.3880321e+01	-2.1051412e+00	1.0478556e+01	5.3504808e+00	-5.7625238e+00
-3.4941371e+00	-4.4369877e+00	9.1513890e+00	8.0688678e-01	5.0225069e+00	-1.3608541e+01	-5.7929192e-01	-6.0979112e+00	8.0332829e-01	6.4512392e+00	-1.5567785e+01	2.3267904e+01	-1.1071341e+01	-1.5974045e+01	1.1352313e+01	-1.4098130e+01	-2.3279914e+00	1.0503466e+01	5.3998548e+00	-5.9303658e+00
-3.5366906e+00	-4.4515182e+00	8.9220149e+00	9.1690332e-01	4.8605958e+00	-1.3294060e+01	-1.0630978e-01	-6.0519474e+00	1.0058655e+00	6.0713708e+00	-1.6092810e+01	2.3388003e+01	-1.1355871e+01	-1.6332859e+01	1.1489315e+01	-1.4271903e+01	-2.5257840e+00	1.0397007e+01	5.5098713e+00	-6.1288997e+00
-3.6950433e+00	-4.3477290e+00	8.7709275e+00	9.2431683e-01	4.8204146e+00	-1.3038591e+01	3.3775966e-01	-5.9032323e+00	1.2803137e+00	5.7961812e+00	-1.6569647e+01	2.3441381e+01	-1.1595328e+01	-1.6577802e+01	1.1541506e+01	-1.4386960e+01	-2.6420278e+00	1.0237765e+01	5.6612552e+00	-6.3124582e+00
-3.9291620e+00	-4.1337750e+00	8.6966441e+00	7.9576651e-01	4.8512548e+00	-1.2850139e+01	6.6484387e-01	-5.6845337e+00	1.6079910e+00	5.6447972e+00	-1.6970718e+01	2.3438267e+01	-1.1794455e+01	-1.6642892e+01	1.1529644e+01	-1.4391557e+01	-2.6550756e+00	1.0100764e+01	5.8476310e+00	-6.4524254e+00
-4.2163615e+00	-3.8090631e+00	8.6801861e+00	5.6313047e-01	4.8460653e+00	-1.2725740e+01	8.8191153e-01	-5.4493770e+00	1.9372993e+00	5.5967577e+00	-1.7309812e+01	2.3362353e+01	-1.2021901e+01	-1.6563864e+01	1.1441868e+01	-1.4236763e+01	-2.6046637e+00	9.9889677e+00	6.0184383e+00	-6.5642212e+00
-4.5274325e+00	-3.3623248e+00	8.7466112e+00	2.9253723e-01	4.7846814e+00	-1.2634999e+01	1.0432296e+00	-5.2048794e+00	2.1779419e+00	5.5816341e+00	-1.7619549e+01	2.3193324e+01	-1.2288195e+01	-1.6438873e+01	1.1249117e+01	-1.3943039e+01	-2.5529174e+00	9.8874026e+00	6.1182242e+00	-6.6989988e+00
-4.7909088e+00	-2.8524234e+00	8.9636788e+00	5.3377295e-02	4.7753404e+00	-1.2535361e+01	1.1689628e+00	-4.9348792e+00	2.2629008e+00	5.5122436e+00	-1.7915348e+01	2.2973440e+01	-1.2543813e+01	-1.6334194e+01	1.1003136e+01	-1.3599200e+01	-2.5348284e+00	9.8494454e+00	6.1793115e+00	-6.8916019e+00
-4.9139731e+00	-2.4203638e+00	9.3764633e+00	-6.5535457e-02	4.9010736e+00	-1.2407552e+01	1.2282709e+00	-4.6309252e+00	2.2133785e+00	5.3325401e+00	-1.8189055e+01	2.2780392e+01	-1.2765773e+01	-1.6247456e+01	1.0803268e+01	-1.3290947e+01	-2.5631481e+00	9.9286217e+00	6.2893281e+00	-7.1273516e+00
-4.8746815e+00	-2.1608908e+00	9.9304010e+00	8.5996753e-03	5.1270375e+00	-1.2260765e+01	1.2054373e+00	-4.2814522e+00	2.1428019e+00	5.0569056e+00	-1.8404788e+01	2.2636273e+01	-1.2951259e+01	-1.6174358e+01	1.0699775e+01	-1.3063796e+01	-2.6424727e+00	1.0105212e+01	6.4972030e+00	-7.3736285e+00
-4.7360488e+00	-2.0394575e+00	1.0489825e+01	2.7489307e-01	5.3660491e+00	-1.2115756e+01	1.1315987e+00	-3.8802328e+00	2.1508085e+00	4.7751921e+00	-1.8515101e+01	2.2512912e+01	-1.3073434e+01	-1.6121278e+01	1.0689841e+01	-1.2916416e+01	-2.7750263e+00	1.0315607e+01	6.7975986e+00	-7.6382910e+00
-4.5539729e+00	-1.9346304e+00	1.0972148e+01	6.4586527e-01	5.5528697e+00	-1.1991506e+01	1.0249923e+00	-3.4379426e+00	2.2240540e+00	4.5606451e+00	-1.8479664e+01	2.2398448e+01	-1.3097750e+01	-1.6089103e+01	1.0745739e+01	-1.2804324e+01	-2.9688155e+00	1.0481077e+01	7.1452923e+00	-7.9638925e+00
-4.3262298e+00	-1.7291278e+00	1.1400945e+01	9.8481110e-01	5.6765271e+00	-1.1903433e+01	8.5433326e-01	-2.9796392e+00	2.2879585e+00	4.4134127e+00	-1.8251773e+01	2.2304296e+01	-1.3037256e+01	-1.6092958e+01	1.0817502e+01	-1.2690452e+01	-3.2097547e+00	1.0537123e+01	7.4812727e+00	-8.3627395e+00
-4.0400682e+00	-1.4090123e+00	1.1799051e+01	1.2177437e+00	5.7743855e+00	-1.1862659e+01	5.7706787e-01	-2.5489141e+00	2.3139057e+00	4.3071029e+00	-1.7825644e+01	2.2238909e+01	-1.2971424e+01	-1.6139218e+01	1.0856794e+01	-1.2577322e+01	-3.4426873e+00	1.0483301e+01	7.7733652e+00	-8.7899061e+00
-3.7064601e+00	-1.0724388e+00	1.2116053e+01	1.3666070e+00	5.8651269e+00	-1.1873186e+01	2.1069205e-01	-2.1906932e+00	2.3354049e+00	4.2248129e+00	-1.7282827e+01	2.2201545e+01	-1.2970683e+01	-1.6207126e+01	1.0836184e+01	-1.2467750e+01	-3.6160152e+00	1.0370022e+01	7.9864295e+00	-9.1488684e+00
-3.3520941e+00	-8.1637608e-01	1.2299315e+01	1.4426697e+00	5.9257694e+00	-1.1932643e+01	-1.5093913e-01	-1.9168380e+00	2.4059816e+00	4.1800353e+00	-1.6725034e+01	2.2186718e+01	-1.3017388e+01	-1.6244638e+01	1.0735805e+01	-1.2322593e+01	-3.6882228e+00	1.0237617e+01	8.0919980e+00	-9.3518504e+00
-3.0131483e+00	-6.7863300e-01	1.2360995e+01	1.4265082e+00	5.9309589e+00	-1.2040287e+01	-4.2909415e-01	-1.6885018e+00	2.5380904e+00	4.2216992e+00	-1.6208609e+01	2.2171001e+01	-1.3044818e+01	-1.6190816e+01	1.0549281e+01	-1.2108788e+01	-3.6028192e+00	1.0111291e+01	8.1175004e+00	-9.3981107e+00
-2.7194249e+00	-6.4571700e-01	1.2327486e+01	1.3418459e+00	5.8812883e+00	-1.2212873e+01	-6.2777630e-01	-1.4486005e+00	2.6567066e+00	4.3499530e+00	-1.5740075e+01	2.2125779e+01	-1.3026432e+01	-1.6053073e+01	1.0305525e+01	-1.1864587e+01	-3.3464599e+00	1.0016991e+01	8.0768744e+00	-9.3407301e+00
-2.4850096e+00	-6.7062641e-01	1.2198788e+01	1.2505114e+00	5.7895090e+00	-1.2485839e+01	-8.0703505e-01	-1.1805278e+00	2.6678269e+00	4.4906615e+00	-1.5294078e+01	2.2066619e+01	-1.2990254e+01	-1.5906434e+01	1.0048721e+01	-1.1653598e+01	-2.9987661e+00	9.9814059e+00	7.9391313e+00	-9.2056559e+00
-2.3271018e+00	-7.4224094e-01	1.1991209e+01	1.2030649e+00	5.6347149e+00	-1.2873566e+01	-1.0095722e+00	-9.1660678e-01	2.5578103e+00	4.5947472e+00	-1.4855643e+01	2.2015762e+01	-1.2982396e+01	-1.5821475e+01	9.8128227e+00	-1.1500583e+01	-2.6672338e+00	1.0017732e+01	7.7271048e+00	-8.9604169e+00
-2.2695729e+00	-8.8443213e-01	1.1730847e+01	1.2251572e+00	5.3955549e+00	-1.3335279e+01	-1.2269364e+00	-7.0383895e-01	2.3761793e+00	4.6359664e+00	-1.4453830e+01	2.1952599e+01	-1.3017240e+01	-1.5825627e+01	9.6252608e+00	-1.1389380e+01	-2.4059816e+00	1.0091719e+01	7.5519977e+00	-8.5591976e+00
-2.3198366e+00	-1.0745146e+00	1.1426893e+01	1.3126367e+00	5.1202170e+00	-1.3799810e+01	-1.4266565e+00	-5.7647479e-01	2.1823900e+00	4.5548625e+00	-1.4146614e+01	2.1861264e+01	-1.3051638e+01	-1.5888345e+01	9.4718010e+00	-1.1284553e+01	-2.2151578e+00	1.0146431e+01	7.5235298e+00	-8.0487030e+00
-2.4417147e+00	-1.2296053e+00	1.1126349e+01	1.4423731e+00	4.8800192e+00	-1.4218674e+01	-1.5790783e+00	-5.5171365e-01	2.0378265e+00	4.3305296e+00	-1.3959794e+01	2.1745762e+01	-1.3029991e+01	-1.5927785e+01	9.3006972e+00	-1.1150220e+01	-2.0870522e+00	1.0174750e+01	7.6471872e+00	-7.5588181e+00
-2.5496555e+00	-1.2748277e+00	1.0908985e+01	1.5900503e+00	4.6857852e+00	-1.4572446e+01	-1.6754540e+00	-6.2747976e-01	1.9709566e+00	4.0462955e+00	-1.3844143e+01	2.1608019e+01	-1.2935098e+01	-1.5868922e+01	9.0960842e+00	-1.0973037e+01	-2.0090621e+00	1.0207815e+01	7.8430522e+00	-7.1777635e+00
-2.5773820e+00	-1.2000995e+00	1.0799265e+01	1.7151904e+00	4.5123090e+00	-1.4869283e+01	-1.7257176e+00	-7.7382251e-01	1.9324064e+00	3.8176628e+00	-1.3710700e+01	2.1457969e+01	-1.2784900e+01	-1.5703304e+01	8.8947332e+00	-1.0757304e+01	-1.9507919e+00	1.0258968e+01	8.0752434e+00	-6.9286695e+00
-2.5293424e+00	-1.0499017e+00	1.0758194e+01	1.7558165e+00	4.3527702e+00	-1.5165379e+01	-1.7366896e+00	-9.5738110e-01	1.8541197e+00	3.6849609e+00	-1.3483550e+01	2.1304361e+01	-1.2600600e+01	-1.5490981e+01	8.7273360e+00	-1.0517848e+01	-1.9103141e+00	1.0304042e+01	8.3800871e+00	-6.8124256e+00
-2.4378597e+00	-8.6382256e-01	1.0761159e+01	1.6785677e+00	4.2237750e+00	-1.5538131e+01	-1.7186006e+00	-1.1928343e+00	1.7602646e+00	3.6112706e+00	-1.3117322e+01	2.1127771e+01	-1.2378788e+01	-1.5321360e+01	8.5854414e+00	-1.0297518e+01	-1.9306271e+00	1.0296777e+01	8.7520972e+00	-6.7925574e+00
-2.3291776e+00	-6.3044517e-01	1.0845229e+01	1.4939712e+00	4.1628359e+00	-1.6037950e+01	-1.6858329e+00	-1.5378592e+00	1.7325380e+00	3.5445489e+00	-1.2617503e+01	2.0924048e+01	-1.2100485e+01	-1.5273172e+01	8.4643046e+00	-1.0153844e+01	-2.0204789e+00	1.0205591e+01	9.0901534e+00	-6.8146496e+00
-2.2239057e+00	-3.1996723e-01	1.1070599e+01	1.2155196e+00	4.1736597e+00	-1.6666467e+01	-1.6422415e+00	-2.0132137e+00	1.8001493e+00	3.4348290e+00	-1.2039545e+01	2.0742862e+01	-1.1748787e+01	-1.5368954e+01	8.3882420e+00	-1.0128194e+01	-2.1392434e+00	1.0039676e+01	9.2931354e+00	-6.8652098e+00
-2.1242681e+00	5.2635944e-02	1.1448837e+01	8.9599721e-01	4.1911556e+00	-1.7367341e+01	-1.5903469e+00	-2.5678927e+00	1.9619121e+00	3.2838898e+00	-1.1447502e+01	2.0612680e+01	-1.1339858e+01	-1.5560668e+01	8.4242716e+00	-1.0217007e+01	-2.2928514e+00	9.8452938e+00	9.3293133e+00	-6.9541720e+00
-1.9909731e+00	4.1589809e-01	1.1914850e+01	6.3459673e-01	4.1739562e+00	-1.8071625e+01	-1.5458658e+00	-3.1424400e+00	2.2231643e+00	3.1468881e+00	-1.0901423e+01	2.0505481e+01	-1.0935822e+01	-1.5794045e+01	8.6219159e+00	-1.0365278e+01	-2.5369042e+00	9.6738934e+00	9.2176658e+00	-7.0831671e+00
-1.7639713e+00	6.8263630e-01	1.2352396e+01	4.6512382e-01	4.1647635e+00	-1.8727721e+01	-1.4918954e+00	-3.6827368e+00	2.5509899e+00	3.0343510e+00	-1.0463136e+01	2.0396502e+01	-1.0568260e+01	-1.6040619e+01	8.8847991e+00	-1.0516810e+01	-2.8598369e+00	9.5532014e+00	9.0093461e+00	-7.2576812e+00
-1.4583863e+00	8.2408613e-01	1.2642116e+01	3.3004961e-01	4.2190304e+00	-1.9277062e+01	-1.3749102e+00	-4.0919628e+00	2.8700675e+00	2.9195898e+00	-1.0170006e+01	2.0271066e+01	-1.0214487e+01	-1.6220174e+01	9.0384071e+00	-1.0643877e+01	-3.1677942e+00	9.5060515e+00	8.7836787e+00	-7.4649630e+00
-1.1949101e+00	8.7790824e-01	1.2722034e+01	1.7629334e-01	4.3143682e+00	-1.9719797e+01	-1.1926860e+00	-4.2835279e+00	3.1047793e+00	2.8208418e+00	-1.0018029e+01	2.0098331e+01	-9.8730204e+00	-1.6214095e+01	9.0106805e+00	-1.0744553e+01	-3.3985027e+00	9.5615046e+00	8.6407462e+00	-7.6672037e+00
-1.1041687e+00	8.8057710e-01	1.2610534e+01	2.5502486e-02	4.3594423e+00	-2.0147112e+01	-9.9489348e-01	-4.2368228e+00	3.2099030e+00	2.7836259e+00	-9.9710270e+00	1.9860802e+01	-9.5781108e+00	-1.6018823e+01	8.8588518e+00	-1.0833219e+01	-3.5835440e+00	9.7131850e+00	8.6309604e+00	-7.8418660e+00
-1.2518458e+00	8.5032997e-01	1.2369595e+01	-5.1894593e-02	4.2998377e+00	-2.0595926e+01	-8.1993456e-01	-3.9638573e+00	3.1793593e+00	2.8052734e+00	-9.9948985e+00	1.9577161e+01	-9.3484402e+00	-1.5772398e+01	8.6782586e+00	-1.0880813e+01	-3.7617649e+00	9.9120155e+00	8.6950131e+00	-7.9701198e+00
-1.6254869e+00	7.8924262e-01	1.2086399e+01	-4.5963782e-02	4.1604636e+00	-2.1008414e+01	-6.8738095e-01	-3.5098537e+00	3.0416162e+00	2.8281070e+00	-1.0096760e+01	1.9262680e+01	-9.1718503e+00	-1.5613600e+01	8.5237610e+00	-1.0815723e+01	-3.9223416e+00	1.0108770e+01	8.7317842e+00	-8.0291314e+00
-2.1389468e+00	6.7240565e-01	1.1863104e+01	-3.2767728e-02	3.9804635e+00	-2.1342170e+01	-6.0019803e-01	-2.9412372e+00	2.8487166e+00	2.8014184e+00	-1.0289067e+01	1.8897342e+01	-9.0538272e+00	-1.5587505e+01	8.4017345e+00	-1.0619858e+01	-4.0803977e+00	1.0266233e+01	8.6972372e+00	-8.0272039e+00
-2.6700509e+00	5.1390474e-01	1.1738409e+01	-6.6573349e-02	3.7749609e+00	-2.1575696e+01	-5.5779274e-01	-2.3250260e+00	2.6516654e+00	2.7093425e+00	-1.0503614e+01	1.8478330e+01	-9.0115701e+00	-1.5666829e+01	8.2890491e+00	-1.0340961e+01	-4.2814522e+00	1.0357864e+01	8.6196918e+00	-8.0126734e+00
-3.1330990e+00	3.9558507e-01	1.1669759e+01	-1.3744654e-01	3.5525555e+00	-2.1684230e+01	-5.7691960e-01	-1.7653058e+00	2.4735928e+00	2.5463935e+00	-1.0599396e+01	1.8080669e+01	-9.0330693e+00	-1.5805017e+01	8.1231347e+00	-1.0024701e+01	-4.5258016e+00	1.0394487e+01	8.5301366e+00	-8.0396586e+00
-3.5051091e+00	3.7601339e-01	1.1625723e+01	-2.4019783e-01	3.3301501e+00	-2.1683488e+01	-6.7121949e-01	-1.3676449e+00	2.3440046e+00	2.3081232e+00	-1.0492642e+01	1.7808148e+01	-9.1072045e+00	-1.5992727e+01	7.8518001e+00	-9.6697418e+00	-4.7533964e+00	1.0418358e+01	8.4132996e+00	-8.1306965e+00
-3.7773333e+00	4.5252085e-01	1.1604224e+01	-3.8965426e-01	3.1387332e+00	-2.1647310e+01	-8.0095597e-01	-1.1341193e+00	2.3204296e+00	2.0106931e+00	-1.0236283e+01	1.7709400e+01	-9.2233001e+00	-1.6274441e+01	7.5170059e+00	-9.2618503e+00	-4.8727540e+00	1.0450237e+01	8.2377476e+00	-8.2966109e+00
-3.9548128e+00	6.1888008e-01	1.1579908e+01	-5.7528863e-01	3.0113691e+00	-2.1644641e+01	-8.9970397e-01	-9.9059364e-01	2.4113193e+00	1.6779746e+00	-9.9431522e+00	1.7776715e+01	-9.3303512e+00	-1.6676401e+01	7.1971869e+00	-8.8290494e+00	-4.8364278e+00	1.0460467e+01	8.0024427e+00	-8.5686869e+00
-4.0796563e+00	8.8813889e-01	1.1517338e+01	-7.3883073e-01	2.9447957e+00	-2.1641528e+01	-9.7369083e-01	-9.1512407e-01	2.5317148e+00	1.3274637e+00	-9.6727073e+00	1.7962794e+01	-9.3810596e+00	-1.7145380e+01	6.8999050e+00	-8.4233820e+00	-4.6660652e+00	1.0413169e+01	7.7795925e+00	-8.9590825e+00
-4.1784043e+00	1.2623730e+00	1.1401835e+01	-8.2082418e-01	2.9004629e+00	-2.1529436e+01	-1.0665080e+00	-9.1986872e-01	2.5920608e+00	1.0143169e+00	-9.4320646e+00	1.8200323e+01	-9.4013727e+00	-1.7588708e+01	6.5843859e+00	-8.0869568e+00	-4.3920618e+00	1.0317386e+01	7.6803997e+00	-9.4188686e+00
-4.2464604e+00	1.7054046e+00	1.1223762e+01	-8.3832008e-01	2.8802982e+00	-2.1252615e+01	-1.1603631e+00	-9.2891321e-01	2.5678927e+00	8.1177970e-01	-9.2479129e+00	1.8454458e+01	-9.4375506e+00	-1.7965908e+01	6.2590810e+00	-7.8283734e+00	-4.0531160e+00	1.0192098e+01	7.7331839e+00	-9.8684240e+00
-4.2944999e+00	2.1250094e+00	1.0981489e+01	-8.4054413e-01	2.9446475e+00	-2.0847689e+01	-1.2290122e+00	-8.2749635e-01	2.4980574e+00	7.0635954e-01	-9.1662160e+00	1.8686057e+01	-9.4894452e+00	-1.8300257e+01	5.9865602e+00	-7.6170883e+00	-3.7060153e+00	1.0019808e+01	7.8611412e+00	-1.0249627e+01
-4.3417982e+00	2.4076126e+00	1.0706744e+01	-8.3075829e-01	3.1130825e+00	-2.0385679e+01	-1.2889134e+00	-6.1695257e-01	2.4474973e+00	6.1799046e-01	-9.1788190e+00	1.8816386e+01	-9.5588357e+00	-1.8613404e+01	5.8022603e+00	-7.4404984e+00	-3.3796724e+00	9.7960681e+00	7.9979946e+00	-1.0527041e+01
-4.3754555e+00	2.4967230e+00	1.0465064e+01	-8.1118662e-01	3.3012374e+00	-1.9886304e+01	-1.3504456e+00	-3.9454717e-01	2.4323737e+00	5.5245501e-01	-9.2172210e+00	1.8793108e+01	-9.6626249e+00	-1.8895563e+01	5.6857198e+00	-7.3163962e+00	-3.0844663e+00	9.5748489e+00	8.1435960e+00	-1.0657518e+01
-4.3558838e+00	2.4046472e+00	1.0324503e+01	-8.2423440e-01	3.4008751e+00	-1.9289368e+01	-1.3943336e+00	-2.2863275e-01	2.3901167e+00	6.2570052e-01	-9.2410925e+00	1.8634162e+01	-9.7874684e+00	-1.9122713e+01	5.5847478e+00	-7.2198723e+00	-2.8595403e+00	9.4316198e+00	8.2894940e+00	-1.0613630e+01
-4.2510568e+00	2.1766075e+00	1.0300632e+01	-8.9525586e-01	3.3663281e+00	-1.8534524e+01	-1.3922578e+00	-1.1935756e-01	2.2414016e+00	8.9169737e-01	-9.2719327e+00	1.8400340e+01	-9.9026744e+00	-1.9292927e+01	5.4419635e+00	-7.1104488e+00	-2.7616819e+00	9.4038933e+00	8.3407955e+00	-1.0419100e+01
-4.0528194e+00	1.8664261e+00	1.0339182e+01	-9.8451456e-01	3.2124236e+00	-1.7656320e+01	-1.3329497e+00	-2.0313026e-02	1.9368545e+00	1.2648936e+00	-9.3244204e+00	1.8157177e+01	-9.9885229e+00	-1.9441345e+01	5.2607773e+00	-7.0246003e+00	-2.8288484e+00	9.4879625e+00	8.1787361e+00	-1.0129380e+01
-3.7779263e+00	1.5077603e+00	1.0382625e+01	-1.0327024e+00	2.9861631e+00	-1.6774705e+01	-1.2192264e+00	1.1713351e-01	1.4875956e+00	1.6358658e+00	-9.3686049e+00	1.7967835e+01	-1.0012543e+01	-1.9612598e+01	5.1415680e+00	-7.0081423e+00	-3.0780907e+00	9.6667764e+00	7.7788512e+00	-9.8227568e+00
-3.4644830e+00	1.1083202e+00	1.0411241e+01	-1.0298853e+00	2.7226869e+00	-1.5974045e+01	-1.0456019e+00	2.8927529e-01	9.6746348e-01	1.9828182e+00	-9.3693463e+00	1.7874722e+01	-9.9335146e+00	-1.9790077e+01	5.1691462e+00	-7.0026563e+00	-3.4843512e+00	9.9185394e+00	7.2255065e+00	-9.6156232e+00
-3.1667563e+00	6.6677138e-01	1.0443861e+01	-1.0037897e+00	2.4203638e+00	-1.5215939e+01	-8.3743045e-01	4.6571690e-01	4.3057685e-01	2.3233950e+00	-9.3313891e+00	1.7879615e+01	-9.7502526e+00	-1.9882301e+01	5.3098547e+00	-6.9237765e+00	-3.9601505e+00	1.0232576e+01	6.6306462e+00	-9.6050960e+00
-2.9253723e+00	1.9912697e-01	1.0540830e+01	-9.4981932e-01	2.0695564e+00	-1.4415873e+01	-6.8693614e-01	6.5743035e-01	-1.1772659e-01	2.5815336e+00	-9.2768256e+00	1.7937885e+01	-9.5112409e+00	-1.9824031e+01	5.4803655e+00	-6.7873679e+00	-4.4178608e+00	1.0596728e+01	6.0543197e+00	-9.7549972e+00
-2.7369208e+00	-2.2225713e-01	1.0731505e+01	-8.1563473e-01	1.6973980e+00	-1.3553088e+01	-6.8456381e-01	8.9184564e-01	-6.9627716e-01	2.6519620e+00	-9.1934978e+00	1.7967835e+01	-9.3060349e+00	-1.9638693e+01	5.6189982e+00	-6.6533316e+00	-4.8343520e+00	1.0969479e+01	5.4920789e+00	-9.9216530e+00
-2.5816818e+00	-4.8454722e-01	1.0939973e+01	-5.7084052e-01	1.3544489e+00	-1.2670732e+01	-8.2037937e-01	1.1523565e+00	-1.3738723e+00	2.5753062e+00	-9.0427069e+00	1.7945891e+01	-9.2450958e+00	-1.9399978e+01	5.6780098e+00	-6.5367912e+00	-5.2544016e+00	1.1301011e+01	4.9204970e+00	-1.0038787e+01
-2.4642518e+00	-5.7039571e-01	1.1048655e+01	-2.7311383e-01	1.0719940e+00	-1.1833746e+01	-9.6820483e-01	1.4056021e+00	-2.2371018e+00	2.4700343e+00	-8.8168913e+00	1.7931064e+01	-9.3703842e+00	-1.9178759e+01	5.6474661e+00	-6.4201025e+00	-5.7322767e+00	1.1558557e+01	4.3392776e+00	-1.0165854e+01
-2.4092435e+00	-5.8818814e-01	1.1009957e+01	-3.9143350e-02	8.7805651e-01	-1.1107074e+01	-9.8451456e-01	1.6415001e+00	-3.2745488e+00	2.3785516e+00	-8.5698730e+00	1.7957160e+01	-9.5895276e+00	-1.9015958e+01	5.5590970e+00	-6.3029689e+00	-6.2874006e+00	1.1732774e+01	3.7528687e+00	-1.0333400e+01
-2.4350426e+00	-6.1220792e-01	1.0860945e+01	7.2800700e-02	7.9472862e-01	-1.0523334e+01	-8.1607954e-01	1.8624228e+00	-4.3615181e+00	2.3053061e+00	-8.3575500e+00	1.8009203e+01	-9.7816859e+00	-1.8915876e+01	5.4345500e+00	-6.2184549e+00	-6.9157700e+00	1.1822774e+01	3.1237579e+00	-1.0499314e+01
-2.5309734e+00	-6.1546987e-01	1.0648326e+01	1.1090616e-01	7.9917673e-01	-1.0058210e+01	-5.2398712e-01	2.0627359e+00	-5.3635286e+00	2.2713522e+00	-8.1507130e+00	1.8104837e+01	-9.9238771e+00	-1.8859681e+01	5.2830178e+00	-6.1769392e+00	-7.6004820e+00	1.1818475e+01	2.4095401e+00	-1.0660780e+01
-2.6531481e+00	-5.2754560e-01	1.0373284e+01	1.3670518e-01	8.5092305e-01	-9.6612904e+00	-2.3041199e-01	2.2270194e+00	-6.2040727e+00	2.2548942e+00	-7.8850127e+00	1.8313898e+01	-1.0035673e+01	-1.8830324e+01	5.1500194e+00	-6.1463955e+00	-8.3161826e+00	1.1694372e+01	1.6554375e+00	-1.0866728e+01
-2.7616819e+00	-2.8823739e-01	1.0030483e+01	1.7851740e-01	9.4477813e-01	-9.2903182e+00	-3.4250431e-02	2.3426702e+00	-6.8792955e+00	2.1718628e+00	-7.5518494e+00	1.8662778e+01	-1.0094388e+01	-1.8810159e+01	5.0910078e+00	-6.1179277e+00	-9.0364795e+00	1.1443054e+01	9.7813894e-01	-1.1130797e+01
-2.8681400e+00	1.2514010e-01	9.6595112e+00	2.6451415e-01	1.1081720e+00	-8.9258699e+00	2.6985188e-02	2.4258498e+00	-7.4544358e+00	1.9642845e+00	-7.1699052e+00	1.9090686e+01	-1.0083712e+01	-1.8801559e+01	5.1050935e+00	-6.1004318e+00	-9.7379462e+00	1.1149034e+01	4.3754555e-01	-1.1412807e+01
-3.0106277e+00	6.8619478e-01	9.3177482e+00	4.0285031e-01	1.3510387e+00	-8.5815864e+00	-3.7364107e-02	2.5059157e+00	-7.9963636e+00	1.6586995e+00	-6.7479280e+00	1.9529418e+01	-1.0016249e+01	-1.8880735e+01	5.1682566e+00	-6.0753741e+00	-1.0429479e+01	1.0946645e+01	-7.5617835e-03	-1.1655229e+01
-3.1786179e+00	1.3285016e+00	9.0527893e+00	5.5527214e-01	1.6315660e+00	-8.2777806e+00	-1.7985183e-01	2.5753062e+00	-8.5169405e+00	1.3139711e+00	-6.3151271e+00	1.9915958e+01	-9.8758375e+00	-1.9119599e+01	5.2615186e+00	-5.9896739e+00	-1.1167420e+01	1.0869990e+01	-3.9187831e-01	-1.1839529e+01
-3.3520941e+00	1.9628018e+00	8.9048156e+00	6.7329527e-01	1.8662778e+00	-7.9929534e+00	-3.3212539e-01	2.5916160e+00	-9.0240248e+00	9.8807304e-01	-5.9220626e+00	2.0150226e+01	-9.6477978e+00	-1.9464031e+01	5.3475154e+00	-5.7767578e+00	-1.1980089e+01	1.0832181e+01	-6.8752922e-01	-1.2016267e+01
-3.5687170e+00	2.5035434e+00	8.8536623e+00	7.3201030e-01	1.9777771e+00	-7.6846995e+00	-4.4762793e-01	2.5016159e+00	-9.5570564e+00	7.6285051e-01	-5.5939405e+00	2.0195151e+01	-9.4000382e+00	-1.9794525e+01	5.4105302e+00	-5.4004478e+00	-1.2816037e+01	1.0726612e+01	-8.8724926e-01	-1.2229628e+01
-3.8587336e+00	2.9053558e+00	8.8069572e+00	7.4579943e-01	1.9528677e+00	-7.3430849e+00	-5.2191133e-01	2.2686833e+00	-1.0135014e+01	6.8589824e-01	-5.3197888e+00	2.0150670e+01	-9.2074352e+00	-2.0040802e+01	5.4281744e+00	-4.8880258e+00	-1.3607355e+01	1.0513696e+01	-1.0497535e+00	-1.2446844e+01
-4.1994587e+00	3.1713527e+00	8.7133986e+00	7.3349300e-01	1.8293585e+00	-6.9913878e+00	-5.6906128e-01	1.9158001e+00	-1.0721719e+01	7.1525576e-01	-5.0810737e+00	2.0132433e+01	-9.0304005e+00	-2.0181807e+01	5.3306126e+00	-4.3025065e+00	-1.4354786e+01	1.0232428e+01	-1.2070682e+00	-1.2573318e+01
-4.5652414e+00	3.3409739e+00	8.6128714e+00	6.6499214e-01	1.6536583e+00	-6.6411734e+00	-5.9441549e-01	1.5169531e+00	-1.1244372e+01	7.9606305e-01	-4.8635612e+00	2.0190110e+01	-8.7980610e+00	-2.0235777e+01	5.1046487e+00	-3.6920779e+00	-1.5118822e+01	9.9355904e+00	-1.2995889e+00	-1.2542478e+01
-4.9422927e+00	3.4594418e+00	8.5428878e+00	5.2561809e-01	1.4672825e+00	-6.2635291e+00	-6.0953906e-01	1.1628837e+00	-1.1624092e+01	9.3128553e-01	-4.6828198e+00	2.0299237e+01	-8.5286539e+00	-2.0273142e+01	4.8272350e+00	-3.1138238e+00	-1.5925116e+01	9.6387534e+00	-1.2640040e+00	-1.2410518e+01
-5.3012550e+00	3.5188982e+00	8.4625254e+00	3.6326215e-01	1.2936581e+00	-5.8308764e+00	-6.3860003e-01	9.2609607e-01	-1.1814768e+01	1.1446464e+00	-4.5674655e+00	2.0355135e+01	-8.2810425e+00	-2.0364031e+01	4.5779927e+00	-2.6578928e+00	-1.6710948e+01	9.3404336e+00	-1.1049100e+00	-1.2308804e+01
-5.5872684e+00	3.4459492e+00	8.3104001e+00	1.9972005e-01	1.1575460e+00	-5.3774660e+00	-6.7907781e-01	8.1400375e-01	-1.1818030e+01	1.4162776e+00	-4.5019300e+00	2.0274476e+01	-8.1065284e+00	-2.0511412e+01	4.4162298e+00	-2.3696554e+00	-1.7372975e+01	9.0536789e+00	-8.5907791e-01	-1.2329266e+01
-5.7574826e+00	3.2081237e+00	8.1096421e+00	4.4481079e-03	1.1038721e+00	-4.9623092e+00	-6.9464619e-01	7.7308116e-01	-1.1666794e+01	1.6756023e+00	-4.4614523e+00	2.0090324e+01	-8.0595268e+00	-2.0661906e+01	4.3997718e+00	-2.2099683e+00	-1.7839285e+01	8.8023608e+00	-5.6283392e-01	-1.2474422e+01
-5.8376969e+00	2.8940873e+00	7.9410588e+00	-2.3604626e-01	1.1646629e+00	-4.6113535e+00	-6.6350943e-01	7.3467916e-01	-1.1419628e+01	1.8441856e+00	-4.4535939e+00	1.9861247e+01	-8.1441891e+00	-2.0767623e+01	4.5481904e+00	-2.1368711e+00	-1.8089417e+01	8.6023442e+00	-2.7252075e-01	-1.2659463e+01
-5.9165766e+00	2.5926538e+00	7.8485382e+00	-4.8632647e-01	1.3099678e+00	-4.3275642e+00	-6.1146657e-01	6.5980268e-01	-1.1161637e+01	1.8966732e+00	-4.4712381e+00	1.9606667e+01	-8.2973523e+00	-2.0825597e+01	4.8063289e+00	-2.1659320e+00	-1.8146056e+01	8.4730525e+00	-5.2339403e-02	-1.2791424e+01
-6.0735948e+00	2.2919618e+00	7.8452762e+00	-6.7922608e-01	1.4483039e+00	-4.0996728e+00	-5.8403657e-01	5.7217495e-01	-1.0974668e+01	1.8803635e+00	-4.4657521e+00	1.9376996e+01	-8.4562980e+00	-2.0868002e+01	5.0859666e+00	-2.3100507e+00	-1.8097572e+01	8.4554084e+00	9.3855078e-02	-1.2862445e+01
-6.3183891e+00	1.9825217e+00	7.9450621e+00	-7.6803997e-01	1.4939712e+00	-3.9149281e+00	-6.1131830e-01	5.3629355e-01	-1.0868507e+01	1.8533783e+00	-4.3861310e+00	1.9235101e+01	-8.6035304e+00	-2.0908331e+01	5.3396570e+00	-2.5188153e+00	-1.8070142e+01	8.5399224e+00	2.1084032e-01	-1.2942363e+01
-6.6001026e+00	1.7260142e+00	8.1544197e+00	-7.5128543e-01	1.4223566e+00	-3.7451586e+00	-7.1080765e-01	5.9056046e-01	-1.0765163e+01	1.8314343e+00	-4.2070205e+00	1.9174311e+01	-8.7583245e+00	-2.0906700e+01	5.5668071e+00	-2.6862124e+00	-1.8155397e+01	8.6213228e+00	3.2056031e-01	-1.3068689e+01
-6.8828540e+00	1.5734440e+00	8.4561497e+00	-6.3281749e-01	1.2865411e+00	-3.5057021e+00	-8.8191153e-01	7.3378954e-01	-1.0577156e+01	1.7839878e+00	-3.9063284e+00	1.9132498e+01	-8.9246838e+00	-2.0804690e+01	5.7803163e+00	-2.7099356e+00	-1.8396633e+01	8.6419324e+00	4.0715015e-01	-1.3188492e+01
-7.1645675e+00	1.4901162e+00	8.7829374e+00	-4.1960485e-01	1.1790451e+00	-3.1081896e+00	-1.1066893e+00	9.6835310e-01	-1.0270088e+01	1.6659647e+00	-3.4724896e+00	1.9037161e+01	-9.0538272e+00	-2.0573982e+01	6.0034630e+00	-2.5941365e+00	-1.8771757e+01	8.6754415e+00	4.5000025e-01	-1.3227635e+01
-7.4222612e+00	1.3817306e+00	9.0643544e+00	-1.6724886e-01	1.1658491e+00	-2.5389800e+00	-1.3476284e+00	1.2918788e+00	-9.8586382e+00	1.4890783e+00	-2.9490956e+00	1.8823651e+01	-9.0908947e+00	-2.0231774e+01	6.2633808e+00	-2.4642518e+00	-1.9175052e+01	8.7694448e+00	4.5859993e-01	-1.3161358e+01
-7.6170883e+00	1.1794900e+00	9.2864632e+00	4.0774323e-02	1.2634109e+00	-1.8541197e+00	-1.5282216e+00	1.6377933e+00	-9.3829872e+00	1.3451078e+00	-2.4165088e+00	1.8510356e+01	-9.0471550e+00	-1.9822252e+01	6.5531009e+00	-2.4446801e+00	-1.9473520e+01	8.8815371e+00	4.5934128e-01	-1.3026729e+01
-7.7603174e+00	8.8443213e-01	9.4634979e+00	1.5405280e-01	1.4569036e+00	-1.1363433e+00	-1.5669202e+00	1.9112037e+00	-8.8965124e+00	1.2935098e+00	-1.9389303e+00	1.8226567e+01	-9.0013395e+00	-1.9409171e+01	6.7959676e+00	-2.5643342e+00	-1.9558479e+01	8.9767266e+00	4.6364112e-01	-1.2884983e+01
-7.9036947e+00	5.5571695e-01	9.6047995e+00	1.4782545e-01	1.7181558e+00	-4.4229020e-01	-1.4468212e+00	2.0956519e+00	-8.4635632e+00	1.2847618e+00	-1.5474968e+00	1.8077852e+01	-9.0329211e+00	-1.9083421e+01	6.8862642e+00	-2.7790296e+00	-1.9361279e+01	9.0209112e+00	4.5963782e-01	-1.2782676e+01
-8.0679782e+00	2.6866572e-01	9.7250467e+00	-1.2454702e-02	2.0003141e+00	2.2403637e-01	-1.2104784e+00	2.2501495e+00	-8.1281759e+00	1.2600007e+00	-1.2263434e+00	1.8066880e+01	-9.1318173e+00	-1.8913207e+01	6.8007122e+00	-3.0502159e+00	-1.8889187e+01	8.9577480e+00	4.2612874e-01	-1.2750205e+01
-8.2479783e+00	4.2405296e-02	9.8460352e+00	-3.2589804e-01	2.2609733e+00	8.6693624e-01	-8.9362488e-01	2.4068712e+00	-7.8721132e+00	1.2312363e+00	-8.9644202e-01	1.8162218e+01	-9.1718503e+00	-1.8895414e+01	6.6084057e+00	-3.3606938e+00	-1.8221674e+01	8.7887199e+00	3.6667236e-01	-1.2805065e+01
-8.4491810e+00	-1.4901162e-01	9.9716201e+00	-7.2118657e-01	2.5013194e+00	1.4515659e+00	-4.9537095e-01	2.5401662e+00	-7.5966270e+00	1.2186333e+00	-4.7209252e-01	1.8323981e+01	-9.0244697e+00	-1.8984673e+01	6.3775489e+00	-3.6695408e+00	-1.7451262e+01	8.5804002e+00	3.1803972e-01	-1.2920716e+01
-8.6810757e+00	-2.9831977e-01	1.0062955e+01	-1.1068375e+00	2.7462618e+00	1.9223240e+00	-4.4036269e-02	2.6317972e+00	-7.1872528e+00	1.1978755e+00	5.3525566e-02	1.8496864e+01	-8.6886375e+00	-1.9133536e+01	6.1423923e+00	-3.9143350e+00	-1.6668543e+01	8.3898729e+00	3.3345983e-01	-1.3009085e+01
-8.9535965e+00	-3.9069215e-01	1.0065327e+01	-1.4324390e+00	3.0171516e+00	2.2454049e+00	3.6948950e-01	2.7260971e+00	-6.6242706e+00	1.1611044e+00	6.2466262e-01	1.8643355e+01	-8.2528712e+00	-1.9305382e+01	5.9259177e+00	-4.0526711e+00	-1.5959811e+01	8.2396751e+00	4.3858344e-01	-1.2996185e+01
-9.2622952e+00	-4.4644177e-01	9.9566448e+00	-1.7144491e+00	3.3172506e+00	2.4326702e+00	6.8500862e-01	2.8751087e+00	-5.9625404e+00	1.1498359e+00	1.1633285e+00	1.8754558e+01	-7.7738100e+00	-1.9458841e+01	5.7386523e+00	-4.0961143e+00	-1.5371920e+01	8.1484889e+00	6.0627711e-01	-1.2872824e+01
-9.5726248e+00	-4.8425068e-01	9.7380944e+00	-1.9811873e+00	3.6217978e+00	2.5446143e+00	9.1690332e-01	3.0450264e+00	-5.2495087e+00	1.1870517e+00	1.5824885e+00	1.8831510e+01	-7.2688015e+00	-1.9561296e+01	5.5834134e+00	-4.0740221e+00	-1.4930074e+01	8.1403341e+00	8.2453094e-01	-1.2673253e+01
-9.8522625e+00	-5.3629355e-01	9.4267269e+00	-2.2187162e+00	3.9079594e+00	2.6374315e+00	1.0997206e+00	3.1618634e+00	-4.5172019e+00	1.2491770e+00	1.8481888e+00	1.8874953e+01	-6.7775821e+00	-1.9628611e+01	5.4947477e+00	-3.9626711e+00	-1.4644061e+01	8.2226241e+00	1.1148441e+00	-1.2461226e+01
-1.0110105e+01	-6.5283398e-01	9.0876328e+00	-2.4019783e+00	4.1752907e+00	2.7017808e+00	1.2444323e+00	3.2300677e+00	-3.7786677e+00	1.3317635e+00	2.0167721e+00	1.8881032e+01	-6.3516016e+00	-1.9714311e+01	5.5487181e+00	-3.7331487e+00	-1.4446713e+01	8.3677807e+00	1.4266565e+00	-1.2290419e+01
-1.0372098e+01	-8.2912732e-01	8.7725585e+00	-2.5315665e+00	4.4246812e+00	2.6983705e+00	1.3276119e+00	3.3171024e+00	-3.0463609e+00	1.4695066e+00	2.1423571e+00	1.8854492e+01	-6.0194762e+00	-1.9836782e+01	5.7837265e+00	-3.4383874e+00	-1.4211853e+01	8.5264298e+00	1.6254869e+00	-1.2175806e+01
-1.0623416e+01	-9.9563483e-01	8.4767593e+00	-2.6028845e+00	4.6466418e+00	2.6153392e+00	1.3273154e+00	3.4619624e+00	-2.3634280e+00	1.6619614e+00	2.2200507e+00	1.8821279e+01	-5.7929192e+00	-1.9936568e+01	6.1352753e+00	-3.1660150e+00	-1.3856598e+01	8.6741070e+00	1.6179251e+00	-1.2107898e+01
-1.0832181e+01	-1.0952724e+00	8.2085384e+00	-2.5801991e+00	4.8312383e+00	2.5010228e+00	1.2416152e+00	3.6529345e+00	-1.7746468e+00	1.8771016e+00	2.2618629e+00	1.8768495e+01	-5.6673343e+00	-1.9946057e+01	6.4822277e+00	-2.9477611e+00	-1.3410008e+01	8.8259358e+00	1.4266565e+00	-1.2071275e+01
-1.0998243e+01	-1.1317469e+00	7.9957706e+00	-2.4400837e+00	4.9674987e+00	2.4795236e+00	1.0791110e+00	3.8406447e+00	-1.2774966e+00	2.1134444e+00	2.3201331e+00	1.8646468e+01	-5.6498384e+00	-1.9859171e+01	6.7105639e+00	-2.7822915e+00	-1.2986548e+01	8.9960018e+00	1.1667387e+00	-1.2058079e+01
-1.1126645e+01	-1.1344158e+00	7.8268907e+00	-2.2061133e+00	5.0469715e+00	2.6280904e+00	9.0044532e-01	3.9686019e+00	-8.3046175e-01	2.3680244e+00	2.4145813e+00	1.8501608e+01	-5.7731993e+00	-1.9718166e+01	6.7507451e+00	-2.6916984e+00	-1.2676366e+01	9.2044698e+00	9.5500877e-01	-1.2016564e+01
-1.1206267e+01	-1.1221094e+00	7.6436287e+00	-1.9286996e+00	5.0825564e+00	2.8759983e+00	8.0243867e-01	4.0038902e+00	-3.9425063e-01	2.6008087e+00	2.5023573e+00	1.8464541e+01	-6.0209589e+00	-1.9589616e+01	6.6167088e+00	-2.7346968e+00	-1.2467157e+01	9.4849971e+00	8.1370721e-01	-1.1840419e+01
-1.1211308e+01	-1.1111374e+00	7.3893452e+00	-1.6637406e+00	5.1197722e+00	3.1130825e+00	8.0481100e-01	3.9278276e+00	4.8187836e-02	2.7649439e+00	2.5177774e+00	1.8571740e+01	-6.2976312e+00	-1.9528528e+01	6.3659838e+00	-2.9446475e+00	-1.2292643e+01	9.8017024e+00	7.1214208e-01	-1.1484273e+01
-1.1111374e+01	-1.1207749e+00	7.0627058e+00	-1.4413352e+00	5.2062138e+00	3.2991617e+00	8.3861662e-01	3.7546479e+00	4.8098874e-01	2.8404135e+00	2.4148778e+00	1.8755151e+01	-6.5375325e+00	-1.9530308e+01	6.0429029e+00	-3.2591287e+00	-1.2133845e+01	1.0036414e+01	6.5031338e-01	-1.1007733e+01
-1.0905130e+01	-1.1713351e+00	6.7446661e+00	-1.2465081e+00	5.3521117e+00	3.4576626e+00	8.4009932e-01	3.5439559e+00	8.6278467e-01	2.8636919e+00	2.1969205e+00	1.8977408e+01	-6.7814371e+00	-1.9570192e+01	5.7135946e+00	-3.5952574e+00	-1.2031687e+01	1.0135310e+01	6.2584879e-01	-1.0499907e+01
-1.0627864e+01	-1.2525872e+00	6.5370877e+00	-1.0711044e+00	5.5263293e+00	3.6511553e+00	7.9413554e-01	3.3657350e+00	1.1737074e+00	2.9003146e+00	1.9183207e+00	1.9218347e+01	-7.0687849e+00	-1.9629945e+01	5.4649454e+00	-3.9205623e+00	-1.2028722e+01	1.0171933e+01	5.9693609e-01	-1.0029001e+01
-1.0323169e+01	-1.3084851e+00	6.4547977e+00	-9.5560186e-01	5.6938747e+00	3.9281241e+00	7.3275165e-01	3.2715834e+00	1.4316977e+00	2.9710396e+00	1.6469861e+00	1.9418808e+01	-7.3555396e+00	-1.9647144e+01	5.3166751e+00	-4.2230337e+00	-1.2113236e+01	1.0205146e+01	5.0574987e-01	-9.6486875e+00
-1.0029149e+01	-1.3031474e+00	6.4322606e+00	-9.4952277e-01	5.8547479e+00	4.2691457e+00	6.9331176e-01	3.2632803e+00	1.6606270e+00	3.0484366e+00	1.4331804e+00	1.9541576e+01	-7.5920306e+00	-1.9556996e+01	5.2210408e+00	-4.5032645e+00	-1.2219101e+01	1.0217156e+01	3.2841864e-01	-9.4047829e+00
-9.7598902e+00	-1.2625213e+00	6.3919311e+00	-1.0294404e+00	6.0274828e+00	4.5910405e+00	6.5357533e-01	3.2954549e+00	1.8468544e+00	3.1058172e+00	1.2975131e+00	1.9593026e+01	-7.7440077e+00	-1.9396123e+01	5.1466092e+00	-4.7585859e+00	-1.2292050e+01	1.0227090e+01	1.1787486e-01	-9.3223446e+00
-9.5042722e+00	-1.2370188e+00	6.2776147e+00	-1.1127683e+00	6.2062967e+00	4.8144838e+00	5.5779274e-01	3.3289640e+00	1.9358166e+00	3.1365092e+00	1.2319776e+00	1.9588281e+01	-7.7539418e+00	-1.9269204e+01	5.1024246e+00	-4.9583059e+00	-1.2325855e+01	1.0274388e+01	-3.3360810e-02	-9.3978142e+00
-9.2633331e+00	-1.2644488e+00	6.0876805e+00	-1.1889793e+00	6.3459673e+00	4.9331000e+00	4.2108755e-01	3.3507597e+00	1.9063108e+00	3.1366574e+00	1.2331638e+00	1.9561444e+01	-7.5981097e+00	-1.9214047e+01	5.1157689e+00	-5.0699534e+00	-1.2335641e+01	1.0320648e+01	-6.8500862e-02	-9.6074683e+00
-9.0630199e+00	-1.3631968e+00	5.8723921e+00	-1.3216811e+00	6.3941552e+00	4.9875152e+00	3.2678766e-01	3.3641040e+00	1.8123074e+00	3.1213856e+00	1.3164917e+00	1.9542614e+01	-7.3484226e+00	-1.9169566e+01	5.2087344e+00	-5.0855218e+00	-1.2312066e+01	1.0290253e+01	1.5716648e-02	-9.9252115e+00
-8.9150462e+00	-1.5111705e+00	5.6717824e+00	-1.5242183e+00	6.3498224e+00	4.9996733e+00	3.2545323e-01	3.3882721e+00	1.7378758e+00	3.1384367e+00	1.4794407e+00	1.9528528e+01	-7.1258689e+00	-1.9063701e+01	5.3811727e+00	-5.0217656e+00	-1.2218656e+01	1.0162889e+01	1.8771016e-01	-1.0327765e+01
-8.8145190e+00	-1.6539548e+00	5.5110575e+00	-1.7378758e+00	6.2525571e+00	4.9879600e+00	4.0952247e-01	3.4315670e+00	1.7402481e+00	3.2047135e+00	1.6892431e+00	1.9535942e+01	-6.9873845e+00	-1.8876880e+01	5.6219636e+00	-4.8981082e+00	-1.2049035e+01	9.9978639e+00	4.2286679e-01	-1.0784883e+01
-8.7632174e+00	-1.7836913e+00	5.4336604e+00	-1.8902976e+00	6.1108107e+00	5.0165761e+00	5.5467906e-01	3.4887993e+00	1.8252070e+00	3.2767728e+00	1.9100175e+00	1.9613635e+01	-6.8959017e+00	-1.8639500e+01	5.9100527e+00	-4.7126221e+00	-1.1839677e+01	9.8616036e+00	7.2000040e-01	-1.1236662e+01
-8.7513558e+00	-1.9340373e+00	5.4686522e+00	-1.9337408e+00	5.8857364e+00	5.1538744e+00	7.3378954e-01	3.5779098e+00	1.9927524e+00	3.2982720e+00	2.1009896e+00	1.9771840e+01	-6.8001191e+00	-1.8389368e+01	6.2065933e+00	-4.4405462e+00	-1.1622758e+01	9.7610763e+00	1.0568704e+00	-1.1603483e+01
-8.7743377e+00	-2.0963933e+00	5.6009092e+00	-1.8601987e+00	5.5625072e+00	5.3927378e+00	9.3291650e-01	3.7205458e+00	2.2701660e+00	3.2652078e+00	2.2123406e+00	1.9963850e+01	-6.7050779e+00	-1.8135826e+01	6.4851931e+00	-4.0728359e+00	-1.1409397e+01	9.6853102e+00	1.3783204e+00	-1.1847684e+01
-8.8511417e+00	-2.2363604e+00	5.7610411e+00	-1.7178593e+00	5.1907937e+00	5.6698549e+00	1.1593252e+00	3.9042526e+00	2.6433623e+00	3.2342193e+00	2.2302813e+00	2.0168314e+01	-6.6390976e+00	-1.7870718e+01	6.7643860e+00	-3.6521932e+00	-1.1180023e+01	9.6529873e+00	1.6440207e+00	-1.1980089e+01
-8.9672373e+00	-2.3324395e+00	5.8563789e+00	-1.6025050e+00	4.8398380e+00	5.9309589e+00	1.3913682e+00	4.0980418e+00	3.0045486e+00	3.2374812e+00	2.1772006e+00	2.0401395e+01	-6.5768241e+00	-1.7624590e+01	7.0812396e+00	-3.2447465e+00	-1.0884817e+01	9.6988028e+00	1.8650917e+00	-1.2011226e+01
-9.0677646e+00	-2.3623901e+00	5.8649786e+00	-1.5836747e+00	4.5600520e+00	6.1514367e+00	1.5700338e+00	4.2907932e+00	3.2322918e+00	3.2613527e+00	2.0637738e+00	2.0606898e+01	-6.4688834e+00	-1.7482695e+01	7.4123271e+00	-2.9003146e+00	-1.0495311e+01	9.8384734e+00	2.0900177e+00	-1.1976086e+01
-9.1183247e+00	-2.3253226e+00	5.8525239e+00	-1.6621097e+00	4.3766417e+00	6.3449294e+00	1.6705611e+00	4.4909580e+00	3.3157679e+00	3.3181403e+00	1.8996386e+00	2.0666799e+01	-6.3136444e+00	-1.7494557e+01	7.6720966e+00	-2.6565583e+00	-1.0050055e+01	1.0036562e+01	2.3705450e+00	-1.1951918e+01
-9.1168420e+00	-2.2540046e+00	5.9096079e+00	-1.8186831e+00	4.2633632e+00	6.5390152e+00	1.7304623e+00	4.7040224e+00	3.3317811e+00	3.4549937e+00	1.7292761e+00	2.0531280e+01	-6.1174828e+00	-1.7622514e+01	7.8076156e+00	-2.5443177e+00	-9.6627731e+00	1.0234652e+01	2.7416655e+00	-1.1995657e+01
-9.0579787e+00	-2.1761627e+00	6.0856047e+00	-2.0430160e+00	4.1490468e+00	6.7142707e+00	1.7878429e+00	4.9216832e+00	3.3302984e+00	3.6781405e+00	1.6248938e+00	2.0237853e+01	-5.8753575e+00	-1.7809038e+01	7.8354904e+00	-2.5696720e+00	-9.4712080e+00	1.0420286e+01	3.1769870e+00	-1.2086102e+01
-8.8858370e+00	-2.0969864e+00	6.3430019e+00	-2.2803967e+00	3.9923251e+00	6.8291801e+00	1.8244656e+00	5.1126553e+00	3.3251090e+00	3.9075146e+00	1.6124391e+00	1.9865843e+01	-5.6353079e+00	-1.8020027e+01	7.7929368e+00	-2.7117149e+00	-9.5165787e+00	1.0596134e+01	3.5724238e+00	-1.2152676e+01
-8.5190163e+00	-2.0188479e+00	6.5658521e+00	-2.4504627e+00	3.8142526e+00	6.9040566e+00	1.7725710e+00	5.2595911e+00	3.3335604e+00	4.0339891e+00	1.6326039e+00	1.9487013e+01	-5.4662798e+00	-1.8242135e+01	7.6867753e+00	-2.9381236e+00	-9.6989511e+00	1.0713268e+01	3.8215178e+00	-1.2148079e+01
-7.9594443e+00	-1.9610225e+00	6.6294601e+00	-2.5339388e+00	3.6271355e+00	7.0078458e+00	1.6051739e+00	5.4280261e+00	3.3590628e+00	4.0041868e+00	1.6094737e+00	1.9124788e+01	-5.3492946e+00	-1.8478923e+01	7.5023271e+00	-3.2115339e+00	-9.8788029e+00	1.0721868e+01	3.8891290e+00	-1.2067272e+01
-7.3205478e+00	-1.9682878e+00	6.5102508e+00	-2.5529174e+00	3.4079920e+00	7.1786531e+00	1.3952232e+00	5.7026226e+00	3.3924237e+00	3.8333794e+00	1.4890783e+00	1.8797111e+01	-5.2002830e+00	-1.8700439e+01	7.2462644e+00	-3.5002161e+00	-9.9935641e+00	1.0643136e+01	3.8253728e+00	-1.1934422e+01
-6.7202015e+00	-2.0876453e+00	6.2767251e+00	-2.5277115e+00	3.1608255e+00	7.3972035e+00	1.2189298e+00	6.0558024e+00	3.4707104e+00	3.5866577e+00	1.2347948e+00	1.8549055e+01	-4.9977458e+00	-1.8819352e+01	6.9433482e+00	-3.7705128e+00	-1.0104322e+01	1.0536530e+01	3.7312212e+00	-1.1817733e+01
-6.2083725e+00	-2.3287328e+00	5.9671368e+00	-2.4872337e+00	2.9124728e+00	7.6379944e+00	1.1114339e+00	6.3744352e+00	3.6787335e+00	3.3390464e+00	8.5374018e-01	1.8404491e+01	-4.7956534e+00	-1.8798445e+01	6.6312393e+00	-3.9733466e+00	-1.0283729e+01	1.0433037e+01	3.6763612e+00	-1.1802165e+01
-5.8116013e+00	-2.6633788e+00	5.5985369e+00	-2.4418630e+00	2.6853228e+00	7.9332005e+00	1.1052066e+00	6.5840894e+00	4.0722428e+00	3.1016657e+00	3.9677123e-01	1.8317308e+01	-4.6160981e+00	-1.8721790e+01	6.3642046e+00	-4.0728359e+00	-1.0454685e+01	1.0350006e+01	3.6508587e+00	-1.1901506e+01
-5.5669554e+00	-3.0471022e+00	5.2632979e+00	-2.3612040e+00	2.5124396e+00	8.3367922e+00	1.1757832e+00	6.6794272e+00	4.5999367e+00	2.8476787e+00	-5.8418484e-02	1.8213371e+01	-4.4091129e+00	-1.8699698e+01	6.1714532e+00	-4.0709084e+00	-1.0464026e+01	1.0294849e+01	3.6155704e+00	-1.2052890e+01
-5.4696901e+00	-3.4216329e+00	5.0798875e+00	-2.2366569e+00	2.4288152e+00	8.8435799e+00	1.2358327e+00	6.6788341e+00	5.1123587e+00	2.5938400e+00	-4.1856696e-01	1.8069845e+01	-4.1281407e+00	-1.8772350e+01	6.0328205e+00	-3.9932148e+00	-1.0245624e+01	1.0231538e+01	3.5847302e+00	-1.2215987e+01
-5.4504149e+00	-3.7386347e+00	5.0838908e+00	-2.1316816e+00	2.4525384e+00	9.3693463e+00	1.2336086e+00	6.6223431e+00	5.4978614e+00	2.3953061e+00	-6.2392127e-01	1.7885545e+01	-3.7931982e+00	-1.8928330e+01	5.9296244e+00	-3.8786019e+00	-9.8417354e+00	1.0084899e+01	3.6311388e+00	-1.2388129e+01
-5.4403325e+00	-3.9807601e+00	5.2256372e+00	-2.1078101e+00	2.5478762e+00	9.8131192e+00	1.1891275e+00	6.5700037e+00	5.7708270e+00	2.3050095e+00	-6.7566760e-01	1.7630224e+01	-3.4592935e+00	-1.9112482e+01	5.8950775e+00	-3.7585029e+00	-9.3522952e+00	9.8014058e+00	3.7991290e+00	-1.2530765e+01
-5.4174989e+00	-4.1405954e+00	5.4511563e+00	-2.1278266e+00	2.6458829e+00	1.0144355e+01	1.1590287e+00	6.5397566e+00	5.9950116e+00	2.3425219e+00	-6.2644187e-01	1.7290833e+01	-3.1372505e+00	-1.9217902e+01	5.9515684e+00	-3.6336594e+00	-8.8830198e+00	9.4443710e+00	4.0651258e+00	-1.2584587e+01
-5.4206126e+00	-4.2024241e+00	5.7622273e+00	-2.0886832e+00	2.7366243e+00	1.0391077e+01	1.2032132e+00	6.5053579e+00	6.2134137e+00	2.4605450e+00	-5.7158187e-01	1.6913634e+01	-2.7827363e+00	-1.9200110e+01	6.0437925e+00	-3.4852408e+00	-8.5030031e+00	9.1445686e+00	4.3661145e+00	-1.2516234e+01
-5.4925237e+00	-4.1835938e+00	6.1717498e+00	-1.9439714e+00	2.8718468e+00	1.0551060e+01	1.3249431e+00	6.4632491e+00	6.4138751e+00	2.5566242e+00	-5.7662306e-01	1.6568757e+01	-2.3717312e+00	-1.9160670e+01	6.0869392e+00	-3.2924895e+00	-8.2168415e+00	8.9174185e+00	4.6340389e+00	-1.2305394e+01
-5.5884545e+00	-4.1607602e+00	6.6512558e+00	-1.7298692e+00	3.0723082e+00	1.0582790e+01	1.4170189e+00	6.4020135e+00	6.5215193e+00	2.5502486e+00	-6.3548635e-01	1.6269696e+01	-1.9386337e+00	-1.9221312e+01	6.0474993e+00	-3.0589638e+00	-7.9754575e+00	8.6506803e+00	4.8487342e+00	-1.1984241e+01
-5.6287841e+00	-4.1982725e+00	7.1441062e+00	-1.4924885e+00	3.2816658e+00	1.0490863e+01	1.3575625e+00	6.2727218e+00	6.4803002e+00	2.4648449e+00	-7.1747981e-01	1.5974193e+01	-1.5652892e+00	-1.9404723e+01	5.9640231e+00	-2.8255864e+00	-7.7236946e+00	8.2496093e+00	5.0349616e+00	-1.1686662e+01
-5.6246325e+00	-4.2906449e+00	7.5746830e+00	-1.2758656e+00	3.4076955e+00	1.0329989e+01	1.1452395e+00	6.0676640e+00	6.3299541e+00	2.4187328e+00	-7.7382251e-01	1.5655116e+01	-1.3532627e+00	-1.9647886e+01	5.8823262e+00	-2.6329834e+00	-7.4467258e+00	7.7241394e+00	5.1973176e+00	-1.1547585e+01
-5.6348631e+00	-4.4091129e+00	7.8838265e+00	-1.1348606e+00	3.3876790e+00	1.0149248e+01	8.7212570e-01	5.8594926e+00	6.1791633e+00	2.4977609e+00	-7.1851770e-01	1.5300602e+01	-1.3519283e+00	-1.9863471e+01	5.8078945e+00	-2.4967230e+00	-7.1759843e+00	7.1713879e+00	5.3214198e+00	-1.1578277e+01
-5.6541383e+00	-4.5317324e+00	8.0782088e+00	-1.0878589e+00	3.2397053e+00	9.9858541e+00	6.3815522e-01	5.7586688e+00	6.1004318e+00	2.6759817e+00	-4.9715020e-01	1.4911985e+01	-1.4972331e+00	-2.0007886e+01	5.7709752e+00	-2.4280739e+00	-6.9700369e+00	6.6858028e+00	5.4247642e+00	-1.1702231e+01
-5.6470213e+00	-4.6171360e+00	8.1929700e+00	-1.0622082e+00	3.0518469e+00	9.8593795e+00	4.9166420e-01	5.8510412e+00	6.0795257e+00	2.8700675e+00	-1.4560140e-01	1.4519366e+01	-1.6610718e+00	-2.0077721e+01	5.8468896e+00	-2.4184363e+00	-6.8539413e+00	6.3000035e+00	5.5614694e+00	-1.1841160e+01
-5.6115847e+00	-4.6319631e+00	8.2282583e+00	-9.5486050e-01	2.8911219e+00	9.7825755e+00	4.0270204e-01	6.1235619e+00	6.0789326e+00	3.0076623e+00	2.7459653e-01	1.4162034e+01	-1.7822086e+00	-2.0073718e+01	6.0617332e+00	-2.4345977e+00	-6.7594931e+00	6.0258518e+00	5.7991466e+00	-1.1941242e+01
-5.5598384e+00	-4.6027538e+00	8.1523440e+00	-7.7159846e-01	2.7609406e+00	9.7744207e+00	3.0780907e-01	6.4636939e+00	6.1042868e+00	3.0631154e+00	7.5232332e-01	1.3890996e+01	-1.8877770e+00	-2.0014558e+01	6.3238751e+00	-2.4667724e+00	-6.5737105e+00	5.8799539e+00	6.1653741e+00	-1.1990616e+01
-5.5085369e+00	-4.5944507e+00	7.9650786e+00	-6.3548635e-01	2.6497379e+00	9.8509281e+00	1.8415167e-01	6.7563794e+00	6.1876147e+00	3.0746805e+00	1.2979579e+00	1.3728492e+01	-1.9931972e+00	-1.9926782e+01	6.4758521e+00	-2.5164429e+00	-6.2550777e+00	5.8657199e+00	6.6109263e+00	-1.2047552e+01
-5.4634627e+00	-4.6334458e+00	7.7262152e+00	-6.2110414e-01	2.5538070e+00	1.0006019e+01	7.8731511e-02	6.9623268e+00	6.3753248e+00	3.0994416e+00	1.8824393e+00	1.3626482e+01	-2.0808249e+00	-1.9831296e+01	6.4287021e+00	-2.5742683e+00	-5.8588995e+00	5.9585371e+00	7.0877635e+00	-1.2171654e+01
-5.3897724e+00	-4.6923091e+00	7.4888345e+00	-6.5224089e-01	2.4575796e+00	1.0209742e+01	5.2487674e-02	7.0898392e+00	6.7120466e+00	3.1485191e+00	2.4458663e+00	1.3541078e+01	-2.1484361e+00	-1.9767392e+01	6.2352094e+00	-2.6691613e+00	-5.4415187e+00	6.0864944e+00	7.5629697e+00	-1.2287602e+01
-5.2472847e+00	-4.7568066e+00	7.2612397e+00	-6.0894598e-01	2.3518629e+00	1.0438968e+01	1.1416810e-01	7.1412890e+00	7.1647157e+00	3.2113857e+00	2.9129176e+00	1.3481326e+01	-2.2151578e+00	-1.9749451e+01	6.0114696e+00	-2.8547957e+00	-5.0093109e+00	6.1825735e+00	7.9677475e+00	-1.2256761e+01
-5.0342203e+00	-4.8297556e+00	7.0438755e+00	-4.7238906e-01	2.2551907e+00	1.0701406e+01	2.3322913e-01	7.1263137e+00	7.6207951e+00	3.2958997e+00	3.1904796e+00	1.3459382e+01	-2.3048613e+00	-1.9725579e+01	5.8194596e+00	-3.1424400e+00	-4.5518971e+00	6.2487020e+00	8.2592468e+00	-1.2083433e+01
-4.8021773e+00	-4.8720126e+00	6.8376315e+00	-2.9535437e-01	2.2018134e+00	1.1023005e+01	3.6741372e-01	7.0662643e+00	7.9911742e+00	3.3824895e+00	3.2287333e+00	1.3459678e+01	-2.4424561e+00	-1.9668792e+01	5.6519142e+00	-3.5215671e+00	-4.0626053e+00	6.3177960e+00	8.4576324e+00	-1.1891868e+01
-4.6330010e+00	-4.8417655e+00	6.6238258e+00	-9.9934158e-02	2.2298365e+00	1.1387008e+01	4.7639236e-01	6.9608441e+00	8.2768910e+00	3.3838240e+00	3.0548123e+00	1.3451078e+01	-2.6375797e+00	-1.9611560e+01	5.4886687e+00	-4.0016662e+00	-3.5436593e+00	6.4100201e+00	8.5967099e+00	-1.1782000e+01
-4.5527867e+00	-4.7743025e+00	6.3941552e+00	1.0779248e-01	2.3672830e+00	1.1716020e+01	5.4504149e-01	6.7823267e+00	8.5081926e+00	3.2147959e+00	2.7333623e+00	1.3410601e+01	-2.8782224e+00	-1.9569599e+01	5.3263127e+00	-4.5922266e+00	-3.0339062e+00	6.5304155e+00	8.7030197e+00	-1.1796975e+01
-4.5022266e+00	-4.7314524e+00	6.1803494e+00	3.2337745e-01	2.5939883e+00	1.1941094e+01	5.9352587e-01	6.5167747e+00	8.6787034e+00	2.8838566e+00	2.3551249e+00	1.3284274e+01	-3.1534120e+00	-1.9549583e+01	5.1718151e+00	-5.2714527e+00	-2.5874644e+00	6.6662311e+00	8.7881269e+00	-1.1953994e+01
-4.4535939e+00	-4.7247803e+00	6.0101352e+00	5.6891301e-01	2.8536095e+00	1.2047107e+01	6.6084057e-01	6.1982901e+00	8.7990989e+00	2.4652897e+00	2.0120275e+00	1.2971128e+01	-3.4275637e+00	-1.9554772e+01	5.0546816e+00	-5.9727711e+00	-2.2072994e+00	6.7731340e+00	8.8412076e+00	-1.2252017e+01
-4.4871030e+00	-4.7461312e+00	5.8471862e+00	8.4217510e-01	3.1221270e+00	1.2070979e+01	7.7663965e-01	5.8775816e+00	8.9036294e+00	2.0290786e+00	1.7504787e+00	1.2456481e+01	-3.6333628e+00	-1.9550324e+01	5.0186519e+00	-6.6092953e+00	-1.8713190e+00	6.7912229e+00	8.8667101e+00	-1.2661391e+01
-4.6595413e+00	-4.7863124e+00	5.6338252e+00	1.1004619e+00	3.3727037e+00	1.2096036e+01	9.3261996e-01	5.5831168e+00	9.0025257e+00	1.6339383e+00	1.5596549e+00	1.1864142e+01	-3.7622097e+00	-1.9476485e+01	5.0591297e+00	-7.1326893e+00	-1.5778922e+00	6.7061158e+00	8.8925091e+00	-1.3144752e+01
-4.9044838e+00	-4.8321279e+00	5.3801348e+00	1.3124884e+00	3.5180086e+00	1.2202643e+01	1.0647288e+00	5.3111891e+00	9.1097251e+00	1.3067058e+00	1.3631968e+00	1.1339858e+01	-3.8633300e+00	-1.9316205e+01	5.1368233e+00	-7.5530355e+00	-1.3105609e+00	6.5575490e+00	8.9309111e+00	-1.3670370e+01
-5.1420128e+00	-4.9087837e+00	5.1433472e+00	1.4720272e+00	3.4947301e+00	1.2409480e+01	1.0871176e+00	5.0542368e+00	9.2341238e+00	1.0243993e+00	1.0779248e+00	1.0974075e+01	-3.9334619e+00	-1.9147474e+01	5.2395746e+00	-7.9121461e+00	-1.0521258e+00	6.3969723e+00	9.0025257e+00	-1.4173896e+01
-5.4040063e+00	-5.0520127e+00	4.9569715e+00	1.5944984e+00	3.3415670e+00	1.2672215e+01	9.7443218e-01	4.8309418e+00	9.3270893e+00	7.6240570e-01	6.7789165e-01	1.0789479e+01	-3.9158177e+00	-1.9070966e+01	5.3641216e+00	-8.2561331e+00	-8.4958862e-01	6.2633808e+00	9.1604335e+00	-1.4548575e+01
-5.8163459e+00	-5.2428366e+00	4.8459171e+00	1.6996220e+00	3.1446640e+00	1.2918343e+01	7.8672202e-01	4.6706616e+00	9.3288685e+00	5.2561809e-01	1.7317967e-01	1.0747815e+01	-3.7786677e+00	-1.9114113e+01	5.4797724e+00	-8.5851449e+00	-7.7767754e-01	6.1716015e+00	9.4317681e+00	-1.4723830e+01
-6.4642870e+00	-5.4244676e+00	4.8497721e+00	1.7630817e+00	2.9692603e+00	1.3109019e+01	6.2525571e-01	4.5978609e+00	9.2443545e+00	3.3879755e-01	-3.9336101e-01	1.0787996e+01	-3.5341700e+00	-1.9206189e+01	5.5604315e+00	-8.8375009e+00	-8.4350954e-01	6.1245998e+00	9.7732345e+00	-1.4704703e+01
-7.2891145e+00	-5.5356703e+00	4.9805465e+00	1.7249763e+00	2.8407100e+00	1.3245131e+01	5.7973673e-01	4.6150603e+00	9.1159524e+00	2.4686999e-01	-9.3143380e-01	1.0870286e+01	-3.2001171e+00	-1.9211378e+01	5.6305633e+00	-9.0034153e+00	-9.9370731e-01	6.1460990e+00	1.0106101e+01	-1.4511359e+01
-8.1567921e+00	-5.5427873e+00	5.2151100e+00	1.5512035e+00	2.7567890e+00	1.3313484e+01	6.6410252e-01	4.6918643e+00	8.9587859e+00	3.1655701e-01	-1.3431803e+00	1.1000319e+01	-2.7806605e+00	-1.9050653e+01	5.7084052e+00	-9.1828223e+00	-1.1857173e+00	6.2369887e+00	1.0398342e+01	-1.4172710e+01
-8.9823609e+00	-5.4627214e+00	5.5042370e+00	1.2600007e+00	2.7229834e+00	1.3309777e+01	8.0392137e-01	4.7925398e+00	8.7750791e+00	5.9145009e-01	-1.5738889e+00	1.1188178e+01	-2.3131644e+00	-1.8777243e+01	5.7315353e+00	-9.4560844e+00	-1.3992265e+00	6.3271370e+00	1.0703482e+01	-1.3756367e+01
-9.7278638e+00	-5.3384709e+00	5.7724579e+00	9.1245521e-01	2.7489307e+00	1.3246762e+01	9.1112078e-01	4.8911395e+00	8.6133162e+00	1.0292922e+00	-1.6269696e+00	1.1406580e+01	-1.8742844e+00	-1.8509318e+01	5.6235946e+00	-9.7905821e+00	-1.6136253e+00	6.3610909e+00	1.1081423e+01	-1.3337207e+01
-1.0372691e+01	-5.2047311e+00	6.0085042e+00	5.8996738e-01	2.8138731e+00	1.3126811e+01	9.6138440e-01	4.9713537e+00	8.5566770e+00	1.4994572e+00	-1.5587653e+00	1.1588952e+01	-1.5141359e+00	-1.8355266e+01	5.4014857e+00	-1.0094388e+01	-1.7862119e+00	6.3557532e+00	1.1490056e+01	-1.2973203e+01
-1.0938639e+01	-5.0990144e+00	6.2893281e+00	3.6533793e-01	2.8682883e+00	1.2962528e+01	9.9874850e-01	5.0472681e+00	8.6576490e+00	1.8821427e+00	-1.4643171e+00	1.1635954e+01	-1.2359809e+00	-1.8368758e+01	5.1709255e+00	-1.0299446e+01	-1.8689467e+00	6.3170546e+00	1.1819364e+01	-1.2707355e+01
-1.1457585e+01	-5.0701017e+00	6.6536281e+00	2.6436588e-01	2.8931977e+00	1.2765625e+01	1.0573153e+00	5.1682566e+00	8.8982917e+00	2.1671182e+00	-1.4318459e+00	1.1492576e+01	-1.0276612e+00	-1.8506205e+01	5.0195415e+00	-1.0390187e+01	-1.8443338e+00	6.1990315e+00	1.2000402e+01	-1.2548409e+01
-1.1904471e+01	-5.1563950e+00	7.0539578e+00	2.5635929e-01	2.9210725e+00	1.2545888e+01	1.1121753e+00	5.3556702e+00	9.1906806e+00	2.3963440e+00	-1.4843336e+00	1.1205822e+01	-8.9036294e-01	-1.8671823e+01	4.9479270e+00	-1.0365574e+01	-1.7051080e+00	5.9917497e+00	1.2007667e+01	-1.2457519e+01
-1.2230369e+01	-5.3702007e+00	7.4375330e+00	3.2634285e-01	2.9683707e+00	1.2343203e+01	1.1404949e+00	5.5705138e+00	9.4175341e+00	2.5618136e+00	-1.5955363e+00	1.0852345e+01	-8.3639256e-01	-1.8811493e+01	4.9273174e+00	-1.0202032e+01	-1.4511211e+00	5.7647479e+00	1.1862511e+01	-1.2392577e+01
-1.2443878e+01	-5.6808269e+00	7.7804821e+00	5.1331166e-01	3.0195239e+00	1.2186037e+01	1.1735591e+00	5.7758682e+00	9.4996759e+00	2.6316489e+00	-1.7325380e+00	1.0484783e+01	-8.4528878e-01	-1.8908165e+01	4.9747639e+00	-9.8894784e+00	-1.1327848e+00	5.5933475e+00	1.1675097e+01	-1.2377009e+01
-1.2610683e+01	-6.0313378e+00	8.0687195e+00	8.3639256e-01	3.0696393e+00	1.2051555e+01	1.2370188e+00	5.9761813e+00	9.4424435e+00	2.5932469e+00	-1.8483371e+00	1.0167782e+01	-8.6604662e-01	-1.8925068e+01	5.1179930e+00	-9.4498570e+00	-8.0807294e-01	5.4928202e+00	1.1568343e+01	-1.2486284e+01
-1.2799875e+01	-6.3934138e+00	8.3237444e+00	1.2339051e+00	3.1455537e+00	1.1915888e+01	1.3077437e+00	6.1616674e+00	9.2826082e+00	2.4197707e+00	-1.8963767e+00	9.9642066e+00	-8.5937445e-01	-1.8819796e+01	5.3347641e+00	-8.8868749e+00	-4.7698544e-01	5.4459668e+00	1.1575015e+01	-1.2773928e+01
-1.3064834e+01	-6.7519313e+00	8.5965617e+00	1.6137736e+00	3.3206608e+00	1.1820254e+01	1.3369530e+00	6.2734632e+00	9.0376657e+00	2.1063274e+00	-1.8812531e+00	9.8736135e+00	-8.0258694e-01	-1.8609104e+01	5.5700690e+00	-8.1809601e+00	-1.2914340e-01	5.4616835e+00	1.1668573e+01	-1.3233862e+01
-1.3445592e+01	-7.0764949e+00	8.8849473e+00	1.9249928e+00	3.6613859e+00	1.1839677e+01	1.2647454e+00	6.2795422e+00	8.7273360e+00	1.7329829e+00	-1.8381065e+00	9.8550797e+00	-7.0013219e-01	-1.8375430e+01	5.7774991e+00	-7.3573188e+00	2.0238891e-01	5.5445665e+00	1.1826036e+01	-1.3786614e+01
-1.3942743e+01	-7.3614704e+00	9.1401205e+00	2.1552566e+00	4.1552742e+00	1.1980237e+01	1.0613186e+00	6.2036279e+00	8.3817181e+00	1.4061952e+00	-1.7863601e+00	9.8894784e+00	-5.9189490e-01	-1.8193948e+01	5.9434136e+00	-6.5090646e+00	4.8439895e-01	5.6185534e+00	1.2013005e+01	-1.4292216e+01
-1.4505280e+01	-7.6016682e+00	9.3567433e+00	2.3379255e+00	4.7317490e+00	1.2176992e+01	7.6774343e-01	6.0796739e+00	8.0358035e+00	1.1912033e+00	-1.7371344e+00	9.9729545e+00	-5.1420128e-01	-1.8095348e+01	6.0940561e+00	-5.7484382e+00	7.1718327e-01	5.5843030e+00	1.2171506e+01	-1.4618410e+01
-1.5091244e+01	-7.7558693e+00	9.5365951e+00	2.5591448e+00	5.3248300e+00	1.2396135e+01	4.5593106e-01	5.9586854e+00	7.6809928e+00	1.0946794e+00	-1.7116319e+00	1.0100467e+01	-4.8514031e-01	-1.8084376e+01	6.2700530e+00	-5.1176965e+00	9.0548651e-01	5.4358844e+00	1.2260616e+01	-1.4707521e+01
-1.5699745e+01	-7.8295596e+00	9.6056891e+00	2.8843015e+00	5.9063460e+00	1.2664653e+01	1.7881394e-01	5.8898880e+00	7.2698393e+00	1.0614668e+00	-1.7312036e+00	1.0273498e+01	-5.0352582e-01	-1.8126336e+01	6.5053579e+00	-4.5530833e+00	1.0521258e+00	5.2503983e+00	1.2269661e+01	-1.4601063e+01
-1.6317587e+01	-7.8946502e+00	9.5054584e+00	3.3175472e+00	6.4691799e+00	1.3000189e+01	-4.0032971e-02	5.8746162e+00	6.8481587e+00	1.0029001e+00	-1.8097868e+00	1.0454388e+01	-5.3955549e-01	-1.8153025e+01	6.7889989e+00	-3.9862461e+00	1.1731143e+00	5.1224411e+00	1.2204274e+01	-1.4422397e+01
-1.6895397e+01	-7.9818332e+00	9.3004006e+00	3.8496892e+00	6.9627716e+00	1.3360337e+01	-2.1514015e-01	5.9112389e+00	6.5418323e+00	8.8947332e-01	-1.9479747e+00	1.0566777e+01	-5.4948960e-01	-1.8147391e+01	7.0499545e+00	-3.4185192e+00	1.2831309e+00	5.1126553e+00	1.2104784e+01	-1.4330469e+01
-1.7375199e+01	-8.0350622e+00	9.0828881e+00	4.4679762e+00	7.3043863e+00	1.3683270e+01	-3.7275145e-01	6.0176970e+00	6.3833314e+00	8.0955564e-01	-2.1038068e+00	1.0588573e+01	-4.9344344e-01	-1.8162811e+01	7.2345510e+00	-2.8886013e+00	1.3836581e+00	5.2051759e+00	1.2031835e+01	-1.4442413e+01
-1.7731937e+01	-7.9932500e+00	8.8733823e+00	5.1197722e+00	7.4823106e+00	1.3952084e+01	-5.1049452e-01	6.1632984e+00	6.3160167e+00	8.6263640e-01	-2.2166405e+00	1.0566925e+01	-3.4680415e-01	-1.8223009e+01	7.3370058e+00	-2.4215500e+00	1.4524555e+00	5.3291299e+00	1.2005592e+01	-1.4767125e+01
-1.7978363e+01	-7.8556552e+00	8.6831515e+00	5.7278286e+00	7.5545183e+00	1.4150469e+01	-6.1739738e-01	6.2598223e+00	6.2958520e+00	1.0414503e+00	-2.2667558e+00	1.0563960e+01	-8.6886375e-02	-1.8271790e+01	7.3571705e+00	-2.0034278e+00	1.4475626e+00	5.4296571e+00	1.2009743e+01	-1.5241738e+01
-1.8118182e+01	-7.6366600e+00	8.5523771e+00	6.2220134e+00	7.5826896e+00	1.4206812e+01	-6.9687024e-01	6.2383231e+00	6.2537432e+00	1.2490287e+00	-2.2735762e+00	1.0602510e+01	2.9728188e-01	-1.8246584e+01	7.3418987e+00	-1.6045808e+00	1.3415494e+00	5.5020130e+00	1.2031094e+01	-1.5808576e+01
-1.8169928e+01	-7.3493122e+00	8.4727560e+00	6.5746001e+00	7.6265776e+00	1.4058393e+01	-7.4950619e-01	6.0869392e+00	6.0910907e+00	1.3879579e+00	-2.2455532e+00	1.0648029e+01	7.5869894e-01	-1.8162218e+01	7.4087686e+00	-1.1981720e+00	1.1229990e+00	5.5260328e+00	1.2068903e+01	-1.6421080e+01
-1.8218116e+01	-7.0686366e+00	8.3596258e+00	6.8041224e+00	7.7207292e+00	1.3726416e+01	-7.9309765e-01	5.8333970e+00	5.7648962e+00	1.4425214e+00	-2.1834279e+00	1.0660632e+01	1.2060303e+00	-1.8077555e+01	7.6288017e+00	-7.6403667e-01	8.1148316e-01	5.4668729e+00	1.2136514e+01	-1.7044112e+01
-1.8351559e+01	-6.9107288e+00	8.1312896e+00	6.9411242e+00	7.8575827e+00	1.3337652e+01	-8.6500872e-01	5.5223260e+00	5.3212715e+00	1.4502315e+00	-2.1466569e+00	1.0620896e+01	1.5741854e+00	-1.8018247e+01	7.9373521e+00	-2.8660642e-01	4.8321279e-01	5.3685697e+00	1.2246234e+01	-1.7668774e+01
-1.8591460e+01	-6.9179940e+00	7.7683240e+00	7.0503994e+00	8.0212730e+00	1.3048228e+01	-9.4937450e-01	5.2032484e+00	4.8472515e+00	1.4079744e+00	-2.2104131e+00	1.0503614e+01	1.8560472e+00	-1.7962498e+01	8.2195104e+00	2.5502486e-01	2.2077442e-01	5.3095582e+00	1.2352099e+01	-1.8266304e+01
-1.8899566e+01	-7.0524751e+00	7.2849629e+00	7.2148311e+00	8.2060178e+00	1.2894917e+01	-9.6672213e-01	4.9261313e+00	4.4062957e+00	1.2834274e+00	-2.3647625e+00	1.0300187e+01	2.0643669e+00	-1.7872053e+01	8.4445847e+00	8.4603013e-01	3.9884701e-02	5.2886521e+00	1.2358920e+01	-1.8783915e+01
-1.9205299e+01	-7.2281754e+00	6.7136776e+00	7.4436121e+00	8.3923935e+00	1.2797207e+01	-8.8576656e-01	4.7169219e+00	4.0356201e+00	1.0966069e+00	-2.5386835e+00	1.0051241e+01	2.2031479e+00	-1.7764260e+01	8.6339258e+00	1.4107916e+00	-1.0764421e-01	5.2389815e+00	1.2247420e+01	-1.9182169e+01
-1.9445497e+01	-7.3324094e+00	6.1380924e+00	7.6691312e+00	8.5551943e+00	1.2686745e+01	-7.6344359e-01	4.5639070e+00	3.7629510e+00	9.2224105e-01	-2.6532964e+00	9.8114882e+00	2.2943341e+00	-1.7719779e+01	8.7715206e+00	1.8787325e+00	-2.6169702e-01	5.1208101e+00	1.2096630e+01	-1.9426370e+01
-1.9599401e+01	-7.3439745e+00	5.6714859e+00	7.8271873e+00	8.7089505e+00	1.2546926e+01	-6.3148306e-01	4.4369877e+00	3.5964435e+00	8.0584889e-01	-2.6768714e+00	9.5873036e+00	2.3686175e+00	-1.7784722e+01	8.8312735e+00	2.2424395e+00	-3.9321274e-01	4.9667573e+00	1.1972231e+01	-1.9492350e+01
-1.9671609e+01	-7.3278130e+00	5.3598218e+00	7.9001362e+00	8.8686376e+00	1.2396877e+01	-4.5207604e-01	4.2959826e+00	3.5212705e+00	6.9968738e-01	-2.6906605e+00	9.3502194e+00	2.4215500e+00	-1.7902893e+01	8.8220807e+00	2.5333457e+00	-4.2731490e-01	4.8404311e+00	1.1896909e+01	-1.9409022e+01
-1.9665085e+01	-7.2932660e+00	5.1833802e+00	7.8836782e+00	8.9780611e+00	1.2290271e+01	-2.0090621e-01	4.1056036e+00	3.5154880e+00	5.3347641e-01	-2.8042355e+00	9.1180282e+00	2.4236257e+00	-1.7963239e+01	8.7652932e+00	2.7782882e+00	-3.2248783e-01	4.7630340e+00	1.1890534e+01	-1.9259418e+01
-1.9600588e+01	-7.2146828e+00	5.1335614e+00	7.7606139e+00	8.9712406e+00	1.2268030e+01	8.7182916e-02	3.8759330e+00	3.5721272e+00	3.2293264e-01	-3.0167068e+00	8.9438106e+00	2.3574972e+00	-1.7934326e+01	8.6506803e+00	2.9966903e+00	-1.3285016e-01	4.7059499e+00	1.1955625e+01	-1.9142136e+01
-1.9543059e+01	-7.1019974e+00	5.1967245e+00	7.5435463e+00	8.8686376e+00	1.2293977e+01	3.5110399e-01	3.6803645e+00	3.7005293e+00	1.1164751e-01	-3.2531979e+00	8.8263806e+00	2.2633456e+00	-1.7871608e+01	8.4493293e+00	3.2032308e+00	2.2981891e-02	4.6226220e+00	1.2043401e+01	-1.9146288e+01
-1.9550917e+01	-6.9543202e+00	5.3080755e+00	7.2963797e+00	8.7498731e+00	1.2277964e+01	5.6594760e-01	3.5808752e+00	3.9113696e+00	-9.5189510e-02	-3.4981404e+00	8.7329703e+00	2.2414016e+00	-1.7781311e+01	8.1954906e+00	3.4059162e+00	6.4497565e-02	4.4808757e+00	1.2089513e+01	-1.9308199e+01
-1.9625349e+01	-6.7405145e+00	5.3927378e+00	7.0846498e+00	8.6659522e+00	1.2165130e+01	7.5603008e-01	3.5768719e+00	4.1801836e+00	-2.8364102e-01	-3.8017979e+00	8.6720312e+00	2.3580903e+00	-1.7607835e+01	7.9920638e+00	3.6091948e+00	-6.5238916e-03	4.2900518e+00	1.2082692e+01	-1.9574196e+01
-1.9742482e+01	-6.4457532e+00	5.4275813e+00	6.9262971e+00	8.6096095e+00	1.1969858e+01	9.4255407e-01	3.6639065e+00	4.4260157e+00	-4.0403647e-01	-4.1935279e+00	8.6724760e+00	2.5876127e+00	-1.7341394e+01	7.9127392e+00	3.8017979e+00	-1.3581556e-01	4.0568227e+00	1.2072758e+01	-1.9851313e+01
-1.9884822e+01	-6.0970216e+00	5.4428531e+00	6.7881093e+00	8.5577149e+00	1.1741522e+01	1.1203301e+00	3.8313036e+00	4.5784375e+00	-4.1337750e-01	-4.6524244e+00	8.7303015e+00	2.8924563e+00	-1.7043667e+01	7.9461000e+00	3.9651917e+00	-2.6006604e-01	3.7585029e+00	1.2107008e+01	-2.0102038e+01
-2.0046733e+01	-5.7626721e+00	5.4923754e+00	6.6128538e+00	8.4912898e+00	1.1532313e+01	1.2614834e+00	4.0067074e+00	4.6595413e+00	-3.2367399e-01	-5.1261479e+00	8.7836787e+00	3.2523083e+00	-1.6756023e+01	8.0300210e+00	4.1133137e+00	-3.4339393e-01	3.4007268e+00	1.2179809e+01	-2.0363438e+01
-2.0222581e+01	-5.5321118e+00	5.6040229e+00	6.3911898e+00	8.3658531e+00	1.1360468e+01	1.3326531e+00	4.1036761e+00	4.7274491e+00	-1.6754540e-01	-5.5496077e+00	8.7614382e+00	3.5939229e+00	-1.6474606e+01	8.1086042e+00	4.2632149e+00	-3.6771026e-01	3.0555536e+00	1.2268475e+01	-2.0670506e+01
-2.0372334e+01	-5.4711728e+00	5.7635617e+00	6.2018486e+00	8.1449304e+00	1.1197963e+01	1.3055197e+00	4.0975970e+00	4.7538412e+00	3.1581566e-02	-5.8823262e+00	8.6540905e+00	3.8068390e+00	-1.6238559e+01	8.1609436e+00	4.3896895e+00	-3.2367399e-01	2.8037907e+00	1.2410666e+01	-2.1018644e+01
-2.0427343e+01	-5.6001679e+00	5.9437101e+00	6.1185207e+00	7.8476486e+00	1.1004916e+01	1.1599183e+00	4.0279100e+00	4.6795578e+00	2.1721594e-01	-6.1412061e+00	8.5196094e+00	3.8333794e+00	-1.6106006e+01	8.1991974e+00	4.4724243e+00	-2.3649107e-01	2.6452898e+00	1.2669101e+01	-2.1401033e+01
-2.0358249e+01	-5.8932982e+00	6.1167415e+00	6.1005800e+00	7.5196747e+00	1.0752856e+01	9.0518997e-01	3.9536266e+00	4.5225396e+00	3.0869869e-01	-6.3768075e+00	8.4226407e+00	3.6919296e+00	-1.6091030e+01	8.2478300e+00	4.5505627e+00	-1.5420108e-01	2.5377938e+00	1.3007306e+01	-2.1808777e+01
-2.0196041e+01	-6.2635291e+00	6.2534467e+00	6.0420133e+00	7.1962973e+00	1.0444157e+01	6.0257036e-01	3.9238243e+00	4.3154061e+00	2.5072502e-01	-6.6417665e+00	8.3777148e+00	3.4290464e+00	-1.6202826e+01	8.3373852e+00	4.6869713e+00	-1.0008243e-01	2.4885681e+00	1.3308146e+01	-2.2220078e+01
-1.9967112e+01	-6.5943200e+00	6.3404813e+00	5.9136112e+00	6.9123597e+00	1.0101505e+01	3.5555209e-01	3.9936596e+00	4.0339891e+00	3.2174647e-02	-6.9798227e+00	8.3531019e+00	3.1185685e+00	-1.6446879e+01	8.4958862e+00	4.9130835e+00	-7.6655727e-02	2.5162947e+00	1.3507273e+01	-2.2597723e+01
-1.9657672e+01	-6.8152427e+00	6.3944517e+00	5.7852092e+00	6.7239082e+00	9.7495112e+00	2.3263605e-01	4.2028689e+00	3.6449279e+00	-2.8630988e-01	-7.3856384e+00	8.2989833e+00	2.8469374e+00	-1.6817110e+01	8.7089505e+00	5.2382402e+00	-9.8154915e-02	2.5705616e+00	1.3605279e+01	-2.2872468e+01
-1.9276172e+01	-6.9304487e+00	6.4233644e+00	5.7104810e+00	6.6840235e+00	9.4460020e+00	2.0490951e-01	4.5129020e+00	3.1577118e+00	-5.9886360e-01	-7.7945678e+00	8.1612402e+00	2.6396555e+00	-1.7301361e+01	8.9086706e+00	5.6585864e+00	-1.7629334e-01	2.5689306e+00	1.3604686e+01	-2.2993011e+01
-1.8907276e+01	-6.9827881e+00	6.3747318e+00	5.6657034e+00	6.7974503e+00	9.2719327e+00	2.0535432e-01	4.8131493e+00	2.6089636e+00	-8.3505813e-01	-8.1723604e+00	7.9142219e+00	2.4556521e+00	-1.7857078e+01	9.0421138e+00	6.1342374e+00	-2.8942356e-01	2.5035434e+00	1.3506383e+01	-2.2971067e+01
-1.8656254e+01	-6.9980599e+00	6.1591468e+00	5.6210740e+00	7.0330517e+00	9.2471716e+00	2.3367394e-01	5.0219139e+00	2.0356025e+00	-9.6064304e-01	-8.5439257e+00	7.5816517e+00	2.2500013e+00	-1.8415315e+01	9.0855570e+00	6.6401355e+00	-3.8772674e-01	2.4424561e+00	1.3335279e+01	-2.2868464e+01
-1.8572333e+01	-6.9860501e+00	5.7570378e+00	5.5958681e+00	7.3616186e+00	9.3057383e+00	3.3138404e-01	5.1480919e+00	1.4910058e+00	-9.4151618e-01	-8.9237941e+00	7.1997075e+00	2.0379748e+00	-1.8889632e+01	9.0308453e+00	7.1914044e+00	-4.2687009e-01	2.4276290e+00	1.3150979e+01	-2.2775944e+01
-1.8643058e+01	-6.9676645e+00	5.2862797e+00	5.5877132e+00	7.7306633e+00	9.3763150e+00	4.6957193e-01	5.2241545e+00	1.0605772e+00	-7.9117013e-01	-9.2854253e+00	6.7845508e+00	1.8834772e+00	-1.9190027e+01	8.9205322e+00	7.7628380e+00	-3.7112047e-01	2.4498696e+00	1.2999299e+01	-2.2734873e+01
-1.8807490e+01	-6.9329693e+00	4.9127869e+00	5.5241052e+00	8.0448480e+00	9.4283579e+00	5.5364117e-01	5.2271199e+00	8.1029700e-01	-6.0642538e-01	-9.5939757e+00	6.3633149e+00	1.8298033e+00	-1.9297820e+01	8.8136293e+00	8.2942386e+00	-1.9319615e-01	2.5148120e+00	1.2893582e+01	-2.2692912e+01
-1.8983635e+01	-6.8195426e+00	4.7078774e+00	5.3245335e+00	8.2466438e+00	9.4645358e+00	5.3347641e-01	5.1027212e+00	7.2252100e-01	-4.9818809e-01	-9.8414388e+00	6.0015355e+00	1.8825875e+00	-1.9312647e+01	8.7347496e+00	8.7592142e+00	9.1186213e-02	2.6464760e+00	1.2857997e+01	-2.2599650e+01
-1.9131757e+01	-6.5909098e+00	4.6583552e+00	4.9737260e+00	8.3489503e+00	9.5159856e+00	4.3116993e-01	4.8416172e+00	7.3082413e-01	-5.0159831e-01	-1.0051390e+01	5.7939571e+00	2.0074311e+00	-1.9361428e+01	8.7024266e+00	9.1356724e+00	4.2079101e-01	2.8519785e+00	1.2871490e+01	-2.2451232e+01
-1.9256304e+01	-6.2934797e+00	4.7519137e+00	4.5553073e+00	8.3600706e+00	9.6013893e+00	3.1018139e-01	4.5189811e+00	7.9280110e-01	-5.7098879e-01	-1.0246810e+01	5.7970708e+00	2.1138892e+00	-1.9492350e+01	8.7282257e+00	9.4065621e+00	7.2756219e-01	3.1326542e+00	1.2851177e+01	-2.2233274e+01
-1.9363503e+01	-6.0046492e+00	4.9941873e+00	4.2187338e+00	8.2783737e+00	9.6962822e+00	2.6125221e-01	4.2580255e+00	9.0341072e-01	-6.3504154e-01	-1.0398194e+01	5.9453411e+00	2.0965415e+00	-1.9700522e+01	8.7839753e+00	9.6251125e+00	9.7724931e-01	3.4673001e+00	1.2771259e+01	-2.1917755e+01
-1.9460324e+01	-5.7505139e+00	5.3822106e+00	4.0821769e+00	8.1333654e+00	9.7643383e+00	3.4724896e-01	4.1379265e+00	1.0636909e+00	-6.2970381e-01	-1.0458836e+01	6.1151105e+00	1.9482713e+00	-1.9946206e+01	8.8225256e+00	9.8765789e+00	1.1786003e+00	3.7632476e+00	1.2659463e+01	-2.1527508e+01
-1.9523487e+01	-5.5239570e+00	5.8642372e+00	4.1569051e+00	7.9588513e+00	9.7818342e+00	5.6105468e-01	4.1530501e+00	1.2752725e+00	-5.1197722e-01	-1.0422065e+01	6.2543363e+00	1.7753881e+00	-2.0146370e+01	8.8173361e+00	1.0181719e+01	1.3599349e+00	3.9195244e+00	1.2531506e+01	-2.1135037e+01
-1.9458693e+01	-5.3491463e+00	6.3226889e+00	4.3503978e+00	7.7603174e+00	9.7277155e+00	8.5981926e-01	4.2497223e+00	1.5503139e+00	-2.8868221e-01	-1.0287881e+01	6.3618322e+00	1.6776780e+00	-2.0264097e+01	8.7596590e+00	1.0514141e+01	1.5488312e+00	3.9490302e+00	1.2390946e+01	-2.0802763e+01
-1.9191955e+01	-5.2512880e+00	6.6285704e+00	4.5532316e+00	7.5199713e+00	9.6248160e+00	1.1842346e+00	4.3521771e+00	1.8705777e+00	-2.6243837e-02	-1.0078820e+01	6.4077960e+00	1.6916154e+00	-2.0323553e+01	8.6634316e+00	1.0884668e+01	1.7722745e+00	3.9306447e+00	1.2216580e+01	-2.0562713e+01
-1.8745810e+01	-5.2136273e+00	6.7182740e+00	4.7250768e+00	7.2246169e+00	9.5739593e+00	1.4717306e+00	4.3896895e+00	2.1629666e+00	2.0105448e-01	-9.8638276e+00	6.3622771e+00	1.8120109e+00	-2.0318364e+01	8.5918170e+00	1.1336300e+01	2.0606601e+00	3.8892773e+00	1.2019974e+01	-2.0420077e+01
-1.8170966e+01	-5.2143687e+00	6.6177467e+00	4.8426551e+00	6.8887848e+00	9.6571389e+00	1.6905776e+00	4.3428361e+00	2.3708415e+00	3.7467896e-01	-9.6731521e+00	6.2485538e+00	2.0172170e+00	-2.0232219e+01	8.6213228e+00	1.1876152e+01	2.4295566e+00	3.8295244e+00	1.1889941e+01	-2.0350094e+01
-1.7492333e+01	-5.2466916e+00	6.4201025e+00	4.8533306e+00	6.5372360e+00	9.8312082e+00	1.8292103e+00	4.2615839e+00	2.5146637e+00	4.9922598e-01	-9.4774353e+00	6.1008766e+00	2.2783209e+00	-2.0085135e+01	8.7390494e+00	1.2426827e+01	2.8350757e+00	3.7783712e+00	1.1894982e+01	-2.0320440e+01
-1.6750833e+01	-5.2916175e+00	6.2328371e+00	4.7439071e+00	6.2014038e+00	9.9923779e+00	1.8937078e+00	4.2301506e+00	2.6377280e+00	5.4355879e-01	-9.2771222e+00	5.9047150e+00	2.5441695e+00	-1.9878150e+01	8.8054745e+00	1.2858442e+01	3.1913692e+00	3.7289972e+00	1.2035542e+01	-2.0304723e+01
-1.6028312e+01	-5.3117822e+00	6.1176311e+00	4.5493765e+00	5.9162801e+00	1.0092609e+01	1.9215826e+00	4.2734456e+00	2.7560477e+00	4.6957193e-01	-9.1150628e+00	5.6222602e+00	2.7499686e+00	-1.9585909e+01	8.7018336e+00	1.3102495e+01	3.4492112e+00	3.6419625e+00	1.2277074e+01	-2.0273290e+01
-1.5393271e+01	-5.2664115e+00	6.0861978e+00	4.3002825e+00	5.7021778e+00	1.0153103e+01	1.9301823e+00	4.3137751e+00	2.8543509e+00	2.9253723e-01	-9.0090495e+00	5.2638909e+00	2.8387825e+00	-1.9239401e+01	8.4576324e+00	1.3213253e+01	3.6099361e+00	3.5444007e+00	1.2560567e+01	-2.0192038e+01
-1.4851491e+01	-5.1420128e+00	6.1167415e+00	4.0129347e+00	5.5912717e+00	1.0229907e+01	1.8889632e+00	4.2775971e+00	2.8826705e+00	4.5963782e-02	-8.9386212e+00	4.8926222e+00	2.7561959e+00	-1.8948792e+01	8.1971216e+00	1.3288574e+01	3.6811059e+00	3.5202326e+00	1.2843170e+01	-2.0020786e+01
-1.4363089e+01	-4.9636436e+00	6.1268239e+00	3.6879263e+00	5.6181086e+00	1.0358161e+01	1.7773157e+00	4.1794422e+00	2.8011218e+00	-3.0276788e-01	-8.8810923e+00	4.5517489e+00	2.5010228e+00	-1.8849450e+01	8.0532994e+00	1.3397405e+01	3.6661306e+00	3.5807269e+00	1.3121325e+01	-1.9733734e+01
-1.3905972e+01	-4.7563618e+00	5.9988666e+00	3.3227366e+00	5.7551103e+00	1.0531933e+01	1.6192596e+00	4.0716497e+00	2.6212700e+00	-8.1518991e-01	-8.8397249e+00	4.2448294e+00	2.1924724e+00	-1.9049467e+01	8.0881429e+00	1.3584225e+01	3.5859163e+00	3.6394419e+00	1.3392363e+01	-1.9358611e+01
-1.3487998e+01	-4.5295083e+00	5.7038088e+00	2.9315997e+00	5.9324416e+00	1.0735657e+01	1.4646137e+00	3.9755706e+00	2.4067229e+00	-1.4620931e+00	-8.8222290e+00	3.9831324e+00	1.9765909e+00	-1.9574047e+01	8.2647328e+00	1.3858229e+01	3.4702655e+00	3.6206116e+00	1.3627520e+01	-1.8963174e+01
-1.3106647e+01	-4.2993929e+00	5.3274989e+00	2.5194083e+00	6.0856047e+00	1.0940863e+01	1.3749102e+00	3.8639231e+00	2.2296882e+00	-2.1256025e+00	-8.8352768e+00	3.7966084e+00	1.8932630e+00	-2.0349056e+01	8.5243541e+00	1.4196285e+01	3.3363775e+00	3.5332804e+00	1.3793138e+01	-1.8592646e+01
-1.2743978e+01	-4.0649776e+00	4.9715020e+00	2.0692598e+00	6.1767910e+00	1.1136431e+01	1.3964094e+00	3.6954881e+00	2.1070687e+00	-2.6847297e+00	-8.9062983e+00	3.7131322e+00	1.9332960e+00	-2.1261956e+01	8.8333493e+00	1.4575857e+01	3.1500018e+00	3.4440217e+00	1.3868904e+01	-1.8207292e+01
-1.2386053e+01	-3.7930499e+00	4.6977951e+00	1.6131805e+00	6.2237926e+00	1.1368623e+01	1.5122084e+00	3.4303808e+00	2.0292268e+00	-3.0543675e+00	-9.0323280e+00	3.7476792e+00	2.1235267e+00	-2.2229419e+01	9.1785225e+00	1.4958394e+01	2.8447133e+00	3.3946477e+00	1.3820568e+01	-1.7734013e+01
-1.2026794e+01	-3.4880580e+00	4.5142365e+00	1.2444323e+00	6.2638256e+00	1.1667387e+01	1.6680405e+00	3.0380577e+00	2.0111379e+00	-3.2155372e+00	-9.1502028e+00	3.8840879e+00	2.4669207e+00	-2.3228168e+01	9.5346676e+00	1.5272579e+01	2.4417147e+00	3.3486839e+00	1.3626482e+01	-1.7173107e+01
-1.1662939e+01	-3.2024894e+00	4.3804967e+00	1.0069034e+00	6.2897729e+00	1.1994768e+01	1.8263931e+00	2.5600344e+00	2.0677771e+00	-3.2316987e+00	-9.1960184e+00	4.0725394e+00	2.9066903e+00	-2.4257905e+01	9.8098572e+00	1.5448872e+01	2.0535432e+00	3.2281402e+00	1.3355148e+01	-1.6577802e+01
-1.1312873e+01	-2.9704465e+00	4.2632149e+00	8.6441564e-01	6.2876971e+00	1.2291901e+01	1.9722911e+00	2.1251577e+00	2.1915828e+00	-3.1769870e+00	-9.1536131e+00	4.2749283e+00	3.3679591e+00	-2.5292535e+01	9.9008952e+00	1.5466220e+01	1.7765743e+00	2.9971351e+00	1.3144604e+01	-1.5975231e+01
-1.1019001e+01	-2.7762124e+00	4.1766251e+00	7.8998397e-01	6.2936279e+00	1.2506893e+01	2.1023241e+00	1.8561954e+00	2.3692106e+00	-3.0855042e+00	-9.0489342e+00	4.4871030e+00	3.7685853e+00	-2.6284018e+01	9.8206810e+00	1.5359168e+01	1.6472826e+00	2.6980740e+00	1.3065724e+01	-1.5369251e+01
-1.0771538e+01	-2.5887988e+00	4.1515674e+00	8.1074181e-01	6.3481914e+00	1.2615724e+01	2.1880243e+00	1.7601163e+00	2.5853886e+00	-2.9731153e+00	-8.9567101e+00	4.6854886e+00	4.0256860e+00	-2.7175419e+01	9.6707797e+00	1.5181837e+01	1.6511377e+00	2.4119124e+00	1.3055938e+01	-1.4790404e+01
-1.0511917e+01	-2.3990129e+00	4.1895246e+00	9.7354256e-01	6.4626560e+00	1.2659760e+01	2.1829831e+00	1.7224557e+00	2.8043838e+00	-2.8291449e+00	-8.9688683e+00	4.7999533e+00	4.1259167e+00	-2.7943459e+01	9.5297747e+00	1.4958097e+01	1.7682712e+00	2.2130820e+00	1.3037404e+01	-1.4291326e+01
-1.0238803e+01	-2.1927689e+00	4.2433467e+00	1.2533285e+00	6.6453250e+00	1.2681111e+01	2.0987656e+00	1.6114012e+00	2.9762290e+00	-2.6498862e+00	-9.0986048e+00	4.7955052e+00	4.1469710e+00	-2.8637957e+01	9.4313233e+00	1.4684984e+01	1.9995728e+00	2.1576289e+00	1.3002116e+01	-1.3893813e+01
-9.9971226e+00	-1.9510884e+00	4.2335609e+00	1.5249597e+00	6.8772197e+00	1.2650567e+01	2.0133619e+00	1.3803962e+00	3.0721599e+00	-2.5268218e+00	-9.2815703e+00	4.7072844e+00	4.1600188e+00	-2.9341647e+01	9.4037450e+00	1.4384440e+01	2.3087163e+00	2.2511874e+00	1.2959118e+01	-1.3580074e+01
-9.8086711e+00	-1.6718955e+00	4.1214685e+00	1.6668543e+00	7.1114867e+00	1.2547371e+01	1.9881560e+00	1.0762939e+00	3.0981072e+00	-2.5689306e+00	-9.4703183e+00	4.5599037e+00	4.1520122e+00	-3.0111170e+01	9.4937450e+00	1.4114143e+01	2.6242354e+00	2.4393424e+00	1.2917009e+01	-1.3333204e+01
-9.6853102e+00	-1.3643830e+00	3.9272345e+00	1.6511377e+00	7.3227718e+00	1.2425641e+01	2.0330819e+00	7.4505808e-01	3.0844663e+00	-2.7539719e+00	-9.6752278e+00	4.3419464e+00	4.0624570e+00	-3.0936887e+01	9.7162987e+00	1.3916795e+01	2.9123245e+00	2.6586341e+00	1.2885131e+01	-1.3149645e+01
-9.6397913e+00	-1.0604289e+00	3.6824403e+00	1.5221425e+00	7.5159680e+00	1.2331490e+01	2.1247129e+00	3.8861636e-01	3.0736426e+00	-2.9768221e+00	-9.9050468e+00	4.0928524e+00	3.8697056e+00	-3.1727761e+01	1.0004091e+01	1.3809892e+01	3.1531154e+00	2.8866738e+00	1.2856811e+01	-1.3003006e+01
-9.6476496e+00	-8.1341067e-01	3.4309739e+00	1.3397701e+00	7.6907786e+00	1.2225032e+01	2.2025548e+00	2.1350918e-02	3.0843180e+00	-3.1857349e+00	-1.0130121e+01	3.9138902e+00	3.6215012e+00	-3.2383857e+01	1.0266826e+01	1.3803072e+01	3.2850760e+00	3.1280578e+00	1.2827898e+01	-1.2844356e+01
-9.6595112e+00	-6.7537106e-01	3.2311056e+00	1.1372329e+00	7.8329698e+00	1.1995954e+01	2.2072994e+00	-3.1551912e-01	3.1150100e+00	-3.3792276e+00	-1.0313531e+01	3.8685195e+00	3.3827861e+00	-3.2862918e+01	1.0488935e+01	1.3867421e+01	3.2398536e+00	3.3522424e+00	1.2803137e+01	-1.2629958e+01
-9.6715211e+00	-6.7700203e-01	3.0859490e+00	8.9080775e-01	7.9459518e+00	1.1554405e+01	2.1276783e+00	-5.8121944e-01	3.1897382e+00	-3.5550761e+00	-1.0415838e+01	3.9509577e+00	3.1841039e+00	-3.3167169e+01	1.0699034e+01	1.3949860e+01	3.0267892e+00	3.4764929e+00	1.2772297e+01	-1.2314439e+01
-9.6830862e+00	-7.9710094e-01	2.9290791e+00	5.6001679e-01	8.0629370e+00	1.0939380e+01	1.9884525e+00	-7.6403667e-01	3.3271847e+00	-3.7322591e+00	-1.0413614e+01	4.1357025e+00	3.0346475e+00	-3.3346131e+01	1.0896678e+01	1.4011985e+01	2.7705782e+00	3.4294912e+00	1.2727223e+01	-1.1885789e+01
-9.6322295e+00	-9.4388850e-01	2.7542684e+00	1.3700172e-01	8.2270722e+00	1.0277205e+01	1.8364755e+00	-9.2224105e-01	3.4923578e+00	-3.9327205e+00	-1.0337996e+01	4.3877619e+00	2.9416821e+00	-3.3498404e+01	1.1070599e+01	1.4016878e+01	2.6300180e+00	3.2084203e+00	1.2677552e+01	-1.1394866e+01
-9.4777319e+00	-1.0438227e+00	2.6568549e+00	-3.7008258e-01	8.4448812e+00	9.6743382e+00	1.7332794e+00	-1.1246300e+00	3.6075638e+00	-4.1354060e+00	-1.0223086e+01	4.6479763e+00	2.8903805e+00	-3.3711172e+01	1.1200484e+01	1.3959645e+01	2.6568549e+00	2.8630988e+00	1.2603862e+01	-1.0901868e+01
-9.2510266e+00	-1.1313021e+00	2.7043014e+00	-9.2906148e-01	8.6646177e+00	9.2129212e+00	1.7045150e+00	-1.3322083e+00	3.6123085e+00	-4.3220782e+00	-1.0094536e+01	4.8499204e+00	2.8435271e+00	-3.4000447e+01	1.1235179e+01	1.3913089e+01	2.7680576e+00	2.4452732e+00	1.2470271e+01	-1.0457057e+01
-9.0200215e+00	-1.2511045e+00	2.8786672e+00	-1.4824061e+00	8.8134811e+00	8.9492966e+00	1.7089631e+00	-1.4517142e+00	3.5270531e+00	-4.5121607e+00	-1.0036711e+01	4.9451099e+00	2.8066078e+00	-3.4295950e+01	1.1160303e+01	1.3994192e+01	2.8444168e+00	1.9897870e+00	1.2290864e+01	-1.0095278e+01
-8.8495107e+00	-1.3875131e+00	3.1282060e+00	-2.0062450e+00	8.8388353e+00	8.8673032e+00	1.6907258e+00	-1.4606104e+00	3.4180744e+00	-4.7204804e+00	-1.0120187e+01	4.9373998e+00	2.8341861e+00	-3.4483067e+01	1.1039018e+01	1.4272644e+01	2.8356688e+00	1.5503139e+00	1.2104043e+01	-9.8079297e+00
-8.7472043e+00	-1.5491277e+00	3.4159986e+00	-2.5088811e+00	8.7255568e+00	8.8945849e+00	1.6351245e+00	-1.3820271e+00	3.3348948e+00	-4.9089319e+00	-1.0291587e+01	4.8754228e+00	2.9315997e+00	-3.4491074e+01	1.0945904e+01	1.4712414e+01	2.7705782e+00	1.1787486e+00	1.1952363e+01	-9.5511256e+00
-8.6755897e+00	-1.7392102e+00	3.7469379e+00	-2.9686672e+00	8.4911415e+00	8.9823609e+00	1.5556516e+00	-1.2349430e+00	3.3073165e+00	-5.0319962e+00	-1.0458540e+01	4.7833470e+00	3.0364267e+00	-3.4326642e+01	1.0885706e+01	1.5210750e+01	2.6817643e+00	8.6100543e-01	1.1867849e+01	-9.2751947e+00
-8.6069406e+00	-1.8771016e+00	4.1232478e+00	-3.3472012e+00	8.1931183e+00	9.1150628e+00	1.4686170e+00	-1.0668046e+00	3.3399360e+00	-5.1268892e+00	-1.0601472e+01	4.6706616e+00	3.0951418e+00	-3.4056494e+01	1.0783696e+01	1.5663567e+01	2.5923573e+00	5.4696901e-01	1.1820402e+01	-8.9599721e+00
-8.5087857e+00	-1.9009731e+00	4.4833963e+00	-3.6418142e+00	7.9250456e+00	9.2762326e+00	1.4044159e+00	-9.4700218e-01	3.4019130e+00	-5.2435779e+00	-1.0731209e+01	4.5837752e+00	3.0837250e+00	-3.3777152e+01	1.0584421e+01	1.5986796e+01	2.5245978e+00	2.1810556e-01	1.1732329e+01	-8.6142058e+00
-8.3404989e+00	-1.8450752e+00	4.7178115e+00	-3.8907600e+00	7.7570554e+00	9.4719493e+00	1.3706103e+00	-9.1794121e-01	3.4406115e+00	-5.3414363e+00	-1.0797041e+01	4.5461146e+00	3.0048452e+00	-3.3537399e+01	1.0323762e+01	1.6174062e+01	2.4476455e+00	-1.0097205e-01	1.1546992e+01	-8.2307789e+00
-8.1123110e+00	-1.7747951e+00	4.7573997e+00	-4.1281407e+00	7.6815859e+00	9.6897583e+00	1.3204950e+00	-9.9845196e-01	3.4164434e+00	-5.3666422e+00	-1.0698886e+01	4.5154226e+00	2.8856359e+00	-3.3287416e+01	1.0080006e+01	1.6326187e+01	2.3131644e+00	-3.7052739e-01	1.1273433e+01	-7.7871543e+00
-7.8741889e+00	-1.7495891e+00	4.6641377e+00	-4.3364604e+00	7.6319153e+00	9.8395113e+00	1.2174471e+00	-1.2009891e+00	3.3451254e+00	-5.3184544e+00	-1.0390187e+01	4.4393600e+00	2.7579752e+00	-3.2945653e+01	9.9046019e+00	1.6522942e+01	2.1342022e+00	-5.5631003e-01	1.0965179e+01	-7.2972693e+00
-7.6477802e+00	-1.7868050e+00	4.5812546e+00	-4.4681244e+00	7.5718659e+00	9.8246843e+00	1.0719940e+00	-1.5188806e+00	3.2807761e+00	-5.2099206e+00	-9.9249150e+00	4.2823418e+00	2.6549274e+00	-3.2486608e+01	9.7874684e+00	1.6741492e+01	1.9327029e+00	-6.4112062e-01	1.0651884e+01	-6.8211735e+00
-7.4230025e+00	-1.8419615e+00	4.5736929e+00	-4.5173502e+00	7.5205644e+00	9.6254090e+00	9.0785883e-01	-1.9051246e+00	3.2505290e+00	-5.0573505e+00	-9.4240580e+00	4.0409578e+00	2.6138565e+00	-3.1955652e+01	9.6805656e+00	1.6928461e+01	1.6575133e+00	-6.2243857e-01	1.0321390e+01	-6.4123924e+00
-7.2017833e+00	-1.8686501e+00	4.5745825e+00	-4.5292118e+00	7.4794935e+00	9.2851288e+00	7.3571705e-01	-2.2793588e+00	3.2337745e+00	-4.8850604e+00	-9.0295108e+00	3.7574650e+00	2.6375797e+00	-3.1409276e+01	9.5521635e+00	1.7069762e+01	1.2146300e+00	-5.0515679e-01	9.9581275e+00	-6.0587678e+00
-7.0029529e+00	-1.8489302e+00	4.5053403e+00	-4.5536764e+00	7.4391640e+00	8.8498073e+00	5.7098879e-01	-2.5892436e+00	3.1981896e+00	-4.7121773e+00	-8.8308287e+00	3.4757515e+00	2.6688648e+00	-3.0866904e+01	9.3991486e+00	1.7199202e+01	5.8848468e-01	-2.9668880e-01	9.5577978e+00	-5.7162635e+00
-6.8549791e+00	-1.7647127e+00	4.3790140e+00	-4.6416006e+00	7.4412398e+00	8.3581431e+00	4.6349285e-01	-2.8415996e+00	3.1351747e+00	-4.5465594e+00	-8.8149638e+00	3.1861797e+00	2.6322420e+00	-3.0351516e+01	9.2274516e+00	1.7357259e+01	-1.1164751e-01	-2.8764431e-02	9.1390826e+00	-5.3639734e+00
-6.7716513e+00	-1.5894572e+00	4.2429019e+00	-4.8306452e+00	7.5137439e+00	7.8916848e+00	4.5800685e-01	-3.0545157e+00	3.0859490e+00	-4.4085198e+00	-8.9232011e+00	2.8344826e+00	2.4759651e+00	-2.9877051e+01	9.0576822e+00	1.7542300e+01	-7.6863305e-01	2.2092269e-01	8.7504662e+00	-4.9952252e+00
-6.7021125e+00	-1.3147124e+00	4.0995245e+00	-5.1144345e+00	7.5964787e+00	7.5677143e+00	5.1182895e-01	-3.2226542e+00	3.1126377e+00	-4.3631491e+00	-9.1254417e+00	2.4050920e+00	2.1942516e+00	-2.9416227e+01	8.9396591e+00	1.7705842e+01	-1.3488146e+00	3.9395409e-01	8.4270888e+00	-4.6292942e+00
-6.5686693e+00	-9.7813894e-01	3.9149281e+00	-5.4578284e+00	7.6116023e+00	7.4477637e+00	5.2888003e-01	-3.3488322e+00	3.2106443e+00	-4.4298707e+00	-9.4081931e+00	1.9546469e+00	1.8644986e+00	-2.8955403e+01	8.9128221e+00	1.7814969e+01	-1.8642020e+00	4.9181247e-01	8.1953423e+00	-4.3102166e+00
-6.3935621e+00	-6.4334468e-01	3.6539724e+00	-5.8015189e+00	7.5383568e+00	7.4713386e+00	4.7757852e-01	-3.4733792e+00	3.3089475e+00	-4.4894753e+00	-9.7354256e+00	1.5433452e+00	1.5971673e+00	-2.8487462e+01	8.9669408e+00	1.7868939e+01	-2.3383703e+00	4.9937425e-01	8.0902187e+00	-4.0777288e+00
-6.2961485e+00	-3.5629345e-01	3.3216987e+00	-6.0777464e+00	7.4144029e+00	7.5208609e+00	3.9855047e-01	-3.6430004e+00	3.3314846e+00	-4.4098542e+00	-1.0048721e+01	1.1984685e+00	1.4136087e+00	-2.7986309e+01	9.0570891e+00	1.7847440e+01	-2.7806605e+00	3.7927534e-01	8.0994115e+00	-3.9548128e+00
-6.3499706e+00	-1.4471178e-01	2.9590297e+00	-6.2553742e+00	7.3190651e+00	7.5355397e+00	3.2960480e-01	-3.8729676e+00	3.2370364e+00	-4.1944175e+00	-1.0293960e+01	9.6464634e-01	1.2530320e+00	-2.7481745e+01	9.1318173e+00	1.7735496e+01	-3.1359161e+00	1.3225708e-01	8.1647987e+00	-3.9367238e+00
-6.5347154e+00	-4.2998377e-02	2.5951744e+00	-6.3407779e+00	7.3075000e+00	7.5324260e+00	2.8141696e-01	-4.1408920e+00	3.0634119e+00	-3.9392444e+00	-1.0448754e+01	9.0711748e-01	1.1100995e+00	-2.7066144e+01	9.1552440e+00	1.7568544e+01	-3.3351913e+00	-2.1677113e-01	8.2285549e+00	-3.9958836e+00
-6.7944849e+00	-4.2998377e-02	2.2416981e+00	-6.3723594e+00	7.3601359e+00	7.5453255e+00	2.6955534e-01	-4.4194918e+00	2.8854876e+00	-3.7254387e+00	-1.0512658e+01	1.0386332e+00	1.0442675e+00	-2.6794068e+01	9.1370068e+00	1.7387209e+01	-3.3670694e+00	-6.2495917e-01	8.2359684e+00	-4.0992280e+00
-7.0810913e+00	-6.2421781e-02	1.9550917e+00	-6.4158026e+00	7.4354572e+00	7.5795759e+00	3.1640874e-01	-4.7003157e+00	2.7093425e+00	-3.5853233e+00	-1.0492197e+01	1.2900996e+00	1.0662115e+00	-2.6651580e+01	9.1258865e+00	1.7189861e+01	-3.2469705e+00	-1.0362609e+00	8.1596092e+00	-4.2191786e+00
-7.3748147e+00	-4.6705133e-02	1.8343997e+00	-6.5009098e+00	7.4943205e+00	7.6187193e+00	4.1144998e-01	-4.9492614e+00	2.4930162e+00	-3.5312046e+00	-1.0438078e+01	1.5605445e+00	1.1376777e+00	-2.6602058e+01	9.1570233e+00	1.6959598e+01	-2.9946145e+00	-1.4015988e+00	8.0310589e+00	-4.3334950e+00
-7.6492630e+00	-2.1943999e-02	1.9196551e+00	-6.6058851e+00	7.4811245e+00	7.6591971e+00	5.0871528e-01	-5.0887838e+00	2.2347294e+00	-3.5753892e+00	-1.0444899e+01	1.7801328e+00	1.2282709e+00	-2.6595979e+01	9.2187037e+00	1.6707835e+01	-2.6759817e+00	-1.6963601e+00	7.9240078e+00	-4.4110404e+00
-7.8221461e+00	-3.1878107e-02	2.1703801e+00	-6.7246496e+00	7.3871211e+00	7.7214706e+00	5.5719965e-01	-5.0942698e+00	1.9633948e+00	-3.7037912e+00	-1.0587238e+01	1.9221757e+00	1.3262775e+00	-2.6593310e+01	9.2576988e+00	1.6460668e+01	-2.3878926e+00	-1.9463438e+00	7.8881263e+00	-4.4323913e+00
-7.8086535e+00	-7.9621132e-02	2.5082881e+00	-6.9068737e+00	7.2822940e+00	7.8065777e+00	5.1182895e-01	-5.0542368e+00	1.7003634e+00	-3.8726710e+00	-1.0890896e+01	1.9850423e+00	1.4481557e+00	-2.6578483e+01	9.1995768e+00	1.6255907e+01	-2.1960309e+00	-2.1711215e+00	7.9010259e+00	-4.4303155e+00
-7.6279120e+00	-1.2929167e-01	2.8325551e+00	-7.2298064e+00	7.2182413e+00	7.8601033e+00	3.4754550e-01	-5.0555712e+00	1.4812199e+00	-4.0603812e+00	-1.1309463e+01	1.9890456e+00	1.6403139e+00	-2.6512354e+01	8.9860677e+00	1.6139367e+01	-2.1230819e+00	-2.3168712e+00	7.9211906e+00	-4.4452908e+00
-7.3752595e+00	-1.6724886e-01	3.0825388e+00	-7.7093124e+00	7.1562643e+00	7.8071708e+00	1.0052724e-01	-5.0902665e+00	1.3565247e+00	-4.2737421e+00	-1.1751012e+01	1.9515332e+00	1.9319615e+00	-2.6323606e+01	8.6189505e+00	1.6093106e+01	-2.1313851e+00	-2.3337740e+00	7.9447656e+00	-4.4558180e+00
-7.1012561e+00	-2.3589799e-01	3.2643181e+00	-8.2298893e+00	7.0509924e+00	7.6080438e+00	-1.5998362e-01	-5.1224411e+00	1.3504456e+00	-4.5219465e+00	-1.2174916e+01	1.8696880e+00	2.3011545e+00	-2.5982140e+01	8.1668744e+00	1.6046253e+01	-2.1402813e+00	-2.2491116e+00	7.9422450e+00	-4.3803484e+00
-6.8115360e+00	-3.8520615e-01	3.3962787e+00	-8.6594283e+00	6.9498721e+00	7.2910420e+00	-3.9098869e-01	-5.1472022e+00	1.4395560e+00	-4.8309418e+00	-1.2575691e+01	1.7506270e+00	2.7133458e+00	-2.5544446e+01	7.7131674e+00	1.5974193e+01	-2.1190786e+00	-2.1342022e+00	7.8320802e+00	-4.1345163e+00
-6.5298225e+00	-6.2747976e-01	3.5147466e+00	-8.9871055e+00	6.9212560e+00	6.9120632e+00	-5.5423425e-01	-5.1876800e+00	1.5549103e+00	-5.2128860e+00	-1.2922347e+01	1.6201492e+00	3.1551912e+00	-2.5110904e+01	7.2865939e+00	1.5915034e+01	-2.1128513e+00	-2.0826041e+00	7.5881756e+00	-3.7112047e+00
-6.2702012e+00	-9.2209278e-01	3.6898538e+00	-9.2597746e+00	6.9532823e+00	6.4851931e+00	-6.1561814e-01	-5.2711562e+00	1.6197044e+00	-5.6206292e+00	-1.3173368e+01	1.5000503e+00	3.5838406e+00	-2.4748531e+01	6.8887848e+00	1.5909548e+01	-2.1647459e+00	-2.1671182e+00	7.2708772e+00	-3.1992275e+00
-6.0086525e+00	-1.2032132e+00	3.9637090e+00	-9.4993793e+00	6.9961324e+00	6.0282241e+00	-5.8225733e-01	-5.3983721e+00	1.6103633e+00	-5.9824086e+00	-1.3305180e+01	1.3860304e+00	3.9167073e+00	-2.4460887e+01	6.5579938e+00	1.5955660e+01	-2.2531149e+00	-2.3656521e+00	6.9578787e+00	-2.7010394e+00
-5.7270872e+00	-1.4202809e+00	4.3071029e+00	-9.7219330e+00	7.0403170e+00	5.6366424e+00	-5.0189485e-01	-5.5574661e+00	1.5611376e+00	-6.2653083e+00	-1.3316449e+01	1.2537734e+00	4.1174652e+00	-2.4203341e+01	6.3344022e+00	1.6024605e+01	-2.3193917e+00	-2.5985847e+00	6.7202015e+00	-2.2706108e+00
-5.4382568e+00	-1.5563930e+00	4.6309252e+00	-9.9364801e+00	7.0987355e+00	5.4215022e+00	-4.3754555e-01	-5.7494761e+00	1.4950091e+00	-6.4817829e+00	-1.3193533e+01	1.1304125e+00	4.2225889e+00	-2.3894939e+01	6.2092621e+00	1.6084803e+01	-2.3272501e+00	-2.8252899e+00	6.5880927e+00	-1.9487161e+00
-5.1692945e+00	-1.6274144e+00	4.8404311e+00	-1.0117815e+01	7.1685708e+00	5.3971859e+00	-4.2079101e-01	-5.9413378e+00	1.3978921e+00	-6.6362805e+00	-1.2921160e+01	1.0982379e+00	4.2976136e+00	-2.3476965e+01	6.1594433e+00	1.6088658e+01	-2.2734280e+00	-3.0516986e+00	6.5361981e+00	-1.7644161e+00
-4.9497062e+00	-1.6680405e+00	4.9193108e+00	-1.0237320e+01	7.2480436e+00	5.4769553e+00	-4.4080750e-01	-6.0500199e+00	1.2769035e+00	-6.6915853e+00	-1.2548557e+01	1.1826036e+00	4.4169712e+00	-2.2969140e+01	6.1822770e+00	1.5997324e+01	-2.1794246e+00	-3.2545323e+00	6.5447978e+00	-1.6925051e+00
-4.8216007e+00	-1.7301657e+00	4.9421445e+00	-1.0310714e+01	7.3248476e+00	5.5648796e+00	-5.0263620e-01	-6.0560990e+00	1.1719282e+00	-6.6198225e+00	-1.2187519e+01	1.3376943e+00	4.6476797e+00	-2.2419057e+01	6.2685702e+00	1.5841343e+01	-2.0719287e+00	-3.3666246e+00	6.6107780e+00	-1.6864260e+00
-4.8453240e+00	-1.8348445e+00	4.9630506e+00	-1.0381143e+01	7.3846005e+00	5.6050608e+00	-6.3815522e-01	-6.0512060e+00	1.1118787e+00	-6.4725901e+00	-1.1924191e+01	1.5205116e+00	5.0013043e+00	-2.1842286e+01	6.3759179e+00	1.5706417e+01	-1.9616156e+00	-3.3652902e+00	6.7227221e+00	-1.7343173e+00
-5.0554229e+00	-1.9040867e+00	4.9614196e+00	-1.0463729e+01	7.4652596e+00	5.5896407e+00	-8.6056062e-01	-6.1100693e+00	1.0831143e+00	-6.3467087e+00	-1.1745526e+01	1.7008082e+00	5.4100854e+00	-2.1252763e+01	6.4610251e+00	1.5661343e+01	-1.8821427e+00	-3.3030167e+00	6.8862642e+00	-1.8510060e+00
-5.4231332e+00	-1.8281724e+00	4.9425893e+00	-1.0555212e+01	7.5975166e+00	5.5648796e+00	-1.1489463e+00	-6.2049623e+00	1.0407090e+00	-6.3022276e+00	-1.1612972e+01	1.8272827e+00	5.7623756e+00	-2.0716618e+01	6.5348636e+00	1.5708048e+01	-1.9070521e+00	-3.2293264e+00	7.0925081e+00	-2.0338232e+00
-5.8998221e+00	-1.5851574e+00	4.9780259e+00	-1.0681242e+01	7.7219154e+00	5.5869718e+00	-1.4354044e+00	-6.2568569e+00	9.5649148e-01	-6.3348471e+00	-1.1552922e+01	1.8535266e+00	5.9873016e+00	-2.0308133e+01	6.6078126e+00	1.5779515e+01	-2.0585844e+00	-3.1532637e+00	7.2587191e+00	-2.2373983e+00
-6.4479773e+00	-1.2401325e+00	5.1179930e+00	-1.0881703e+01	7.7577968e+00	5.6754892e+00	-1.6397209e+00	-6.2014038e+00	8.3075829e-01	-6.3846659e+00	-1.1582280e+01	1.7785018e+00	6.1195586e+00	-2.0034575e+01	6.6174502e+00	1.5809465e+01	-2.2658662e+00	-3.0866904e+00	7.3066104e+00	-2.3915994e+00
-7.0031011e+00	-8.6204332e-01	5.3673836e+00	-1.1172609e+01	7.7159846e+00	5.7988500e+00	-1.7358000e+00	-6.0064284e+00	6.8574997e-01	-6.3845176e+00	-1.1647815e+01	1.6326039e+00	6.2269063e+00	-1.9866584e+01	6.5146989e+00	1.5810651e+01	-2.4148778e+00	-3.0561467e+00	7.2738426e+00	-2.4583210e+00
-7.4808279e+00	-4.7179598e-01	5.7049950e+00	-1.1523862e+01	7.6766930e+00	5.9016013e+00	-1.7470685e+00	-5.6931334e+00	5.4859998e-01	-6.3348471e+00	-1.1695855e+01	1.4318459e+00	6.3255060e+00	-1.9792005e+01	6.3114204e+00	1.5825034e+01	-2.4188811e+00	-3.0853559e+00	7.2502677e+00	-2.4418630e+00
-7.8732993e+00	-6.9390484e-02	6.0520957e+00	-1.1879710e+01	7.6814376e+00	5.9572027e+00	-1.7177110e+00	-5.3684215e+00	4.1678771e-01	-6.2790974e+00	-1.1706679e+01	1.1327848e+00	6.4160992e+00	-1.9783108e+01	6.0045009e+00	1.5827851e+01	-2.2716487e+00	-3.1803972e+00	7.2698393e+00	-2.3370359e+00
-8.2725911e+00	3.1299853e-01	6.2887350e+00	-1.2214356e+01	7.7152432e+00	5.9782571e+00	-1.6710059e+00	-5.1666256e+00	2.9194415e-01	-6.2226065e+00	-1.1669463e+01	7.0176316e-01	6.5228538e+00	-1.9767688e+01	5.5866753e+00	1.5793897e+01	-2.0200341e+00	-3.3203643e+00	7.3221787e+00	-2.1097376e+00
-8.7558039e+00	6.2599706e-01	6.3474500e+00	-1.2537140e+01	7.7666930e+00	5.9886360e+00	-1.6016154e+00	-5.1494263e+00	2.1410226e-01	-6.1579606e+00	-1.1589545e+01	2.0861626e-01	6.6588176e+00	-1.9658561e+01	5.1101347e+00	1.5780108e+01	-1.7076286e+00	-3.4914682e+00	7.4034309e+00	-1.7590784e+00
-9.3119657e+00	8.3327889e-01	6.2423264e+00	-1.2846729e+01	7.8343042e+00	6.0022769e+00	-1.5283699e+00	-5.3077789e+00	2.2240540e-01	-6.0958354e+00	-1.1485756e+01	-2.3560145e-01	6.7806957e+00	-1.9386634e+01	4.6697720e+00	1.5836450e+01	-1.3928509e+00	-3.7153563e+00	7.5190817e+00	-1.3591935e+00
-9.8782098e+00	9.1156559e-01	6.0421616e+00	-1.3129777e+01	7.9035465e+00	6.0218485e+00	-1.4702479e+00	-5.5997231e+00	2.9743015e-01	-6.0260001e+00	-1.1365954e+01	-5.5705138e-01	6.8284388e+00	-1.8935892e+01	4.3333468e+00	1.5923040e+01	-1.1652560e+00	-3.9952906e+00	7.6505974e+00	-9.9874850e-01
-1.0390484e+01	8.6382256e-01	5.8322109e+00	-1.3389250e+01	7.9766437e+00	6.0314861e+00	-1.4346631e+00	-5.9686195e+00	3.7527204e-01	-5.9471203e+00	-1.1238441e+01	-7.2771046e-01	6.8084223e+00	-1.8375579e+01	4.1036761e+00	1.5939053e+01	-1.1044652e+00	-4.2842693e+00	7.7555727e+00	-7.2177965e-01
-1.0810533e+01	7.2771046e-01	5.6587346e+00	-1.3620107e+01	8.0888843e+00	5.9929358e+00	-1.4616483e+00	-6.3524912e+00	4.2939069e-01	-5.8956705e+00	-1.1099067e+01	-7.8642548e-01	6.7938918e+00	-1.7806666e+01	3.9715673e+00	1.5806796e+01	-1.2503631e+00	-4.5521937e+00	7.7993125e+00	-5.3229025e-01
-1.1119973e+01	5.7350938e-01	5.5337428e+00	-1.3819827e+01	8.2515368e+00	5.8667578e+00	-1.5912365e+00	-6.6708275e+00	4.6319631e-01	-5.8940396e+00	-1.0911209e+01	-8.0510754e-01	6.8653581e+00	-1.7275117e+01	3.9293103e+00	1.5568081e+01	-1.6023567e+00	-4.8027704e+00	7.7899714e+00	-4.1812215e-01
-1.1301456e+01	4.8291625e-01	5.4747313e+00	-1.4010650e+01	8.4321299e+00	5.6339735e+00	-1.8332136e+00	-6.8638754e+00	4.6304804e-01	-5.9236936e+00	-1.0663894e+01	-8.0318002e-01	7.0570715e+00	-1.6759136e+01	3.9313861e+00	1.5347900e+01	-2.1186338e+00	-5.0308101e+00	7.7604657e+00	-3.6652409e-01
-1.1366102e+01	4.9344344e-01	5.5008268e+00	-1.4235576e+01	8.6090164e+00	5.3134132e+00	-2.1776454e+00	-6.9426069e+00	4.0952247e-01	-5.9397068e+00	-1.0414948e+01	-7.7041229e-01	7.3248476e+00	-1.6191558e+01	3.9290137e+00	1.5224391e+01	-2.7026704e+00	-5.2339403e+00	7.6990818e+00	-3.5836923e-01
-1.1375888e+01	5.9367414e-01	5.5642865e+00	-1.4538789e+01	8.7844201e+00	4.9680918e+00	-2.5757510e+00	-6.9896085e+00	3.0069210e-01	-5.9078287e+00	-1.0236431e+01	-7.3927554e-01	7.5745347e+00	-1.5535758e+01	3.9371686e+00	1.5185544e+01	-3.2444499e+00	-5.4091958e+00	7.5860998e+00	-3.7556858e-01
-1.1397239e+01	7.4817176e-01	5.5313705e+00	-1.4893007e+01	8.9669408e+00	4.6995743e+00	-2.9483542e+00	-7.1355065e+00	1.8296551e-01	-5.8277628e+00	-1.0149396e+01	-7.6477802e-01	7.7317012e+00	-1.4834440e+01	4.0028523e+00	1.5167603e+01	-3.6974156e+00	-5.5395254e+00	7.4476154e+00	-4.2687009e-01
-1.1429117e+01	8.9955570e-01	5.3125236e+00	-1.5210305e+01	9.1666608e+00	4.6166912e+00	-3.2358503e+00	-7.4651113e+00	1.3329497e-01	-5.6998055e+00	-1.0125228e+01	-8.6812240e-01	7.7824096e+00	-1.4159069e+01	4.0944834e+00	1.5110667e+01	-4.0676464e+00	-5.6314529e+00	7.2965280e+00	-4.9329517e-01
-1.1411917e+01	1.0101653e+00	4.9553405e+00	-1.5447538e+01	9.3803183e+00	4.7928363e+00	-3.4286016e+00	-7.9250456e+00	1.7555199e-01	-5.5117988e+00	-1.0127897e+01	-1.0481225e+00	7.7537935e+00	-1.3597718e+01	4.1337750e+00	1.4993089e+01	-4.3683385e+00	-5.7497726e+00	7.0843532e+00	-4.9581576e-01
-1.1318655e+01	1.0816316e+00	4.5676138e+00	-1.5627538e+01	9.5973860e+00	5.2094757e+00	-3.5700514e+00	-8.3983243e+00	2.6303145e-01	-5.2842040e+00	-1.0152213e+01	-1.3044818e+00	7.6590488e+00	-1.3240238e+01	4.1266580e+00	1.4807751e+01	-4.6100191e+00	-5.9438584e+00	6.7448143e+00	-4.0433301e-01
-1.1163120e+01	1.0797041e+00	4.2067239e+00	-1.5794490e+01	9.8291324e+00	5.7282734e+00	-3.7146149e+00	-8.8339424e+00	3.3716658e-01	-5.0601676e+00	-1.0199808e+01	-1.6243007e+00	7.4946171e+00	-1.3093599e+01	4.1417816e+00	1.4565329e+01	-4.7818643e+00	-6.1520298e+00	6.3038586e+00	-2.8037907e-01
-1.0954059e+01	9.5945688e-01	3.8735607e+00	-1.5962332e+01	1.0085492e+01	6.1896905e+00	-3.8427204e+00	-9.2439096e+00	3.6341042e-01	-4.8307935e+00	-1.0245624e+01	-1.9880077e+00	7.2766598e+00	-1.3084110e+01	4.1991622e+00	1.4320832e+01	-4.8623751e+00	-6.2860661e+00	5.9054564e+00	-1.8830324e-01
-1.0709858e+01	7.4683732e-01	3.5664929e+00	-1.6092513e+01	1.0345409e+01	6.5206297e+00	-3.8600681e+00	-9.6289675e+00	3.5495901e-01	-4.5381080e+00	-1.0267568e+01	-2.3625384e+00	7.0349792e+00	-1.3148311e+01	4.2489810e+00	1.4136828e+01	-4.8533306e+00	-6.3252095e+00	5.6772684e+00	-1.5257010e-01
-1.0446233e+01	4.8291625e-01	3.3007926e+00	-1.6150339e+01	1.0579973e+01	6.7086364e+00	-3.6892607e+00	-9.9628722e+00	3.6088982e-01	-4.1852248e+00	-1.0295294e+01	-2.6936259e+00	6.8188012e+00	-1.3218146e+01	4.2550601e+00	1.4058097e+01	-4.7745991e+00	-6.2667910e+00	5.6167742e+00	-1.6546962e-01
-1.0164371e+01	1.7925875e-01	3.0892110e+00	-1.6153304e+01	1.0774652e+01	6.7597896e+00	-3.3519459e+00	-1.0248737e+01	4.1204307e-01	-3.8636266e+00	-1.0382329e+01	-2.9431648e+00	6.6954403e+00	-1.3184044e+01	4.2509085e+00	1.4106730e+01	-4.6524244e+00	-6.1096245e+00	5.6496902e+00	-1.8711707e-01
-9.8992642e+00	-1.4204291e-01	2.9250758e+00	-1.6144111e+01	1.0930336e+01	6.7200532e+00	-2.9740050e+00	-1.0534306e+01	5.0945663e-01	-3.6425556e+00	-1.0527634e+01	-3.0844663e+00	6.6809099e+00	-1.2999299e+01	4.2523912e+00	1.4258707e+01	-4.5198707e+00	-5.8848468e+00	5.7433970e+00	-1.9215826e-01
-9.6980615e+00	-4.5281739e-01	2.8042355e+00	-1.6172134e+01	1.1020336e+01	6.6691965e+00	-2.6992602e+00	-1.0859759e+01	6.4467911e-01	-3.5306115e+00	-1.0714158e+01	-3.1016657e+00	6.7339906e+00	-1.2742495e+01	4.2018310e+00	1.4454868e+01	-4.4101508e+00	-5.6390147e+00	5.9232488e+00	-2.1128513e-01
-9.5577978e+00	-7.2978624e-01	2.7532305e+00	-1.6289268e+01	1.0980451e+01	6.6358357e+00	-2.5917642e+00	-1.1238886e+01	8.0777640e-01	-3.5236428e+00	-1.0955542e+01	-3.0390956e+00	6.8253251e+00	-1.2517421e+01	4.0728359e+00	1.4629234e+01	-4.3268229e+00	-5.4077131e+00	6.2025900e+00	-2.8245485e-01
-9.4430366e+00	-9.2594780e-01	2.8172833e+00	-1.6498922e+01	1.0789331e+01	6.5750449e+00	-2.6080740e+00	-1.1678507e+01	9.8214223e-01	-3.5890300e+00	-1.1220649e+01	-2.9467232e+00	6.9340072e+00	-1.2358623e+01	3.8888325e+00	1.4734654e+01	-4.2225889e+00	-5.2219304e+00	6.5149954e+00	-4.0136761e-01
-9.3183413e+00	-9.8095607e-01	2.9778600e+00	-1.6744902e+01	1.0485080e+01	6.4638422e+00	-2.6632305e+00	-1.2170616e+01	1.1584356e+00	-3.6588653e+00	-1.1408211e+01	-2.8085354e+00	7.0238590e+00	-1.2233483e+01	3.6455210e+00	1.4783583e+01	-4.0691291e+00	-5.1185861e+00	6.7575656e+00	-5.4934133e-01
-9.1617679e+00	-8.7983575e-01	3.1286509e+00	-1.6970866e+01	1.0125969e+01	6.3341057e+00	-2.7213524e+00	-1.2689711e+01	1.3329497e+00	-3.6919296e+00	-1.1435789e+01	-2.5929504e+00	7.0896910e+00	-1.2081803e+01	3.3279261e+00	1.4807603e+01	-3.9398375e+00	-5.1211067e+00	6.8935294e+00	-7.2830354e-01
-8.9832505e+00	-6.4082408e-01	3.1993758e+00	-1.7177258e+01	9.7736793e+00	6.1769392e+00	-2.7987495e+00	-1.3206729e+01	1.4960470e+00	-3.6871849e+00	-1.1343861e+01	-2.2975960e+00	7.1715362e+00	-1.1861473e+01	2.9585849e+00	1.4799745e+01	-3.9208589e+00	-5.2148135e+00	6.9635130e+00	-9.2135142e-01
-8.7986540e+00	-2.7533788e-01	3.2010067e+00	-1.7401295e+01	9.4624600e+00	5.9238419e+00	-2.9234448e+00	-1.3690683e+01	1.6392760e+00	-3.6513035e+00	-1.1284998e+01	-1.9644327e+00	7.2836285e+00	-1.1567601e+01	2.5886505e+00	1.4759119e+01	-3.9995904e+00	-5.3442534e+00	7.0205970e+00	-1.0682873e+00
-8.6142058e+00	1.6146632e-01	3.1494087e+00	-1.7647423e+01	9.1972045e+00	5.5810410e+00	-3.1092274e+00	-1.4110881e+01	1.7433618e+00	-3.6161635e+00	-1.1389084e+01	-1.6736747e+00	7.4034309e+00	-1.1221242e+01	2.2391775e+00	1.4694621e+01	-4.1185031e+00	-5.4475978e+00	7.0804982e+00	-1.1391604e+00
-8.4302024e+00	5.5883063e-01	3.0546640e+00	-1.7915496e+01	8.9884400e+00	5.2373506e+00	-3.3507597e+00	-1.4427586e+01	1.7986666e+00	-3.6161635e+00	-1.1657453e+01	-1.5003468e+00	7.5355397e+00	-1.0853235e+01	1.8990455e+00	1.4576895e+01	-4.2396399e+00	-5.4934133e+00	7.1089661e+00	-1.1716316e+00
-8.2370063e+00	8.5551943e-01	2.9237413e+00	-1.8215447e+01	8.8551450e+00	4.9425893e+00	-3.6361800e+00	-1.4568888e+01	1.8427028e+00	-3.6432969e+00	-1.1973269e+01	-1.5031639e+00	7.6814376e+00	-1.0489825e+01	1.5875297e+00	1.4367833e+01	-4.3462463e+00	-5.5064611e+00	7.0726399e+00	-1.1932791e+00
-8.0313554e+00	1.0367057e+00	2.7385518e+00	-1.8500274e+01	8.7965783e+00	4.7089153e+00	-3.9426546e+00	-1.4476812e+01	1.9156518e+00	-3.6831816e+00	-1.2212577e+01	-1.7143008e+00	7.7775167e+00	-1.0141390e+01	1.3594901e+00	1.4096499e+01	-4.4481079e+00	-5.5585040e+00	7.0139249e+00	-1.1707420e+00
-7.8160670e+00	1.0389297e+00	2.4965747e+00	-1.8675974e+01	8.7818995e+00	4.5604968e+00	-4.2307437e+00	-1.4201326e+01	2.0270028e+00	-3.7332970e+00	-1.2359216e+01	-2.1011379e+00	7.7798891e+00	-9.7785722e+00	1.2693417e+00	1.3883138e+01	-4.5480421e+00	-5.6788994e+00	7.0097733e+00	-1.0893416e+00
-7.5878791e+00	8.2734808e-01	2.2501495e+00	-1.8659368e+01	8.7630692e+00	4.5148296e+00	-4.4611557e+00	-1.3875724e+01	2.1684526e+00	-3.8151422e+00	-1.2450106e+01	-2.5609240e+00	7.7490488e+00	-9.3689015e+00	1.3230156e+00	1.3843846e+01	-4.6189153e+00	-5.8464448e+00	7.0852429e+00	-1.0264750e+00
-7.3718493e+00	5.0723258e-01	2.0603636e+00	-1.8426584e+01	8.7209604e+00	4.5606451e+00	-4.6006780e+00	-1.3594456e+01	2.3106438e+00	-3.9806118e+00	-1.2461671e+01	-2.9802323e+00	7.7801856e+00	-8.9487036e+00	1.4564588e+00	1.3950008e+01	-4.6396731e+00	-6.0559507e+00	7.2089003e+00	-1.0601324e+00
-7.2215032e+00	2.3100507e-01	1.9301823e+00	-1.8039895e+01	8.6825584e+00	4.6592448e+00	-4.6168395e+00	-1.3385988e+01	2.4016817e+00	-4.2242198e+00	-1.2388129e+01	-3.3110233e+00	7.8856058e+00	-8.5836622e+00	1.5899020e+00	1.4040898e+01	-4.6269219e+00	-6.3217993e+00	7.3144687e+00	-1.1728178e+00
-7.1567091e+00	5.9159836e-02	1.8400340e+00	-1.7594639e+01	8.6659522e+00	4.7639236e+00	-4.5031162e+00	-1.3268409e+01	2.3930821e+00	-4.4498872e+00	-1.2316959e+01	-3.5841371e+00	7.9791643e+00	-8.2942386e+00	1.6779746e+00	1.3991375e+01	-4.6205463e+00	-6.6712723e+00	7.3410091e+00	-1.2889134e+00
-7.1618986e+00	-2.0906107e-02	1.8004458e+00	-1.7157242e+01	8.6709933e+00	4.8798709e+00	-4.2922759e+00	-1.3244093e+01	2.2731314e+00	-4.5728032e+00	-1.2294570e+01	-3.8234453e+00	7.9698233e+00	-8.0762813e+00	1.6997703e+00	1.3797141e+01	-4.6527209e+00	-7.1189002e+00	7.2935626e+00	-1.3265741e+00
-7.2384060e+00	-1.0230648e-02	1.7967391e+00	-1.6771739e+01	8.7077644e+00	5.0600193e+00	-4.0328029e+00	-1.3298360e+01	2.0852730e+00	-4.5916336e+00	-1.2276185e+01	-3.9874322e+00	7.8254080e+00	-7.9475827e+00	1.6627027e+00	1.3531886e+01	-4.7284870e+00	-7.6113058e+00	7.2458196e+00	-1.2589628e+00
-7.3825247e+00	1.0186167e-01	1.7601163e+00	-1.6463189e+01	8.8045849e+00	5.3165269e+00	-3.7722921e+00	-1.3429283e+01	1.9110554e+00	-4.5526385e+00	-1.2247272e+01	-4.0565262e+00	7.5640075e+00	-7.9133323e+00	1.6247456e+00	1.3283236e+01	-4.8152251e+00	-8.0409930e+00	7.2729530e+00	-1.1695558e+00
-7.5463634e+00	2.8630988e-01	1.6369037e+00	-1.6206830e+01	8.9952604e+00	5.5912717e+00	-3.5381733e+00	-1.3622924e+01	1.8069697e+00	-4.4854720e+00	-1.2245789e+01	-4.0944834e+00	7.2220963e+00	-7.9240078e+00	1.6545479e+00	1.3075362e+01	-4.8849121e+00	-8.3354577e+00	7.3862315e+00	-1.1775624e+00
-7.6812893e+00	4.7876468e-01	1.4300667e+00	-1.5963666e+01	9.2784566e+00	5.8041878e+00	-3.3360810e+00	-1.3850222e+01	1.7785018e+00	-4.3830173e+00	-1.2292643e+01	-4.1607602e+00	6.8213218e+00	-7.9112565e+00	1.7525545e+00	1.2875642e+01	-4.9657194e+00	-8.5164957e+00	7.5248642e+00	-1.3178261e+00
-7.8022779e+00	6.3682079e-01	1.1622906e+00	-1.5753271e+01	9.6116199e+00	5.9161318e+00	-3.1953725e+00	-1.4114588e+01	1.8229829e+00	-4.2316334e+00	-1.2358475e+01	-4.2556531e+00	6.3873347e+00	-7.8535794e+00	1.8422580e+00	1.2669101e+01	-5.0947146e+00	-8.6606144e+00	7.6053750e+00	-1.5334111e+00
-7.9604822e+00	7.7441559e-01	8.5166440e-01	-1.5629910e+01	9.9231357e+00	5.9371862e+00	-3.1829178e+00	-1.4439300e+01	1.9284031e+00	-4.0305789e+00	-1.2388425e+01	-4.3665593e+00	5.9766261e+00	-7.7499385e+00	1.8449269e+00	1.2455888e+01	-5.2394263e+00	-8.8117018e+00	7.6009268e+00	-1.7276451e+00
-8.1518991e+00	9.1438272e-01	5.3777625e-01	-1.5586170e+01	1.0146134e+01	5.8608270e+00	-3.3307432e+00	-1.4789811e+01	2.0600671e+00	-3.7805952e+00	-1.2320666e+01	-4.4733139e+00	5.6431663e+00	-7.5743865e+00	1.7605611e+00	1.2238672e+01	-5.3442534e+00	-8.9427727e+00	7.5608939e+00	-1.8302481e+00
-8.3115862e+00	1.0318128e+00	2.8571680e-01	-1.5562002e+01	1.0265344e+01	5.6662964e+00	-3.5847302e+00	-1.5066779e+01	2.2121923e+00	-3.4993265e+00	-1.2103747e+01	-4.5560487e+00	5.4097889e+00	-7.3276647e+00	1.6598856e+00	1.2043994e+01	-5.4075648e+00	-8.9863642e+00	7.5364293e+00	-1.8839220e+00
-8.3863144e+00	1.1049100e+00	1.5538724e-01	-1.5518114e+01	1.0305228e+01	5.3863622e+00	-3.8597715e+00	-1.5220239e+01	2.3877443e+00	-3.2468223e+00	-1.1764801e+01	-4.6249944e+00	5.2862797e+00	-7.0314208e+00	1.6011706e+00	1.1890534e+01	-5.4759174e+00	-8.8935470e+00	7.5287192e+00	-2.0189962e+00
-8.3627395e+00	1.1864587e+00	1.8000010e-01	-1.5427669e+01	1.0298259e+01	5.0744015e+00	-4.0863285e+00	-1.5312315e+01	2.5355698e+00	-3.0972176e+00	-1.1397239e+01	-4.7046155e+00	5.2790145e+00	-6.6699379e+00	1.5792266e+00	1.1742264e+01	-5.6111399e+00	-8.6873031e+00	7.5275331e+00	-2.3159815e+00
-8.2595434e+00	1.3301325e+00	3.6118636e-01	-1.5258048e+01	1.0264899e+01	4.7206287e+00	-4.2184373e+00	-1.5407356e+01	2.6251250e+00	-3.0935108e+00	-1.1048655e+01	-4.8072185e+00	5.3750936e+00	-6.2501847e+00	1.5670684e+00	1.1568936e+01	-5.8319143e+00	-8.4466604e+00	7.5786863e+00	-2.7450757e+00
-8.1195762e+00	1.4936746e+00	6.5416841e-01	-1.5016368e+01	1.0207073e+01	4.2755214e+00	-4.2575806e+00	-1.5483567e+01	2.7000015e+00	-3.2266575e+00	-1.0713120e+01	-4.9044838e+00	5.5466423e+00	-5.8356211e+00	1.5896055e+00	1.1433565e+01	-6.0743362e+00	-8.2285549e+00	7.7408940e+00	-3.2107926e+00
-7.9794608e+00	1.6103633e+00	9.7383910e-01	-1.4776466e+01	1.0138276e+01	3.7407105e+00	-4.2614357e+00	-1.5506697e+01	2.7879258e+00	-3.4361634e+00	-1.0409759e+01	-4.9508924e+00	5.7514036e+00	-5.4994924e+00	1.6976945e+00	1.1434158e+01	-6.2297234e+00	-8.0446997e+00	7.9689336e+00	-3.6123085e+00
-7.8495761e+00	1.6837571e+00	1.2211539e+00	-1.4619745e+01	1.0091719e+01	3.1863280e+00	-4.3151095e+00	-1.5478823e+01	2.8728846e+00	-3.6333628e+00	-1.0162444e+01	-4.9497062e+00	5.9262142e+00	-5.3002171e+00	1.8879253e+00	1.1574866e+01	-6.2273511e+00	-7.8721132e+00	8.1535301e+00	-3.9177452e+00
-7.7014541e+00	1.7215660e+00	1.3233121e+00	-1.4558954e+01	1.0098391e+01	2.6946638e+00	-4.4783551e+00	-1.5405725e+01	2.9633295e+00	-3.7189148e+00	-9.9526415e+00	-4.9391791e+00	6.0431994e+00	-5.2864280e+00	2.1294575e+00	1.1755460e+01	-6.0823428e+00	-7.6849961e+00	8.2533160e+00	-4.1926383e+00
-7.4883897e+00	1.6763436e+00	1.2918788e+00	-1.4569778e+01	1.0172675e+01	2.3357015e+00	-4.7538412e+00	-1.5294226e+01	3.0926212e+00	-3.5995572e+00	-9.7687864e+00	-4.9443685e+00	6.1383890e+00	-5.4643523e+00	2.4139882e+00	1.1871259e+01	-5.8577133e+00	-7.5121130e+00	8.2779289e+00	-4.5087505e+00
-7.1952594e+00	1.5319284e+00	1.2103302e+00	-1.4688987e+01	1.0313383e+01	2.1663768e+00	-5.1073175e+00	-1.5140766e+01	3.2475636e+00	-3.2617976e+00	-9.6273366e+00	-4.9811395e+00	6.2461814e+00	-5.7445831e+00	2.6716819e+00	1.1852280e+01	-5.6232981e+00	-7.4160338e+00	8.2267756e+00	-4.8809088e+00
-6.8259182e+00	1.3448113e+00	1.1559150e+00	-1.4992793e+01	1.0498721e+01	2.1806108e+00	-5.4935616e+00	-1.4926961e+01	3.3756691e+00	-2.8080905e+00	-9.5245853e+00	-5.0496404e+00	6.3668734e+00	-5.9729193e+00	2.7524892e+00	1.1682066e+01	-5.4217988e+00	-7.4023930e+00	8.0971874e+00	-5.3089651e+00
-6.3898553e+00	1.1655526e+00	1.1525048e+00	-1.5510997e+01	1.0685986e+01	2.2898860e+00	-5.8812883e+00	-1.4668526e+01	3.4557351e+00	-2.3720277e+00	-9.4233167e+00	-5.1113208e+00	6.4949789e+00	-6.0082077e+00	2.6046637e+00	1.1432527e+01	-5.2440227e+00	-7.4129201e+00	7.8921296e+00	-5.7932158e+00
-5.9379276e+00	1.0279577e+00	1.1910550e+00	-1.6206681e+01	1.0848490e+01	2.4114676e+00	-6.2666427e+00	-1.4407125e+01	3.4947301e+00	-2.0252235e+00	-9.2944698e+00	-5.1411232e+00	6.6202673e+00	-5.7918813e+00	2.3287328e+00	1.1190698e+01	-5.0736602e+00	-7.4053584e+00	7.6446666e+00	-6.2998553e+00
-5.5491629e+00	9.7917683e-01	1.2680073e+00	-1.6975166e+01	1.0971110e+01	2.5205945e+00	-6.6635622e+00	-1.4138608e+01	3.4956198e+00	-1.7866567e+00	-9.1429376e+00	-5.1734461e+00	6.7116018e+00	-5.4072683e+00	2.0133619e+00	1.0985047e+01	-4.9418479e+00	-7.3905313e+00	7.4313057e+00	-6.7769890e+00
-5.2738250e+00	1.0177271e+00	1.3703138e+00	-1.7681674e+01	1.1020929e+01	2.6153392e+00	-7.0726399e+00	-1.3807668e+01	3.4628520e+00	-1.6751574e+00	-8.9793955e+00	-5.2692287e+00	6.7228703e+00	-5.0099040e+00	1.6646303e+00	1.0818095e+01	-4.9007771e+00	-7.3932002e+00	7.2984555e+00	-7.1942215e+00
-5.1043521e+00	1.0840039e+00	1.4858163e+00	-1.8213519e+01	1.0963103e+01	2.7016325e+00	-7.4628872e+00	-1.3378723e+01	3.3924237e+00	-1.6890949e+00	-8.8119984e+00	-5.4505632e+00	6.6290153e+00	-4.6866748e+00	1.2715658e+00	1.0692510e+01	-4.9498545e+00	-7.4049136e+00	7.2332166e+00	-7.5385051e+00
-5.0121280e+00	1.1482049e+00	1.6412036e+00	-1.8502646e+01	1.0800896e+01	2.8017149e+00	-7.7822614e+00	-1.2882314e+01	3.2735109e+00	-1.7817638e+00	-8.6723278e+00	-5.6579933e+00	6.4564287e+00	-4.4341705e+00	8.4944035e-01	1.0582938e+01	-5.0090143e+00	-7.3900865e+00	7.2228377e+00	-7.8111741e+00
-4.9863290e+00	1.2189298e+00	1.8570851e+00	-1.8552910e+01	1.0611703e+01	2.9525058e+00	-7.9862813e+00	-1.2402215e+01	3.1406607e+00	-1.9122416e+00	-8.5944859e+00	-5.7905469e+00	6.2571534e+00	-4.2279266e+00	4.4836928e-01	1.0453054e+01	-4.9706124e+00	-7.3251442e+00	7.2428542e+00	-8.0303175e+00
-5.0119798e+00	1.2690452e+00	2.0836420e+00	-1.8431625e+01	1.0502428e+01	3.1479260e+00	-8.0779123e+00	-1.2029167e+01	3.0662291e+00	-2.0833455e+00	-8.5600872e+00	-5.8058188e+00	6.0652917e+00	-4.0655707e+00	1.1891275e-01	1.0318276e+01	-4.7891295e+00	-7.2520469e+00	7.2360337e+00	-8.1937114e+00
-5.0494921e+00	1.2339051e+00	2.2209403e+00	-1.8225233e+01	1.0511620e+01	3.3104302e+00	-8.1003011e+00	-1.1812544e+01	3.0929177e+00	-2.2906273e+00	-8.4906967e+00	-5.7508105e+00	5.8984877e+00	-3.9505129e+00	-1.5019778e-01	1.0233762e+01	-4.5461146e+00	-7.2634637e+00	7.1860666e+00	-8.2752600e+00
-5.0428200e+00	1.0537568e+00	2.2007755e+00	-1.7995117e+01	1.0578194e+01	3.3770035e+00	-8.0789502e+00	-1.1729068e+01	3.2081237e+00	-2.5008746e+00	-8.3219651e+00	-5.7115189e+00	5.7511070e+00	-3.8627369e+00	-4.1174652e-01	1.0218638e+01	-4.3767899e+00	-7.3727389e+00	7.1334307e+00	-8.2970557e+00
-4.9406618e+00	6.9360830e-01	2.0293751e+00	-1.7744837e+01	1.0590945e+01	3.3781897e+00	-8.0298727e+00	-1.1713944e+01	3.3476460e+00	-2.7040048e+00	-8.0802846e+00	-5.7494761e+00	5.5601349e+00	-3.7903810e+00	-6.7596414e-01	1.0224124e+01	-4.3235609e+00	-7.4906138e+00	7.0968079e+00	-8.3078795e+00
-4.7551757e+00	1.8222416e-01	1.7325380e+00	-1.7431394e+01	1.0479594e+01	3.4008751e+00	-7.9966602e+00	-1.1733664e+01	3.4521766e+00	-2.8770362e+00	-7.8495761e+00	-5.8446656e+00	5.2926554e+00	-3.7659165e+00	-9.2387202e-01	1.0203515e+01	-4.3364604e+00	-7.5880273e+00	7.0570715e+00	-8.3015038e+00
-4.5569383e+00	-4.0611225e-01	1.3115988e+00	-1.7039960e+01	1.0272460e+01	3.4824237e+00	-7.9910259e+00	-1.1779776e+01	3.5051091e+00	-2.9302652e+00	-7.6842547e+00	-5.9228040e+00	5.0186519e+00	-3.8081735e+00	-1.1625871e+00	1.0192543e+01	-4.3551425e+00	-7.7428215e+00	7.0051769e+00	-8.2678465e+00
-4.3739728e+00	-1.0120928e+00	7.8939089e-01	-1.6641113e+01	1.0043976e+01	3.5792442e+00	-7.9578134e+00	-1.1829002e+01	3.5159328e+00	-2.8014184e+00	-7.5791311e+00	-5.9717332e+00	4.8079599e+00	-3.8662954e+00	-1.4208739e+00	1.0247699e+01	-4.3275642e+00	-7.9773850e+00	6.9288177e+00	-8.2404165e+00
-4.1696564e+00	-1.5818955e+00	2.4405286e-01	-1.6319218e+01	9.8273531e+00	3.6321767e+00	-7.8673685e+00	-1.1881193e+01	3.5226049e+00	-2.5182222e+00	-7.5124095e+00	-6.0547645e+00	4.6825232e+00	-3.9033630e+00	-1.7233453e+00	1.0354306e+01	-4.2257025e+00	-8.2077970e+00	6.7940401e+00	-8.2524264e+00
-3.9014355e+00	-2.0697046e+00	-2.4197707e-01	-1.6063897e+01	9.6380120e+00	3.6117154e+00	-7.7641724e+00	-1.1950287e+01	3.5894748e+00	-2.1282714e+00	-7.4889828e+00	-6.1923593e+00	4.6429351e+00	-3.9595574e+00	-2.0998035e+00	1.0470550e+01	-4.0753565e+00	-8.3578465e+00	6.6195260e+00	-8.3115862e+00
-3.5565588e+00	-2.4580244e+00	-6.4334468e-01	-1.5803534e+01	9.5348159e+00	3.5353562e+00	-7.6821790e+00	-1.1988096e+01	3.7734782e+00	-1.6514342e+00	-7.5269400e+00	-6.3385538e+00	4.6877127e+00	-4.0688326e+00	-2.6131151e+00	1.0590055e+01	-3.9494750e+00	-8.3923935e+00	6.4877137e+00	-8.3913556e+00
-3.1442192e+00	-2.7161630e+00	-9.6301537e-01	-1.5504177e+01	9.5643217e+00	3.4364599e+00	-7.6253914e+00	-1.1918853e+01	4.0594916e+00	-1.0877107e+00	-7.6452597e+00	-6.4822277e+00	4.8331658e+00	-4.2089480e+00	-3.2967893e+00	1.0727502e+01	-3.9023251e+00	-8.2894940e+00	6.4155061e+00	-8.4442881e+00
-2.6744990e+00	-2.8350757e+00	-1.1863104e+00	-1.5196516e+01	9.6875343e+00	3.3141370e+00	-7.6190158e+00	-1.1738409e+01	4.3425395e+00	-4.6304804e-01	-7.8414212e+00	-6.6806133e+00	5.0577953e+00	-4.3508426e+00	-4.0836596e+00	1.0884965e+01	-3.9171521e+00	-8.0828052e+00	6.3355884e+00	-8.4574842e+00
-2.1598529e+00	-2.9049110e+00	-1.3021095e+00	-1.4948905e+01	9.8153432e+00	3.1790627e+00	-7.6869236e+00	-1.1510665e+01	4.5093436e+00	1.3863270e-01	-8.0768744e+00	-6.9893120e+00	5.3061480e+00	-4.4857686e+00	-4.9001840e+00	1.1052066e+01	-3.9346480e+00	-7.8519484e+00	6.2230513e+00	-8.4791316e+00
-1.6211871e+00	-3.0239720e+00	-1.3130815e+00	-1.4834292e+01	9.8764306e+00	3.0739391e+00	-7.8267425e+00	-1.1319842e+01	4.4925890e+00	6.2940727e-01	-8.3185549e+00	-7.4158856e+00	5.5890476e+00	-4.6088329e+00	-5.7390971e+00	1.1243038e+01	-3.8980253e+00	-7.6237605e+00	6.1137761e+00	-8.5543046e+00
-1.1009067e+00	-3.2027860e+00	-1.2315328e+00	-1.4885445e+01	9.8372872e+00	3.0130000e+00	-8.0162319e+00	-1.1237700e+01	4.2753731e+00	9.8273531e-01	-8.5279125e+00	-7.9205975e+00	5.9241384e+00	-4.6906781e+00	-6.5953579e+00	1.1456547e+01	-3.7908259e+00	-7.3982414e+00	6.0274828e+00	-8.6616523e+00
-6.8189495e-01	-3.4068059e+00	-1.0945311e+00	-1.5073155e+01	9.7170401e+00	2.9763773e+00	-8.1917838e+00	-1.1278178e+01	3.9009907e+00	1.2631144e+00	-8.6403014e+00	-8.4319817e+00	6.2312061e+00	-4.6722926e+00	-7.4142546e+00	1.1608079e+01	-3.6725062e+00	-7.2339579e+00	5.9623922e+00	-8.7519489e+00
-4.4436598e-01	-3.5868060e+00	-9.3840250e-01	-1.5349234e+01	9.5913069e+00	2.9198863e+00	-8.2810425e+00	-1.1394273e+01	3.4652244e+00	1.5724062e+00	-8.6284398e+00	-8.8996261e+00	6.3959344e+00	-4.5333633e+00	-8.1097904e+00	1.1600072e+01	-3.6283216e+00	-7.1866597e+00	5.9300692e+00	-8.8047331e+00
-3.9677123e-01	-3.7076462e+00	-7.6374013e-01	-1.5675874e+01	9.5493464e+00	2.7692437e+00	-8.2593951e+00	-1.1502659e+01	3.0736426e+00	1.9226205e+00	-8.5243541e+00	-9.3377647e+00	6.3713215e+00	-4.3354225e+00	-8.6319983e+00	1.1414290e+01	-3.6508587e+00	-7.2464126e+00	5.9601681e+00	-8.8201532e+00
-4.8736436e-01	-3.7810400e+00	-5.6298219e-01	-1.6021343e+01	9.6334156e+00	2.4639553e+00	-8.1309930e+00	-1.1525344e+01	2.7839225e+00	2.2233126e+00	-8.3496917e+00	-9.7788688e+00	6.2037761e+00	-4.1316992e+00	-8.9952604e+00	1.1097584e+01	-3.6212047e+00	-7.3798559e+00	6.0624746e+00	-8.8296425e+00
-6.5313052e-01	-3.8522097e+00	-3.4532145e-01	-1.6405660e+01	9.7948820e+00	2.0188479e+00	-7.9320143e+00	-1.1454174e+01	2.5739718e+00	2.3880409e+00	-8.0979288e+00	-1.0192246e+01	6.0021286e+00	-3.9155211e+00	-9.2489508e+00	1.0711785e+01	-3.4324566e+00	-7.5748313e+00	6.2110414e+00	-8.9008123e+00
-8.3238927e-01	-3.9783877e+00	-1.2899513e-01	-1.6870932e+01	9.9345525e+00	1.5153221e+00	-7.7591312e+00	-1.1340451e+01	2.3976784e+00	2.3951579e+00	-7.8030192e+00	-1.0503762e+01	5.8673509e+00	-3.7031981e+00	-9.4888521e+00	1.0306859e+01	-3.0810561e+00	-7.8283734e+00	6.3788833e+00	-9.0275833e+00
-9.6346018e-01	-4.1681737e+00	6.6573349e-02	-1.7374013e+01	1.0006760e+01	1.0269199e+00	-7.7462317e+00	-1.1223318e+01	2.2615663e+00	2.2895894e+00	-7.5592629e+00	-1.0680352e+01	5.8253904e+00	-3.5461799e+00	-9.8169742e+00	9.9175015e+00	-2.6368384e+00	-8.0998563e+00	6.5550284e+00	-9.1046839e+00
-9.9904504e-01	-4.3536598e+00	2.5013194e-01	-1.7816896e+01	1.0019067e+01	6.0968733e-01	-7.9687854e+00	-1.1106184e+01	2.2113027e+00	2.1518464e+00	-7.4667423e+00	-1.0715047e+01	5.8353245e+00	-3.4489146e+00	-1.0260006e+01	9.5620976e+00	-2.1797212e+00	-8.3283408e+00	6.7282081e+00	-9.0566443e+00
-9.5204337e-01	-4.4645659e+00	4.4169712e-01	-1.8139977e+01	9.9686547e+00	3.3123577e-01	-8.3756390e+00	-1.0978375e+01	2.2950754e+00	2.0501329e+00	-7.5749795e+00	-1.0598507e+01	5.8658682e+00	-3.3955373e+00	-1.0761011e+01	9.2390167e+00	-1.7455858e+00	-8.5025583e+00	6.8534964e+00	-8.8822785e+00
-8.7375667e-01	-4.4767241e+00	5.9070873e-01	-1.8339846e+01	9.8506316e+00	2.0565086e-01	-8.8609276e+00	-1.0829957e+01	2.5186670e+00	2.0335267e+00	-7.8558034e+00	-1.0390039e+01	5.9088666e+00	-3.4238570e+00	-1.1203894e+01	8.9326904e+00	-1.3448113e+00	-8.6457874e+00	6.8585376e+00	-8.6207297e+00
-7.8983570e-01	-4.4141540e+00	6.0612884e-01	-1.8431773e+01	9.6903514e+00	1.7303140e-01	-9.3542227e+00	-1.0685541e+01	2.8060148e+00	2.1226371e+00	-8.2161002e+00	-1.0173119e+01	5.9484547e+00	-3.5567071e+00	-1.1503697e+01	8.6180609e+00	-1.0199512e+00	-8.7752273e+00	6.6816512e+00	-8.3327889e+00
-7.1896251e-01	-4.3505461e+00	4.7446485e-01	-1.8434442e+01	9.5041240e+00	1.7866567e-01	-9.8233498e+00	-1.0600731e+01	3.0516986e+00	2.3133127e+00	-8.5559356e+00	-9.9467107e+00	6.0018320e+00	-3.7513860e+00	-1.1692593e+01	8.2843045e+00	-8.0733159e-01	-8.8849473e+00	6.3121617e+00	-8.0802846e+00
-6.9301522e-01	-4.3720453e+00	2.3574972e-01	-1.8392630e+01	9.2581436e+00	1.9289961e-01	-1.0235838e+01	-1.0585459e+01	3.2011550e+00	2.5813853e+00	-8.8226738e+00	-9.7039923e+00	6.1136278e+00	-3.9601505e+00	-1.1877190e+01	7.9474345e+00	-6.8411900e-01	-8.9538930e+00	5.8332488e+00	-7.9057705e+00
-7.3364127e-01	-4.5117159e+00	-1.3121918e-01	-1.8337622e+01	8.9458864e+00	2.0550259e-01	-1.0551209e+01	-1.0589166e+01	3.2342193e+00	2.8579094e+00	-8.9900710e+00	-9.5259197e+00	6.2556707e+00	-4.1695081e+00	-1.2115608e+01	7.6335463e+00	-6.2140068e-01	-8.9908123e+00	5.3584874e+00	-7.8326733e+00
-8.2942386e-01	-4.7232975e+00	-6.6632657e-01	-1.8224491e+01	8.6446012e+00	2.5205945e-01	-1.0764125e+01	-1.0568408e+01	3.1071517e+00	3.0721599e+00	-9.0302522e+00	-9.5044205e+00	6.3609426e+00	-4.3993270e+00	-1.2374636e+01	7.3553913e+00	-6.2080760e-01	-9.0124598e+00	4.9280588e+00	-7.8509105e+00
-9.2387202e-01	-4.9403652e+00	-1.3163434e+00	-1.7998231e+01	8.4515534e+00	3.7972015e-01	-1.0904092e+01	-1.0527782e+01	2.8117973e+00	3.2405949e+00	-8.9575998e+00	-9.6411257e+00	6.4402672e+00	-4.6601344e+00	-1.2611424e+01	7.1114867e+00	-6.6929197e-01	-9.0134977e+00	4.5305462e+00	-7.9134806e+00
-9.5367434e-01	-5.1365268e+00	-1.9709566e+00	-1.7691756e+01	8.3943210e+00	5.6357528e-01	-1.0983268e+01	-1.0499314e+01	2.4440870e+00	3.4446148e+00	-8.8438765e+00	-9.8466283e+00	6.5262640e+00	-4.9445168e+00	-1.2818557e+01	6.9268902e+00	-7.4565116e-01	-9.0044532e+00	4.1582396e+00	-7.9750127e+00
-9.1853429e-01	-5.2959173e+00	-2.5391283e+00	-1.7378016e+01	8.3875006e+00	6.9746332e-01	-1.0954800e+01	-1.0492049e+01	2.1149271e+00	3.7269214e+00	-8.7418665e+00	-1.0022922e+01	6.6026232e+00	-5.2647806e+00	-1.3009233e+01	6.8422279e+00	-8.5596424e-01	-9.0222456e+00	3.8505788e+00	-8.0163801e+00
-8.6145024e-01	-5.3832485e+00	-2.9784531e+00	-1.7064128e+01	8.3232996e+00	6.7759511e-01	-1.0757749e+01	-1.0489973e+01	1.8776946e+00	4.0787667e+00	-8.6489011e+00	-1.0136497e+01	6.6746825e+00	-5.6207775e+00	-1.3216515e+01	6.8634305e+00	-9.9459694e-01	-9.1098733e+00	3.6788818e+00	-8.0240902e+00
-7.9369073e-01	-5.3779108e+00	-3.2824071e+00	-1.6694787e+01	8.1916356e+00	4.6794096e-01	-1.0404866e+01	-1.0475294e+01	1.7592267e+00	4.4841376e+00	-8.5723936e+00	-1.0198029e+01	6.7866266e+00	-5.9422274e+00	-1.3457454e+01	6.9583235e+00	-1.1213680e+00	-9.2780118e+00	3.6524897e+00	-7.9846503e+00
-7.0443203e-01	-5.3181579e+00	-3.4503973e+00	-1.6233222e+01	8.0444032e+00	8.0362483e-02	-9.9733993e+00	-1.0411093e+01	1.7739054e+00	4.9153075e+00	-8.5471877e+00	-1.0255706e+01	6.9369726e+00	-6.1254894e+00	-1.3694390e+01	7.0653746e+00	-1.1952066e+00	-9.4873694e+00	3.7260317e+00	-7.8989501e+00
-6.0983560e-01	-5.2677460e+00	-3.5208257e+00	-1.5718724e+01	7.8993949e+00	-4.4406944e-01	-9.5405984e+00	-1.0255113e+01	1.9034937e+00	5.3417328e+00	-8.5680938e+00	-1.0375212e+01	7.0782742e+00	-6.1320133e+00	-1.3864456e+01	7.1212725e+00	-1.1756349e+00	-9.6743382e+00	3.8863119e+00	-7.7579451e+00
-5.3896241e-01	-5.2646323e+00	-3.5807269e+00	-1.5220832e+01	7.7619484e+00	-1.0156513e+00	-9.1521304e+00	-1.0001274e+01	2.0787491e+00	5.7583723e+00	-8.5889999e+00	-1.0553136e+01	7.1903665e+00	-5.9981253e+00	-1.3924061e+01	7.1180106e+00	-1.0172823e+00	-9.7566282e+00	4.1523088e+00	-7.5057373e+00
-4.8617820e-01	-5.3513704e+00	-3.6951915e+00	-1.4746516e+01	7.6895925e+00	-1.5022743e+00	-8.8291977e+00	-9.6823448e+00	2.1840210e+00	6.1575158e+00	-8.5722453e+00	-1.0738029e+01	7.2822940e+00	-5.7720131e+00	-1.3866976e+01	7.1092626e+00	-7.2074176e-01	-9.6454255e+00	4.5011887e+00	-7.0925081e+00
-4.1293269e-01	-5.5765929e+00	-3.8486513e+00	-1.4277240e+01	7.7469731e+00	-1.7931806e+00	-8.5940411e+00	-9.3395440e+00	2.1291610e+00	6.5023925e+00	-8.4973689e+00	-1.0887930e+01	7.3390816e+00	-5.5021612e+00	-1.3723154e+01	7.1338755e+00	-3.3939064e-01	-9.3186379e+00	4.8564442e+00	-6.5608109e+00
-3.0721599e-01	-5.9168732e+00	-3.9607436e+00	-1.3851853e+01	7.9146667e+00	-1.8776946e+00	-8.4573359e+00	-8.9967431e+00	1.9457507e+00	6.7505969e+00	-8.3628877e+00	-1.0966365e+01	7.3352265e+00	-5.2189650e+00	-1.3515279e+01	7.1713879e+00	7.5469565e-02	-8.8634481e+00	5.1515021e+00	-6.0354894e+00
-1.9734772e-01	-6.2731666e+00	-3.9665261e+00	-1.3516466e+01	8.0995597e+00	-1.8243173e+00	-8.4038103e+00	-8.6889340e+00	1.7384689e+00	6.9003498e+00	-8.1944527e+00	-1.0969182e+01	7.2828871e+00	-4.9113042e+00	-1.3244686e+01	7.1724258e+00	4.7668890e-01	-8.4410262e+00	5.3452913e+00	-5.6622931e+00
-1.0957173e-01	-6.5655556e+00	-3.8602163e+00	-1.3274933e+01	8.2291480e+00	-1.6837571e+00	-8.3605154e+00	-8.4893623e+00	1.5476450e+00	7.0321621e+00	-8.0319485e+00	-1.0912691e+01	7.2232825e+00	-4.5932645e+00	-1.2944884e+01	7.0824257e+00	8.0792467e-01	-8.2120969e+00	5.4209091e+00	-5.5100196e+00
-5.6787511e-02	-6.7832163e+00	-3.6797714e+00	-1.3115098e+01	8.2909767e+00	-1.4939712e+00	-8.2106142e+00	-8.4468087e+00	1.3385839e+00	7.2490815e+00	-7.9348315e+00	-1.0803861e+01	7.2091968e+00	-4.3453566e+00	-1.2662281e+01	6.8543861e+00	1.0310714e+00	-8.2344857e+00	5.4040063e+00	-5.5054232e+00
-4.4629350e-02	-6.9344520e+00	-3.4807927e+00	-1.3017091e+01	8.2998729e+00	-1.3124884e+00	-7.9409106e+00	-8.5243541e+00	1.1044652e+00	7.5560010e+00	-7.9702681e+00	-1.0641209e+01	7.2920799e+00	-4.2305955e+00	-1.2406663e+01	6.4991305e+00	1.1425707e+00	-8.4478466e+00	5.3639734e+00	-5.5224743e+00
-5.8270214e-02	-7.0133318e+00	-3.3194747e+00	-1.2946515e+01	8.2819322e+00	-1.1700007e+00	-7.6701691e+00	-8.6422289e+00	9.1275175e-01	7.8538759e+00	-8.1518991e+00	-1.0400269e+01	7.4747489e+00	-4.2132478e+00	-1.2207387e+01	6.0780430e+00	1.1710385e+00	-8.7735964e+00	5.3790969e+00	-5.4769553e+00
-6.3163133e-02	-7.0320138e+00	-3.2546806e+00	-1.2870897e+01	8.2599882e+00	-1.0871176e+00	-7.4660009e+00	-8.7614382e+00	8.3832008e-01	8.0466273e+00	-8.4119652e+00	-1.0069034e+01	7.7084228e+00	-4.1896729e+00	-1.2117980e+01	5.6412388e+00	1.1517634e+00	-9.1641402e+00	5.4624248e+00	-5.3482567e+00
-2.9950593e-02	-7.0505476e+00	-3.3563940e+00	-1.2772890e+01	8.2402682e+00	-1.1235921e+00	-7.2819975e+00	-8.9153427e+00	8.9955570e-01	8.0942220e+00	-8.6552767e+00	-9.6896101e+00	7.9492137e+00	-4.0980418e+00	-1.2115460e+01	5.2348300e+00	1.1127683e+00	-9.5779626e+00	5.5399702e+00	-5.1936108e+00
5.3229025e-02	-7.1390650e+00	-3.6634617e+00	-1.2640781e+01	8.2390821e+00	-1.3024060e+00	-7.0831671e+00	-9.1825258e+00	1.0629495e+00	8.0107459e+00	-8.8471384e+00	-9.3312408e+00	8.1650952e+00	-3.9671192e+00	-1.2129249e+01	4.9120456e+00	1.0813350e+00	-9.9590171e+00	5.5467906e+00	-5.0883389e+00
1.9319615e-01	-7.3195099e+00	-4.0934455e+00	-1.2489397e+01	8.2960178e+00	-1.5686994e+00	-6.8945673e+00	-9.6102855e+00	1.2801655e+00	7.8569896e+00	-9.0524927e+00	-9.0523445e+00	8.3335302e+00	-3.8584371e+00	-1.2168096e+01	4.6915677e+00	1.0708079e+00	-1.0257633e+01	5.4972683e+00	-5.0515679e+00
4.0018144e-01	-7.5863964e+00	-4.4750931e+00	-1.2359068e+01	8.4270888e+00	-1.8772498e+00	-6.7175326e+00	-1.0153548e+01	1.5012364e+00	7.6953750e+00	-9.3478471e+00	-8.8736788e+00	8.4927725e+00	-3.7823745e+00	-1.2298722e+01	4.5403320e+00	1.0533120e+00	-1.0460615e+01	5.4487840e+00	-5.0520127e+00
6.7878127e-01	-7.9179287e+00	-4.7261147e+00	-1.2238376e+01	8.5821795e+00	-2.2130820e+00	-6.5136610e+00	-1.0694734e+01	1.6756023e+00	7.5714211e+00	-9.6918341e+00	-8.7618830e+00	8.7144365e+00	-3.6953398e+00	-1.2555674e+01	4.3979926e+00	1.0005277e+00	-1.0590797e+01	5.4613869e+00	-5.0601676e+00
1.0097205e+00	-8.2668086e+00	-4.8640060e+00	-1.2070237e+01	8.7059851e+00	-2.5364594e+00	-6.2771699e+00	-1.1126942e+01	1.7930323e+00	7.5227884e+00	-9.9680616e+00	-8.6552767e+00	9.0109771e+00	-3.5700514e+00	-1.2910188e+01	4.2070205e+00	9.6019823e-01	-1.0690731e+01	5.5545007e+00	-5.0746981e+00
1.3252396e+00	-8.5922618e+00	-4.8819467e+00	-1.1837601e+01	8.8194119e+00	-2.7848121e+00	-6.0500199e+00	-1.1414438e+01	1.9119451e+00	7.5654903e+00	-1.0131900e+01	-8.5221300e+00	9.3307960e+00	-3.3964270e+00	-1.3280568e+01	3.9365755e+00	1.0367057e+00	-1.0831588e+01	5.6705963e+00	-5.0898216e+00
1.5273320e+00	-8.8478798e+00	-4.7904640e+00	-1.1588359e+01	8.9667925e+00	-2.9103970e+00	-5.8864778e+00	-1.1576497e+01	2.1061791e+00	7.6827720e+00	-1.0216711e+01	-8.3839421e+00	9.6291158e+00	-3.1437744e+00	-1.3594159e+01	3.5873991e+00	1.2674142e+00	-1.1053993e+01	5.7340559e+00	-5.0908595e+00
1.5549103e+00	-8.9804334e+00	-4.6754063e+00	-1.1385822e+01	9.1333000e+00	-2.9114349e+00	-5.8408105e+00	-1.1655229e+01	2.3542353e+00	7.8515036e+00	-1.0243696e+01	-8.2773358e+00	9.8928886e+00	-2.8233624e+00	-1.3849925e+01	3.1712044e+00	1.5738889e+00	-1.1309018e+01	5.7453245e+00	-5.0484542e+00
1.4213188e+00	-8.9868090e+00	-4.6003815e+00	-1.1245558e+01	9.2735637e+00	-2.8189143e+00	-5.9348139e+00	-1.1687700e+01	2.5474314e+00	8.0518167e+00	-1.0191060e+01	-8.2125417e+00	1.0104470e+01	-2.5369042e+00	-1.4077224e+01	2.7097874e+00	1.8530818e+00	-1.1541506e+01	5.7889159e+00	-4.9021115e+00
1.2159644e+00	-8.9340248e+00	-4.5690965e+00	-1.1151110e+01	9.3441403e+00	-2.6623409e+00	-6.1247481e+00	-1.1697486e+01	2.6332799e+00	8.2567262e+00	-1.0020698e+01	-8.1541232e+00	1.0235986e+01	-2.3647625e+00	-1.4255889e+01	2.2603802e+00	2.0539880e+00	-1.1756349e+01	5.9469720e+00	-4.6494590e+00
1.0630978e+00	-8.9335800e+00	-4.5572349e+00	-1.1109594e+01	9.2839426e+00	-2.4753721e+00	-6.3268405e+00	-1.1719727e+01	2.6438071e+00	8.4494776e+00	-9.7201537e+00	-8.0288348e+00	1.0293218e+01	-2.2789140e+00	-1.4368427e+01	1.8965250e+00	2.1711215e+00	-1.1999661e+01	6.2108931e+00	-4.3908756e+00
1.0318128e+00	-9.0874845e+00	-4.5344012e+00	-1.1162230e+01	9.0487860e+00	-2.2941858e+00	-6.4626560e+00	-1.1776662e+01	2.6249768e+00	8.6271053e+00	-9.3505160e+00	-7.7741065e+00	1.0311307e+01	-2.2065581e+00	-1.4458427e+01	1.6523238e+00	2.2332467e+00	-1.2310732e+01	6.5031338e+00	-4.2254060e+00
1.0862280e+00	-9.4190168e+00	-4.5120124e+00	-1.1328145e+01	8.6655073e+00	-2.1359814e+00	-6.5035786e+00	-1.1831374e+01	2.6202321e+00	8.7821960e+00	-9.0277316e+00	-7.3886038e+00	1.0314421e+01	-2.1045481e+00	-1.4564588e+01	1.5351903e+00	2.2572665e+00	-1.2654126e+01	6.7829198e+00	-4.1730666e+00
1.1406431e+00	-9.8795443e+00	-4.5240223e+00	-1.1526382e+01	8.2297410e+00	-2.0142515e+00	-6.4896412e+00	-1.1795493e+01	2.6513689e+00	8.8874679e+00	-8.8091812e+00	-6.9175492e+00	1.0301077e+01	-1.9614673e+00	-1.4667043e+01	1.5612859e+00	2.2037409e+00	-1.2934653e+01	7.0635954e+00	-4.1827042e+00
1.1136580e+00	-1.0411686e+01	-4.5567900e+00	-1.1615196e+01	7.8506140e+00	-1.9519780e+00	-6.4840069e+00	-1.1597552e+01	2.6872503e+00	8.9031846e+00	-8.6637281e+00	-6.4242540e+00	1.0247996e+01	-1.7801328e+00	-1.4706631e+01	1.7264590e+00	2.0353059e+00	-1.3079810e+01	7.3318163e+00	-4.1588327e+00
9.7102196e-01	-1.0940270e+01	-4.5701344e+00	-1.1540764e+01	7.5988511e+00	-1.9607260e+00	-6.5043200e+00	-1.1264982e+01	2.6807264e+00	8.8117018e+00	-8.5823277e+00	-5.9871533e+00	1.0136497e+01	-1.6014671e+00	-1.4648064e+01	1.9974970e+00	1.7761295e+00	-1.3079958e+01	7.5342052e+00	-4.0271687e+00
7.7856716e-01	-1.1365212e+01	-4.5576797e+00	-1.1372774e+01	7.4960998e+00	-2.0063932e+00	-6.5189987e+00	-1.0917584e+01	2.6384694e+00	8.6440082e+00	-8.6018994e+00	-5.6732651e+00	9.9621308e+00	-1.5022743e+00	-1.4533451e+01	2.3569041e+00	1.4893748e+00	-1.2962528e+01	7.6666106e+00	-3.7936430e+00
6.5060992e-01	-1.1612675e+01	-4.5176467e+00	-1.1184323e+01	7.5075166e+00	-2.0037244e+00	-6.4865275e+00	-1.0665673e+01	2.6031810e+00	8.4689010e+00	-8.7074678e+00	-5.4790311e+00	9.7352773e+00	-1.5090948e+00	-1.4454720e+01	2.7741367e+00	1.2343500e+00	-1.2767997e+01	7.7831510e+00	-3.5328356e+00
6.4764452e-01	-1.1664867e+01	-4.4114852e+00	-1.0975410e+01	7.5772036e+00	-1.8920768e+00	-6.3775489e+00	-1.0529116e+01	2.5793095e+00	8.3574017e+00	-8.8164465e+00	-5.3323918e+00	9.4977483e+00	-1.5842678e+00	-1.4463913e+01	3.1363609e+00	1.0463433e+00	-1.2579101e+01	7.9208941e+00	-3.3391946e+00
7.6062646e-01	-1.1559298e+01	-4.2400848e+00	-1.0702444e+01	7.6758033e+00	-1.7144491e+00	-6.2263132e+00	-1.0483153e+01	2.5557346e+00	8.3729701e+00	-8.8810923e+00	-5.1833802e+00	9.3241239e+00	-1.6911706e+00	-1.4535231e+01	3.3095406e+00	9.3158207e-01	-1.2494439e+01	8.1063802e+00	-3.2858173e+00
9.5471223e-01	-1.1391901e+01	-4.0830665e+00	-1.0335920e+01	7.7723273e+00	-1.5497208e+00	-6.1555883e+00	-1.0540088e+01	2.5603309e+00	8.5581597e+00	-8.9442554e+00	-5.0490473e+00	9.2996593e+00	-1.7756847e+00	-1.4613072e+01	3.2537910e+00	8.7316359e-01	-1.2535361e+01	8.3857214e+00	-3.3912375e+00
1.1869035e+00	-1.1270616e+01	-3.9979594e+00	-9.9020814e+00	7.8252598e+00	-1.4176120e+00	-6.2682737e+00	-1.0711192e+01	2.6095567e+00	8.9054086e+00	-9.0685059e+00	-4.9614196e+00	9.4280613e+00	-1.7743503e+00	-1.4638427e+01	3.0390956e+00	8.5077478e-01	-1.2654571e+01	8.7873855e+00	-3.5856198e+00
1.4035263e+00	-1.1218870e+01	-3.9736431e+00	-9.4809938e+00	7.8160670e+00	-1.2973648e+00	-6.5436116e+00	-1.0921291e+01	2.6758335e+00	9.3601535e+00	-9.2397581e+00	-4.9073009e+00	9.5892311e+00	-1.6913189e+00	-1.4542792e+01	2.7541202e+00	8.8013229e-01	-1.2805213e+01	9.2842392e+00	-3.7325556e+00
1.5858988e+00	-1.1149331e+01	-3.9923251e+00	-9.1528717e+00	7.7457869e+00	-1.1667387e+00	-6.8960500e+00	-1.1066596e+01	2.7391449e+00	9.8427732e+00	-9.3767598e+00	-4.8511065e+00	9.6523942e+00	-1.5592101e+00	-1.4269530e+01	2.4483869e+00	9.8184569e-01	-1.2964011e+01	9.7877650e+00	-3.7401174e+00
1.7538890e+00	-1.0968441e+01	-4.0514850e+00	-8.9390660e+00	7.6206468e+00	-1.0289956e+00	-7.2689497e+00	-1.1150220e+01	2.8095732e+00	1.0254520e+01	-9.4354748e+00	-4.8046979e+00	9.5652113e+00	-1.3978921e+00	-1.3831540e+01	2.1751248e+00	1.1026860e+00	-1.3112726e+01	1.0193432e+01	-3.6253562e+00
1.9119451e+00	-1.0704520e+01	-4.1241374e+00	-8.8130363e+00	7.4446500e+00	-9.0355899e-01	-7.6341394e+00	-1.1241703e+01	2.9065420e+00	1.0509248e+01	-9.4351783e+00	-4.8101839e+00	9.3662326e+00	-1.2654867e+00	-1.3324900e+01	1.9948281e+00	1.1548771e+00	-1.3233566e+01	1.0463433e+01	-3.4256362e+00
2.0594740e+00	-1.0474701e+01	-4.1459331e+00	-8.7274843e+00	7.2209102e+00	-7.9502516e-01	-7.9630028e+00	-1.1334372e+01	3.0196722e+00	1.0607403e+01	-9.4003348e+00	-4.8709747e+00	9.1436789e+00	-1.2371671e+00	-1.2829826e+01	1.9316650e+00	1.1049100e+00	-1.3318673e+01	1.0642840e+01	-3.1384367e+00
2.2150095e+00	-1.0353416e+01	-4.0725394e+00	-8.6153920e+00	6.9458688e+00	-7.0398722e-01	-8.2129865e+00	-1.1344454e+01	3.1185685e+00	1.0637502e+01	-9.3505160e+00	-4.9221280e+00	8.9352110e+00	-1.3184192e+00	-1.2356992e+01	1.9897870e+00	9.8985229e-01	-1.3346251e+01	1.0794817e+01	-2.7787330e+00
2.3760310e+00	-1.0329545e+01	-3.9211554e+00	-8.4135962e+00	6.6052920e+00	-5.9322933e-01	-8.3235961e+00	-1.1209825e+01	3.2107926e+00	1.0669380e+01	-9.3014385e+00	-4.8770538e+00	8.7432010e+00	-1.4477109e+00	-1.1942577e+01	2.1573324e+00	8.6901202e-01	-1.3294060e+01	1.0929594e+01	-2.3982715e+00
2.5062123e+00	-1.0339479e+01	-3.7172838e+00	-8.1069733e+00	6.2128206e+00	-3.8817155e-01	-8.2625088e+00	-1.0942939e+01	3.3368223e+00	1.0716382e+01	-9.2313067e+00	-4.7124738e+00	8.6173195e+00	-1.5676615e+00	-1.1649595e+01	2.3607592e+00	7.6359186e-01	-1.3169068e+01	1.0999874e+01	-2.0556189e+00
2.5978433e+00	-1.0313531e+01	-3.4711552e+00	-7.7302185e+00	5.8310247e+00	-6.5831997e-02	-8.0667920e+00	-1.0606217e+01	3.5274979e+00	1.0811423e+01	-9.0769573e+00	-4.4617488e+00	8.6017511e+00	-1.6831640e+00	-1.1455657e+01	2.5248943e+00	6.6677138e-01	-1.2976020e+01	1.0976448e+01	-1.7734606e+00
2.6921432e+00	-1.0209890e+01	-3.1959656e+00	-7.3358196e+00	5.5020130e+00	3.4131815e-01	-7.8174014e+00	-1.0273054e+01	3.7705128e+00	1.1000171e+01	-8.7931680e+00	-4.1432643e+00	8.6408945e+00	-1.8385513e+00	-1.1291522e+01	2.6694578e+00	6.0612884e-01	-1.2741309e+01	1.0862280e+01	-1.5231804e+00
2.8209901e+00	-1.0042642e+01	-2.9004629e+00	-7.0051769e+00	5.2112550e+00	7.6047819e-01	-7.5958857e+00	-9.9929710e+00	3.9895080e+00	1.1254010e+01	-8.3980278e+00	-3.7619132e+00	8.5964134e+00	-2.0296717e+00	-1.1153927e+01	2.8442685e+00	6.6173019e-01	-1.2547668e+01	1.0635130e+01	-1.2708244e+00
2.9642191e+00	-9.8790995e+00	-2.6098532e+00	-6.8133152e+00	4.9520786e+00	1.0762939e+00	-7.4854243e+00	-9.7644865e+00	4.1242857e+00	1.1479825e+01	-7.9538101e+00	-3.3687004e+00	8.3863144e+00	-2.2015169e+00	-1.1057403e+01	3.0131483e+00	8.7642553e-01	-1.2452923e+01	1.0293515e+01	-9.9444866e-01
3.0653395e+00	-9.7928062e+00	-2.3512699e+00	-6.7449626e+00	4.7465760e+00	1.2178920e+00	-7.5647489e+00	-9.5478637e+00	4.1870040e+00	1.1614603e+01	-7.5170059e+00	-3.0484366e+00	8.0675334e+00	-2.3075301e+00	-1.0947090e+01	3.0803147e+00	1.1938722e+00	-1.2451589e+01	9.9352939e+00	-6.7121949e-01
3.1044828e+00	-9.8205327e+00	-2.1227854e+00	-6.7387353e+00	4.5980092e+00	1.2171506e+00	-7.8470555e+00	-9.2958042e+00	4.1730666e+00	1.1680731e+01	-7.1304653e+00	-2.8383377e+00	7.7518660e+00	-2.3484527e+00	-1.0780138e+01	3.0094416e+00	1.5449762e+00	-1.2508376e+01	9.6902031e+00	-2.9802323e-01
3.1221270e+00	-9.9645031e+00	-1.9281065e+00	-6.7621620e+00	4.4997060e+00	1.1338227e+00	-8.2533160e+00	-8.9807299e+00	4.0270204e+00	1.1749974e+01	-6.8420796e+00	-2.7102322e+00	7.5115199e+00	-2.3901167e+00	-1.0595393e+01	2.8552405e+00	1.8870357e+00	-1.2574060e+01	9.6050960e+00	1.1164751e-01
3.1494087e+00	-1.0211670e+01	-1.7716814e+00	-6.7919643e+00	4.4768724e+00	9.9474521e-01	-8.6383739e+00	-8.5925584e+00	3.7499033e+00	1.1849166e+01	-6.6733481e+00	-2.6236423e+00	7.3782249e+00	-2.5119948e+00	-1.0407238e+01	2.7035600e+00	2.1791281e+00	-1.2624916e+01	9.6230367e+00	5.2650771e-01
3.1667563e+00	-1.0536085e+01	-1.6259317e+00	-6.8165771e+00	4.5683551e+00	8.1296586e-01	-8.8683411e+00	-8.1277311e+00	3.4643347e+00	1.1943615e+01	-6.6005474e+00	-2.5736753e+00	7.3513880e+00	-2.7434447e+00	-1.0153251e+01	2.6246802e+00	2.4203638e+00	-1.2665543e+01	9.6620318e+00	8.8250462e-01
3.1108584e+00	-1.0881703e+01	-1.4328838e+00	-6.8484553e+00	4.7740060e+00	6.2288338e-01	-8.9350627e+00	-7.6250949e+00	3.3021271e+00	1.2026201e+01	-6.5879444e+00	-2.6011053e+00	7.3767422e+00	-3.0352406e+00	-9.8055574e+00	2.6328351e+00	2.6279422e+00	-1.2689266e+01	9.6587698e+00	1.1370847e+00
2.8931977e+00	-1.1168013e+01	-1.1139545e+00	-6.8905640e+00	5.0475646e+00	4.9373998e-01	-8.9461830e+00	-7.1478129e+00	3.2658008e+00	1.2129842e+01	-6.5977302e+00	-2.7579752e+00	7.3737768e+00	-3.2518634e+00	-9.4326577e+00	2.6601168e+00	2.7837742e+00	-1.2667915e+01	9.5471223e+00	1.3004785e+00
2.4728515e+00	-1.1348013e+01	-6.3059344e-01	-6.9374174e+00	5.3119305e+00	4.8217490e-01	-9.0132011e+00	-6.7050779e+00	3.2969376e+00	1.2247717e+01	-6.5920960e+00	-3.0466574e+00	7.3061656e+00	-3.2533461e+00	-9.1269244e+00	2.6077774e+00	2.8819291e+00	-1.2543813e+01	9.2811255e+00	1.3808410e+00
1.9242515e+00	-1.1458178e+01	-8.1696916e-02	-6.9884224e+00	5.4713210e+00	5.7336111e-01	-9.1980941e+00	-6.2702012e+00	3.3777449e+00	1.2349134e+01	-6.5743035e+00	-3.3992441e+00	7.1965938e+00	-3.0067727e+00	-8.9168254e+00	2.4506109e+00	2.9606606e+00	-1.2255130e+01	8.8630033e+00	1.3731309e+00
1.3861787e+00	-1.1567008e+01	3.3405291e-01	-7.0228211e+00	5.4308433e+00	7.2207619e-01	-9.4928554e+00	-5.8588995e+00	3.4696725e+00	1.2444620e+01	-6.5692623e+00	-3.7482723e+00	7.0650781e+00	-2.6012535e+00	-8.7747825e+00	2.2612698e+00	3.0463609e+00	-1.1809875e+01	8.3367922e+00	1.3153055e+00
9.5263645e-01	-1.1692741e+01	4.9003322e-01	-7.0165937e+00	5.1446816e+00	9.1690332e-01	-9.8559693e+00	-5.4968235e+00	3.4782721e+00	1.2549743e+01	-6.5612557e+00	-4.0746151e+00	6.8895261e+00	-2.1623735e+00	-8.6462322e+00	2.1207096e+00	3.1188650e+00	-1.1313169e+01	7.7794442e+00	1.2696383e+00
6.2332819e-01	-1.1821736e+01	4.3680420e-01	-6.9872362e+00	4.6918643e+00	1.1593252e+00	-1.0266530e+01	-5.1679601e+00	3.3494253e+00	1.2635888e+01	-6.5477632e+00	-4.3549942e+00	6.6196742e+00	-1.7583371e+00	-8.4632667e+00	2.0433125e+00	3.1378436e+00	-1.0864504e+01	7.2391474e+00	1.2531803e+00
3.4428355e-01	-1.1959331e+01	3.3538734e-01	-6.9494273e+00	4.2439398e+00	1.4367389e+00	-1.0689100e+01	-4.8620785e+00	3.1311714e+00	1.2669398e+01	-6.6158192e+00	-4.5622760e+00	6.1864285e+00	-1.4002644e+00	-8.2014214e+00	2.0167721e+00	3.0737909e+00	-1.0441340e+01	6.7292460e+00	1.2356844e+00
1.0616151e-01	-1.2118425e+01	3.0336096e-01	-6.8531999e+00	3.9100351e+00	1.7310553e+00	-1.1070748e+01	-4.5996401e+00	2.9040214e+00	1.2655460e+01	-6.8511241e+00	-4.7046155e+00	5.5239570e+00	-1.0866728e+00	-7.9048809e+00	2.0619946e+00	2.9360478e+00	-9.9787371e+00	6.2854731e+00	1.1596217e+00
-5.3229025e-02	-1.2273961e+01	3.4191123e-01	-6.6084057e+00	3.6768060e+00	2.0136585e+00	-1.1395904e+01	-4.3667076e+00	2.7111218e+00	1.2623582e+01	-7.2069728e+00	-4.7894261e+00	4.6332975e+00	-8.1934148e-01	-7.6012234e+00	2.1696388e+00	2.7836259e+00	-9.4978966e+00	5.9395585e+00	9.6953926e-01
-1.5953880e-01	-1.2366481e+01	3.8268555e-01	-6.1680430e+00	3.5145984e+00	2.2239057e+00	-1.1661605e+01	-4.0998211e+00	2.5767889e+00	1.2581770e+01	-7.5585215e+00	-4.7958017e+00	3.5930333e+00	-6.2629360e-01	-7.2530848e+00	2.2575630e+00	2.6730163e+00	-9.0382588e+00	5.6771202e+00	6.5031338e-01
-2.9728188e-01	-1.2352099e+01	3.6726545e-01	-5.5872684e+00	3.4339393e+00	2.3047130e+00	-1.1831522e+01	-3.7797056e+00	2.5059157e+00	1.2496070e+01	-7.8402351e+00	-4.7038741e+00	2.4967230e+00	-5.5467906e-01	-6.8333317e+00	2.2519288e+00	2.5947296e+00	-8.5872206e+00	5.4754726e+00	2.3634280e-01
-4.9107112e-01	-1.2223994e+01	3.0202653e-01	-5.0170209e+00	3.4084368e+00	2.2614181e+00	-1.1859101e+01	-3.4708586e+00	2.4611381e+00	1.2340534e+01	-8.0541890e+00	-4.5235775e+00	1.4235428e+00	-6.1710084e-01	-6.3747318e+00	2.1592599e+00	2.4974643e+00	-8.1548646e+00	5.3346159e+00	-1.9171345e-01
-6.9627716e-01	-1.2021605e+01	2.5502486e-01	-4.6264771e+00	3.3681073e+00	2.1342022e+00	-1.1715575e+01	-3.2478601e+00	2.4070195e+00	1.2163648e+01	-8.2098728e+00	-4.2781902e+00	4.4229020e-01	-7.8924262e-01	-5.9358518e+00	2.0215168e+00	2.3591282e+00	-7.7905645e+00	5.2484708e+00	-5.4222436e-01
-8.7553591e-01	-1.1801868e+01	3.1522258e-01	-4.5111228e+00	3.2612045e+00	1.9786667e+00	-1.1380039e+01	-3.1117480e+00	2.3423736e+00	1.2053038e+01	-8.3277477e+00	-3.9684536e+00	-3.9484371e-01	-1.0282543e+00	-5.5719965e+00	1.8348445e+00	2.1998859e+00	-7.5210092e+00	5.1881248e+00	-7.7397078e-01
-1.0242510e+00	-1.1584504e+01	5.2813868e-01	-4.6690306e+00	3.0395404e+00	1.8726534e+00	-1.0871324e+01	-2.9960972e+00	2.3030820e+00	1.2038063e+01	-8.4324265e+00	-3.6045984e+00	-1.0614668e+00	-1.2908409e+00	-5.3444017e+00	1.5925709e+00	2.0387161e+00	-7.3344852e+00	5.1268892e+00	-8.8695272e-01
-1.1415328e+00	-1.1384191e+01	8.4454743e-01	-5.0299205e+00	2.6371349e+00	1.8790291e+00	-1.0291736e+01	-2.8691779e+00	2.3441529e+00	1.2058376e+01	-8.4936621e+00	-3.2457844e+00	-1.5603963e+00	-1.5600997e+00	-5.2950277e+00	1.3439217e+00	1.9125381e+00	-7.2140897e+00	5.0450440e+00	-8.7064299e-01
-1.2003961e+00	-1.1243038e+01	1.1737074e+00	-5.4790311e+00	2.0390127e+00	2.0028347e+00	-9.7693795e+00	-2.7739884e+00	2.4569866e+00	1.2008854e+01	-8.4423606e+00	-2.9677776e+00	-1.9202482e+00	-1.8225381e+00	-5.4093441e+00	1.1493911e+00	1.9088314e+00	-7.1693121e+00	4.9234624e+00	-7.0324587e-01
-1.1581390e+00	-1.1178540e+01	1.4652068e+00	-5.8717990e+00	1.3360634e+00	2.1788315e+00	-9.3723117e+00	-2.7406276e+00	2.5632963e+00	1.1819512e+01	-8.2647328e+00	-2.8196556e+00	-2.1688974e+00	-2.0290786e+00	-5.6313047e+00	1.0552395e+00	2.0698529e+00	-7.2013385e+00	4.7833470e+00	-4.1026382e-01
-9.9266942e-01	-1.1135393e+01	1.6966566e+00	-6.1118486e+00	6.5846825e-01	2.3032303e+00	-9.0879293e+00	-2.7389966e+00	2.6320937e+00	1.1510665e+01	-8.0329864e+00	-2.7920774e+00	-2.3051578e+00	-2.1247129e+00	-5.9014531e+00	1.0936415e+00	2.3352567e+00	-7.2790321e+00	4.6869713e+00	-9.9934158e-02
-7.3334473e-01	-1.1020780e+01	1.8392926e+00	-6.2276477e+00	1.0319610e-01	2.3115334e+00	-8.8656722e+00	-2.7222421e+00	2.6693096e+00	1.1166827e+01	-7.8262976e+00	-2.8031976e+00	-2.3502320e+00	-2.1052895e+00	-6.1600364e+00	1.2379084e+00	2.6077774e+00	-7.4139580e+00	4.6638412e+00	1.2943994e-01
-4.5029679e-01	-1.0803268e+01	1.8808083e+00	-6.2968899e+00	-2.9876458e-01	2.2415499e+00	-8.6825584e+00	-2.6666407e+00	2.6175633e+00	1.0876810e+01	-7.6594936e+00	-2.7557511e+00	-2.3803308e+00	-2.0317474e+00	-6.3333644e+00	1.4226532e+00	2.8046803e+00	-7.6574178e+00	4.6840059e+00	2.8630988e-01
-2.0490951e-01	-1.0509693e+01	1.8379582e+00	-6.3088998e+00	-5.8537100e-01	2.1852072e+00	-8.5673524e+00	-2.5635929e+00	2.4334116e+00	1.0672494e+01	-7.5024754e+00	-2.6255698e+00	-2.4408251e+00	-1.9920110e+00	-6.3732491e+00	1.6342349e+00	2.9010560e+00	-7.9966602e+00	4.7059499e+00	4.2182890e-01
-2.4168053e-02	-1.0157699e+01	1.7264590e+00	-6.1701188e+00	-7.9013224e-01	2.1643011e+00	-8.5725419e+00	-2.4126537e+00	2.1582220e+00	1.0497238e+01	-7.3368575e+00	-2.4721101e+00	-2.5269701e+00	-2.0363438e+00	-6.3072688e+00	1.9135760e+00	2.9347133e+00	-8.3538432e+00	4.7192943e+00	5.4088993e-01
1.0749594e-01	-9.7968095e+00	1.5879745e+00	-5.8443690e+00	-9.0430034e-01	2.1284196e+00	-8.7294118e+00	-2.2372500e+00	1.8311378e+00	1.0277205e+01	-7.1724258e+00	-2.3674313e+00	-2.6441036e+00	-2.1634114e+00	-6.2246822e+00	2.2780243e+00	2.9201829e+00	-8.6874513e+00	4.7130669e+00	6.6306462e-01
2.4301496e-01	-9.5032343e+00	1.5076121e+00	-5.4099371e+00	-9.4715045e-01	2.0652565e+00	-9.0240248e+00	-2.0794905e+00	1.4769201e+00	9.9929710e+00	-7.0139249e+00	-2.3238399e+00	-2.8005288e+00	-2.3712863e+00	-6.2021452e+00	2.6822091e+00	2.8141696e+00	-9.0096426e+00	4.6499038e+00	8.6708451e-01
4.0566744e-01	-9.2791980e+00	1.5526862e+00	-4.9775811e+00	-1.0286991e+00	2.0240374e+00	-9.4133826e+00	-1.9571675e+00	1.1501324e+00	9.6620318e+00	-6.8683235e+00	-2.3100507e+00	-2.9533954e+00	-2.6444002e+00	-6.2574500e+00	3.0521434e+00	2.5969537e+00	-9.3279789e+00	4.5180915e+00	1.1996547e+00
5.5705138e-01	-9.0674680e+00	1.7286830e+00	-4.6107604e+00	-1.2548112e+00	2.0662944e+00	-9.8275014e+00	-1.8438890e+00	9.0133494e-01	9.3340580e+00	-6.7697237e+00	-2.3192435e+00	-3.0253065e+00	-2.8853393e+00	-6.3493775e+00	3.3348948e+00	2.3296224e+00	-9.6475013e+00	4.3493599e+00	1.6334935e+00
6.8560170e-01	-8.8446178e+00	1.9728841e+00	-4.3192611e+00	-1.5873815e+00	2.2307261e+00	-1.0162592e+01	-1.7037736e+00	7.5499219e-01	9.0938601e+00	-6.7366595e+00	-2.3527526e+00	-2.9943180e+00	-2.9677776e+00	-6.4023100e+00	3.5292771e+00	2.0732631e+00	-9.9769578e+00	4.1663944e+00	2.0989139e+00
8.5270229e-01	-8.6400049e+00	2.1909897e+00	-4.0919628e+00	-1.8904459e+00	2.5164429e+00	-1.0329841e+01	-1.5374144e+00	7.3186203e-01	9.0195767e+00	-6.7406628e+00	-2.3883374e+00	-2.8964596e+00	-2.8504958e+00	-6.3652425e+00	3.6913365e+00	1.8363272e+00	-1.0285657e+01	3.9742362e+00	2.5146637e+00
1.0926036e+00	-8.4729043e+00	2.3380738e+00	-3.9213037e+00	-2.0880901e+00	2.8850428e+00	-1.0322428e+01	-1.4211705e+00	8.1607954e-01	9.1201040e+00	-6.7362147e+00	-2.4248119e+00	-2.7659818e+00	-2.6089636e+00	-6.2467745e+00	3.8661471e+00	1.6122909e+00	-1.0528671e+01	3.7805952e+00	2.8501993e+00
1.3679415e+00	-8.3227065e+00	2.4393424e+00	-3.8135112e+00	-2.2230161e+00	3.2847794e+00	-1.0202329e+01	-1.4549761e+00	9.1660678e-01	9.3362820e+00	-6.7111570e+00	-2.4832304e+00	-2.6039224e+00	-2.3701002e+00	-6.0802670e+00	4.0116003e+00	1.4033781e+00	-1.0690434e+01	3.5782063e+00	3.1541533e+00
1.6401657e+00	-8.1842221e+00	2.5286011e+00	-3.7616166e+00	-2.3741035e+00	3.6886676e+00	-1.0032707e+01	-1.6443172e+00	9.2698569e-01	9.5908621e+00	-6.6915853e+00	-2.5621102e+00	-2.3736587e+00	-2.1988480e+00	-5.8811400e+00	4.0486678e+00	1.2465081e+00	-1.0769462e+01	3.3535768e+00	3.4837581e+00
1.8867391e+00	-8.0976322e+00	2.5910229e+00	-3.7438242e+00	-2.5674479e+00	4.0965591e+00	-9.8490006e+00	-1.9023075e+00	7.8420143e-01	9.8024437e+00	-6.6831339e+00	-2.6574480e+00	-2.0532466e+00	-2.0677771e+00	-5.6636276e+00	3.9607436e+00	1.1922412e+00	-1.0768721e+01	3.1304301e+00	3.8243349e+00
2.0771181e+00	-8.0979288e+00	2.5916160e+00	-3.7660647e+00	-2.7957841e+00	4.4942200e+00	-9.6660351e+00	-2.1297541e+00	4.7209252e-01	9.9259529e+00	-6.6393942e+00	-2.8064596e+00	-1.6569202e+00	-1.9171345e+00	-5.4645006e+00	3.7822262e+00	1.2663763e+00	-1.0686431e+01	2.9440544e+00	4.0903318e+00
2.1901001e+00	-8.1676158e+00	2.5650756e+00	-3.8591784e+00	-3.0536261e+00	4.8306452e+00	-9.4952277e+00	-2.2457014e+00	1.4382216e-02	9.9640583e+00	-6.5090646e+00	-3.0304959e+00	-1.1913516e+00	-1.6922085e+00	-5.3132649e+00	3.5295736e+00	1.4761788e+00	-1.0515920e+01	2.7830329e+00	4.2173994e+00
2.2280573e+00	-8.2665121e+00	2.5899850e+00	-4.0459990e+00	-3.3040546e+00	5.0540885e+00	-9.3536296e+00	-2.2031479e+00	-5.3140063e-01	9.8991159e+00	-6.2860661e+00	-3.2798865e+00	-6.6958852e-01	-1.3621589e+00	-5.1955383e+00	3.2385191e+00	1.7768709e+00	-1.0287584e+01	2.5784199e+00	4.2458673e+00
2.1927689e+00	-8.4049965e+00	2.6660476e+00	-4.2956861e+00	-3.4650761e+00	5.1844181e+00	-9.2298240e+00	-1.9951247e+00	-1.0705113e+00	9.7167435e+00	-6.0083559e+00	-3.5011058e+00	-1.4738064e-01	-9.6583250e-01	-5.0735119e+00	3.0118139e+00	2.0783043e+00	-1.0069923e+01	2.2470359e+00	4.2805625e+00
2.0952071e+00	-8.5930032e+00	2.7249109e+00	-4.5166088e+00	-3.4653726e+00	5.3264610e+00	-9.0831847e+00	-1.6410553e+00	-1.4890783e+00	9.4864798e+00	-5.7048467e+00	-3.6644996e+00	3.3004961e-01	-6.0820463e-01	-4.9531165e+00	2.9410890e+00	2.3079749e+00	-9.9047502e+00	1.7816155e+00	4.3845000e+00
1.9817804e+00	-8.7642553e+00	2.7401828e+00	-4.6426385e+00	-3.2870035e+00	5.5829685e+00	-8.9045190e+00	-1.1909068e+00	-1.7441031e+00	9.3220481e+00	-5.3602666e+00	-3.7321108e+00	7.6670554e-01	-3.6103809e-01	-4.8872845e+00	3.0044004e+00	2.4322254e+00	-9.7684898e+00	1.2899513e+00	4.5309910e+00
1.8941526e+00	-8.8554416e+00	2.7259488e+00	-4.6822267e+00	-2.9606606e+00	5.9434136e+00	-8.7193295e+00	-7.2993451e-01	-1.8987490e+00	9.2729706e+00	-4.9660160e+00	-3.6986018e+00	1.1876448e+00	-1.9868215e-01	-4.8702334e+00	3.0715668e+00	2.4513523e+00	-9.6168094e+00	8.9614548e-01	4.6622102e+00
1.8274310e+00	-8.8683411e+00	2.6793920e+00	-4.6614688e+00	-2.5618136e+00	6.2897729e+00	-8.5437775e+00	-3.4606280e-01	-2.0338232e+00	9.2854253e+00	-4.5680586e+00	-3.6197220e+00	1.6017637e+00	-4.0626053e-02	-4.8038083e+00	3.0454712e+00	2.3924890e+00	-9.4529707e+00	5.9871533e-01	4.7542860e+00
1.7392102e+00	-8.8051779e+00	2.5959158e+00	-4.5716171e+00	-2.1844658e+00	6.5283398e+00	-8.4192304e+00	-5.9308106e-02	-2.1847623e+00	9.2614055e+00	-4.2246646e+00	-3.5770201e+00	1.9622087e+00	1.7495891e-01	-4.6153568e+00	2.9579918e+00	2.2763934e+00	-9.3153759e+00	2.8660642e-01	4.7895744e+00
1.5939053e+00	-8.6586869e+00	2.5116983e+00	-4.4011063e+00	-1.8972663e+00	6.6482904e+00	-8.4078136e+00	1.9675464e-01	-2.3684692e+00	9.1404170e+00	-3.9301999e+00	-3.6456693e+00	2.2188645e+00	4.7016501e-01	-4.3324571e+00	2.9167726e+00	2.1134444e+00	-9.2135142e+00	-8.6738105e-02	4.7287835e+00
1.4015988e+00	-8.4718664e+00	2.4974643e+00	-4.2047964e+00	-1.7276451e+00	6.6562970e+00	-8.4844694e+00	5.0530506e-01	-2.6002156e+00	8.9264630e+00	-3.6235770e+00	-3.8095079e+00	2.3979750e+00	8.3238927e-01	-4.0250929e+00	2.9975799e+00	1.9666568e+00	-9.1100216e+00	-4.3828690e-01	4.5351426e+00
1.1826036e+00	-8.2794116e+00	2.6083705e+00	-4.0848458e+00	-1.6753057e+00	6.5694106e+00	-8.5356226e+00	8.9243872e-01	-2.8527199e+00	8.6594283e+00	-3.2881897e+00	-3.9565920e+00	2.5634446e+00	1.2161127e+00	-3.7192113e+00	3.1824730e+00	1.9411543e+00	-8.9934812e+00	-6.8901192e-01	4.2000518e+00
9.2357548e-01	-8.0498892e+00	2.8307759e+00	-4.1081242e+00	-1.7306105e+00	6.4481255e+00	-8.5009274e+00	1.2921754e+00	-3.0597052e+00	8.4079619e+00	-2.9809737e+00	-4.0172345e+00	2.7498203e+00	1.5658823e+00	-3.4109574e+00	3.4374978e+00	2.0741527e+00	-8.9233493e+00	-8.6308121e-01	3.7546479e+00
6.0894598e-01	-7.7711411e+00	3.0730495e+00	-4.2678113e+00	-1.8873322e+00	6.3616840e+00	-8.4180443e+00	1.6001327e+00	-3.1769870e+00	8.2470887e+00	-2.7455205e+00	-4.0081901e+00	2.9618468e+00	1.8560472e+00	-3.1369540e+00	3.7807435e+00	2.2998201e+00	-8.9322456e+00	-1.0432296e+00	3.2505290e+00
2.3486010e-01	-7.4912068e+00	3.2251748e+00	-4.4857686e+00	-2.1410226e+00	6.3401848e+00	-8.3101035e+00	1.7893256e+00	-3.2262127e+00	8.1757707e+00	-2.6054051e+00	-3.9779429e+00	3.1765421e+00	2.0738562e+00	-2.9418303e+00	4.2006449e+00	2.5251909e+00	-8.9672373e+00	-1.2995889e+00	2.7280246e+00
-2.2418464e-01	-7.2441886e+00	3.2511221e+00	-4.6696237e+00	-2.4387493e+00	6.3539739e+00	-8.1421133e+00	1.9070521e+00	-3.2655043e+00	8.1149799e+00	-2.6107428e+00	-3.9748293e+00	3.3562457e+00	2.2102648e+00	-2.8209901e+00	4.6165430e+00	2.7051910e+00	-8.9709441e+00	-1.6415001e+00	2.2044823e+00
-7.7990159e-01	-7.0155558e+00	3.2042687e+00	-4.7662959e+00	-2.6691613e+00	6.3616840e+00	-7.9122944e+00	2.0028347e+00	-3.3172506e+00	8.0186042e+00	-2.7708747e+00	-4.0207930e+00	3.4994748e+00	2.2906273e+00	-2.7401828e+00	4.9559336e+00	2.8359654e+00	-8.9398073e+00	-2.0060967e+00	1.6747126e+00
-1.3709069e+00	-6.7990813e+00	3.1308749e+00	-4.7898709e+00	-2.7596062e+00	6.3776972e+00	-7.6624590e+00	2.1266404e+00	-3.3758174e+00	7.9201527e+00	-2.9995075e+00	-4.0829183e+00	3.6020778e+00	2.3484527e+00	-2.6580410e+00	5.1907937e+00	2.9241862e+00	-8.8883576e+00	-2.3124230e+00	1.1158820e+00
-1.9209895e+00	-6.6543695e+00	3.0258996e+00	-4.8073668e+00	-2.7163112e+00	6.4129855e+00	-7.4144029e+00	2.3293259e+00	-3.4640382e+00	7.8811576e+00	-3.1998206e+00	-4.1174652e+00	3.6321767e+00	2.3795895e+00	-2.5490624e+00	5.2939898e+00	2.9922422e+00	-8.8028056e+00	-2.5432798e+00	5.0649122e-01
-2.4298531e+00	-6.6522937e+00	2.9078764e+00	-4.8333141e+00	-2.5678927e+00	6.4132820e+00	-7.1814703e+00	2.6183046e+00	-3.6146808e+00	7.9444690e+00	-3.3375637e+00	-4.1499364e+00	3.6163118e+00	2.3603143e+00	-2.4249602e+00	5.2456537e+00	3.0819457e+00	-8.6634316e+00	-2.8014184e+00	-1.4204291e-01
-2.9373822e+00	-6.7793613e+00	2.8341861e+00	-4.8137424e+00	-2.3683209e+00	6.3409261e+00	-6.9866431e+00	2.9474646e+00	-3.8273003e+00	8.1081594e+00	-3.4079920e+00	-4.2252577e+00	3.6277286e+00	2.3029338e+00	-2.2892929e+00	5.0859666e+00	3.2143511e+00	-8.4819488e+00	-3.2279919e+00	-8.0570062e-01
-3.4509904e+00	-6.9676645e+00	2.8359654e+00	-4.7301180e+00	-2.2006273e+00	6.2415851e+00	-6.8282905e+00	3.2534944e+00	-4.0532642e+00	8.3342716e+00	-3.4197054e+00	-4.2894588e+00	3.6867401e+00	2.2451083e+00	-2.1213027e+00	4.8905464e+00	3.3486839e+00	-8.3120310e+00	-3.8490961e+00	-1.5079086e+00
-3.9717156e+00	-7.1885872e+00	2.8848945e+00	-4.6266253e+00	-2.1296058e+00	6.2022934e+00	-6.7025573e+00	3.4856857e+00	-4.2219958e+00	8.5898895e+00	-3.4293430e+00	-4.2403813e+00	3.7694749e+00	2.1815004e+00	-1.9457507e+00	4.7069878e+00	3.4017647e+00	-8.2287031e+00	-4.5868889e+00	-2.2964099e+00
-4.5306945e+00	-7.4590322e+00	2.9415338e+00	-4.5656863e+00	-2.1929172e+00	6.2718322e+00	-6.6463629e+00	3.6252080e+00	-4.2885691e+00	8.8419490e+00	-3.5018471e+00	-4.0594916e+00	3.8766743e+00	2.0787491e+00	-1.8346963e+00	4.5155709e+00	3.3340052e+00	-8.2743704e+00	-5.3703490e+00	-3.1578601e+00
-5.1417162e+00	-7.7782581e+00	3.0344992e+00	-4.5858510e+00	-2.3585351e+00	6.4297400e+00	-6.7022608e+00	3.6607928e+00	-4.2516498e+00	9.0652440e+00	-3.6323249e+00	-3.8102493e+00	4.0439232e+00	1.9270686e+00	-1.8225381e+00	4.2578772e+00	3.1827695e+00	-8.4187856e+00	-6.1572193e+00	-4.0055212e+00
[truncated: 3,631 more rows]
