# Supplementary material for: New metric for optimizing Continuous Loop Averaging Deconvolution (CLAD) sequences under the 1/f noise model
Source: PLoS One. 2017 Apr 17;12(4):e0175354. doi: 10.1371/journal.pone.0175354 (PMC5393612; doi:10.1371/journal.pone.0175354)
Supplement: S1 File — (ZIP) [file pone.0175354.s001.zip › data_description.txt]

All data files are in the ASCII format. The files 'EEG_ABR.txt' and 'EEG_MLR.txt' store spontaneous EEG for ABR and MLR recordings as described in the section titled ¡®Power law spectra of spontaneous EEG data¡¯. There are 20 column vectors in each file indicating 20 samples. To read these data in MATLAB, simply use the ¡®load¡¯ command to obtain a matrix variable, where each column represents an EEG sample dataset. 

The files ¡®CLAD_EEG_sub01.txt¡¯ to ¡®CLAD_EEG_sub05.txt¡¯ are averaged responses using the CLAD stimulation of three selected sequences as described in the section titled ¡®Comparison of 40-Hz transient AEP obtained from selected sequences¡¯. There are 3 columns in each file indicating seq1, seq 6, and seq14 respectively. To read these data in MATLAB, simply use the ¡®load¡¯  command to obtain a matrix variable,  where the column 1 to 3 represent an averaged CLAD response for seq1, seq6, and seq15, respectively. 
