# Supplementary material for: New metric for optimizing Continuous Loop Averaging Deconvolution (CLAD) sequences under the 1/f noise model
Source: PLoS One. 2017 Apr 17;12(4):e0175354. doi: 10.1371/journal.pone.0175354 (PMC5393612; doi:10.1371/journal.pone.0175354)
Supplement: S1 File — (ZIP) [file pone.0175354.s001.zip › CLAD_EEG_sub01.txt]

8.1435070e-02	7.0053615e-02	6.8242403e-01
9.3518687e-02	8.2510785e-02	6.6840922e-01
1.0718999e-01	9.3244037e-02	6.5508833e-01
1.2151902e-01	1.0275436e-01	6.4238527e-01
1.3364470e-01	1.1210151e-01	6.3010111e-01
1.4002465e-01	1.2058024e-01	6.1666265e-01
1.4069719e-01	1.2864386e-01	6.0124660e-01
1.4123831e-01	1.3845804e-01	5.8568187e-01
1.4719121e-01	1.5003836e-01	5.7098059e-01
1.5916134e-01	1.6221354e-01	5.5602806e-01
1.7448219e-01	1.7619938e-01	5.4022507e-01
1.9050348e-01	1.9432878e-01	5.2358825e-01
2.0580248e-01	2.1681360e-01	5.0605966e-01
2.1947657e-01	2.4211896e-01	4.8800032e-01
2.3125023e-01	2.6850843e-01	4.6948674e-01
2.4201749e-01	2.9403636e-01	4.4958988e-01
2.5251604e-01	3.1747106e-01	4.2735886e-01
2.6243518e-01	3.3915853e-01	4.0341102e-01
2.7141077e-01	3.6051413e-01	3.8022456e-01
2.7927293e-01	3.8362854e-01	3.5950555e-01
2.8573644e-01	4.1000754e-01	3.4040899e-01
2.9104185e-01	4.3927330e-01	3.2137079e-01
2.9597380e-01	4.7009147e-01	3.0231852e-01
3.0048933e-01	5.0102803e-01	2.8424825e-01
3.0372542e-01	5.3125968e-01	2.6737790e-01
3.0559565e-01	5.6098982e-01	2.5119483e-01
3.0670261e-01	5.8996747e-01	2.3561453e-01
3.0700561e-01	6.1693419e-01	2.2082815e-01
3.0622989e-01	6.4074067e-01	2.0639088e-01
3.0454311e-01	6.6061953e-01	1.9084080e-01
3.0167827e-01	6.7626246e-01	1.7299100e-01
2.9692741e-01	6.8837935e-01	1.5353547e-01
2.9043011e-01	6.9830358e-01	1.3401066e-01
2.8333899e-01	7.0635316e-01	1.1493884e-01
2.7633191e-01	7.1177643e-01	9.5819265e-02
2.6863585e-01	7.1507242e-01	7.6587925e-02
2.5984225e-01	7.1860163e-01	5.8704180e-02
2.5133348e-01	7.2473739e-01	4.4048769e-02
2.4401792e-01	7.3441096e-01	3.3022131e-02
2.3721598e-01	7.4696831e-01	2.4487443e-02
2.2992455e-01	7.6166861e-01	1.6842873e-02
2.2143632e-01	7.7835233e-01	8.7135893e-03
2.1215896e-01	7.9636538e-01	-3.4679181e-04
2.0363031e-01	8.1460764e-01	-1.0146289e-02
1.9679261e-01	8.3184436e-01	-2.1001560e-02
1.9137763e-01	8.4703823e-01	-3.3194161e-02
1.8668159e-01	8.6037558e-01	-4.6313968e-02
1.8207163e-01	8.7288220e-01	-6.0312883e-02
1.7704386e-01	8.8513722e-01	-7.5303495e-02
1.7107729e-01	8.9718763e-01	-9.0475575e-02
1.6307536e-01	9.0890242e-01	-1.0509059e-01
1.5160185e-01	9.1930322e-01	-1.1942065e-01
1.3658433e-01	9.2649356e-01	-1.3402374e-01
1.1931395e-01	9.2967516e-01	-1.4935675e-01
1.0101411e-01	9.3030288e-01	-1.6615012e-01
8.2992808e-02	9.3031726e-01	-1.8497432e-01
6.6781435e-02	9.2978479e-01	-2.0498517e-01
5.3280576e-02	9.2744659e-01	-2.2480057e-01
4.2654622e-02	9.2345734e-01	-2.4358669e-01
3.4321620e-02	9.1993630e-01	-2.6017209e-01
2.6840109e-02	9.1898948e-01	-2.7378349e-01
1.9047901e-02	9.2108425e-01	-2.8519193e-01
1.0918239e-02	9.2495987e-01	-2.9553666e-01
2.6457078e-03	9.2900939e-01	-3.0550239e-01
-5.8665765e-03	9.3257783e-01	-3.1529949e-01
-1.4284269e-02	9.3597775e-01	-3.2480568e-01
-2.2194962e-02	9.3991083e-01	-3.3415515e-01
-3.0181591e-02	9.4498606e-01	-3.4392228e-01
-3.9408223e-02	9.5068630e-01	-3.5497714e-01
-4.9906282e-02	9.5529323e-01	-3.6764196e-01
-6.0334460e-02	9.5767909e-01	-3.8065257e-01
-7.0209571e-02	9.5763321e-01	-3.9216483e-01
-8.0486778e-02	9.5524803e-01	-4.0155371e-01
-9.1199387e-02	9.5178564e-01	-4.0880935e-01
-1.0124232e-01	9.4944515e-01	-4.1333230e-01
-1.1051363e-01	9.4879172e-01	-4.1501485e-01
-1.1986514e-01	9.4873861e-01	-4.1543590e-01
-1.2984744e-01	9.4858557e-01	-4.1638256e-01
-1.4146382e-01	9.4871648e-01	-4.1790392e-01
-1.5553232e-01	9.5011586e-01	-4.1906467e-01
-1.7013031e-01	9.5332401e-01	-4.1979799e-01
-1.8237783e-01	9.5803333e-01	-4.2064771e-01
-1.9142141e-01	9.6382566e-01	-4.2135445e-01
-1.9706149e-01	9.7037296e-01	-4.2053760e-01
-1.9849780e-01	9.7687149e-01	-4.1676462e-01
-1.9561119e-01	9.8234889e-01	-4.0976628e-01
-1.9016504e-01	9.8601684e-01	-4.0077419e-01
-1.8549707e-01	9.8762721e-01	-3.9190720e-01
-1.8386658e-01	9.8780995e-01	-3.8528744e-01
-1.8458380e-01	9.8662507e-01	-3.8202368e-01
-1.8551564e-01	9.8331333e-01	-3.8150336e-01
-1.8529585e-01	9.7814523e-01	-3.8226831e-01
-1.8360482e-01	9.7216838e-01	-3.8337914e-01
-1.8080258e-01	9.6545817e-01	-3.8517767e-01
-1.7847902e-01	9.5751098e-01	-3.8847190e-01
-1.7853278e-01	9.4866499e-01	-3.9292754e-01
-1.8090862e-01	9.4004973e-01	-3.9812205e-01
-1.8399162e-01	9.3260132e-01	-4.0458270e-01
-1.8666490e-01	9.2664694e-01	-4.1178320e-01
-1.8841018e-01	9.2200826e-01	-4.1724039e-01
-1.8894476e-01	9.1842151e-01	-4.1905035e-01
-1.8872244e-01	9.1611200e-01	-4.1815617e-01
-1.8848047e-01	9.1554148e-01	-4.1707175e-01
-1.8842819e-01	9.1637892e-01	-4.1672844e-01
-1.8907282e-01	9.1711151e-01	-4.1747683e-01
-1.9234172e-01	9.1541968e-01	-4.2189215e-01
-1.9904678e-01	9.1064856e-01	-4.3069879e-01
-2.0647788e-01	9.0592510e-01	-4.3901451e-01
-2.1079147e-01	9.0496271e-01	-4.4230618e-01
-2.0992386e-01	9.0873024e-01	-4.4148254e-01
-2.0473906e-01	9.1634403e-01	-4.3932777e-01
-1.9764074e-01	9.2634520e-01	-4.3709867e-01
-1.9005769e-01	9.3764541e-01	-4.3560736e-01
-1.8228364e-01	9.5031511e-01	-4.3527787e-01
-1.7414932e-01	9.6476720e-01	-4.3519425e-01
-1.6585134e-01	9.8000840e-01	-4.3480425e-01
-1.5821501e-01	9.9373668e-01	-4.3549750e-01
-1.5180576e-01	1.0050799e+00	-4.3906451e-01
-1.4689893e-01	1.0164156e+00	-4.4547673e-01
-1.4351081e-01	1.0309876e+00	-4.5270240e-01
-1.4153796e-01	1.0492203e+00	-4.5824179e-01
-1.4207434e-01	1.0686781e+00	-4.6044341e-01
-1.4696275e-01	1.0872219e+00	-4.5932141e-01
-1.5635877e-01	1.1046717e+00	-4.5660503e-01
-1.6818144e-01	1.1215862e+00	-4.5364591e-01
-1.8033706e-01	1.1379265e+00	-4.5021765e-01
-1.9217250e-01	1.1530285e+00	-4.4580315e-01
-2.0345642e-01	1.1660053e+00	-4.4042254e-01
-2.1426158e-01	1.1765548e+00	-4.3400867e-01
-2.2574851e-01	1.1858525e+00	-4.2650045e-01
-2.3917966e-01	1.1964420e+00	-4.1883783e-01
-2.5457677e-01	1.2098688e+00	-4.1228795e-01
-2.7032975e-01	1.2253422e+00	-4.0668365e-01
-2.8403100e-01	1.2413666e+00	-4.0073346e-01
-2.9460639e-01	1.2563797e+00	-3.9409061e-01
-3.0332062e-01	1.2686028e+00	-3.8812056e-01
-3.1219965e-01	1.2773370e+00	-3.8462623e-01
-3.2234463e-01	1.2836763e+00	-3.8408679e-01
-3.3354893e-01	1.2892258e+00	-3.8523405e-01
-3.4491223e-01	1.2946456e+00	-3.8628436e-01
-3.5551102e-01	1.2994861e+00	-3.8602548e-01
-3.6445387e-01	1.3028413e+00	-3.8416213e-01
-3.7107359e-01	1.3045767e+00	-3.8127388e-01
-3.7518195e-01	1.3057795e+00	-3.7808454e-01
-3.7746966e-01	1.3071713e+00	-3.7527394e-01
-3.7946575e-01	1.3085839e+00	-3.7380151e-01
-3.8173587e-01	1.3104218e+00	-3.7396609e-01
-3.8351569e-01	1.3137821e+00	-3.7428779e-01
-3.8456643e-01	1.3187440e+00	-3.7291197e-01
-3.8499250e-01	1.3237625e+00	-3.6953222e-01
-3.8423773e-01	1.3276999e+00	-3.6475768e-01
-3.8170445e-01	1.3311681e+00	-3.5900710e-01
-3.7799450e-01	1.3352831e+00	-3.5349494e-01
-3.7466693e-01	1.3408627e+00	-3.5048119e-01
-3.7208030e-01	1.3480992e+00	-3.5100795e-01
-3.6913535e-01	1.3554662e+00	-3.5464807e-01
-3.6548784e-01	1.3606180e+00	-3.6122883e-01
-3.6222450e-01	1.3623728e+00	-3.7075762e-01
-3.6030108e-01	1.3611169e+00	-3.8331845e-01
-3.5964016e-01	1.3578332e+00	-3.9887574e-01
-3.5981699e-01	1.3529470e+00	-4.1566919e-01
-3.6053175e-01	1.3464948e+00	-4.3025506e-01
-3.6145852e-01	1.3390148e+00	-4.4020672e-01
-3.6211428e-01	1.3314717e+00	-4.4549792e-01
-3.6301192e-01	1.3243035e+00	-4.4739282e-01
-3.6627681e-01	1.3171632e+00	-4.4722931e-01
-3.7317449e-01	1.3095838e+00	-4.4632305e-01
-3.8287850e-01	1.3018063e+00	-4.4637901e-01
-3.9400376e-01	1.2953779e+00	-4.4899150e-01
-4.0524890e-01	1.2920694e+00	-4.5493862e-01
-4.1545525e-01	1.2921684e+00	-4.6379518e-01
-4.2443795e-01	1.2940829e+00	-4.7352299e-01
-4.3291440e-01	1.2958939e+00	-4.8178754e-01
-4.4132178e-01	1.2975278e+00	-4.8790992e-01
-4.4972564e-01	1.3005142e+00	-4.9296353e-01
-4.5861531e-01	1.3057044e+00	-4.9827410e-01
-4.6905470e-01	1.3121782e+00	-5.0385473e-01
-4.8241154e-01	1.3183106e+00	-5.0906281e-01
-4.9928097e-01	1.3230089e+00	-5.1413132e-01
-5.1830440e-01	1.3257773e+00	-5.1939206e-01
-5.3754779e-01	1.3265854e+00	-5.2367145e-01
-5.5640863e-01	1.3258069e+00	-5.2575957e-01
-5.7468450e-01	1.3236122e+00	-5.2683289e-01
-5.9124135e-01	1.3190211e+00	-5.2880379e-01
-6.0492754e-01	1.3108477e+00	-5.3144997e-01
-6.1564571e-01	1.3001288e+00	-5.3342144e-01
-6.2404794e-01	1.2897193e+00	-5.3404317e-01
-6.3028585e-01	1.2816416e+00	-5.3249440e-01
-6.3354018e-01	1.2762641e+00	-5.2734195e-01
-6.3325166e-01	1.2734941e+00	-5.1821484e-01
-6.2945179e-01	1.2732081e+00	-5.0678942e-01
-6.2192928e-01	1.2744577e+00	-4.9568976e-01
-6.1132297e-01	1.2756358e+00	-4.8745071e-01
-6.0015573e-01	1.2755360e+00	-4.8348359e-01
-5.9078385e-01	1.2742989e+00	-4.8314425e-01
-5.8383291e-01	1.2724193e+00	-4.8439465e-01
-5.7833774e-01	1.2693449e+00	-4.8561931e-01
-5.7151551e-01	1.2651348e+00	-4.8634468e-01
-5.6004158e-01	1.2614707e+00	-4.8643831e-01
-5.4284354e-01	1.2595179e+00	-4.8617787e-01
-5.2198628e-01	1.2584170e+00	-4.8663783e-01
-5.0079190e-01	1.2560784e+00	-4.8859490e-01
-4.8134542e-01	1.2507301e+00	-4.9115192e-01
-4.6413257e-01	1.2415171e+00	-4.9297139e-01
-4.4877375e-01	1.2284378e+00	-4.9462778e-01
-4.3424556e-01	1.2121993e+00	-4.9754997e-01
-4.1927337e-01	1.1930933e+00	-5.0184203e-01
-4.0298958e-01	1.1711613e+00	-5.0638849e-01
-3.8574629e-01	1.1476357e+00	-5.1003166e-01
-3.6885771e-01	1.1240724e+00	-5.1246798e-01
-3.5317167e-01	1.1008158e+00	-5.1404754e-01
-3.3788862e-01	1.0772915e+00	-5.1502906e-01
-3.2158233e-01	1.0531475e+00	-5.1551005e-01
-3.0472911e-01	1.0289357e+00	-5.1588441e-01
-2.8893309e-01	1.0057352e+00	-5.1712041e-01
-2.7431758e-01	9.8433003e-01	-5.2006246e-01
-2.6043165e-01	9.6479308e-01	-5.2431503e-01
-2.4840686e-01	9.4676045e-01	-5.2911167e-01
-2.4008319e-01	9.3030731e-01	-5.3425965e-01
-2.3601386e-01	9.1607157e-01	-5.3902334e-01
-2.3582787e-01	9.0397818e-01	-5.4179271e-01
-2.3924602e-01	8.9264853e-01	-5.4170189e-01
-2.4547607e-01	8.8041930e-01	-5.4042798e-01
-2.5330166e-01	8.6702518e-01	-5.4153069e-01
-2.6163884e-01	8.5433548e-01	-5.4697853e-01
-2.6897314e-01	8.4445363e-01	-5.5568094e-01
-2.7433198e-01	8.3748646e-01	-5.6544567e-01
-2.7903564e-01	8.3189270e-01	-5.7474654e-01
-2.8497177e-01	8.2607961e-01	-5.8278741e-01
-2.9235361e-01	8.1860107e-01	-5.8871516e-01
-3.0039719e-01	8.0801728e-01	-5.9141258e-01
-3.0771922e-01	7.9417009e-01	-5.9081685e-01
-3.1321030e-01	7.7821308e-01	-5.8853203e-01
-3.1742880e-01	7.6096836e-01	-5.8667141e-01
-3.2103155e-01	7.4265256e-01	-5.8623769e-01
-3.2308353e-01	7.2359294e-01	-5.8634043e-01
-3.2229782e-01	7.0393887e-01	-5.8527158e-01
-3.1819666e-01	6.8327645e-01	-5.8284213e-01
-3.1143359e-01	6.6100586e-01	-5.8121613e-01
-3.0363189e-01	6.3648799e-01	-5.8245635e-01
-2.9545002e-01	6.0911153e-01	-5.8659219e-01
-2.8606006e-01	5.7929133e-01	-5.9233557e-01
-2.7508250e-01	5.4925843e-01	-5.9801280e-01
-2.6307907e-01	5.2163122e-01	-6.0235155e-01
-2.5069638e-01	4.9719973e-01	-6.0536100e-01
-2.3825379e-01	4.7457209e-01	-6.0862824e-01
-2.2591307e-01	4.5187797e-01	-6.1376886e-01
-2.1442687e-01	4.2868313e-01	-6.2061371e-01
-2.0519754e-01	4.0596824e-01	-6.2800479e-01
-1.9918907e-01	3.8465596e-01	-6.3575243e-01
-1.9638650e-01	3.6403176e-01	-6.4449466e-01
-1.9595863e-01	3.4281217e-01	-6.5409175e-01
-1.9671021e-01	3.2103457e-01	-6.6366309e-01
-1.9822859e-01	2.9948576e-01	-6.7235176e-01
-2.0047449e-01	2.7917742e-01	-6.7940979e-01
-2.0249169e-01	2.6075684e-01	-6.8502303e-01
-2.0313787e-01	2.4348599e-01	-6.8994368e-01
-2.0209875e-01	2.2659314e-01	-6.9383977e-01
-1.9943848e-01	2.1069673e-01	-6.9579973e-01
-1.9528929e-01	1.9670630e-01	-6.9550824e-01
-1.9034531e-01	1.8423619e-01	-6.9295246e-01
-1.8564689e-01	1.7147482e-01	-6.8807362e-01
-1.8132185e-01	1.5640581e-01	-6.8061499e-01
-1.7680083e-01	1.3812788e-01	-6.7014409e-01
-1.7196650e-01	1.1771221e-01	-6.5711717e-01
-1.6679644e-01	9.7646353e-02	-6.4319972e-01
-1.6060787e-01	7.9917332e-02	-6.2955314e-01
-1.5270978e-01	6.4865347e-02	-6.1591087e-01
-1.4366644e-01	5.1805988e-02	-6.0139595e-01
-1.3458480e-01	4.0807518e-02	-5.8446698e-01
-1.2528510e-01	3.3017966e-02	-5.6361957e-01
-1.1535091e-01	2.8557602e-02	-5.3980509e-01
-1.0575221e-01	2.5902100e-02	-5.1583109e-01
-9.7318727e-02	2.3789802e-02	-4.9304590e-01
-8.9496734e-02	2.2092950e-02	-4.7092358e-01
-8.1240567e-02	2.0904150e-02	-4.4881219e-01
-7.2213674e-02	1.9614743e-02	-4.2686405e-01
-6.3272208e-02	1.7190158e-02	-4.0678978e-01
-5.6284767e-02	1.3094767e-02	-3.9043551e-01
-5.2942795e-02	7.3302708e-03	-3.7698017e-01
-5.3504127e-02	-5.5903507e-04	-3.6362492e-01
-5.6644396e-02	-1.1029793e-02	-3.4873332e-01
-6.0396321e-02	-2.2972443e-02	-3.3338714e-01
-6.3330714e-02	-3.4356484e-02	-3.2001922e-01
-6.4574319e-02	-4.3984944e-02	-3.0984917e-01
-6.3799173e-02	-5.1484764e-02	-3.0251530e-01
-6.1952914e-02	-5.7365868e-02	-2.9758993e-01
-6.0213111e-02	-6.3354301e-02	-2.9482470e-01
-5.8516840e-02	-7.0767814e-02	-2.9345972e-01
-5.6732606e-02	-7.9728632e-02	-2.9204035e-01
-5.6025294e-02	-9.0472354e-02	-2.8887932e-01
-5.7494086e-02	-1.0308511e-01	-2.8338132e-01
-6.0715610e-02	-1.1698771e-01	-2.7677960e-01
-6.4569818e-02	-1.3238637e-01	-2.7055490e-01
-6.8036086e-02	-1.4971126e-01	-2.6525484e-01
-7.0704460e-02	-1.6767282e-01	-2.6054223e-01
-7.3516767e-02	-1.8437220e-01	-2.5508471e-01
-7.8209292e-02	-1.9916101e-01	-2.4797063e-01
-8.5403345e-02	-2.1254968e-01	-2.3984325e-01
-9.3821283e-02	-2.2506362e-01	-2.3135037e-01
-1.0177273e-01	-2.3653380e-01	-2.2221441e-01
-1.0838671e-01	-2.4622465e-01	-2.1192705e-01
-1.1383752e-01	-2.5307308e-01	-1.9985474e-01
-1.1936984e-01	-2.5599159e-01	-1.8583322e-01
-1.2616769e-01	-2.5479198e-01	-1.7094899e-01
-1.3405416e-01	-2.5041154e-01	-1.5638970e-01
-1.4179154e-01	-2.4403456e-01	-1.4260925e-01
-1.4772243e-01	-2.3741746e-01	-1.2956975e-01
-1.5016447e-01	-2.3277291e-01	-1.1709708e-01
-1.4778888e-01	-2.3058146e-01	-1.0501152e-01
-1.4040204e-01	-2.2989509e-01	-9.2691350e-02
-1.2955327e-01	-2.3099443e-01	-7.9666913e-02
-1.1784246e-01	-2.3529827e-01	-6.7008805e-02
-1.0721233e-01	-2.4305063e-01	-5.6342535e-02
-9.8455465e-02	-2.5248273e-01	-4.7715292e-02
-9.1955222e-02	-2.6174783e-01	-4.0390939e-02
-8.7665776e-02	-2.7032214e-01	-3.4405904e-02
-8.5115724e-02	-2.7795074e-01	-2.9590721e-02
-8.3595872e-02	-2.8421673e-01	-2.4486118e-02
-8.1496195e-02	-2.8933078e-01	-1.7203242e-02
-7.7120912e-02	-2.9361692e-01	-7.4977897e-03
-7.0288370e-02	-2.9694397e-01	2.5701007e-03
-6.1491410e-02	-2.9917339e-01	1.0647726e-02
-5.0991388e-02	-3.0063830e-01	1.5932389e-02
-3.9926924e-02	-3.0234384e-01	1.8768151e-02
-2.9645052e-02	-3.0503253e-01	1.9594358e-02
-1.9709144e-02	-3.0839772e-01	1.9184235e-02
-8.9406479e-03	-3.1246707e-01	1.9088700e-02
2.9520675e-03	-3.1854470e-01	2.0438530e-02
1.5494324e-02	-3.2729861e-01	2.2687337e-02
2.7466494e-02	-3.3836049e-01	2.3997596e-02
3.7029517e-02	-3.5147628e-01	2.2993067e-02
4.3568383e-02	-3.6582334e-01	2.0646076e-02
4.8745650e-02	-3.8035638e-01	1.8616818e-02
5.3633413e-02	-3.9479009e-01	1.6707103e-02
5.7090598e-02	-4.0833384e-01	1.4406141e-02
5.8937103e-02	-4.1995893e-01	1.2441953e-02
6.1032443e-02	-4.3078717e-01	1.2129186e-02
6.4325483e-02	-4.4320765e-01	1.4957001e-02
6.7923083e-02	-4.5776521e-01	2.1115226e-02
7.1093383e-02	-4.7280791e-01	2.8238987e-02
7.4563414e-02	-4.8603801e-01	3.3477787e-02
7.9673501e-02	-4.9562264e-01	3.5826268e-02
8.7008461e-02	-5.0076767e-01	3.6138538e-02
9.5938144e-02	-5.0181084e-01	3.5942914e-02
1.0504015e-01	-4.9946703e-01	3.6022720e-02
1.1370194e-01	-4.9434353e-01	3.6054096e-02
1.2241110e-01	-4.8739824e-01	3.6012786e-02
1.3137826e-01	-4.7990071e-01	3.6753061e-02
1.4085503e-01	-4.7313850e-01	3.8698373e-02
1.5119967e-01	-4.6919487e-01	4.1277084e-02
1.6209491e-01	-4.6982455e-01	4.3965155e-02
1.7313990e-01	-4.7373379e-01	4.6990249e-02
1.8396838e-01	-4.7727092e-01	5.0692867e-02
1.9408709e-01	-4.7751060e-01	5.5219787e-02
2.0341257e-01	-4.7426074e-01	6.0949924e-02
2.1197485e-01	-4.6917725e-01	6.7929637e-02
2.1946217e-01	-4.6350289e-01	7.5595897e-02
2.2549150e-01	-4.5824142e-01	8.3690244e-02
2.2975680e-01	-4.5420102e-01	9.2181718e-02
2.3229286e-01	-4.5100367e-01	1.0019022e-01
2.3351176e-01	-4.4828544e-01	1.0655491e-01
2.3418707e-01	-4.4644943e-01	1.1151414e-01
2.3524984e-01	-4.4547103e-01	1.1625622e-01
2.3672051e-01	-4.4520947e-01	1.2085765e-01
2.3758092e-01	-4.4556815e-01	1.2495334e-01
2.3734248e-01	-4.4569854e-01	1.2925756e-01
2.3686600e-01	-4.4498664e-01	1.3443957e-01
2.3705772e-01	-4.4379784e-01	1.4081031e-01
2.3764090e-01	-4.4275178e-01	1.4912785e-01
2.3816541e-01	-4.4276114e-01	1.5981440e-01
2.3925878e-01	-4.4496400e-01	1.7275655e-01
2.4141836e-01	-4.4912910e-01	1.8791720e-01
2.4390549e-01	-4.5323675e-01	2.0462985e-01
2.4609566e-01	-4.5557511e-01	2.2150758e-01
2.4800648e-01	-4.5615126e-01	2.3721471e-01
2.4980144e-01	-4.5588621e-01	2.5025380e-01
2.5185374e-01	-4.5550532e-01	2.5938521e-01
2.5494606e-01	-4.5527176e-01	2.6474190e-01
2.5985591e-01	-4.5521703e-01	2.6759297e-01
2.6611092e-01	-4.5515899e-01	2.6968606e-01
2.7151796e-01	-4.5490466e-01	2.7193412e-01
2.7430171e-01	-4.5433456e-01	2.7386826e-01
2.7531579e-01	-4.5339966e-01	2.7488769e-01
2.7664392e-01	-4.5269150e-01	2.7479787e-01
2.7874482e-01	-4.5232261e-01	2.7354423e-01
2.8045689e-01	-4.5078067e-01	2.7179248e-01
2.8114472e-01	-4.4691747e-01	2.7067693e-01
2.8133669e-01	-4.4078715e-01	2.7087595e-01
2.8189409e-01	-4.3192371e-01	2.7279849e-01
2.8327042e-01	-4.2024508e-01	2.7686570e-01
2.8527403e-01	-4.0753325e-01	2.8355450e-01
2.8728444e-01	-3.9579862e-01	2.9272069e-01
2.8819296e-01	-3.8566517e-01	3.0215601e-01
2.8677278e-01	-3.7644399e-01	3.0850389e-01
2.8278273e-01	-3.6711837e-01	3.1079211e-01
2.7692418e-01	-3.5792561e-01	3.1178637e-01
2.6973291e-01	-3.5036408e-01	3.1474052e-01
2.6089511e-01	-3.4501342e-01	3.2055874e-01
2.4947495e-01	-3.4032409e-01	3.2863148e-01
2.3467419e-01	-3.3405716e-01	3.3791969e-01
2.1717011e-01	-3.2493556e-01	3.4769410e-01
1.9954837e-01	-3.1296542e-01	3.5795695e-01
1.8395406e-01	-2.9923621e-01	3.6813710e-01
1.6993957e-01	-2.8509750e-01	3.7699623e-01
1.5609136e-01	-2.7155095e-01	3.8465661e-01
1.4187525e-01	-2.5953850e-01	3.9219637e-01
1.2759147e-01	-2.5009032e-01	3.9920713e-01
1.1454066e-01	-2.4413874e-01	4.0420287e-01
1.0434831e-01	-2.4213070e-01	4.0697522e-01
9.7490808e-02	-2.4421108e-01	4.0872921e-01
9.3439397e-02	-2.5024761e-01	4.1030472e-01
9.2157907e-02	-2.5911105e-01	4.1108415e-01
9.3893291e-02	-2.6921675e-01	4.1006836e-01
9.8202129e-02	-2.7924968e-01	4.0736498e-01
1.0399572e-01	-2.8797635e-01	4.0372230e-01
1.0992571e-01	-2.9501306e-01	3.9953670e-01
1.1509864e-01	-3.0135165e-01	3.9506252e-01
1.1930609e-01	-3.0834214e-01	3.9154062e-01
1.2276843e-01	-3.1661464e-01	3.9096749e-01
1.2604094e-01	-3.2590953e-01	3.9391874e-01
1.2917392e-01	-3.3577980e-01	3.9881646e-01
1.3100717e-01	-3.4606824e-01	4.0385641e-01
1.3034544e-01	-3.5548945e-01	4.0825170e-01
1.2747143e-01	-3.6157032e-01	4.1136960e-01
1.2353712e-01	-3.6385021e-01	4.1292714e-01
1.1943808e-01	-3.6434149e-01	4.1404517e-01
1.1583664e-01	-3.6465727e-01	4.1683167e-01
1.1257641e-01	-3.6535913e-01	4.2303377e-01
1.0846314e-01	-3.6683868e-01	4.3302674e-01
1.0301780e-01	-3.6891982e-01	4.4614928e-01
9.7336074e-02	-3.7049539e-01	4.6136060e-01
9.2652468e-02	-3.7080929e-01	4.7659502e-01
8.9021156e-02	-3.7058953e-01	4.8926662e-01
8.5751437e-02	-3.7046313e-01	4.9863215e-01
8.2222735e-02	-3.6971267e-01	5.0632557e-01
7.8388901e-02	-3.6758088e-01	5.1422189e-01
7.5268680e-02	-3.6408870e-01	5.2277289e-01
7.4213768e-02	-3.5951760e-01	5.3166786e-01
7.5507041e-02	-3.5421502e-01	5.4088670e-01
7.8210928e-02	-3.4855999e-01	5.5036730e-01
8.1110708e-02	-3.4255402e-01	5.5968225e-01
8.3639485e-02	-3.3574091e-01	5.6908570e-01
8.5882850e-02	-3.2789067e-01	5.7963201e-01
8.8118606e-02	-3.1914868e-01	5.9161003e-01
9.0654665e-02	-3.0998384e-01	6.0415795e-01
9.3359780e-02	-3.0110524e-01	6.1599473e-01
9.5619674e-02	-2.9218222e-01	6.2595335e-01
9.7468142e-02	-2.8185896e-01	6.3384661e-01
1.0010280e-01	-2.6980132e-01	6.4083849e-01
1.0452988e-01	-2.5650679e-01	6.4805787e-01
1.1079455e-01	-2.4203146e-01	6.5551087e-01
1.1832589e-01	-2.2668787e-01	6.6292356e-01
1.2556863e-01	-2.1119805e-01	6.7040976e-01
1.3073469e-01	-1.9495812e-01	6.7784819e-01
1.3361090e-01	-1.7638969e-01	6.8460744e-01
1.3480672e-01	-1.5587299e-01	6.9012150e-01
1.3398166e-01	-1.3595285e-01	6.9440247e-01
1.3033570e-01	-1.1832231e-01	6.9766234e-01
1.2410401e-01	-1.0240419e-01	6.9985560e-01
1.1696364e-01	-8.6448799e-02	7.0115592e-01
1.1045513e-01	-6.8880901e-02	7.0217113e-01
1.0459297e-01	-4.8906717e-02	7.0317815e-01
9.8955182e-02	-2.6384447e-02	7.0438757e-01
9.3383100e-02	-1.3605627e-03	7.0665434e-01
8.7504986e-02	2.5653224e-02	7.1030505e-01
8.1595451e-02	5.3125440e-02	7.1490723e-01
7.6818971e-02	7.9337784e-02	7.2010836e-01
7.3452778e-02	1.0342464e-01	7.2530129e-01
7.0056391e-02	1.2455494e-01	7.2940319e-01
6.5238916e-02	1.4169011e-01	7.3105378e-01
5.8563727e-02	1.5476241e-01	7.2943837e-01
5.0527757e-02	1.6462289e-01	7.2515543e-01
4.3248440e-02	1.7203692e-01	7.1970527e-01
3.9442427e-02	1.7756769e-01	7.1433434e-01
4.0303737e-02	1.8181645e-01	7.0974277e-01
4.4725414e-02	1.8504469e-01	7.0564435e-01
5.1175580e-02	1.8679781e-01	7.0012383e-01
5.9615529e-02	1.8622711e-01	6.9146711e-01
7.0079466e-02	1.8297138e-01	6.8027333e-01
8.1405203e-02	1.7785997e-01	6.6814994e-01
9.2690600e-02	1.7269502e-01	6.5528147e-01
1.0447800e-01	1.6911032e-01	6.4076009e-01
1.1816191e-01	1.6714110e-01	6.2492903e-01
1.3464184e-01	1.6586549e-01	6.0929716e-01
1.5290477e-01	1.6550809e-01	5.9440034e-01
1.7066750e-01	1.6695411e-01	5.8027907e-01
1.8639675e-01	1.6970681e-01	5.6832067e-01
2.0002731e-01	1.7275077e-01	5.5990337e-01
2.1196020e-01	1.7678190e-01	5.5426066e-01
2.2204961e-01	1.8310544e-01	5.4978068e-01
2.3060322e-01	1.9176044e-01	5.4573607e-01
2.3887346e-01	2.0254961e-01	5.4192583e-01
2.4787605e-01	2.1517488e-01	5.3876745e-01
2.5735995e-01	2.2807703e-01	5.3763700e-01
2.6626353e-01	2.3996402e-01	5.3864269e-01
2.7474897e-01	2.5125077e-01	5.4021555e-01
2.8363185e-01	2.6278385e-01	5.4127298e-01
2.9245671e-01	2.7500670e-01	5.4098091e-01
3.0087760e-01	2.8811747e-01	5.3823008e-01
3.0923220e-01	3.0162768e-01	5.3272446e-01
3.1703554e-01	3.1424061e-01	5.2560807e-01
3.2321748e-01	3.2534854e-01	5.1870469e-01
3.2765356e-01	3.3546735e-01	5.1279399e-01
3.3135467e-01	3.4523795e-01	5.0760222e-01
3.3477568e-01	3.5531156e-01	5.0321529e-01
3.3740879e-01	3.6620176e-01	4.9983148e-01
3.3881629e-01	3.7739387e-01	4.9677940e-01
3.3823328e-01	3.8752034e-01	4.9300707e-01
3.3490071e-01	3.9597702e-01	4.8819073e-01
3.2955865e-01	4.0329486e-01	4.8310443e-01
3.2451067e-01	4.1004133e-01	4.7913466e-01
3.2200292e-01	4.1608730e-01	4.7620957e-01
3.2204498e-01	4.2042502e-01	4.7219468e-01
3.2326485e-01	4.2249263e-01	4.6519071e-01
3.2576090e-01	4.2345451e-01	4.5532490e-01
3.3056356e-01	4.2494666e-01	4.4502596e-01
3.3758840e-01	4.2800399e-01	4.3764208e-01
3.4551325e-01	4.3273511e-01	4.3458462e-01
3.5253309e-01	4.3828724e-01	4.3448569e-01
3.5805755e-01	4.4387019e-01	4.3595663e-01
3.6291962e-01	4.4946131e-01	4.3894323e-01
3.6751240e-01	4.5567206e-01	4.4340997e-01
3.7130990e-01	4.6284946e-01	4.4905152e-01
3.7417662e-01	4.7020169e-01	4.5585267e-01
3.7713794e-01	4.7687666e-01	4.6363665e-01
3.8179822e-01	4.8267121e-01	4.7173257e-01
3.8986430e-01	4.8699726e-01	4.7966474e-01
4.0238921e-01	4.8915620e-01	4.8737479e-01
4.1831910e-01	4.8915816e-01	4.9476570e-01
4.3510236e-01	4.8720409e-01	5.0137503e-01
4.5066010e-01	4.8349154e-01	5.0608044e-01
4.6370822e-01	4.7851743e-01	5.0788866e-01
4.7374084e-01	4.7318242e-01	5.0748499e-01
4.8155629e-01	4.6811714e-01	5.0663983e-01
4.8829048e-01	4.6277320e-01	5.0645207e-01
4.9420999e-01	4.5661258e-01	5.0714639e-01
4.9857415e-01	4.5021015e-01	5.0858895e-01
5.0001136e-01	4.4407736e-01	5.0991775e-01
4.9773804e-01	4.3791750e-01	5.0935224e-01
4.9238256e-01	4.3128509e-01	5.0604964e-01
4.8535944e-01	4.2437044e-01	5.0062010e-01
4.7759816e-01	4.1775598e-01	4.9326106e-01
4.6920371e-01	4.1139602e-01	4.8378228e-01
4.6002462e-01	4.0456333e-01	4.7270249e-01
4.5028493e-01	3.9692792e-01	4.6104370e-01
4.4091649e-01	3.8912144e-01	4.5017295e-01
4.3288322e-01	3.8218414e-01	4.4172460e-01
4.2595731e-01	3.7637590e-01	4.3660617e-01
4.1907911e-01	3.7052322e-01	4.3448387e-01
4.1192147e-01	3.6374654e-01	4.3425993e-01
4.0558922e-01	3.5664906e-01	4.3479522e-01
4.0173812e-01	3.4986046e-01	4.3553202e-01
4.0075153e-01	3.4316931e-01	4.3682084e-01
4.0106976e-01	3.3593676e-01	4.3895540e-01
4.0153535e-01	3.2745735e-01	4.4101099e-01
4.0283214e-01	3.1751192e-01	4.4175043e-01
4.0581670e-01	3.0681569e-01	4.4116613e-01
4.1043108e-01	2.9655321e-01	4.4073150e-01
4.1642383e-01	2.8761469e-01	4.4173222e-01
4.2427544e-01	2.8020910e-01	4.4308337e-01
4.3429833e-01	2.7423420e-01	4.4241413e-01
4.4522124e-01	2.6995879e-01	4.3873213e-01
4.5562552e-01	2.6707739e-01	4.3207586e-01
4.6613348e-01	2.6462072e-01	4.2214299e-01
4.7825130e-01	2.6285790e-01	4.0908387e-01
4.9178661e-01	2.6232338e-01	3.9402752e-01
5.0505434e-01	2.6161497e-01	3.7818877e-01
5.1719835e-01	2.5903062e-01	3.6285542e-01
5.2904385e-01	2.5495872e-01	3.4953709e-01
5.4166826e-01	2.5083499e-01	3.3935537e-01
5.5465132e-01	2.4696353e-01	3.3273685e-01
5.6666874e-01	2.4233660e-01	3.2936182e-01
5.7768075e-01	2.3601477e-01	3.2833875e-01
5.8873122e-01	2.2801107e-01	3.2893729e-01
6.0019279e-01	2.1906574e-01	3.3060105e-01
6.1202758e-01	2.0945992e-01	3.3232921e-01
6.2424302e-01	1.9864292e-01	3.3314731e-01
6.3610611e-01	1.8635666e-01	3.3249180e-01
6.4661775e-01	1.7309447e-01	3.2994712e-01
6.5579054e-01	1.5970725e-01	3.2540811e-01
6.6407142e-01	1.4749325e-01	3.1878504e-01
6.7150294e-01	1.3827632e-01	3.0975074e-01
6.7789255e-01	1.3373961e-01	2.9884282e-01
6.8240555e-01	1.3391426e-01	2.8788737e-01
6.8332692e-01	1.3660483e-01	2.7845321e-01
6.7913386e-01	1.3953415e-01	2.7083066e-01
6.6987164e-01	1.4251437e-01	2.6509813e-01
6.5780553e-01	1.4665802e-01	2.6206417e-01
6.4641490e-01	1.5263522e-01	2.6225086e-01
6.3812568e-01	1.6016704e-01	2.6463883e-01
6.3315920e-01	1.6838412e-01	2.6716828e-01
6.3015787e-01	1.7666266e-01	2.6855545e-01
6.2739196e-01	1.8582750e-01	2.6890712e-01
6.2437803e-01	1.9781483e-01	2.6858285e-01
6.2167210e-01	2.1357634e-01	2.6722068e-01
6.1947276e-01	2.3253825e-01	2.6389855e-01
6.1808947e-01	2.5367817e-01	2.5803538e-01
6.1773001e-01	2.7627925e-01	2.4978473e-01
6.1758501e-01	2.9969038e-01	2.3996570e-01
6.1666249e-01	3.2217435e-01	2.2989416e-01
6.1459800e-01	3.4180518e-01	2.2049519e-01
6.1154987e-01	3.5880425e-01	2.1137892e-01
6.0884697e-01	3.7460661e-01	2.0188325e-01
6.0893951e-01	3.9004263e-01	1.9227267e-01
6.1314713e-01	4.0554777e-01	1.8305475e-01
6.1941458e-01	4.2080684e-01	1.7409297e-01
6.2382856e-01	4.3446652e-01	1.6470500e-01
6.2436797e-01	4.4494911e-01	1.5497190e-01
6.2147923e-01	4.5024130e-01	1.4596044e-01
6.1685937e-01	4.4907233e-01	1.3809740e-01
6.1300303e-01	4.4332826e-01	1.3129816e-01
6.1180255e-01	4.3628696e-01	1.2628951e-01
6.1300950e-01	4.2960824e-01	1.2372024e-01
6.1448909e-01	4.2368152e-01	1.2286563e-01
6.1413331e-01	4.1903586e-01	1.2233423e-01
6.1185975e-01	4.1655995e-01	1.2131554e-01
6.0921167e-01	4.1672567e-01	1.2002250e-01
6.0702337e-01	4.1878536e-01	1.1908346e-01
6.0476446e-01	4.2119582e-01	1.1874196e-01
6.0187941e-01	4.2330633e-01	1.1852076e-01
5.9832534e-01	4.2556553e-01	1.1738791e-01
5.9389401e-01	4.2765664e-01	1.1418027e-01
5.8885838e-01	4.2809651e-01	1.0833539e-01
5.8446191e-01	4.2651006e-01	1.0015578e-01
5.8120291e-01	4.2458493e-01	8.9817341e-02
5.7787321e-01	4.2365939e-01	7.7098965e-02
5.7349040e-01	4.2274108e-01	6.2795065e-02
5.6849880e-01	4.2009213e-01	4.9515563e-02
5.6316123e-01	4.1588481e-01	3.9743551e-02
5.5720473e-01	4.1192688e-01	3.3509245e-02
5.5085865e-01	4.0928994e-01	2.9089368e-02
5.4467425e-01	4.0744788e-01	2.5066533e-02
5.3865687e-01	4.0583469e-01	2.0454839e-02
5.3206138e-01	4.0560437e-01	1.4144619e-02
5.2458036e-01	4.0889347e-01	5.6389061e-03
5.1699002e-01	4.1599300e-01	-3.9511418e-03
5.0986347e-01	4.2430473e-01	-1.2559592e-02
5.0276949e-01	4.3095833e-01	-1.8844646e-02
4.9525075e-01	4.3546900e-01	-2.3137529e-02
4.8714956e-01	4.3965138e-01	-2.6861257e-02
4.7816203e-01	4.4560075e-01	-3.1123510e-02
4.6898629e-01	4.5334876e-01	-3.6455775e-02
4.6142132e-01	4.6141008e-01	-4.3428120e-02
4.5662766e-01	4.6998967e-01	-5.2362004e-02
4.5507139e-01	4.8046545e-01	-6.2432792e-02
4.5746041e-01	4.9209216e-01	-7.1276273e-02
4.6464071e-01	5.0267084e-01	-7.6031601e-02
4.7658007e-01	5.1121400e-01	-7.5987724e-02
4.9199281e-01	5.1783211e-01	-7.3805229e-02
5.0948543e-01	5.2241589e-01	-7.2990612e-02
5.2783118e-01	5.2513915e-01	-7.4946107e-02
5.4520318e-01	5.2724421e-01	-7.8802541e-02
5.5999641e-01	5.3022570e-01	-8.2764776e-02
5.7214197e-01	5.3458171e-01	-8.5773644e-02
5.8293649e-01	5.3948119e-01	-8.8835579e-02
5.9364190e-01	5.4335213e-01	-9.3509114e-02
6.0418963e-01	5.4471610e-01	-9.9477344e-02
6.1349269e-01	5.4318020e-01	-1.0558706e-01
6.2116518e-01	5.4015538e-01	-1.1208859e-01
6.2768735e-01	5.3757112e-01	-1.2000553e-01
6.3356236e-01	5.3600348e-01	-1.2948191e-01
6.3990926e-01	5.3537345e-01	-1.3918016e-01
6.4778706e-01	5.3600356e-01	-1.4691000e-01
6.5647453e-01	5.3800444e-01	-1.5184498e-01
6.6393256e-01	5.4065952e-01	-1.5577608e-01
6.6927299e-01	5.4256899e-01	-1.6088715e-01
6.7416943e-01	5.4281642e-01	-1.6679651e-01
6.8025800e-01	5.4146547e-01	-1.7094104e-01
6.8681569e-01	5.3837708e-01	-1.7176874e-01
6.9315743e-01	5.3289559e-01	-1.7065386e-01
6.9999227e-01	5.2486244e-01	-1.7038249e-01
7.0695082e-01	5.1478576e-01	-1.7314465e-01
7.1266684e-01	5.0298976e-01	-1.8064310e-01
7.1748603e-01	4.8944576e-01	-1.9378733e-01
7.2274831e-01	4.7431121e-01	-2.1142288e-01
7.2804587e-01	4.5861823e-01	-2.3149376e-01
7.3146738e-01	4.4419729e-01	-2.5263440e-01
7.3228024e-01	4.3230647e-01	-2.7425752e-01
7.3170475e-01	4.2215379e-01	-2.9655411e-01
7.3111159e-01	4.1132793e-01	-3.1985688e-01
7.3074754e-01	3.9833445e-01	-3.4349369e-01
7.3004899e-01	3.8342597e-01	-3.6620818e-01
7.2879532e-01	3.6701010e-01	-3.8785845e-01
7.2760327e-01	3.4934909e-01	-4.0951436e-01
7.2690258e-01	3.3050395e-01	-4.3188587e-01
7.2648330e-01	3.1013611e-01	-4.5457295e-01
7.2625934e-01	2.8822471e-01	-4.7630179e-01
7.2665391e-01	2.6540403e-01	-4.9592430e-01
7.2810339e-01	2.4331091e-01	-5.1401534e-01
7.3001904e-01	2.2402752e-01	-5.3227286e-01
7.3127124e-01	2.0854111e-01	-5.5158542e-01
7.3159928e-01	1.9665667e-01	-5.7150860e-01
7.3110063e-01	1.8746443e-01	-5.9074980e-01
7.2910012e-01	1.7958746e-01	-6.0821580e-01
7.2535458e-01	1.7215250e-01	-6.2420871e-01
7.2060142e-01	1.6528006e-01	-6.4021502e-01
7.1469148e-01	1.5929172e-01	-6.5699515e-01
7.0687988e-01	1.5395254e-01	-6.7363991e-01
6.9716580e-01	1.4904285e-01	-6.8937469e-01
6.8555261e-01	1.4480958e-01	-7.0517338e-01
6.7202769e-01	1.4077445e-01	-7.2229201e-01
6.5713684e-01	1.3527738e-01	-7.4067844e-01
6.4108863e-01	1.2702429e-01	-7.6008992e-01
6.2377153e-01	1.1603178e-01	-7.8094321e-01
6.0582346e-01	1.0311559e-01	-8.0298076e-01
5.8821252e-01	8.9191203e-02	-8.2470719e-01
5.7144980e-01	7.5330231e-02	-8.4473800e-01
5.5570983e-01	6.3209180e-02	-8.6234516e-01
5.4139046e-01	5.4198229e-02	-8.7732981e-01
5.2902839e-01	4.7822267e-02	-8.9034862e-01
5.1850594e-01	4.2461046e-02	-9.0270994e-01
5.0945753e-01	3.7696566e-02	-9.1513914e-01
5.0195482e-01	3.4627490e-02	-9.2739400e-01
4.9627121e-01	3.4013897e-02	-9.3944222e-01
4.9253312e-01	3.4914668e-02	-9.5201622e-01
4.9003707e-01	3.5591758e-02	-9.6564690e-01
4.8697658e-01	3.4863089e-02	-9.7984806e-01
4.8132947e-01	3.2093022e-02	-9.9361592e-01
4.7226968e-01	2.7029618e-02	-1.0061202e+00
4.6073520e-01	2.0079556e-02	-1.0172243e+00
4.4817772e-01	1.2339371e-02	-1.0271530e+00
4.3591466e-01	5.0461257e-03	-1.0355046e+00
4.2522635e-01	-1.3545195e-03	-1.0416360e+00
4.1573738e-01	-7.2977569e-03	-1.0458735e+00
4.0517223e-01	-1.3619926e-02	-1.0493425e+00
3.9188567e-01	-2.1312276e-02	-1.0528664e+00
3.7646205e-01	-3.1040320e-02	-1.0566053e+00
3.6108965e-01	-4.2520456e-02	-1.0606828e+00
3.4777527e-01	-5.4579970e-02	-1.0662471e+00
3.3679361e-01	-6.5506688e-02	-1.0746322e+00
3.2718518e-01	-7.3864126e-02	-1.0860260e+00
3.1840794e-01	-7.9512440e-02	-1.1003362e+00
3.1028302e-01	-8.3168894e-02	-1.1176566e+00
3.0206294e-01	-8.5007207e-02	-1.1371999e+00
2.9285799e-01	-8.5142710e-02	-1.1571335e+00
2.8200243e-01	-8.5325282e-02	-1.1757852e+00
2.6903059e-01	-8.7648835e-02	-1.1919601e+00
2.5442032e-01	-9.2146054e-02	-1.2047303e+00
2.3954870e-01	-9.7929446e-02	-1.2141876e+00
2.2579147e-01	-1.0477167e-01	-1.2209867e+00
2.1324357e-01	-1.1248938e-01	-1.2248538e+00
2.0047400e-01	-1.2041784e-01	-1.2255657e+00
1.8653152e-01	-1.2774258e-01	-1.2247487e+00
1.7208695e-01	-1.3430486e-01	-1.2251291e+00
1.5804416e-01	-1.4140881e-01	-1.2287862e+00
1.4372830e-01	-1.5062420e-01	-1.2360663e+00
1.2799021e-01	-1.6199344e-01	-1.2455410e+00
1.1155881e-01	-1.7482996e-01	-1.2553070e+00
9.6124873e-02	-1.8914017e-01	-1.2649163e+00
8.2547506e-02	-2.0469706e-01	-1.2755675e+00
7.0080202e-02	-2.2025846e-01	-1.2879038e+00
5.6489089e-02	-2.3512932e-01	-1.3015610e+00
4.0744047e-02	-2.4986587e-01	-1.3166803e+00
2.4217231e-02	-2.6454241e-01	-1.3336623e+00
8.4868361e-03	-2.7810318e-01	-1.3520746e+00
-5.1157333e-03	-2.8946092e-01	-1.3699280e+00
-1.5174709e-02	-2.9843178e-01	-1.3846985e+00
-2.1884020e-02	-3.0604642e-01	-1.3962243e+00
-2.7000081e-02	-3.1370149e-01	-1.4065840e+00
-3.1739329e-02	-3.2224116e-01	-1.4170492e+00
-3.5966586e-02	-3.3187839e-01	-1.4267529e+00
-3.8997043e-02	-3.4228250e-01	-1.4333888e+00
-4.1221179e-02	-3.5333213e-01	-1.4348892e+00
-4.4080373e-02	-3.6521545e-01	-1.4310175e+00
-4.8153960e-02	-3.7746426e-01	-1.4232040e+00
-5.3126905e-02	-3.8940827e-01	-1.4130124e+00
-5.8971225e-02	-4.0130607e-01	-1.4019647e+00
-6.6231722e-02	-4.1441735e-01	-1.3921467e+00
-7.4876729e-02	-4.2962092e-01	-1.3851281e+00
-8.3630239e-02	-4.4603049e-01	-1.3814139e+00
-9.1277532e-02	-4.6173012e-01	-1.3808852e+00
-9.6951078e-02	-4.7565807e-01	-1.3820588e+00
-9.9559391e-02	-4.8856227e-01	-1.3829451e+00
-9.8984803e-02	-5.0127257e-01	-1.3833686e+00
-9.6321748e-02	-5.1336358e-01	-1.3846938e+00
-9.2173045e-02	-5.2493555e-01	-1.3871043e+00
-8.6322670e-02	-5.3695591e-01	-1.3888332e+00
-7.8553210e-02	-5.4925230e-01	-1.3883720e+00
-6.9234195e-02	-5.6031673e-01	-1.3856169e+00
-5.8976052e-02	-5.6887879e-01	-1.3810544e+00
-4.8331033e-02	-5.7515423e-01	-1.3755566e+00
-3.8145144e-02	-5.8080654e-01	-1.3698392e+00
-2.9245655e-02	-5.8744628e-01	-1.3633490e+00
-2.2230311e-02	-5.9487060e-01	-1.3555670e+00
-1.7568963e-02	-6.0119796e-01	-1.3477022e+00
-1.4939702e-02	-6.0478428e-01	-1.3411680e+00
-1.3047292e-02	-6.0531284e-01	-1.3356076e+00
-1.0547727e-02	-6.0374545e-01	-1.3294113e+00
-6.6015453e-03	-6.0164924e-01	-1.3218355e+00
-3.1282407e-04	-5.9992371e-01	-1.3141833e+00
8.9867164e-03	-5.9824558e-01	-1.3083233e+00
2.0391335e-02	-5.9565740e-01	-1.3050384e+00
3.1506367e-02	-5.9195184e-01	-1.3040760e+00
3.9940016e-02	-5.8834713e-01	-1.3047364e+00
4.4780811e-02	-5.8608316e-01	-1.3061033e+00
4.6811181e-02	-5.8538786e-01	-1.3069620e+00
4.7598928e-02	-5.8573708e-01	-1.3058473e+00
4.8280546e-02	-5.8638064e-01	-1.3014521e+00
4.8949071e-02	-5.8729631e-01	-1.2937956e+00
4.9644600e-02	-5.8872173e-01	-1.2846348e+00
5.1711137e-02	-5.8944971e-01	-1.2762817e+00
5.6577871e-02	-5.8811230e-01	-1.2706884e+00
6.3172870e-02	-5.8559205e-01	-1.2685397e+00
6.8347273e-02	-5.8417446e-01	-1.2688163e+00
7.0071365e-02	-5.8524750e-01	-1.2704646e+00
6.8607728e-02	-5.8906542e-01	-1.2729292e+00
6.4580538e-02	-5.9482277e-01	-1.2745819e+00
5.8485664e-02	-6.0096049e-01	-1.2730843e+00
5.2014223e-02	-6.0677265e-01	-1.2672235e+00
4.6659965e-02	-6.1227295e-01	-1.2572432e+00
4.1744789e-02	-6.1676166e-01	-1.2441081e+00
3.5482744e-02	-6.1914530e-01	-1.2288673e+00
2.6034033e-02	-6.1916990e-01	-1.2126532e+00
1.2708447e-02	-6.1693487e-01	-1.1965680e+00
-2.8947069e-03	-6.1210825e-01	-1.1809978e+00
-1.8367756e-02	-6.0500226e-01	-1.1658645e+00
-3.1721818e-02	-5.9679658e-01	-1.1517119e+00
-4.1860083e-02	-5.8787432e-01	-1.1392062e+00
-4.8722002e-02	-5.7814474e-01	-1.1288415e+00
-5.2750174e-02	-5.6871639e-01	-1.1211779e+00
-5.5351205e-02	-5.6143072e-01	-1.1158839e+00
-5.8196733e-02	-5.5718493e-01	-1.1117721e+00
-6.1374152e-02	-5.5541386e-01	-1.1076877e+00
-6.3714973e-02	-5.5502097e-01	-1.1029296e+00
-6.4851875e-02	-5.5541913e-01	-1.0980438e+00
-6.6449054e-02	-5.5674301e-01	-1.0942613e+00
-7.0580737e-02	-5.6000538e-01	-1.0915197e+00
-7.7335217e-02	-5.6657966e-01	-1.0879338e+00
-8.4742102e-02	-5.7632524e-01	-1.0819436e+00
-9.0612688e-02	-5.8722098e-01	-1.0746754e+00
-9.4264539e-02	-5.9724080e-01	-1.0685470e+00
-9.6400220e-02	-6.0601368e-01	-1.0640090e+00
-9.8059996e-02	-6.1413918e-01	-1.0593661e+00
-1.0075136e-01	-6.2176378e-01	-1.0529110e+00
-1.0666810e-01	-6.2823235e-01	-1.0445081e+00
-1.1725478e-01	-6.3194412e-01	-1.0355996e+00
-1.3183575e-01	-6.3191553e-01	-1.0277762e+00
-1.4829449e-01	-6.2887811e-01	-1.0214302e+00
-1.6501212e-01	-6.2385165e-01	-1.0160825e+00
-1.8163304e-01	-6.1745824e-01	-1.0114954e+00
-1.9761145e-01	-6.0984803e-01	-1.0077065e+00
-2.1116018e-01	-6.0049372e-01	-1.0047359e+00
-2.2097727e-01	-5.8907308e-01	-1.0027731e+00
-2.2766817e-01	-5.7610582e-01	-1.0016135e+00
-2.3223771e-01	-5.6213070e-01	-1.0004450e+00
-2.3533609e-01	-5.4747229e-01	-9.9876034e-01
-2.3780447e-01	-5.3254185e-01	-9.9664292e-01
-2.4027352e-01	-5.1737590e-01	-9.9407985e-01
-2.4326216e-01	-5.0262232e-01	-9.9079870e-01
-2.4750137e-01	-4.8914922e-01	-9.8699003e-01
-2.5300602e-01	-4.7591342e-01	-9.8336822e-01
-2.5943778e-01	-4.6189158e-01	-9.8021853e-01
-2.6696045e-01	-4.4842333e-01	-9.7763220e-01
-2.7538845e-01	-4.3710721e-01	-9.7586355e-01
-2.8385827e-01	-4.2842812e-01	-9.7413017e-01
-2.9144108e-01	-4.2292799e-01	-9.7073834e-01
-2.9689009e-01	-4.2042919e-01	-9.6522816e-01
-2.9836527e-01	-4.1919885e-01	-9.5914817e-01
-2.9455664e-01	-4.1694407e-01	-9.5506573e-01
-2.8613248e-01	-4.1132155e-01	-9.5518296e-01
-2.7494364e-01	-4.0111013e-01	-9.5979862e-01
-2.6251954e-01	-3.8752664e-01	-9.6733872e-01
-2.4993285e-01	-3.7281486e-01	-9.7620861e-01
-2.3763910e-01	-3.5788620e-01	-9.8594991e-01
-2.2543806e-01	-3.4273123e-01	-9.9648877e-01
-2.1271620e-01	-3.2840161e-01	-1.0066207e+00
-1.9871816e-01	-3.1683568e-01	-1.0144363e+00
-1.8358592e-01	-3.0853646e-01	-1.0189383e+00
-1.6867731e-01	-3.0157865e-01	-1.0201473e+00
-1.5529584e-01	-2.9386809e-01	-1.0185935e+00
-1.4331328e-01	-2.8560590e-01	-1.0153252e+00
-1.3163396e-01	-2.7830082e-01	-1.0111964e+00
-1.2002314e-01	-2.7251981e-01	-1.0060431e+00
-1.0871713e-01	-2.6778555e-01	-9.9918214e-01
-9.7180030e-02	-2.6363262e-01	-9.9052294e-01
-8.4833421e-02	-2.6028666e-01	-9.8131867e-01
-7.1687036e-02	-2.5833285e-01	-9.7323956e-01
-5.8280606e-02	-2.5802669e-01	-9.6699466e-01
-4.5663150e-02	-2.5938359e-01	-9.6188078e-01
-3.4616770e-02	-2.6224371e-01	-9.5631547e-01
-2.4957846e-02	-2.6567682e-01	-9.4953445e-01
-1.5978494e-02	-2.6833428e-01	-9.4155666e-01
-7.1386568e-03	-2.6969799e-01	-9.3214568e-01
1.7332565e-03	-2.7014663e-01	-9.2171602e-01
1.0604597e-02	-2.7027609e-01	-9.1163480e-01
1.8541475e-02	-2.7081589e-01	-9.0282898e-01
2.3367214e-02	-2.7216190e-01	-8.9495336e-01
2.3726270e-02	-2.7383535e-01	-8.8716449e-01
2.0544105e-02	-2.7507309e-01	-8.7918389e-01
1.5439500e-02	-2.7545670e-01	-8.7124949e-01
9.3725300e-03	-2.7478234e-01	-8.6389881e-01
3.3902503e-03	-2.7309331e-01	-8.5821901e-01
-1.1109632e-03	-2.7071239e-01	-8.5514796e-01
-3.2804387e-03	-2.6800284e-01	-8.5359655e-01
-3.1982845e-03	-2.6521788e-01	-8.5048941e-01
-2.1590834e-03	-2.6259387e-01	-8.4400369e-01
-1.8397950e-03	-2.6119186e-01	-8.3580561e-01
-2.6069218e-03	-2.6273550e-01	-8.2879228e-01
-3.2929582e-03	-2.6734457e-01	-8.2446753e-01
-2.1788855e-03	-2.7328304e-01	-8.2278903e-01
1.8954373e-03	-2.7922346e-01	-8.2256833e-01
9.0146193e-03	-2.8482939e-01	-8.2209744e-01
1.8831224e-02	-2.8962902e-01	-8.1978298e-01
3.0951172e-02	-2.9315295e-01	-8.1457680e-01
4.4286495e-02	-2.9567712e-01	-8.0675805e-01
5.7265217e-02	-2.9792926e-01	-7.9773434e-01
6.8821214e-02	-3.0015460e-01	-7.8866502e-01
7.8171078e-02	-3.0189307e-01	-7.7993346e-01
8.5183640e-02	-3.0256650e-01	-7.7123436e-01
9.1593220e-02	-3.0238818e-01	-7.6162412e-01
9.9137983e-02	-3.0244172e-01	-7.5008991e-01
1.0709065e-01	-3.0313387e-01	-7.3642993e-01
1.1285675e-01	-3.0342369e-01	-7.2142781e-01
1.1487386e-01	-3.0222434e-01	-7.0594925e-01
1.1380528e-01	-2.9957071e-01	-6.9072055e-01
1.1034613e-01	-2.9611529e-01	-6.7709094e-01
1.0422131e-01	-2.9254200e-01	-6.6603168e-01
9.5890848e-02	-2.8963515e-01	-6.5666938e-01
8.7057393e-02	-2.8764576e-01	-6.4698686e-01
8.0049414e-02	-2.8590346e-01	-6.3533237e-01
7.6655481e-02	-2.8378954e-01	-6.2141094e-01
7.6611377e-02	-2.8124494e-01	-6.0578776e-01
7.8312230e-02	-2.7847598e-01	-5.8900102e-01
8.1030763e-02	-2.7551066e-01	-5.7163179e-01
8.5188795e-02	-2.7193933e-01	-5.5360069e-01
9.0627090e-02	-2.6755020e-01	-5.3403530e-01
9.5398250e-02	-2.6273457e-01	-5.1323500e-01
9.7120378e-02	-2.5792421e-01	-4.9334012e-01
9.5845352e-02	-2.5354232e-01	-4.7646281e-01
9.4549624e-02	-2.4997490e-01	-4.6291235e-01
9.5654777e-02	-2.4726075e-01	-4.5158718e-01
9.8494087e-02	-2.4538661e-01	-4.4190499e-01
1.0080733e-01	-2.4408324e-01	-4.3445721e-01
1.0151243e-01	-2.4264812e-01	-4.2943936e-01
1.0180194e-01	-2.4093382e-01	-4.2588162e-01
1.0320781e-01	-2.3947512e-01	-4.2256239e-01
1.0498991e-01	-2.3919696e-01	-4.1859676e-01
1.0470098e-01	-2.4146953e-01	-4.1399243e-01
1.0071176e-01	-2.4734297e-01	-4.0967670e-01
9.3438824e-02	-2.5638644e-01	-4.0632187e-01
8.5469789e-02	-2.6669624e-01	-4.0398713e-01
7.9891079e-02	-2.7607268e-01	-4.0251271e-01
7.7011755e-02	-2.8314437e-01	-4.0155495e-01
7.4230379e-02	-2.8800903e-01	-4.0056706e-01
6.9819093e-02	-2.9212034e-01	-3.9883062e-01
6.4931411e-02	-2.9642639e-01	-3.9529358e-01
6.1387490e-02	-3.0045156e-01	-3.8906631e-01
5.9744816e-02	-3.0365027e-01	-3.8033161e-01
5.9817805e-02	-3.0619733e-01	-3.7032473e-01
6.1294698e-02	-3.0825175e-01	-3.6022753e-01
6.3876254e-02	-3.0972271e-01	-3.5053938e-01
6.7431303e-02	-3.1099807e-01	-3.4144845e-01
7.2230940e-02	-3.1278727e-01	-3.3275656e-01
7.8786007e-02	-3.1555564e-01	-3.2354186e-01
8.7294773e-02	-3.2009022e-01	-3.1255753e-01
9.7771147e-02	-3.2681745e-01	-2.9953665e-01
1.1006023e-01	-3.3428816e-01	-2.8602824e-01
1.2345954e-01	-3.4042308e-01	-2.7424204e-01
1.3721497e-01	-3.4497265e-01	-2.6526229e-01
1.5116800e-01	-3.4971729e-01	-2.5857821e-01
1.6535800e-01	-3.5606500e-01	-2.5283648e-01
1.7930956e-01	-3.6327032e-01	-2.4684068e-01
1.9255300e-01	-3.6951657e-01	-2.4019385e-01
2.0502104e-01	-3.7365511e-01	-2.3364976e-01
2.1632059e-01	-3.7562774e-01	-2.2841742e-01
2.2549714e-01	-3.7594998e-01	-2.2456140e-01
2.3156706e-01	-3.7547334e-01	-2.2103065e-01
2.3457583e-01	-3.7526293e-01	-2.1729831e-01
2.3646775e-01	-3.7549640e-01	-2.1367608e-01
2.4007321e-01	-3.7603280e-01	-2.1000997e-01
2.4677483e-01	-3.7758981e-01	-2.0507599e-01
2.5590130e-01	-3.8081022e-01	-1.9801308e-01
2.6651114e-01	-3.8593916e-01	-1.8944403e-01
2.7876340e-01	-3.9271176e-01	-1.8070883e-01
2.9361178e-01	-3.9955798e-01	-1.7256970e-01
3.1175492e-01	-4.0480114e-01	-1.6476386e-01
3.3241563e-01	-4.0808054e-01	-1.5724281e-01
3.5272989e-01	-4.1019862e-01	-1.5073514e-01
3.6989471e-01	-4.1233527e-01	-1.4618140e-01
3.8362337e-01	-4.1490412e-01	-1.4439065e-01
3.9429695e-01	-4.1774687e-01	-1.4470275e-01
4.0148683e-01	-4.2099563e-01	-1.4470424e-01
4.0568577e-01	-4.2433435e-01	-1.4262325e-01
4.0794272e-01	-4.2667952e-01	-1.3874645e-01
4.0840807e-01	-4.2740810e-01	-1.3400503e-01
4.0737501e-01	-4.2637234e-01	-1.2822654e-01
4.0580778e-01	-4.2378655e-01	-1.2101503e-01
4.0394532e-01	-4.2085153e-01	-1.1316573e-01
4.0086494e-01	-4.1856721e-01	-1.0587697e-01
3.9597505e-01	-4.1639406e-01	-9.9951957e-02
3.9052481e-01	-4.1276586e-01	-9.6258447e-02
3.8655621e-01	-4.0657673e-01	-9.5014334e-02
3.8475029e-01	-3.9846799e-01	-9.4691467e-02
3.8406483e-01	-3.8989505e-01	-9.2931100e-02
3.8290837e-01	-3.8195671e-01	-8.8872087e-02
3.7993871e-01	-3.7560918e-01	-8.3809125e-02
3.7484687e-01	-3.7129802e-01	-7.9300501e-02
3.6884642e-01	-3.6927050e-01	-7.5037917e-02
3.6327082e-01	-3.7038125e-01	-6.9903262e-02
3.5877133e-01	-3.7493388e-01	-6.3809363e-02
3.5530989e-01	-3.8195620e-01	-5.7177104e-02
3.5174870e-01	-3.9014699e-01	-5.0323309e-02
3.4720657e-01	-3.9842629e-01	-4.3420835e-02
3.4227822e-01	-4.0586602e-01	-3.6489635e-02
3.3793682e-01	-4.1156114e-01	-3.0308975e-02
3.3467815e-01	-4.1578761e-01	-2.6225872e-02
3.3283794e-01	-4.2002983e-01	-2.4107619e-02
3.3313301e-01	-4.2448236e-01	-2.2445519e-02
3.3631566e-01	-4.2792765e-01	-2.0580674e-02
3.4227847e-01	-4.2966527e-01	-1.8715168e-02
3.5018663e-01	-4.3020277e-01	-1.6557177e-02
3.5967592e-01	-4.3090616e-01	-1.3122953e-02
3.7100747e-01	-4.3302135e-01	-7.6212241e-03
3.8351560e-01	-4.3678096e-01	-3.3073127e-04
3.9516562e-01	-4.4173789e-01	7.6165052e-03
4.0466907e-01	-4.4824212e-01	1.4998891e-02
4.1311082e-01	-4.5743819e-01	2.0709324e-02
4.2271656e-01	-4.6938391e-01	2.4047020e-02
4.3452442e-01	-4.8272432e-01	2.5526576e-02
4.4798281e-01	-4.9604932e-01	2.6701231e-02
4.6206800e-01	-5.0809675e-01	2.8478156e-02
4.7630972e-01	-5.1776274e-01	2.9991821e-02
4.9092620e-01	-5.2503284e-01	2.9218763e-02
5.0564178e-01	-5.3036257e-01	2.5335754e-02
5.1933207e-01	-5.3306769e-01	2.0000591e-02
5.3095500e-01	-5.3246908e-01	1.4875539e-02
5.3972651e-01	-5.2975629e-01	9.6812784e-03
5.4551388e-01	-5.2688536e-01	3.3344666e-03
5.5001346e-01	-5.2474047e-01	-5.3723342e-03
5.5591636e-01	-5.2418067e-01	-1.6618191e-02
5.6441065e-01	-5.2710045e-01	-2.8313246e-02
5.7501762e-01	-5.3476514e-01	-3.8446703e-02
5.8712807e-01	-5.4643057e-01	-4.7461883e-02
6.0047592e-01	-5.6048177e-01	-5.7269659e-02
6.1500763e-01	-5.7592163e-01	-6.9755406e-02
6.3034885e-01	-5.9214760e-01	-8.5720578e-02
6.4521115e-01	-6.0816360e-01	-1.0394441e-01
6.5773794e-01	-6.2301888e-01	-1.2247596e-01
6.6663563e-01	-6.3626950e-01	-1.4036616e-01
6.7200928e-01	-6.4750595e-01	-1.5731939e-01
6.7475007e-01	-6.5670858e-01	-1.7313289e-01
6.7546908e-01	-6.6488242e-01	-1.8806001e-01
6.7414365e-01	-6.7380520e-01	-2.0286295e-01
6.7097098e-01	-6.8556400e-01	-2.1821417e-01
6.6684085e-01	-7.0141164e-01	-2.3363983e-01
6.6202256e-01	-7.2084211e-01	-2.4745239e-01
6.5573801e-01	-7.4226316e-01	-2.5879312e-01
6.4747129e-01	-7.6452379e-01	-2.6936187e-01
6.3804033e-01	-7.8722224e-01	-2.8124973e-01
6.2918503e-01	-8.0935945e-01	-2.9410024e-01
6.2193501e-01	-8.3002877e-01	-3.0674005e-01
6.1534885e-01	-8.5045883e-01	-3.1937283e-01
6.0745534e-01	-8.7234121e-01	-3.3276740e-01
5.9738131e-01	-8.9526871e-01	-3.4699472e-01
5.8611268e-01	-9.1703371e-01	-3.6117477e-01
5.7550162e-01	-9.3486921e-01	-3.7417073e-01
5.6631263e-01	-9.4727063e-01	-3.8547495e-01
5.5807438e-01	-9.5499090e-01	-3.9473692e-01
5.5059435e-01	-9.5984611e-01	-4.0149187e-01
5.4413043e-01	-9.6340928e-01	-4.0582201e-01
5.3871734e-01	-9.6559869e-01	-4.0817570e-01
5.3306654e-01	-9.6464992e-01	-4.0874180e-01
5.2529021e-01	-9.5974440e-01	-4.0734445e-01
5.1584911e-01	-9.5213274e-01	-4.0437523e-01
5.0728265e-01	-9.4275673e-01	-4.0150197e-01
5.0153374e-01	-9.3144844e-01	-4.0000014e-01
4.9903361e-01	-9.1912014e-01	-3.9895646e-01
4.9953357e-01	-9.0779746e-01	-3.9677015e-01
5.0286310e-01	-8.9819939e-01	-3.9315893e-01
5.0884301e-01	-8.8940693e-01	-3.8869915e-01
5.1774045e-01	-8.8125428e-01	-3.8386501e-01
5.2956329e-01	-8.7496019e-01	-3.7944654e-01
5.4267678e-01	-8.7088702e-01	-3.7692031e-01
5.5494704e-01	-8.6782475e-01	-3.7764122e-01
5.6581545e-01	-8.6482326e-01	-3.8180421e-01
5.7629117e-01	-8.6171707e-01	-3.8833423e-01
5.8703299e-01	-8.5810743e-01	-3.9581116e-01
5.9759438e-01	-8.5369635e-01	-4.0344041e-01
6.0705512e-01	-8.4925948e-01	-4.1096552e-01
6.1506425e-01	-8.4641085e-01	-4.1799962e-01
6.2244135e-01	-8.4596340e-01	-4.2374963e-01
6.2920271e-01	-8.4727979e-01	-4.2767867e-01
6.3336417e-01	-8.4941013e-01	-4.2975048e-01
6.3361882e-01	-8.5200026e-01	-4.2976157e-01
6.3082730e-01	-8.5498797e-01	-4.2822307e-01
6.2644023e-01	-8.5764662e-01	-4.2679012e-01
6.2124284e-01	-8.5891807e-01	-4.2645012e-01
6.1560758e-01	-8.5880972e-01	-4.2722607e-01
6.1007339e-01	-8.5831069e-01	-4.2954889e-01
6.0549927e-01	-8.5846432e-01	-4.3420214e-01
6.0246963e-01	-8.5992515e-01	-4.4075302e-01
6.0077524e-01	-8.6259733e-01	-4.4702640e-01
6.0046773e-01	-8.6595690e-01	-4.5087075e-01
6.0253427e-01	-8.6930805e-01	-4.5172022e-01
6.0749969e-01	-8.7163160e-01	-4.5055848e-01
6.1415810e-01	-8.7257102e-01	-4.4948309e-01
6.2060614e-01	-8.7269716e-01	-4.5046237e-01
6.2630293e-01	-8.7239100e-01	-4.5361818e-01
6.3247210e-01	-8.7076428e-01	-4.5730805e-01
6.3979151e-01	-8.6607819e-01	-4.5992782e-01
6.4702190e-01	-8.5750652e-01	-4.6141797e-01
6.5228909e-01	-8.4617678e-01	-4.6310168e-01
6.5544327e-01	-8.3474967e-01	-4.6615078e-01
6.5839992e-01	-8.2534387e-01	-4.7014531e-01
6.6270319e-01	-8.1780669e-01	-4.7320707e-01
6.6813944e-01	-8.1048961e-01	-4.7380810e-01
6.7359983e-01	-8.0182857e-01	-4.7156824e-01
6.7812690e-01	-7.9122605e-01	-4.6602023e-01
6.8087342e-01	-7.7930289e-01	-4.5656678e-01
6.8061575e-01	-7.6723095e-01	-4.4430199e-01
6.7662374e-01	-7.5576869e-01	-4.3200657e-01
6.6998742e-01	-7.4539956e-01	-4.2190540e-01
6.6259289e-01	-7.3645160e-01	-4.1476351e-01
6.5507529e-01	-7.2918439e-01	-4.1030025e-01
6.4738234e-01	-7.2414593e-01	-4.0757194e-01
6.4033942e-01	-7.2172773e-01	-4.0536767e-01
6.3546442e-01	-7.2123193e-01	-4.0306580e-01
6.3353707e-01	-7.2080057e-01	-4.0103116e-01
6.3432139e-01	-7.1899205e-01	-3.9965865e-01
6.3759266e-01	-7.1568091e-01	-3.9930846e-01
6.4297286e-01	-7.1150585e-01	-4.0068876e-01
6.4942654e-01	-7.0738415e-01	-4.0371559e-01
6.5567909e-01	-7.0374226e-01	-4.0731050e-01
6.6096576e-01	-7.0024420e-01	-4.1064530e-01
6.6593478e-01	-6.9726450e-01	-4.1267009e-01
6.7208538e-01	-6.9568893e-01	-4.1200995e-01
6.8007078e-01	-6.9504623e-01	-4.0863045e-01
6.8972962e-01	-6.9416478e-01	-4.0391751e-01
7.0093417e-01	-6.9283997e-01	-3.9979715e-01
7.1334919e-01	-6.9061012e-01	-3.9724179e-01
7.2582001e-01	-6.8575321e-01	-3.9539987e-01
7.3701360e-01	-6.7771146e-01	-3.9322955e-01
7.4675337e-01	-6.6829630e-01	-3.9027623e-01
7.5575449e-01	-6.5968190e-01	-3.8634777e-01
7.6468049e-01	-6.5246364e-01	-3.8238222e-01
7.7365231e-01	-6.4625501e-01	-3.8069140e-01
7.8273141e-01	-6.4131435e-01	-3.8273117e-01
7.9266404e-01	-6.3793409e-01	-3.8783304e-01
8.0394396e-01	-6.3534643e-01	-3.9506467e-01
8.1575697e-01	-6.3276216e-01	-4.0457102e-01
8.2711921e-01	-6.2999916e-01	-4.1640913e-01
8.3795603e-01	-6.2746946e-01	-4.2879562e-01
8.4732479e-01	-6.2679237e-01	-4.3863750e-01
8.5247334e-01	-6.2967692e-01	-4.4370344e-01
8.5103924e-01	-6.3572936e-01	-4.4358233e-01
8.4289886e-01	-6.4260435e-01	-4.3915550e-01
8.2997071e-01	-6.4828960e-01	-4.3183487e-01
8.1425079e-01	-6.5274239e-01	-4.2342718e-01
7.9652259e-01	-6.5724591e-01	-4.1534607e-01
7.7744384e-01	-6.6321655e-01	-4.0800566e-01
7.5828654e-01	-6.7152922e-01	-4.0194678e-01
7.3977943e-01	-6.8155457e-01	-3.9745090e-01
7.2141544e-01	-6.9172964e-01	-3.9306033e-01
7.0282364e-01	-7.0085533e-01	-3.8707654e-01
6.8499128e-01	-7.0785790e-01	-3.7958082e-01
6.6892760e-01	-7.1234389e-01	-3.7129888e-01
6.5354849e-01	-7.1546335e-01	-3.6235895e-01
6.3655117e-01	-7.1896702e-01	-3.5269398e-01
6.1712907e-01	-7.2406167e-01	-3.4248453e-01
5.9636191e-01	-7.3089861e-01	-3.3236249e-01
5.7580651e-01	-7.3887541e-01	-3.2312139e-01
5.5666778e-01	-7.4722230e-01	-3.1496263e-01
5.3915029e-01	-7.5438872e-01	-3.0685810e-01
5.2247430e-01	-7.5788737e-01	-2.9691290e-01
5.0645800e-01	-7.5632151e-01	-2.8408550e-01
4.9227929e-01	-7.5051820e-01	-2.6899471e-01
4.8086215e-01	-7.4224146e-01	-2.5310388e-01
4.7211257e-01	-7.3372962e-01	-2.3765265e-01
4.6576166e-01	-7.2792495e-01	-2.2316074e-01
4.6163914e-01	-7.2659384e-01	-2.0963255e-01
4.5957890e-01	-7.2860442e-01	-1.9692849e-01
4.5898484e-01	-7.3144658e-01	-1.8506522e-01
4.5822811e-01	-7.3327272e-01	-1.7366645e-01
4.5555392e-01	-7.3306206e-01	-1.6137724e-01
4.5072426e-01	-7.3050955e-01	-1.4698509e-01
4.4556867e-01	-7.2668602e-01	-1.3068215e-01
4.4241343e-01	-7.2362869e-01	-1.1441770e-01
4.4160302e-01	-7.2174347e-01	-1.0047699e-01
4.4163804e-01	-7.1912823e-01	-8.9182619e-02
4.4112859e-01	-7.1483316e-01	-7.9963950e-02
4.3909658e-01	-7.1046081e-01	-7.4129503e-02
4.3468922e-01	-7.0801579e-01	-7.3692888e-02
4.2762961e-01	-7.0795732e-01	-7.8237194e-02
4.1870827e-01	-7.0950301e-01	-8.4848921e-02
4.0897292e-01	-7.1135255e-01	-9.0518707e-02
3.9862207e-01	-7.1225656e-01	-9.3909551e-02
3.8781462e-01	-7.1204105e-01	-9.5383892e-02
3.7737753e-01	-7.1201824e-01	-9.5428845e-02
3.6834212e-01	-7.1333727e-01	-9.3739342e-02
3.6115961e-01	-7.1574006e-01	-9.0297336e-02
3.5534262e-01	-7.1810949e-01	-8.5844592e-02
3.5027966e-01	-7.1930502e-01	-8.1330255e-02
3.4487574e-01	-7.1941958e-01	-7.7944627e-02
3.3693493e-01	-7.1940341e-01	-7.6236663e-02
3.2529031e-01	-7.1935328e-01	-7.5143056e-02
3.1110874e-01	-7.1921930e-01	-7.3653564e-02
2.9639545e-01	-7.1948103e-01	-7.2034596e-02
2.8237581e-01	-7.2027550e-01	-7.0569692e-02
2.6910767e-01	-7.2120878e-01	-6.9213321e-02
2.5606332e-01	-7.2197677e-01	-6.8164833e-02
2.4225029e-01	-7.2262416e-01	-6.7239282e-02
2.2665778e-01	-7.2304939e-01	-6.5605825e-02
2.0961381e-01	-7.2302692e-01	-6.2892339e-02
1.9227315e-01	-7.2279907e-01	-5.9619962e-02
1.7575951e-01	-7.2337223e-01	-5.5826362e-02
1.6117861e-01	-7.2615183e-01	-5.0699821e-02
1.4866712e-01	-7.3177189e-01	-4.4405744e-02
1.3758556e-01	-7.3946015e-01	-3.8078884e-02
1.2769760e-01	-7.4750216e-01	-3.2079278e-02
1.1874787e-01	-7.5341458e-01	-2.6565130e-02
1.1039179e-01	-7.5493865e-01	-2.3381252e-02
1.0259140e-01	-7.5175109e-01	-2.4883410e-02
9.5360528e-02	-7.4562026e-01	-3.1152568e-02
8.8984088e-02	-7.3869514e-01	-4.0549972e-02
8.4009261e-02	-7.3203872e-01	-5.1038748e-02
8.0734632e-02	-7.2551875e-01	-6.0082489e-02
7.8899501e-02	-7.1862963e-01	-6.5715186e-02
7.7562941e-02	-7.1136200e-01	-6.7642534e-02
7.5296092e-02	-7.0359935e-01	-6.6448424e-02
7.1543512e-02	-6.9450932e-01	-6.2813940e-02
6.7176331e-02	-6.8339178e-01	-5.7520253e-02
6.2461304e-02	-6.7012678e-01	-5.0794197e-02
5.6761245e-02	-6.5560481e-01	-4.2460183e-02
5.0488316e-02	-6.4163685e-01	-3.3611486e-02
4.4812233e-02	-6.2934054e-01	-2.6381842e-02
4.0284589e-02	-6.1881753e-01	-2.1211589e-02
3.6971829e-02	-6.1016891e-01	-1.6807275e-02
3.5061253e-02	-6.0303049e-01	-1.3264601e-02
3.4531997e-02	-5.9632249e-01	-1.2076203e-02
3.4422922e-02	-5.8977111e-01	-1.2864991e-02
3.3254926e-02	-5.8417888e-01	-1.3045465e-02
3.0136422e-02	-5.8004034e-01	-1.1135420e-02
2.4590689e-02	-5.7745114e-01	-7.9954181e-03
1.6142230e-02	-5.7660910e-01	-4.5703005e-03
4.8587969e-03	-5.7776828e-01	-8.4185389e-04
-8.2421738e-03	-5.8125042e-01	2.8708633e-03
-2.1221632e-02	-5.8646550e-01	5.8450440e-03
-3.1872706e-02	-5.9149366e-01	8.1869856e-03
-3.9164134e-02	-5.9454095e-01	1.0201921e-02
-4.3888244e-02	-5.9479442e-01	1.1372023e-02
-4.6942840e-02	-5.9219391e-01	1.1689840e-02
-4.7765937e-02	-5.8682068e-01	1.2452219e-02
-4.6167695e-02	-5.7873561e-01	1.4736955e-02
-4.3974080e-02	-5.6840989e-01	1.7987807e-02
-4.3001323e-02	-5.5613453e-01	2.1017124e-02
-4.3458735e-02	-5.4200382e-01	2.4174759e-02
-4.5230532e-02	-5.2709543e-01	2.8753504e-02
-4.8493132e-02	-5.1310406e-01	3.4662127e-02
-5.3595364e-02	-5.0108915e-01	4.0612476e-02
-6.1347804e-02	-4.9096021e-01	4.6250554e-02
-7.1996260e-02	-4.8155237e-01	5.2187491e-02
-8.4738502e-02	-4.7132155e-01	5.8104062e-02
-9.8934971e-02	-4.5941567e-01	6.2138818e-02
-1.1430361e-01	-4.4599040e-01	6.2675521e-02
-1.3022261e-01	-4.3151090e-01	6.0208986e-02
-1.4560099e-01	-4.1662055e-01	5.6502478e-02
-1.5967177e-01	-4.0257845e-01	5.2587183e-02
-1.7296340e-01	-3.9079880e-01	4.8735799e-02
-1.8729546e-01	-3.8166290e-01	4.5804915e-02
-2.0433541e-01	-3.7386671e-01	4.4641685e-02
-2.2405535e-01	-3.6553591e-01	4.4136192e-02
-2.4498805e-01	-3.5604525e-01	4.2096751e-02
-2.6595635e-01	-3.4567229e-01	3.7910827e-02
-2.8616202e-01	-3.3409946e-01	3.2468125e-02
-3.0457634e-01	-3.2137537e-01	2.6466615e-02
-3.2104784e-01	-3.0917610e-01	1.9894542e-02
-3.3684410e-01	-2.9889540e-01	1.1784382e-02
-3.5341568e-01	-2.9093511e-01	7.7107161e-04
-3.7123282e-01	-2.8591912e-01	-1.3117903e-02
-3.8971653e-01	-2.8363497e-01	-2.7558401e-02
-4.0801301e-01	-2.8270816e-01	-3.9546271e-02
-4.2535646e-01	-2.8206298e-01	-4.8048507e-02
-4.4083671e-01	-2.8117856e-01	-5.4450123e-02
-4.5360014e-01	-2.8013615e-01	-6.0656777e-02
-4.6323853e-01	-2.7921444e-01	-6.8545484e-02
-4.7050647e-01	-2.7831997e-01	-7.9621794e-02
-4.7701613e-01	-2.7694170e-01	-9.3518800e-02
-4.8333242e-01	-2.7371993e-01	-1.0902567e-01
-4.8813697e-01	-2.6715876e-01	-1.2664118e-01
-4.8982702e-01	-2.5801809e-01	-1.4788779e-01
-4.8841158e-01	-2.4945051e-01	-1.7265091e-01
-4.8566973e-01	-2.4413431e-01	-1.9852734e-01
-4.8378214e-01	-2.4246759e-01	-2.2249472e-01
-4.8390259e-01	-2.4359655e-01	-2.4267140e-01
-4.8620536e-01	-2.4666980e-01	-2.5809556e-01
-4.9022576e-01	-2.5057079e-01	-2.6763089e-01
-4.9496149e-01	-2.5426503e-01	-2.7097008e-01
-5.0004531e-01	-2.5795621e-01	-2.7010115e-01
-5.0657051e-01	-2.6225077e-01	-2.6822016e-01
-5.1526257e-01	-2.6666773e-01	-2.6740745e-01
-5.2459746e-01	-2.6985937e-01	-2.6750208e-01
-5.3231889e-01	-2.7066056e-01	-2.6684127e-01
-5.3714856e-01	-2.6877135e-01	-2.6386536e-01
-5.3878722e-01	-2.6479605e-01	-2.5823291e-01
-5.3809325e-01	-2.5978729e-01	-2.5062013e-01
-5.3619519e-01	-2.5508699e-01	-2.4170413e-01
-5.3328093e-01	-2.5221827e-01	-2.3195231e-01
-5.2970935e-01	-2.5162826e-01	-2.2187308e-01
-5.2674394e-01	-2.5151344e-01	-2.1149400e-01
-5.2500962e-01	-2.4900331e-01	-2.0129787e-01
-5.2370759e-01	-2.4230093e-01	-1.9249636e-01
-5.2168868e-01	-2.3143269e-01	-1.8465600e-01
-5.1862435e-01	-2.1738191e-01	-1.7597884e-01
-5.1501112e-01	-2.0091080e-01	-1.6552914e-01
-5.1103556e-01	-1.8278268e-01	-1.5298246e-01
-5.0608577e-01	-1.6460851e-01	-1.3811371e-01
-5.0023597e-01	-1.4815919e-01	-1.2115105e-01
-4.9469163e-01	-1.3397546e-01	-1.0302134e-01
-4.9016439e-01	-1.2151582e-01	-8.4966230e-02
-4.8630822e-01	-1.1025077e-01	-6.7306090e-02
-4.8245876e-01	-9.9940542e-02	-4.9600336e-02
-4.7811743e-01	-8.9871187e-02	-3.2454382e-02
-4.7346394e-01	-7.9028306e-02	-1.6950992e-02
-4.6964705e-01	-6.6528323e-02	-3.0711234e-03
-4.6775930e-01	-5.1984729e-02	9.4762167e-03
-4.6801378e-01	-3.6318214e-02	2.0807260e-02
-4.7005274e-01	-2.1075401e-02	3.1586782e-02
-4.7324424e-01	-6.7033140e-03	4.2285918e-02
-4.7694019e-01	7.5818706e-03	5.2376161e-02
-4.8090577e-01	2.2370000e-02	6.1319647e-02
-4.8595833e-01	3.7319677e-02	6.9457127e-02
-4.9308332e-01	5.1794327e-02	7.7336644e-02
-5.0219016e-01	6.6053552e-02	8.5174768e-02
-5.1242915e-01	8.1272533e-02	9.3980995e-02
-5.2309005e-01	9.7630607e-02	1.0498843e-01
-5.3455284e-01	1.1397864e-01	1.1747964e-01
-5.4717464e-01	1.2944794e-01	1.2974782e-01
-5.5946282e-01	1.4407801e-01	1.4107009e-01
-5.6943432e-01	1.5815628e-01	1.5206991e-01
-5.7695888e-01	1.7120798e-01	1.6407483e-01
-5.8372129e-01	1.8261160e-01	1.7755716e-01
-5.9170048e-01	1.9302941e-01	1.9156386e-01
-6.0172844e-01	2.0325896e-01	2.0419804e-01
-6.1294158e-01	2.1260688e-01	2.1334237e-01
-6.2367604e-01	2.1966708e-01	2.1776075e-01
-6.3260760e-01	2.2413740e-01	2.1810548e-01
-6.3938524e-01	2.2740667e-01	2.1709656e-01
-6.4433871e-01	2.3057780e-01	2.1782334e-01
-6.4733701e-01	2.3335152e-01	2.2108520e-01
-6.4788771e-01	2.3593204e-01	2.2505464e-01
-6.4583557e-01	2.4002062e-01	2.2819613e-01
-6.4172868e-01	2.4755397e-01	2.3060248e-01
-6.3695801e-01	2.5917115e-01	2.3207451e-01
-6.3297100e-01	2.7360800e-01	2.3178409e-01
-6.3056602e-01	2.8841001e-01	2.2979010e-01
-6.3042986e-01	3.0088863e-01	2.2697884e-01
-6.3276913e-01	3.0950745e-01	2.2410897e-01
-6.3571130e-01	3.1479071e-01	2.2177713e-01
-6.3663258e-01	3.1796516e-01	2.2012348e-01
-6.3532442e-01	3.2012452e-01	2.1835268e-01
-6.3379917e-01	3.2209791e-01	2.1538065e-01
-6.3384303e-01	3.2383741e-01	2.1142446e-01
-6.3605243e-01	3.2477010e-01	2.0845259e-01
-6.3984748e-01	3.2437857e-01	2.0814281e-01
-6.4359360e-01	3.2189347e-01	2.1015269e-01
-6.4626401e-01	3.1637155e-01	2.1247742e-01
-6.4818686e-01	3.0720697e-01	2.1291295e-01
-6.4990097e-01	2.9389643e-01	2.1066589e-01
-6.5176073e-01	2.7653298e-01	2.0617523e-01
-6.5362352e-01	2.5707638e-01	1.9999945e-01
-6.5453966e-01	2.3849664e-01	1.9308166e-01
-6.5365404e-01	2.2316181e-01	1.8698420e-01
-6.5085074e-01	2.1220318e-01	1.8304962e-01
-6.4584498e-01	2.0579411e-01	1.8121963e-01
-6.3856558e-01	2.0368419e-01	1.7996492e-01
-6.3065873e-01	2.0466752e-01	1.7763647e-01
-6.2407511e-01	2.0645741e-01	1.7336569e-01
-6.1937800e-01	2.0737180e-01	1.6726972e-01
-6.1671912e-01	2.0732762e-01	1.6061652e-01
-6.1641145e-01	2.0702878e-01	1.5502339e-01
-6.1814831e-01	2.0686349e-01	1.5140596e-01
-6.2092338e-01	2.0658287e-01	1.4963342e-01
-6.2330315e-01	2.0650447e-01	1.4857144e-01
-6.2411496e-01	2.0745691e-01	1.4657869e-01
-6.2338891e-01	2.0838424e-01	1.4270719e-01
-6.2167431e-01	2.0673284e-01	1.3730712e-01
-6.1922425e-01	2.0132795e-01	1.3119567e-01
-6.1642225e-01	1.9299792e-01	1.2559187e-01
-6.1343516e-01	1.8321591e-01	1.2193553e-01
-6.0945445e-01	1.7337041e-01	1.2026672e-01
-6.0308758e-01	1.6540110e-01	1.1966644e-01
-5.9294588e-01	1.6143287e-01	1.1979948e-01
-5.7822826e-01	1.6220009e-01	1.2017516e-01
-5.5981975e-01	1.6728844e-01	1.1982398e-01
-5.4030036e-01	1.7599255e-01	1.1862375e-01
-5.2156283e-01	1.8683883e-01	1.1685402e-01
-5.0284461e-01	1.9792046e-01	1.1419451e-01
-4.8249067e-01	2.0799986e-01	1.1039214e-01
-4.6097749e-01	2.1641798e-01	1.0532396e-01
-4.4122375e-01	2.2283659e-01	9.8634496e-02
-4.2595396e-01	2.2711540e-01	9.0158586e-02
-4.1581823e-01	2.2951309e-01	8.0543454e-02
-4.0998127e-01	2.3099154e-01	7.1308228e-02
-4.0706677e-01	2.3232240e-01	6.3658029e-02
-4.0545257e-01	2.3314197e-01	5.8137756e-02
-4.0372332e-01	2.3240989e-01	5.4811485e-02
-4.0111419e-01	2.2931367e-01	5.2018358e-02
-3.9746692e-01	2.2380835e-01	4.7060535e-02
-3.9313059e-01	2.1689514e-01	3.8940855e-02
-3.8946761e-01	2.1033235e-01	2.8494631e-02
-3.8846834e-01	2.0541492e-01	1.6981457e-02
-3.9106331e-01	2.0206241e-01	5.5345126e-03
-3.9607014e-01	2.0019141e-01	-5.1531161e-03
-4.0060842e-01	2.0093702e-01	-1.4907991e-02
-4.0169131e-01	2.0505880e-01	-2.3497319e-02
-3.9823879e-01	2.1226463e-01	-3.0167576e-02
-3.9185319e-01	2.2215005e-01	-3.4820994e-02
-3.8476944e-01	2.3377863e-01	-3.8534043e-02
-3.7709948e-01	2.4571507e-01	-4.1926708e-02
-3.6750724e-01	2.5717563e-01	-4.4568088e-02
-3.5629696e-01	2.6789943e-01	-4.5958815e-02
-3.4553493e-01	2.7765633e-01	-4.6254776e-02
-3.3681767e-01	2.8724683e-01	-4.6468365e-02
-3.3119527e-01	2.9821908e-01	-4.8385861e-02
-3.2909052e-01	3.1087695e-01	-5.3645192e-02
-3.2913241e-01	3.2396295e-01	-6.2020930e-02
-3.2901098e-01	3.3602911e-01	-7.1561472e-02
-3.2719983e-01	3.4695574e-01	-8.0752986e-02
-3.2324865e-01	3.5817602e-01	-8.9213167e-02
-3.1719306e-01	3.7116533e-01	-9.7099555e-02
-3.0965107e-01	3.8618837e-01	-1.0557149e-01
-3.0206032e-01	4.0313034e-01	-1.1623958e-01
-2.9487036e-01	4.2202245e-01	-1.2939110e-01
-2.8646863e-01	4.4179287e-01	-1.4402697e-01
-2.7520172e-01	4.6090195e-01	-1.5858825e-01
-2.6107170e-01	4.7917068e-01	-1.7186428e-01
-2.4499877e-01	4.9717871e-01	-1.8377491e-01
-2.2789631e-01	5.1572730e-01	-1.9377102e-01
-2.1141065e-01	5.3658907e-01	-2.0011692e-01
-1.9758527e-01	5.6099680e-01	-2.0194344e-01
-1.8669256e-01	5.8793901e-01	-2.0039517e-01
-1.7736552e-01	6.1618279e-01	-1.9703653e-01
-1.6867011e-01	6.4556031e-01	-1.9266276e-01
-1.6020283e-01	6.7551243e-01	-1.8816656e-01
-1.5102742e-01	7.0485760e-01	-1.8475642e-01
-1.4076821e-01	7.3249486e-01	-1.8292304e-01
-1.3051785e-01	7.5765543e-01	-1.8222316e-01
-1.2090835e-01	7.7981597e-01	-1.8208499e-01
-1.1117529e-01	7.9840388e-01	-1.8264372e-01
-1.0136457e-01	8.1298561e-01	-1.8467637e-01
-9.3033127e-02	8.2395616e-01	-1.8842410e-01
-8.6994877e-02	8.3252128e-01	-1.9314466e-01
-8.2482290e-02	8.4035305e-01	-1.9779849e-01
-7.8193417e-02	8.4882548e-01	-2.0127403e-01
-7.3064837e-02	8.5807347e-01	-2.0302562e-01
-6.6228858e-02	8.6729891e-01	-2.0387161e-01
-5.6650206e-02	8.7552664e-01	-2.0495371e-01
-4.4215306e-02	8.8234698e-01	-2.0581072e-01
-2.9864757e-02	8.8830520e-01	-2.0500893e-01
-1.3398411e-02	8.9401446e-01	-2.0255953e-01
5.7630655e-03	9.0022206e-01	-2.0009970e-01
2.6156282e-02	9.0763421e-01	-1.9955654e-01
4.5039630e-02	9.1524332e-01	-2.0210388e-01
6.0397630e-02	9.2108816e-01	-2.0746446e-01
7.1822624e-02	9.2455907e-01	-2.1456694e-01
8.0539720e-02	9.2653807e-01	-2.2199469e-01
8.8311226e-02	9.2834124e-01	-2.2814961e-01
9.6100488e-02	9.3117514e-01	-2.3267769e-01
1.0313097e-01	9.3596422e-01	-2.3591687e-01
1.0629366e-01	9.4274286e-01	-2.3693787e-01
1.0222261e-01	9.4959691e-01	-2.3469080e-01
9.1037697e-02	9.5362795e-01	-2.3019708e-01
7.5949807e-02	9.5335814e-01	-2.2627359e-01
5.9275211e-02	9.4900306e-01	-2.2559764e-01
4.0873742e-02	9.4123266e-01	-2.2910645e-01
1.9756440e-02	9.3079740e-01	-2.3551701e-01
-4.5755942e-03	9.1835470e-01	-2.4255434e-01
-3.1507104e-02	9.0401036e-01	-2.4944506e-01
-5.9437229e-02	8.8828630e-01	-2.5694748e-01
-8.6949300e-02	8.7313695e-01	-2.6490176e-01
-1.1330246e-01	8.6037643e-01	-2.7186293e-01
-1.3804984e-01	8.5030614e-01	-2.7682158e-01
-1.6125660e-01	8.4205943e-01	-2.8004155e-01
-1.8464836e-01	8.3422477e-01	-2.8220517e-01
-2.1077436e-01	8.2591968e-01	-2.8331219e-01
-2.4011731e-01	8.1751543e-01	-2.8294387e-01
-2.7062056e-01	8.0924472e-01	-2.8059655e-01
-3.0016988e-01	7.9984879e-01	-2.7620672e-01
-3.2855521e-01	7.8859906e-01	-2.7119161e-01
-3.5626489e-01	7.7738219e-01	-2.6763925e-01
-3.8287989e-01	7.6900909e-01	-2.6594776e-01
-4.0815703e-01	7.6453706e-01	-2.6469239e-01
-4.3238219e-01	7.6303325e-01	-2.6287175e-01
-4.5499095e-01	7.6389538e-01	-2.6090765e-01
-4.7496939e-01	7.6738765e-01	-2.5964756e-01
-4.9195067e-01	7.7289689e-01	-2.5961594e-01
-5.0561052e-01	7.7901606e-01	-2.6112952e-01
-5.1534129e-01	7.8451533e-01	-2.6410883e-01
-5.2168271e-01	7.8810931e-01	-2.6750001e-01
-5.2650910e-01	7.8872171e-01	-2.6956230e-01
-5.3095541e-01	7.8672236e-01	-2.6952546e-01
-5.3503701e-01	7.8401622e-01	-2.6775731e-01
-5.3881210e-01	7.8230779e-01	-2.6473950e-01
-5.4235209e-01	7.8163334e-01	-2.6149345e-01
-5.4540505e-01	7.8115806e-01	-2.5986827e-01
-5.4746021e-01	7.8073929e-01	-2.6064464e-01
-5.4804290e-01	7.8067793e-01	-2.6221278e-01
-5.4707366e-01	7.8098170e-01	-2.6171308e-01
-5.4498536e-01	7.8167505e-01	-2.5702638e-01
-5.4213836e-01	7.8233579e-01	-2.4792138e-01
-5.3808392e-01	7.8193524e-01	-2.3608053e-01
-5.3269030e-01	7.8013710e-01	-2.2376284e-01
-5.2744667e-01	7.7767218e-01	-2.1203741e-01
-5.2422998e-01	7.7509515e-01	-2.0076671e-01
-5.2347111e-01	7.7207093e-01	-1.9015906e-01
-5.2384228e-01	7.6855534e-01	-1.8102665e-01
-5.2359868e-01	7.6538864e-01	-1.7289679e-01
-5.2160432e-01	7.6297725e-01	-1.6371115e-01
-5.1772875e-01	7.6065616e-01	-1.5261737e-01
-5.1308434e-01	7.5790227e-01	-1.4044886e-01
-5.0809740e-01	7.5535342e-01	-1.2764513e-01
-5.0131052e-01	7.5334113e-01	-1.1437383e-01
-4.9169071e-01	7.5100081e-01	-1.0117719e-01
-4.7973081e-01	7.4800774e-01	-8.8432244e-02
-4.6582679e-01	7.4476545e-01	-7.6580640e-02
-4.4980690e-01	7.4128595e-01	-6.6596612e-02
-4.3196177e-01	7.3767410e-01	-5.8592418e-02
-4.1355596e-01	7.3449540e-01	-5.0858936e-02
-3.9604207e-01	7.3223551e-01	-4.1864867e-02
-3.7981441e-01	7.3131448e-01	-3.1767256e-02
-3.6460444e-01	7.3199710e-01	-2.1046347e-02
-3.4993165e-01	7.3362833e-01	-9.5253918e-03
-3.3519668e-01	7.3461507e-01	2.5970063e-03
-3.2122516e-01	7.3307721e-01	1.3860082e-02
-3.0987512e-01	7.2817961e-01	2.3277935e-02
-3.0138730e-01	7.2102859e-01	3.1788615e-02
-2.9403777e-01	7.1347277e-01	4.0004990e-02
-2.8582244e-01	7.0626651e-01	4.7187364e-02
-2.7608357e-01	6.9853977e-01	5.3453955e-02
-2.6570244e-01	6.8879666e-01	6.0552550e-02
-2.5545265e-01	6.7683452e-01	6.9727838e-02
-2.4514680e-01	6.6372563e-01	8.0564565e-02
-2.3416326e-01	6.4969647e-01	9.2351761e-02
-2.2260383e-01	6.3416716e-01	1.0452656e-01
-2.1197525e-01	6.1712297e-01	1.1624794e-01
-2.0294746e-01	5.9893518e-01	1.2684550e-01
-1.9365594e-01	5.7979691e-01	1.3597551e-01
-1.8224846e-01	5.5951189e-01	1.4316185e-01
-1.6915313e-01	5.3862119e-01	1.4795717e-01
-1.5616099e-01	5.1944181e-01	1.5055624e-01
-1.4514652e-01	5.0408434e-01	1.5200144e-01
-1.3722348e-01	4.9254309e-01	1.5374120e-01
-1.3182086e-01	4.8401160e-01	1.5639417e-01
-1.2758157e-01	4.7759469e-01	1.5889233e-01
-1.2345038e-01	4.7108025e-01	1.5970040e-01
-1.1863781e-01	4.6181021e-01	1.5835902e-01
-1.1243869e-01	4.4846342e-01	1.5528218e-01
-1.0402468e-01	4.3075942e-01	1.5096736e-01
-9.3484320e-02	4.0900191e-01	1.4629275e-01
-8.2055972e-02	3.8499864e-01	1.4268161e-01
-7.0044608e-02	3.6184141e-01	1.4106397e-01
-5.6486470e-02	3.4189804e-01	1.4162882e-01
-4.1158418e-02	3.2581650e-01	1.4461691e-01
-2.5053747e-02	3.1355144e-01	1.5000853e-01
-9.1108477e-03	3.0579014e-01	1.5653027e-01
5.7316440e-03	3.0343756e-01	1.6299439e-01
1.8092000e-02	3.0633752e-01	1.6981085e-01
2.7614437e-02	3.1293537e-01	1.7724448e-01
3.5346666e-02	3.2045903e-01	1.8404678e-01
4.2029301e-02	3.2625774e-01	1.8915378e-01
4.7145689e-02	3.2918007e-01	1.9300782e-01
5.0028367e-02	3.2940588e-01	1.9666697e-01
5.1514834e-02	3.2807520e-01	2.0092070e-01
5.2968079e-02	3.2597116e-01	2.0643782e-01
5.4766470e-02	3.2260554e-01	2.1384298e-01
5.7371019e-02	3.1786089e-01	2.2320660e-01
6.1615787e-02	3.1311803e-01	2.3355208e-01
6.7077484e-02	3.1017178e-01	2.4372163e-01
7.1504972e-02	3.0955401e-01	2.5348569e-01
7.2147967e-02	3.0981727e-01	2.6316738e-01
6.8405616e-02	3.0887343e-01	2.7303750e-01
6.2804076e-02	3.0576563e-01	2.8313147e-01
5.8591303e-02	3.0092974e-01	2.9316682e-01
5.7524362e-02	2.9567474e-01	3.0340517e-01
5.9189293e-02	2.9145525e-01	3.1499269e-01
6.1571682e-02	2.8861718e-01	3.2924998e-01
6.3627991e-02	2.8657340e-01	3.4687501e-01
6.6471720e-02	2.8511291e-01	3.6703770e-01
7.1296968e-02	2.8452476e-01	3.8790424e-01
7.7293731e-02	2.8504354e-01	4.0828680e-01
8.2061782e-02	2.8644726e-01	4.2785061e-01
8.3907632e-02	2.8788391e-01	4.4655874e-01
8.3156134e-02	2.8909297e-01	4.6400919e-01
8.0646832e-02	2.9082651e-01	4.7916910e-01
7.6517030e-02	2.9283028e-01	4.9151162e-01
7.1200576e-02	2.9429443e-01	5.0131186e-01
6.5935508e-02	2.9576139e-01	5.0889343e-01
6.1658746e-02	2.9790050e-01	5.1427049e-01
5.7863944e-02	3.0013732e-01	5.1770786e-01
5.3420827e-02	3.0097910e-01	5.2016818e-01
4.8615136e-02	2.9836046e-01	5.2209189e-01
4.4702830e-02	2.9097452e-01	5.2272173e-01
4.1725560e-02	2.7991426e-01	5.2183509e-01
3.8515738e-02	2.6782572e-01	5.2066523e-01
3.4250022e-02	2.5665796e-01	5.2039179e-01
2.8508231e-02	2.4692114e-01	5.2184792e-01
2.0700476e-02	2.3805412e-01	5.2586396e-01
1.0880272e-02	2.2891014e-01	5.3248720e-01
3.4105434e-04	2.1843257e-01	5.4109159e-01
-9.5836433e-03	2.0690656e-01	5.5073885e-01
-1.7944057e-02	1.9580901e-01	5.6011125e-01
-2.3475061e-02	1.8586946e-01	5.6804342e-01
-2.5474337e-02	1.7652699e-01	5.7427458e-01
-2.4816204e-02	1.6665084e-01	5.7929913e-01
-2.3672755e-02	1.5528918e-01	5.8349805e-01
-2.4297421e-02	1.4230013e-01	5.8767578e-01
-2.7376893e-02	1.2802150e-01	5.9330913e-01
-3.1581648e-02	1.1290985e-01	6.0097837e-01
-3.5715459e-02	9.7816158e-02	6.1033538e-01
-4.0256031e-02	8.3707757e-02	6.2097524e-01
-4.5397867e-02	7.0881953e-02	6.3177248e-01
-4.9897117e-02	5.8746943e-02	6.4163572e-01
-5.3110294e-02	4.6503326e-02	6.5066820e-01
-5.5910491e-02	3.3443882e-02	6.5867024e-01
-5.9460058e-02	1.8944633e-02	6.6513138e-01
-6.4007995e-02	3.1310390e-03	6.7090771e-01
-6.9234113e-02	-1.2053215e-02	6.7723375e-01
-7.4913306e-02	-2.3794654e-02	6.8414558e-01
-8.0526137e-02	-3.1061514e-02	6.9091393e-01
-8.5791204e-02	-3.4838916e-02	6.9692993e-01
-9.1806542e-02	-3.5867530e-02	7.0146306e-01
-9.9566347e-02	-3.4296393e-02	7.0397968e-01
-1.0842599e-01	-3.1042704e-02	7.0521022e-01
-1.1714079e-01	-2.7943242e-02	7.0645624e-01
-1.2439802e-01	-2.7270068e-02	7.0865338e-01
-1.2897827e-01	-3.0728034e-02	7.1241586e-01
-1.3069942e-01	-3.8240110e-02	7.1720223e-01
-1.2993311e-01	-4.8571449e-02	7.2099392e-01
-1.2691656e-01	-6.0584149e-02	7.2219275e-01
-1.2230464e-01	-7.3495323e-02	7.2140661e-01
-1.1747784e-01	-8.6707974e-02	7.2056948e-01
-1.1402523e-01	-9.9493518e-02	7.2110213e-01
-1.1311802e-01	-1.1101340e-01	7.2400519e-01
-1.1485463e-01	-1.2161473e-01	7.2974874e-01
-1.1781226e-01	-1.3306958e-01	7.3698244e-01
-1.1967235e-01	-1.4646481e-01	7.4344267e-01
-1.1830478e-01	-1.6096303e-01	7.4850075e-01
-1.1298538e-01	-1.7496325e-01	7.5363217e-01
-1.0480220e-01	-1.8780931e-01	7.6087954e-01
-9.5742250e-02	-2.0027176e-01	7.7068963e-01
-8.7822311e-02	-2.1318847e-01	7.8104884e-01
-8.2173066e-02	-2.2623378e-01	7.8933294e-01
-7.8412468e-02	-2.3839458e-01	7.9473102e-01
-7.5110918e-02	-2.4878397e-01	7.9813801e-01
-7.1190102e-02	-2.5712405e-01	7.9982577e-01
-6.6906466e-02	-2.6363619e-01	7.9938402e-01
-6.3618826e-02	-2.6881271e-01	7.9763003e-01
-6.2276130e-02	-2.7347735e-01	7.9623798e-01
-6.2363275e-02	-2.7764603e-01	7.9630222e-01
-6.2749989e-02	-2.8011394e-01	7.9841170e-01
-6.2770200e-02	-2.8064752e-01	8.0244910e-01
-6.1693686e-02	-2.8059050e-01	8.0722803e-01
-5.8616260e-02	-2.8125814e-01	8.1152488e-01
-5.3575071e-02	-2.8288051e-01	8.1540897e-01
-4.8169507e-02	-2.8464878e-01	8.1997894e-01
-4.4400234e-02	-2.8517215e-01	8.2571727e-01
-4.3184696e-02	-2.8317697e-01	8.3183600e-01
-4.4219152e-02	-2.7873601e-01	8.3729303e-01
-4.6634844e-02	-2.7357362e-01	8.4157192e-01
-4.9714398e-02	-2.6898933e-01	8.4437987e-01
-5.3735370e-02	-2.6431507e-01	8.4558491e-01
-5.9580753e-02	-2.5895257e-01	8.4589784e-01
-6.7107678e-02	-2.5374907e-01	8.4652710e-01
-7.4486088e-02	-2.4943570e-01	8.4791791e-01
-7.9758519e-02	-2.4600063e-01	8.4946758e-01
-8.3188047e-02	-2.4364515e-01	8.5036399e-01
-8.6709956e-02	-2.4324835e-01	8.5085003e-01
-9.1240791e-02	-2.4573541e-01	8.5183610e-01
-9.6048365e-02	-2.5134653e-01	8.5340018e-01
-1.0032341e-01	-2.6012103e-01	8.5487783e-01
-1.0465622e-01	-2.7233120e-01	8.5561952e-01
-1.1039785e-01	-2.8762882e-01	8.5530476e-01
-1.1729659e-01	-3.0465913e-01	8.5452914e-01
-1.2337084e-01	-3.2196505e-01	8.5438782e-01
-1.2771364e-01	-3.3831019e-01	8.5489671e-01
-1.3118662e-01	-3.5270474e-01	8.5518580e-01
-1.3465190e-01	-3.6583483e-01	8.5447839e-01
-1.3840661e-01	-3.8046967e-01	8.5239888e-01
-1.4187018e-01	-3.9889927e-01	8.4915150e-01
-1.4354435e-01	-4.2075552e-01	8.4550584e-01
-1.4273181e-01	-4.4414383e-01	8.4261859e-01
-1.4019567e-01	-4.6776902e-01	8.4165843e-01
-1.3683210e-01	-4.9112065e-01	8.4303343e-01
-1.3313549e-01	-5.1368276e-01	8.4564625e-01
-1.2898687e-01	-5.3495809e-01	8.4758179e-01
-1.2393430e-01	-5.5511638e-01	8.4796187e-01
-1.1834381e-01	-5.7467929e-01	8.4755158e-01
-1.1280225e-01	-5.9361064e-01	8.4707034e-01
-1.0687553e-01	-6.1178890e-01	8.4639323e-01
-1.0013144e-01	-6.2945749e-01	8.4579038e-01
-9.3299228e-02	-6.4658415e-01	8.4636541e-01
-8.7532234e-02	-6.6322609e-01	8.4870479e-01
-8.3899040e-02	-6.8024474e-01	8.5210813e-01
-8.2822690e-02	-6.9842836e-01	8.5595025e-01
-8.2647826e-02	-7.1738976e-01	8.6055739e-01
-8.1127974e-02	-7.3566896e-01	8.6609529e-01
-7.8453790e-02	-7.5216535e-01	8.7172576e-01
-7.6308044e-02	-7.6692079e-01	8.7593527e-01
-7.5407376e-02	-7.7997820e-01	8.7683665e-01
-7.5538463e-02	-7.9164822e-01	8.7356171e-01
-7.6303380e-02	-8.0315100e-01	8.6738883e-01
-7.7400597e-02	-8.1499509e-01	8.6035655e-01
-7.8522197e-02	-8.2634100e-01	8.5327517e-01
-7.9534968e-02	-8.3595107e-01	8.4553606e-01
-8.1068649e-02	-8.4357175e-01	8.3666882e-01
-8.3662397e-02	-8.5080755e-01	8.2714583e-01
-8.7134065e-02	-8.5925597e-01	8.1748276e-01
-9.1326382e-02	-8.6875855e-01	8.0778543e-01
-9.5884220e-02	-8.7865716e-01	7.9816218e-01
-9.9957152e-02	-8.8865349e-01	7.8944760e-01
-1.0289285e-01	-8.9769619e-01	7.8310054e-01
-1.0415520e-01	-9.0411794e-01	7.7990424e-01
-1.0267274e-01	-9.0746356e-01	7.7957550e-01
-9.7607575e-02	-9.0890140e-01	7.8109032e-01
-8.9271055e-02	-9.0943737e-01	7.8313688e-01
-7.8344060e-02	-9.0912696e-01	7.8510281e-01
-6.4639780e-02	-9.0788139e-01	7.8694075e-01
-4.7899478e-02	-9.0580390e-01	7.8874598e-01
-2.9857965e-02	-9.0320066e-01	7.9086473e-01
-1.3668767e-02	-9.0009371e-01	7.9390572e-01
-1.3682269e-03	-8.9548822e-01	7.9843372e-01
6.9368718e-03	-8.8826026e-01	8.0412702e-01
1.2271492e-02	-8.7873743e-01	8.0945854e-01
1.6123655e-02	-8.6754336e-01	8.1255392e-01
1.9850868e-02	-8.5432739e-01	8.1264457e-01
2.4079926e-02	-8.3934895e-01	8.1044295e-01
2.8901982e-02	-8.2392492e-01	8.0711958e-01
3.4572911e-02	-8.0861861e-01	8.0349908e-01
4.1445385e-02	-7.9355258e-01	8.0018001e-01
4.9466299e-02	-7.8007659e-01	7.9775529e-01
5.8371352e-02	-7.6972567e-01	7.9609434e-01
6.8124541e-02	-7.6220960e-01	7.9411352e-01
7.8417214e-02	-7.5546892e-01	7.9086225e-01
8.8461706e-02	-7.4760855e-01	7.8615502e-01
9.7954194e-02	-7.3914446e-01	7.8082507e-01
1.0710694e-01	-7.3265504e-01	7.7676515e-01
1.1504512e-01	-7.3017028e-01	7.7482514e-01
1.2021167e-01	-7.3165188e-01	7.7324177e-01
1.2267122e-01	-7.3553542e-01	7.6974371e-01
1.2408846e-01	-7.4003834e-01	7.6392889e-01
1.2612972e-01	-7.4384213e-01	7.5681208e-01
1.2936433e-01	-7.4635676e-01	7.4919425e-01
1.3249184e-01	-7.4824776e-01	7.4149107e-01
1.3379477e-01	-7.5032329e-01	7.3486940e-01
1.3356655e-01	-7.5156010e-01	7.3090063e-01
1.3352965e-01	-7.5095433e-01	7.2987905e-01
1.3504287e-01	-7.4987295e-01	7.3046757e-01
1.3805508e-01	-7.4937877e-01	7.3094533e-01
1.4169801e-01	-7.4819993e-01	7.3055202e-01
1.4621224e-01	-7.4500054e-01	7.2954434e-01
1.5278359e-01	-7.3962383e-01	7.2786444e-01
1.6207020e-01	-7.3258542e-01	7.2455887e-01
1.7306110e-01	-7.2489358e-01	7.1877666e-01
1.8340246e-01	-7.1753616e-01	7.1089772e-01
1.9113935e-01	-7.1116743e-01	7.0266744e-01
1.9525181e-01	-7.0687295e-01	6.9571546e-01
1.9542962e-01	-7.0616105e-01	6.9031647e-01
1.9281574e-01	-7.0856095e-01	6.8593285e-01
1.8964487e-01	-7.1069581e-01	6.8213470e-01
1.8660631e-01	-7.0932103e-01	6.7900256e-01
1.8288843e-01	-7.0381852e-01	6.7717729e-01
1.7864865e-01	-6.9642867e-01	6.7688596e-01
1.7480148e-01	-6.9057318e-01	6.7769917e-01
1.7187911e-01	-6.8768991e-01	6.7974292e-01
1.6973157e-01	-6.8673152e-01	6.8305255e-01
1.6724272e-01	-6.8635548e-01	6.8660408e-01
1.6319106e-01	-6.8557123e-01	6.8908088e-01
1.5741319e-01	-6.8367036e-01	6.8918875e-01
1.5039784e-01	-6.8114960e-01	6.8620886e-01
1.4239681e-01	-6.7886537e-01	6.8042375e-01
1.3388592e-01	-6.7642725e-01	6.7260094e-01
1.2581526e-01	-6.7336575e-01	6.6372617e-01
1.1875082e-01	-6.7014687e-01	6.5434044e-01
1.1251749e-01	-6.6723483e-01	6.4400862e-01
1.0646615e-01	-6.6464819e-01	6.3247012e-01
1.0042708e-01	-6.6211738e-01	6.1978659e-01
9.5655023e-02	-6.5953295e-01	6.0540595e-01
9.3296364e-02	-6.5651375e-01	5.8892237e-01
9.2863827e-02	-6.5127671e-01	5.7120296e-01
9.3918739e-02	-6.4238816e-01	5.5388001e-01
9.6578357e-02	-6.3102122e-01	5.3833572e-01
9.9403675e-02	-6.1958364e-01	5.2522237e-01
1.0043167e-01	-6.0931776e-01	5.1458201e-01
9.9670349e-02	-6.0064276e-01	5.0657997e-01
9.8294675e-02	-5.9460700e-01	5.0166859e-01
9.6655356e-02	-5.9232362e-01	4.9898938e-01
9.4043443e-02	-5.9345829e-01	4.9644800e-01
8.9716521e-02	-5.9621303e-01	4.9342490e-01
8.3836524e-02	-5.9869218e-01	4.9125962e-01
7.7137032e-02	-5.9993511e-01	4.9038548e-01
7.0757074e-02	-5.9978480e-01	4.8897952e-01
6.6026664e-02	-5.9823485e-01	4.8564091e-01
6.2741561e-02	-5.9564132e-01	4.8096572e-01
5.9376922e-02	-5.9338577e-01	4.7527342e-01
5.5518295e-02	-5.9295509e-01	4.6797573e-01
5.1927323e-02	-5.9409818e-01	4.5902247e-01
4.8725766e-02	-5.9514714e-01	4.4951322e-01
4.5238141e-02	-5.9493529e-01	4.4078812e-01
4.1230671e-02	-5.9351072e-01	4.3253665e-01
3.7011760e-02	-5.9193286e-01	4.2408317e-01
3.2237900e-02	-5.9128003e-01	4.1669011e-01
2.6515093e-02	-5.9198648e-01	4.1151323e-01
2.0920918e-02	-5.9436723e-01	4.0742988e-01
1.6708635e-02	-5.9865805e-01	4.0220491e-01
1.3694215e-02	-6.0480888e-01	3.9464246e-01
1.0954080e-02	-6.1208910e-01	3.8582183e-01
8.2943793e-03	-6.1906444e-01	3.7796185e-01
6.3339715e-03	-6.2444107e-01	3.7168781e-01
5.0648370e-03	-6.2808288e-01	3.6526541e-01
3.4374644e-03	-6.3080112e-01	3.5701683e-01
3.9702391e-04	-6.3302406e-01	3.4811209e-01
-4.5653658e-03	-6.3381282e-01	3.4135375e-01
-1.1184340e-02	-6.3198566e-01	3.3783111e-01
-1.7957804e-02	-6.2791376e-01	3.3673113e-01
-2.3080902e-02	-6.2272073e-01	3.3653691e-01
-2.5807372e-02	-6.1660198e-01	3.3584846e-01
-2.6380324e-02	-6.0949437e-01	3.3442081e-01
-2.5608288e-02	-6.0219525e-01	3.3258486e-01
-2.4469094e-02	-5.9541832e-01	3.2967724e-01
-2.3737398e-02	-5.8895171e-01	3.2491570e-01
-2.3773320e-02	-5.8247769e-01	3.1899234e-01
-2.4121412e-02	-5.7617535e-01	3.1332926e-01
-2.3646652e-02	-5.7043827e-01	3.0857534e-01
-2.0992680e-02	-5.6536363e-01	3.0479217e-01
-1.4906808e-02	-5.6054008e-01	3.0208382e-01
-4.5099690e-03	-5.5574666e-01	3.0045177e-01
9.9052228e-03	-5.5083527e-01	2.9985256e-01
2.6819407e-02	-5.4526722e-01	3.0033554e-01
4.5074815e-02	-5.3849666e-01	3.0120752e-01
6.4272623e-02	-5.2996474e-01	3.0098499e-01
8.3998378e-02	-5.1978048e-01	2.9853104e-01
1.0341466e-01	-5.0913013e-01	2.9322262e-01
1.2042622e-01	-4.9846761e-01	2.8510675e-01
1.3241844e-01	-4.8628459e-01	2.7515252e-01
1.3846160e-01	-4.7091547e-01	2.6431753e-01
1.3931816e-01	-4.5292225e-01	2.5300752e-01
1.3656551e-01	-4.3468186e-01	2.4132629e-01
1.3213933e-01	-4.1764184e-01	2.2904138e-01
1.2737905e-01	-4.0147043e-01	2.1585568e-01
1.2253744e-01	-3.8600708e-01	2.0194220e-01
1.1703523e-01	-3.7155711e-01	1.8789667e-01
1.1022970e-01	-3.5770108e-01	1.7493921e-01
1.0198310e-01	-3.4459371e-01	1.6443835e-01
9.2072643e-02	-3.3400941e-01	1.5637629e-01
8.0282948e-02	-3.2724226e-01	1.4910632e-01
6.7586693e-02	-3.2332476e-01	1.4067048e-01
5.5808044e-02	-3.2011099e-01	1.2987374e-01
4.5997331e-02	-3.1595278e-01	1.1696421e-01
3.7756139e-02	-3.1000223e-01	1.0363388e-01
2.9554142e-02	-3.0260446e-01	9.1047546e-02
1.9766259e-02	-2.9560767e-01	7.8424953e-02
8.2448741e-03	-2.9066053e-01	6.4378187e-02
-3.4927794e-03	-2.8741901e-01	4.8481562e-02
-1.4795359e-02	-2.8477951e-01	3.1603919e-02
-2.7320187e-02	-2.8251069e-01	1.5094095e-02
-4.2558476e-02	-2.8024910e-01	-2.5655475e-04
-5.9639177e-02	-2.7705278e-01	-1.4321037e-02
-7.6631915e-02	-2.7242048e-01	-2.7158046e-02
-9.2566305e-02	-2.6660075e-01	-3.8353486e-02
-1.0735536e-01	-2.6001983e-01	-4.7700390e-02
-1.2107151e-01	-2.5298099e-01	-5.5861795e-02
-1.3405506e-01	-2.4570272e-01	-6.2755824e-02
-1.4700228e-01	-2.3837118e-01	-6.7302034e-02
-1.6092258e-01	-2.3183877e-01	-6.9178385e-02
-1.7619000e-01	-2.2699199e-01	-6.9015627e-02
-1.9090492e-01	-2.2283284e-01	-6.8205895e-02
-2.0195654e-01	-2.1751299e-01	-6.7977156e-02
-2.0802645e-01	-2.1107183e-01	-6.8149766e-02
-2.1023791e-01	-2.0520188e-01	-6.7885760e-02
-2.1044894e-01	-2.0074551e-01	-6.6492798e-02
-2.0972608e-01	-1.9643333e-01	-6.3493450e-02
-2.0849270e-01	-1.8985556e-01	-5.9508449e-02
-2.0699797e-01	-1.7974399e-01	-5.6093845e-02
-2.0531078e-01	-1.6711812e-01	-5.3814076e-02
-2.0339383e-01	-1.5388938e-01	-5.2197508e-02
-2.0130282e-01	-1.4095557e-01	-5.1055719e-02
-1.9940624e-01	-1.2859066e-01	-5.0579946e-02
-1.9856972e-01	-1.1758802e-01	-5.0775405e-02
-1.9934823e-01	-1.0897652e-01	-5.1562620e-02
-2.0083052e-01	-1.0339868e-01	-5.3257007e-02
-2.0125242e-01	-1.0089187e-01	-5.6390303e-02
-1.9962578e-01	-1.0049098e-01	-6.1244395e-02
-1.9591125e-01	-9.9795932e-02	-6.7436562e-02
-1.9041265e-01	-9.5566058e-02	-7.3602816e-02
-1.8412663e-01	-8.6409306e-02	-7.8104901e-02
-1.7853786e-01	-7.4573985e-02	-8.0233171e-02
-1.7423507e-01	-6.3199221e-02	-8.0074387e-02
-1.7063354e-01	-5.2836134e-02	-7.7577718e-02
-1.6700043e-01	-4.2034280e-02	-7.3026707e-02
-1.6289960e-01	-2.9784704e-02	-6.8048766e-02
-1.5823105e-01	-1.6044170e-02	-6.4326611e-02
-1.5405027e-01	-1.9064900e-03	-6.1911652e-02
-1.5171755e-01	1.0615027e-02	-6.0154430e-02
-1.5060438e-01	2.0993861e-02	-5.8787132e-02
-1.4880050e-01	3.0986528e-02	-5.7763562e-02
-1.4539004e-01	4.2157356e-02	-5.7218414e-02
-1.4063099e-01	5.4595120e-02	-5.7189025e-02
-1.3478176e-01	6.8072138e-02	-5.7158973e-02
-1.2819601e-01	8.2536490e-02	-5.6844882e-02
-1.2241445e-01	9.7577495e-02	-5.7374052e-02
-1.1924227e-01	1.1264855e-01	-5.9990348e-02
-1.1881906e-01	1.2766589e-01	-6.3903739e-02
-1.1984492e-01	1.4258399e-01	-6.7434657e-02
-1.2166263e-01	1.5690654e-01	-6.9623527e-02
-1.2445669e-01	1.7011604e-01	-7.0203942e-02
-1.2816058e-01	1.8172300e-01	-6.9331457e-02
-1.3250828e-01	1.9163387e-01	-6.6664331e-02
-1.3735440e-01	2.0065342e-01	-6.1111688e-02
-1.4287329e-01	2.0927633e-01	-5.2445784e-02
-1.4955478e-01	2.1685701e-01	-4.1870165e-02
-1.5781332e-01	2.2223100e-01	-3.0964560e-02
-1.6786943e-01	2.2440636e-01	-2.0684240e-02
-1.7883022e-01	2.2373276e-01	-1.1843243e-02
-1.8826060e-01	2.2207251e-01	-6.0116100e-03
-1.9437569e-01	2.2078311e-01	-4.4306400e-03
-1.9710691e-01	2.2027471e-01	-6.9926277e-03
-1.9680595e-01	2.2130316e-01	-1.3255660e-02
-1.9420205e-01	2.2458374e-01	-2.3226773e-02
-1.9130759e-01	2.2970120e-01	-3.6863332e-02
-1.9032894e-01	2.3538568e-01	-5.3526559e-02
-1.9086147e-01	2.4088207e-01	-7.1670005e-02
-1.9044718e-01	2.4607229e-01	-8.9538020e-02
-1.8804900e-01	2.5014164e-01	-1.0630059e-01
-1.8456162e-01	2.5192548e-01	-1.2153658e-01
-1.8178434e-01	2.5123732e-01	-1.3480805e-01
-1.8172673e-01	2.4885377e-01	-1.4679609e-01
-1.8533660e-01	2.4617639e-01	-1.5897263e-01
-1.9209354e-01	2.4509449e-01	-1.7186535e-01
-2.0075278e-01	2.4691774e-01	-1.8394338e-01
-2.1017474e-01	2.5141104e-01	-1.9219949e-01
-2.1951519e-01	2.5710302e-01	-1.9485734e-01
-2.2783265e-01	2.6245241e-01	-1.9314690e-01
-2.3459809e-01	2.6698972e-01	-1.8952044e-01
-2.4053774e-01	2.7097736e-01	-1.8541764e-01
-2.4653794e-01	2.7419096e-01	-1.8148587e-01
-2.5201011e-01	2.7605132e-01	-1.7792117e-01
-2.5574976e-01	2.7665810e-01	-1.7413626e-01
-2.5802774e-01	2.7689387e-01	-1.6948483e-01
-2.6055684e-01	2.7787218e-01	-1.6414793e-01
-2.6450720e-01	2.8068897e-01	-1.5941802e-01
-2.6942916e-01	2.8587562e-01	-1.5734240e-01
-2.7463270e-01	2.9268133e-01	-1.5930245e-01
-2.8085604e-01	2.9934737e-01	-1.6460375e-01
-2.8935212e-01	3.0426003e-01	-1.7129140e-01
-3.0046519e-01	3.0718713e-01	-1.7824006e-01
-3.1364930e-01	3.0880177e-01	-1.8518915e-01
-3.2790689e-01	3.0910205e-01	-1.9234056e-01
-3.4223576e-01	3.0753440e-01	-1.9974703e-01
-3.5583587e-01	3.0317626e-01	-2.0566178e-01
-3.6791032e-01	2.9526466e-01	-2.0781837e-01
-3.7792168e-01	2.8522637e-01	-2.0594425e-01
-3.8579825e-01	2.7586976e-01	-2.0083062e-01
-3.9228532e-01	2.6869968e-01	-1.9275101e-01
-3.9909887e-01	2.6347430e-01	-1.8213036e-01
-4.0763546e-01	2.5932444e-01	-1.7016120e-01
-4.1856344e-01	2.5568748e-01	-1.5823426e-01
-4.3284501e-01	2.5288123e-01	-1.4716772e-01
-4.5097596e-01	2.5180487e-01	-1.3692937e-01
-4.7126615e-01	2.5281289e-01	-1.2747774e-01
-4.9116636e-01	2.5516853e-01	-1.1930408e-01
-5.1006804e-01	2.5742697e-01	-1.1215193e-01
-5.2880983e-01	2.5841686e-01	-1.0476490e-01
-5.4746357e-01	2.5815002e-01	-9.6827934e-02
-5.6488524e-01	2.5754298e-01	-8.9547706e-02
-5.7991487e-01	2.5687832e-01	-8.4158070e-02
-5.9283476e-01	2.5548626e-01	-8.0939173e-02
-6.0483295e-01	2.5302516e-01	-7.9287834e-02
-6.1647585e-01	2.5015696e-01	-7.8784080e-02
-6.2748835e-01	2.4746358e-01	-7.9460941e-02
-6.3691292e-01	2.4448762e-01	-8.0175386e-02
-6.4383204e-01	2.4007645e-01	-7.9389744e-02
-6.4804678e-01	2.3328547e-01	-7.7326710e-02
-6.4983060e-01	2.2469899e-01	-7.5346710e-02
-6.4970500e-01	2.1680517e-01	-7.4771428e-02
-6.4830887e-01	2.1197269e-01	-7.6441973e-02
-6.4589498e-01	2.1024017e-01	-7.9883234e-02
-6.4211408e-01	2.1024766e-01	-8.3840915e-02
-6.3708738e-01	2.1163648e-01	-8.7907213e-02
-6.3161038e-01	2.1521352e-01	-9.2449697e-02
-6.2602218e-01	2.2122604e-01	-9.7385085e-02
-6.2056114e-01	2.2878247e-01	-1.0232561e-01
-6.1571150e-01	2.3710867e-01	-1.0740711e-01
-6.1091334e-01	2.4605467e-01	-1.1289841e-01
-6.0482207e-01	2.5469469e-01	-1.1894653e-01
-5.9682963e-01	2.6093277e-01	-1.2627419e-01
-5.8747117e-01	2.6272069e-01	-1.3491054e-01
-5.7812867e-01	2.5908816e-01	-1.4282524e-01
-5.7046608e-01	2.5093917e-01	-1.4794400e-01
-5.6577642e-01	2.4070154e-01	-1.4987019e-01
-5.6400429e-01	2.3068504e-01	-1.4941545e-01
-5.6354066e-01	2.2260712e-01	-1.4762379e-01
-5.6306599e-01	2.1735204e-01	-1.4476592e-01
-5.6292704e-01	2.1381611e-01	-1.4063190e-01
-5.6425657e-01	2.0968403e-01	-1.3579925e-01
-5.6784435e-01	2.0353779e-01	-1.3122142e-01
-5.7317545e-01	1.9511311e-01	-1.2698500e-01
-5.7850598e-01	1.8471436e-01	-1.2235658e-01
-5.8242098e-01	1.7383208e-01	-1.1697679e-01
-5.8442721e-01	1.6454339e-01	-1.1142606e-01
[truncated: 2,096 more rows]
